# Supplementary material for: Bistability in fatty-acid oxidation resulting from substrate inhibition
Source: PLoS Comput Biol. 2021 Aug 12;17(8):e1009259. doi: 10.1371/journal.pcbi.1009259 (PMC8396765; doi:10.1371/journal.pcbi.1009259)
Supplement: S1 Appendix — (ZIP) [file pcbi.1009259.s012.zip › MFAOOriginandCauseofBistability.nb]

(* Content-type: application/vnd.wolfram.mathematica *)

(*** Wolfram Notebook File ***)
(* http://www.wolfram.com/nb *)

(* CreatedBy='Mathematica 12.0' *)

(*CacheID: 234*)
(* Internal cache information:
NotebookFileLineBreakTest
NotebookFileLineBreakTest
NotebookDataPosition[       158,          7]
NotebookDataLength[    860576,      16138]
NotebookOptionsPosition[    853176,      16039]
NotebookOutlinePosition[    853577,      16055]
CellTagsIndexPosition[    853534,      16052]
WindowFrame->Normal*)

(* Beginning of Notebook Content *)
Notebook[{

Cell[CellGroupData[{
Cell[TextData[StyleBox["1.Mitochondria Fatty acid Oxidation Kinetic Model - \
origin and cause of bistability by varying the concentration of \
C4-KetoacylCoAMAT or C4-AcetoacylCoAMAT where Palmitoyl-CoA is fixed at 120 \
\[Mu]M",
 FontFamily->"Times New Roman",
 FontSize->36,
 FontWeight->"Bold",
 FontColor->RGBColor[0.5, 0, 0.5]]], "Section",
 CellChangeTimes->{{3.48489837309375*^9, 3.484898374640625*^9}, {
  3.7938708562004323`*^9, 3.793870890598981*^9}, {3.793870965508465*^9, 
  3.7938710543786287`*^9}, {3.793874767674014*^9, 3.793874784926268*^9}, {
  3.8192784744243917`*^9, 3.8192785983701725`*^9}, {3.8192786460297685`*^9, 
  3.819278649846571*^9}, {3.8192805977917747`*^9, 3.8192805983293324`*^9}, {
  3.8328673804273157`*^9, 
  3.8328673824777946`*^9}},ExpressionUUID->"f27c286d-1690-4ac1-9d0a-\
463588ffbb90"],

Cell[BoxData[""], "Input",
 CellChangeTimes->{{3.819280609678038*^9, 
  3.819280623314557*^9}},ExpressionUUID->"ba484894-1027-4b9e-b835-\
c3d08665211c"],

Cell[TextData[StyleBox["Definitions of the various functions",
 FontSize->24,
 FontWeight->"Bold"]], "Text",
 CellChangeTimes->{{3.48032243746875*^9, 3.48032245315625*^9}, {
  3.480324407984375*^9, 3.48032454875*^9}, {3.480324587125*^9, 
  3.480324613953125*^9}, {3.480326447015625*^9, 3.480326456375*^9}, {
  3.480326786125*^9, 3.4803267875625*^9}, {3.4803298338125*^9, 
  3.48032984396875*^9}, {3.489830575*^9, 3.489830577375*^9}},
 FontSize->16,ExpressionUUID->"3fb5048b-33e6-408d-bdaa-93095eff3192"],

Cell[BoxData[
 RowBox[{
  RowBox[{"CPT1", "[", 
   RowBox[{
   "sf_", ",", "V_", ",", "Kms1_", ",", "Kms2_", ",", "Kmp1_", ",", "Kmp2_", 
    ",", "Ki1_", ",", "Keq_", ",", "S1_", ",", "S2_", ",", "P1_", ",", "P2_", 
    ",", "I1_", ",", "n_"}], "]"}], ":=", 
  FractionBox[
   RowBox[{"sf", "*", "V", "*", 
    RowBox[{"(", 
     RowBox[{
      FractionBox[
       RowBox[{"S1", "*", "S2"}], 
       RowBox[{"Kms1", "*", "Kms2"}]], "-", 
      FractionBox[
       RowBox[{"P1", "*", "P2"}], 
       RowBox[{"Kms1", "*", "Kms2", "*", "Keq"}]]}], ")"}]}], 
   RowBox[{
    RowBox[{"(", 
     RowBox[{"1", "+", 
      FractionBox["S1", "Kms1"], "+", 
      FractionBox["P1", "Kmp1"], "+", 
      SuperscriptBox[
       RowBox[{"(", 
        FractionBox["I1", "Ki1"], ")"}], "n"]}], ")"}], "*", 
    RowBox[{"(", 
     RowBox[{"1", "+", 
      FractionBox["S2", "Kms2"], "+", 
      FractionBox["P2", "Kmp2"]}], ")"}]}]], "  "}]], "Input",
 CellChangeTimes->{{3.749296177400999*^9, 3.749296203623124*^9}, {
   3.749296240999936*^9, 3.7492963380764856`*^9}, {3.7492963787729187`*^9, 
   3.7492963874095755`*^9}, {3.7492964321150427`*^9, 
   3.7492964446351185`*^9}, {3.749296480990537*^9, 3.749296498158236*^9}, {
   3.7492965446567497`*^9, 3.749296554603218*^9}, {3.749296756591996*^9, 
   3.7492967879153776`*^9}, {3.749296944581998*^9, 3.74929695401385*^9}, {
   3.7492974896351132`*^9, 3.749297510485449*^9}, {3.749461668765024*^9, 
   3.749461736536493*^9}, {3.74946451954282*^9, 3.749464528113671*^9}, 
   3.8192786843014903`*^9},
 CellLabel->
  "In[531]:=",ExpressionUUID->"41518c5a-134e-4cee-8df2-ac29683a0311"],

Cell[BoxData[
 RowBox[{
  RowBox[{"CACT", "[", 
   RowBox[{
   "Vf_", ",", "Vr_", ",", "Kms1_", ",", "Kms2_", ",", "Kmp1_", ",", "Kmp2_", 
    ",", "Kis1_", ",", "Kip2_", ",", "Keq_", ",", "S1_", ",", "S2_", ",", 
    "P1_", ",", "P2_"}], "]"}], ":=", 
  FractionBox[
   RowBox[{"Vf", "*", 
    RowBox[{"(", 
     RowBox[{
      RowBox[{"S1", "*", "S2"}], "-", 
      FractionBox[
       RowBox[{"P1", "*", "P2"}], "Keq"]}], ")"}]}], 
   RowBox[{
    RowBox[{"S1", "*", "S2"}], "+", 
    RowBox[{"Kms2", "*", "S1"}], "+", 
    RowBox[{"Kms1", "*", "S2", "*", 
     RowBox[{"(", 
      RowBox[{"1", "+", 
       FractionBox["P2", "Kip2"]}], ")"}]}], "+", 
    RowBox[{
     FractionBox["Vf", 
      RowBox[{"Vr", "*", "Keq"}]], "*", 
     RowBox[{"(", 
      RowBox[{
       RowBox[{"Kmp2", "*", "P1", "*", 
        RowBox[{"(", 
         RowBox[{"1", "+", 
          FractionBox["S1", "Kis1"]}], ")"}]}], "+", 
       RowBox[{"P2", "*", 
        RowBox[{"(", 
         RowBox[{"Kmp1", "+", "P1"}], ")"}]}]}], ")"}]}]}]]}]], "Input",
 CellChangeTimes->{{3.49034989240625*^9, 3.490349893140625*^9}, {
  3.493530624953125*^9, 3.4935307199375*^9}, {3.493531110515625*^9, 
  3.493531189234375*^9}, {3.493531226859375*^9, 3.493531269453125*^9}, {
  3.49353130775*^9, 3.4935313235625*^9}},
 CellLabel->
  "In[532]:=",ExpressionUUID->"4ecc9a70-ae02-4876-b178-ad7a8e49f250"],

Cell[BoxData[
 RowBox[{
  RowBox[{"CPT2", "[", 
   RowBox[{
   "sf_", ",", "V_", ",", "Kms1_", ",", "Kms2_", ",", "Kms3_", ",", "Kms4_", 
    ",", "Kms5_", ",", "Kms6_", ",", "Kms7_", ",", "Kms8_", ",", "Kmp1_", ",",
     "Kmp2_", ",", "Kmp3_", ",", "Kmp4_", ",", "Kmp5_", ",", "Kmp6_", ",", 
    "Kmp7_", ",", "Kmp8_", ",", "Keq_", ",", "S1_", ",", "S2_", ",", "S3_", 
    ",", "S4_", ",", "S5_", ",", "S6_", ",", "S7_", ",", "S8_", ",", "P1_", 
    ",", "P2_", ",", "P3_", ",", "P4_", ",", "P5_", ",", "P6_", ",", "P7_", 
    ",", "P8_"}], "]"}], ":=", 
  FractionBox[
   RowBox[{"sf", "*", "V", "*", 
    RowBox[{"(", 
     RowBox[{
      FractionBox[
       RowBox[{"S1", "*", "S8"}], 
       RowBox[{"Kms1", "*", "Kms8"}]], "-", 
      FractionBox[
       RowBox[{"P1", "*", "P8"}], 
       RowBox[{"Kms1", "*", "Kms8", "*", "Keq"}]]}], ")"}]}], 
   RowBox[{
    RowBox[{"(", 
     RowBox[{"1", "+", 
      FractionBox["S1", "Kms1"], "+", 
      FractionBox["P1", "Kmp1"], "+", 
      FractionBox["S2", "Kms2"], "+", 
      FractionBox["P2", "Kmp2"], "+", 
      FractionBox["S3", "Kms3"], "+", 
      FractionBox["P3", "Kmp3"], "+", 
      FractionBox["S4", "Kms4"], "+", 
      FractionBox["P4", "Kmp4"], "+", 
      FractionBox["S5", "Kms5"], "+", 
      FractionBox["P5", "Kmp5"], "+", 
      FractionBox["S6", "Kms6"], "+", 
      FractionBox["P6", "Kmp6"], "+", 
      FractionBox["S7", "Kms7"], "+", 
      FractionBox["P7", "Kmp7"]}], ")"}], "*", 
    RowBox[{"(", 
     RowBox[{"1", "+", 
      FractionBox["S8", "Kms8"], "+", 
      FractionBox["P8", "Kmp8"]}], ")"}]}]]}]], "Input",
 CellChangeTimes->{{3.4903498875625*^9, 3.4903498885625*^9}, 
   3.493531846421875*^9, {3.4935324259375*^9, 3.493532498484375*^9}, {
   3.50857315153125*^9, 3.508573287203125*^9}, {3.508573623421875*^9, 
   3.5085736880625*^9}},
 CellLabel->
  "In[533]:=",ExpressionUUID->"7505d5d0-5a07-4248-abb3-7d382c04811c"],

Cell[BoxData[
 RowBox[{
  RowBox[{"VLCAD", "[", 
   RowBox[{
   "sf_", ",", "V_", ",", "Kms1_", ",", "Kms2_", ",", "Kms3_", ",", "Kms4_", 
    ",", "Kmp1_", ",", "Kmp2_", ",", "Kmp3_", ",", "Kmp4_", ",", "Keq_", ",", 
    "S1_", ",", "S2_", ",", "S3_", ",", "S4_", ",", "P1_", ",", "P2_", ",", 
    "P3_", ",", "P4_"}], "]"}], ":=", 
  FractionBox[
   RowBox[{"sf", "*", "V", "*", 
    RowBox[{"(", 
     RowBox[{
      FractionBox[
       RowBox[{"S1", "*", 
        RowBox[{"(", 
         RowBox[{"S4", "-", "P4"}], ")"}]}], 
       RowBox[{"Kms1", "*", "Kms4"}]], "-", 
      FractionBox[
       RowBox[{"P1", "*", "P4"}], 
       RowBox[{"Kms1", "*", "Kms4", "*", "Keq"}]]}], ")"}]}], 
   RowBox[{
    RowBox[{"(", 
     RowBox[{"1", "+", 
      FractionBox["S1", "Kms1"], "+", 
      FractionBox["P1", "Kmp1"], "+", 
      FractionBox["S2", "Kms2"], "+", 
      FractionBox["P2", "Kmp2"], "+", 
      FractionBox["S3", "Kms3"], "+", 
      FractionBox["P3", "Kmp3"]}], ")"}], "*", 
    RowBox[{"(", 
     RowBox[{"1", "+", 
      FractionBox[
       RowBox[{"(", 
        RowBox[{"S4", "-", "P4"}], ")"}], "Kms4"], "+", 
      FractionBox["P4", "Kmp4"]}], ")"}]}]]}]], "Input",
 CellChangeTimes->{{3.490349898546875*^9, 3.490349901765625*^9}, 
   3.490350000359375*^9, {3.49189912965625*^9, 3.491899138796875*^9}, {
   3.49353681325*^9, 3.4935368254375*^9}, {3.49353687090625*^9, 
   3.4935369268125*^9}, {3.4976802293125*^9, 3.497680240421875*^9}},
 CellLabel->
  "In[534]:=",ExpressionUUID->"e0231fe2-63f3-4044-aaf3-0c402f0479ba"],

Cell[BoxData[
 RowBox[{
  RowBox[{"LCAD", "[", 
   RowBox[{
   "sf_", ",", "V_", ",", "Kms1_", ",", "Kms2_", ",", "Kms3_", ",", "Kms4_", 
    ",", "Kms5_", ",", "Kms6_", ",", "Kmp1_", ",", "Kmp2_", ",", "Kmp3_", ",",
     "Kmp4_", ",", "Kmp5_", ",", "Kmp6_", ",", "Keq_", ",", "S1_", ",", "S2_",
     ",", "S3_", ",", "S4_", ",", "S5_", ",", "S6_", ",", "P1_", ",", "P2_", 
    ",", "P3_", ",", "P4_", ",", "P5_", ",", "P6_"}], "]"}], ":=", 
  FractionBox[
   RowBox[{"sf", "*", "V", "*", 
    RowBox[{"(", 
     RowBox[{
      FractionBox[
       RowBox[{"S1", "*", 
        RowBox[{"(", 
         RowBox[{"S6", "-", "P6"}], ")"}]}], 
       RowBox[{"Kms1", "*", "Kms6"}]], "-", 
      FractionBox[
       RowBox[{"P1", "*", "P6"}], 
       RowBox[{"Kms1", "*", "Kms6", "*", "Keq"}]]}], ")"}]}], 
   RowBox[{
    RowBox[{"(", 
     RowBox[{"1", "+", 
      FractionBox["S1", "Kms1"], "+", 
      FractionBox["P1", "Kmp1"], "+", 
      FractionBox["S2", "Kms2"], "+", 
      FractionBox["P2", "Kmp2"], "+", 
      FractionBox["S3", "Kms3"], "+", 
      FractionBox["P3", "Kmp3"], "+", 
      FractionBox["S4", "Kms4"], "+", 
      FractionBox["P4", "Kmp4"], "+", 
      FractionBox["S5", "Kms5"], "+", 
      FractionBox["P5", "Kmp5"]}], ")"}], "*", 
    RowBox[{"(", 
     RowBox[{"1", "+", 
      FractionBox[
       RowBox[{"(", 
        RowBox[{"S6", "-", "P6"}], ")"}], "Kms6"], "+", 
      FractionBox["P6", "Kmp6"]}], ")"}]}]]}]], "Input",
 CellChangeTimes->{{3.490349903375*^9, 3.490349903765625*^9}, 
   3.490349992484375*^9, {3.491899136109375*^9, 3.491899143890625*^9}, {
   3.493540040140625*^9, 3.493540092375*^9}, {3.49768032953125*^9, 
   3.497680344125*^9}},
 CellLabel->
  "In[535]:=",ExpressionUUID->"ab42cf1e-0f71-4fe5-b731-c47191b18f8c"],

Cell[BoxData[
 RowBox[{
  RowBox[{"MCAD", "[", 
   RowBox[{
   "sf_", ",", "V_", ",", "Kms1_", ",", "Kms2_", ",", "Kms3_", ",", "Kms4_", 
    ",", "Kms5_", ",", "Kms6_", ",", "Kmp1_", ",", "Kmp2_", ",", "Kmp3_", ",",
     "Kmp4_", ",", "Kmp5_", ",", "Kmp6_", ",", "Keq_", ",", "S1_", ",", "S2_",
     ",", "S3_", ",", "S4_", ",", "S5_", ",", "S6_", ",", "P1_", ",", "P2_", 
    ",", "P3_", ",", "P4_", ",", "P5_", ",", "P6_"}], "]"}], ":=", 
  FractionBox[
   RowBox[{"sf", "*", "V", "*", 
    RowBox[{"(", 
     RowBox[{
      FractionBox[
       RowBox[{"S1", "*", 
        RowBox[{"(", 
         RowBox[{"S6", "-", "P6"}], ")"}]}], 
       RowBox[{"Kms1", "*", "Kms6"}]], "-", 
      FractionBox[
       RowBox[{"P1", "*", "P6"}], 
       RowBox[{"Kms1", "*", "Kms6", "*", "Keq"}]]}], ")"}]}], 
   RowBox[{
    RowBox[{"(", 
     RowBox[{"1", "+", 
      FractionBox["S1", "Kms1"], "+", 
      FractionBox["P1", "Kmp1"], "+", 
      FractionBox["S2", "Kms2"], "+", 
      FractionBox["P2", "Kmp2"], "+", 
      FractionBox["S3", "Kms3"], "+", 
      FractionBox["P3", "Kmp3"], "+", 
      FractionBox["S4", "Kms4"], "+", 
      FractionBox["P4", "Kmp4"], "+", 
      FractionBox["S5", "Kms5"], "+", 
      FractionBox["P5", "Kmp5"]}], ")"}], "*", 
    RowBox[{"(", 
     RowBox[{"1", "+", 
      FractionBox[
       RowBox[{"(", 
        RowBox[{"S6", "-", "P6"}], ")"}], "Kms6"], "+", 
      FractionBox["P6", "Kmp6"]}], ")"}]}]]}]], "Input",
 CellChangeTimes->{{3.490349906171875*^9, 3.49034990665625*^9}, 
   3.490349983*^9, {3.49189915071875*^9, 3.49189915384375*^9}, {
   3.49354199765625*^9, 3.493542007203125*^9}, {3.49768035121875*^9, 
   3.497680360234375*^9}, 3.497680762921875*^9},
 CellLabel->
  "In[536]:=",ExpressionUUID->"478fbd64-ae0c-4150-acd3-efa0c61080be"],

Cell[BoxData[
 RowBox[{
  RowBox[{"SCAD", "[", 
   RowBox[{
   "sf_", ",", "V_", ",", "Kms1_", ",", "Kms2_", ",", "Kms3_", ",", "Kmp1_", 
    ",", "Kmp2_", ",", "Kmp3_", ",", "Keq_", ",", "S1_", ",", "S2_", ",", 
    "S3_", ",", "P1_", ",", "P2_", ",", "P3_"}], "]"}], ":=", 
  FractionBox[
   RowBox[{"sf", "*", "V", "*", 
    RowBox[{"(", 
     RowBox[{
      FractionBox[
       RowBox[{"S1", "*", 
        RowBox[{"(", 
         RowBox[{"S3", "-", "P3"}], ")"}]}], 
       RowBox[{"Kms1", "*", "Kms3"}]], "-", 
      FractionBox[
       RowBox[{"P1", "*", "P3"}], 
       RowBox[{"Kms1", "*", "Kms3", "*", "Keq"}]]}], ")"}]}], 
   RowBox[{
    RowBox[{"(", 
     RowBox[{"1", "+", 
      FractionBox["S1", "Kms1"], "+", 
      FractionBox["P1", "Kmp1"], "+", 
      FractionBox["S2", "Kms2"], "+", 
      FractionBox["P2", "Kmp2"]}], ")"}], "*", 
    RowBox[{"(", 
     RowBox[{"1", "+", 
      FractionBox[
       RowBox[{"(", 
        RowBox[{"S3", "-", "P3"}], ")"}], "Kms3"], "+", 
      FractionBox["P3", "Kmp3"]}], ")"}]}]]}]], "Input",
 CellChangeTimes->{{3.49034990809375*^9, 3.49034990921875*^9}, 
   3.490349975859375*^9, {3.49189916021875*^9, 3.491899162671875*^9}, {
   3.49354259003125*^9, 3.4935425988125*^9}, {3.497680365234375*^9, 
   3.497680376546875*^9}},
 CellLabel->
  "In[537]:=",ExpressionUUID->"b452adbd-ae3b-429b-a858-29e0e40a634d"],

Cell[BoxData[
 RowBox[{
  RowBox[{"CROT", "[", 
   RowBox[{
   "sf_", ",", "V_", ",", "Kms1_", ",", "Kms2_", ",", "Kms3_", ",", "Kms4_", 
    ",", "Kms5_", ",", "Kms6_", ",", "Kms7_", ",", "Kmp1_", ",", "Kmp2_", ",",
     "Kmp3_", ",", "Kmp4_", ",", "Kmp5_", ",", "Kmp6_", ",", "Kmp7_", ",", 
    "Ki1_", ",", "Keq_", ",", "S1_", ",", "S2_", ",", "S3_", ",", "S4_", ",", 
    "S5_", ",", "S6_", ",", "S7_", ",", "P1_", ",", "P2_", ",", "P3_", ",", 
    "P4_", ",", "P5_", ",", "P6_", ",", "P7_", ",", "I1_"}], "]"}], ":=", 
  FractionBox[
   RowBox[{"sf", "*", "V", "*", 
    RowBox[{"(", 
     RowBox[{
      FractionBox["S1", "Kms1"], "-", 
      FractionBox["P1", 
       RowBox[{"Kms1", "*", "Keq"}]]}], ")"}]}], 
   RowBox[{"1", "+", 
    FractionBox["S1", "Kms1"], "+", 
    FractionBox["P1", "Kmp1"], "+", 
    FractionBox["S2", "Kms2"], "+", 
    FractionBox["P2", "Kmp2"], "+", 
    FractionBox["S3", "Kms3"], "+", 
    FractionBox["P3", "Kmp3"], "+", 
    FractionBox["S4", "Kms4"], "+", 
    FractionBox["P4", "Kmp4"], "+", 
    FractionBox["S5", "Kms5"], "+", 
    FractionBox["P5", "Kmp5"], "+", 
    FractionBox["S6", "Kms6"], "+", 
    FractionBox["P6", "Kmp6"], "+", 
    FractionBox["S7", "Kms7"], "+", 
    FractionBox["P7", "Kmp7"], "+", 
    FractionBox["I1", "Ki1"]}]]}]], "Input",
 CellChangeTimes->{{3.490349926671875*^9, 3.49034992771875*^9}, {
  3.494142515140625*^9, 3.4941425468125*^9}, {3.4941426298125*^9, 
  3.494142738453125*^9}, {3.494142792921875*^9, 3.494142960015625*^9}, {
  3.494143271*^9, 3.494143294015625*^9}, {3.520742791984375*^9, 
  3.520742826421875*^9}, {3.520743030625*^9, 3.520743040671875*^9}},
 CellLabel->
  "In[538]:=",ExpressionUUID->"68fc393d-a8c0-42c0-b205-05f25074a045"],

Cell[BoxData[
 RowBox[{
  RowBox[{"MSCHAD", "[", 
   RowBox[{
   "sf_", ",", "V_", ",", "Kms1_", ",", "Kms2_", ",", "Kms3_", ",", "Kms4_", 
    ",", "Kms5_", ",", "Kms6_", ",", "Kms7_", ",", "Kms8_", ",", "Kmp1_", ",",
     "Kmp2_", ",", "Kmp3_", ",", "Kmp4_", ",", "Kmp5_", ",", "Kmp6_", ",", 
    "Kmp7_", ",", "Kmp8_", ",", "Keq_", ",", "S1_", ",", "S2_", ",", "S3_", 
    ",", "S4_", ",", "S5_", ",", "S6_", ",", "S7_", ",", "S8_", ",", "P1_", 
    ",", "P2_", ",", "P3_", ",", "P4_", ",", "P5_", ",", "P6_", ",", "P7_", 
    ",", "P8_"}], "]"}], ":=", 
  FractionBox[
   RowBox[{"sf", "*", "V", "*", 
    RowBox[{"(", 
     RowBox[{
      FractionBox[
       RowBox[{"S1", "*", 
        RowBox[{"(", 
         RowBox[{"S8", "-", "P8"}], ")"}]}], 
       RowBox[{"Kms1", "*", "Kms8"}]], "-", 
      FractionBox[
       RowBox[{"P1", "*", "P8"}], 
       RowBox[{"Kms1", "*", "Kms8", "*", "Keq"}]]}], ")"}]}], 
   RowBox[{
    RowBox[{"(", 
     RowBox[{"1", "+", 
      FractionBox["S1", "Kms1"], "+", 
      FractionBox["P1", "Kmp1"], "+", 
      FractionBox["S2", "Kms2"], "+", 
      FractionBox["P2", "Kmp2"], "+", 
      FractionBox["S3", "Kms3"], "+", 
      FractionBox["P3", "Kmp3"], "+", 
      FractionBox["S4", "Kms4"], "+", 
      FractionBox["P4", "Kmp4"], "+", 
      FractionBox["S5", "Kms5"], "+", 
      FractionBox["P5", "Kmp5"], "+", 
      FractionBox["S6", "Kms6"], "+", 
      FractionBox["P6", "Kmp6"], "+", 
      FractionBox["S7", "Kms7"], "+", 
      FractionBox["P7", "Kmp7"]}], ")"}], "*", 
    RowBox[{"(", 
     RowBox[{"1", "+", 
      FractionBox[
       RowBox[{"(", 
        RowBox[{"S8", "-", "P8"}], ")"}], "Kms8"], "+", 
      FractionBox["P8", "Kmp8"]}], ")"}]}]]}]], "Input",
 CellChangeTimes->{{3.49034994053125*^9, 3.490349942140625*^9}, 
   3.494234091765625*^9, {3.494235304390625*^9, 3.494235400015625*^9}, {
   3.49768099765625*^9, 3.497681009390625*^9}},
 CellLabel->
  "In[539]:=",ExpressionUUID->"28c8579d-0d2d-4506-aaba-d61d8dd94a5b"],

Cell[BoxData[
 RowBox[{
  RowBox[{"MCKATA", "[", 
   RowBox[{
   "sf_", ",", "V_", ",", "Kms1_", ",", "Kms2_", ",", "Kms3_", ",", "Kms4_", 
    ",", "Kms5_", ",", "Kms6_", ",", "Kms7_", ",", "Kms8_", ",", "Kmp1_", ",",
     "Kmp2_", ",", "Kmp3_", ",", "Kmp4_", ",", "Kmp5_", ",", "Kmp6_", ",", 
    "Kmp7_", ",", "Kmp8_", ",", "Keq_", ",", "S1_", ",", "S2_", ",", "S3_", 
    ",", "S4_", ",", "S5_", ",", "S6_", ",", "S7_", ",", "S8_", ",", "P1_", 
    ",", "P2_", ",", "P3_", ",", "P4_", ",", "P5_", ",", "P6_", ",", "P7_", 
    ",", "P8_"}], "]"}], ":=", 
  RowBox[{
   RowBox[{"(", 
    RowBox[{"sf", "*", "V", "*", 
     RowBox[{"(", 
      RowBox[{
       FractionBox[
        RowBox[{"S1", "*", "S8"}], 
        RowBox[{"Kms1", "*", "Kms8"}]], "-", 
       FractionBox[
        RowBox[{"P1", "*", "P8"}], 
        RowBox[{"Kms1", "*", "Kms8", "*", "Keq"}]]}], ")"}]}], ")"}], "/", 
   RowBox[{"(", 
    RowBox[{
     RowBox[{"(", 
      RowBox[{"1", "+", 
       FractionBox["S1", "Kms1"], "+", 
       FractionBox["P1", "Kmp1"], "+", 
       FractionBox["S2", "Kms2"], "+", 
       FractionBox["P2", "Kmp2"], "+", 
       FractionBox["S3", "Kms3"], "+", 
       FractionBox["P3", "Kmp3"], "+", 
       FractionBox["S4", "Kms4"], "+", 
       FractionBox["P4", "Kmp4"], "+", 
       FractionBox["S5", "Kms5"], "+", 
       FractionBox["P5", "Kmp5"], "+", 
       FractionBox["S6", "Kms6"], "+", 
       FractionBox["P6", "Kmp6"], "+", 
       FractionBox["S7", "Kms7"], "+", 
       FractionBox["P7", "Kmp7"], "+", 
       FractionBox["P8", "Kmp8"]}], ")"}], "*", 
     RowBox[{"(", 
      RowBox[{"1", "+", 
       FractionBox["S8", "Kms8"], "+", 
       FractionBox["P8", "Kmp8"]}], ")"}]}], ")"}]}]}]], "Input",
 CellChangeTimes->{{3.49034994896875*^9, 3.490349951140625*^9}, 
   3.494302106984375*^9, {3.49481839628125*^9, 3.4948184140625*^9}},
 CellLabel->
  "In[540]:=",ExpressionUUID->"50ae7381-3a5c-483f-8be4-859351c235a6"],

Cell[BoxData[
 RowBox[{
  RowBox[{"MCKATB", "[", 
   RowBox[{
   "sf_", ",", "V_", ",", "Kms1_", ",", "Kms2_", ",", "Kms3_", ",", "Kms4_", 
    ",", "Kms5_", ",", "Kms6_", ",", "Kms7_", ",", "Kms8_", ",", "Kmp1_", ",",
     "Kmp2_", ",", "Kmp3_", ",", "Kmp4_", ",", "Kmp5_", ",", "Kmp6_", ",", 
    "Kmp7_", ",", "Kmp8_", ",", "Keq_", ",", "S1_", ",", "S2_", ",", "S3_", 
    ",", "S4_", ",", "S5_", ",", "S6_", ",", "S7_", ",", "S8_", ",", "P1_", 
    ",", "P2_", ",", "P3_", ",", "P4_", ",", "P5_", ",", "P6_", ",", "P7_", 
    ",", "P8_"}], "]"}], ":=", 
  RowBox[{
   RowBox[{"(", 
    RowBox[{"sf", "*", "V", "*", 
     RowBox[{"(", 
      RowBox[{
       FractionBox[
        RowBox[{"S1", "*", "S8"}], 
        RowBox[{"Kms1", "*", "Kms8"}]], "-", 
       FractionBox[
        RowBox[{"P8", "*", "P8"}], 
        RowBox[{"Kms1", "*", "Kms8", "*", "Keq"}]]}], ")"}]}], ")"}], "/", 
   RowBox[{"(", 
    RowBox[{
     RowBox[{"(", 
      RowBox[{"1", "+", 
       FractionBox["S1", "Kms1"], "+", 
       FractionBox["P1", "Kmp1"], "+", 
       FractionBox["S2", "Kms2"], "+", 
       FractionBox["P2", "Kmp2"], "+", 
       FractionBox["S3", "Kms3"], "+", 
       FractionBox["P3", "Kmp3"], "+", 
       FractionBox["S4", "Kms4"], "+", 
       FractionBox["P4", "Kmp4"], "+", 
       FractionBox["S5", "Kms5"], "+", 
       FractionBox["P5", "Kmp5"], "+", 
       FractionBox["S6", "Kms6"], "+", 
       FractionBox["P6", "Kmp6"], "+", 
       FractionBox["S7", "Kms7"], "+", 
       FractionBox["P7", "Kmp7"], "+", 
       FractionBox["P8", "Kmp8"]}], ")"}], "*", 
     RowBox[{"(", 
      RowBox[{"1", "+", 
       FractionBox["S8", "Kms8"], "+", 
       FractionBox["P8", "Kmp8"]}], ")"}]}], ")"}]}]}]], "Input",
 CellChangeTimes->{{3.494818427515625*^9, 3.49481844140625*^9}},
 CellLabel->
  "In[541]:=",ExpressionUUID->"71c5e80d-971a-4a3f-b158-7eb68dc3d15a"],

Cell[BoxData[
 RowBox[{
  RowBox[{"MTP", "[", 
   RowBox[{
   "sf_", ",", "V_", ",", "Kms1_", ",", "Kms2_", ",", "Kms3_", ",", "Kms4_", 
    ",", "Kms5_", ",", "Kms7_", ",", "Kms8_", ",", "Kmp1_", ",", "Kmp2_", ",",
     "Kmp3_", ",", "Kmp4_", ",", "Kmp5_", ",", "Kmp6_", ",", "Kmp7_", ",", 
    "Kmp8_", ",", "Ki1_", ",", "Keq_", ",", "S1_", ",", "S2_", ",", "S3_", 
    ",", "S4_", ",", "S5_", ",", "S7_", ",", "S8_", ",", "P1_", ",", "P2_", 
    ",", "P3_", ",", "P4_", ",", "P5_", ",", "P6_", ",", "P7_", ",", "P8_", 
    ",", "I1_"}], "]"}], ":=", 
  RowBox[{
   RowBox[{"(", 
    RowBox[{"sf", "*", "V", "*", 
     RowBox[{"(", 
      RowBox[{
       FractionBox[
        RowBox[{"S1", "*", 
         RowBox[{"(", 
          RowBox[{"S7", "-", "P7"}], ")"}], "*", "S8"}], 
        RowBox[{"Kms1", "*", "Kms7", "*", "Kms8"}]], "-", 
       FractionBox[
        RowBox[{"P1", "*", "P7", "*", "P8"}], 
        RowBox[{"Kms1", "*", "Kms7", "*", "Kms8", "*", "Keq"}]]}], ")"}]}], 
    ")"}], "/", 
   RowBox[{"(", 
    RowBox[{
     RowBox[{"(", 
      RowBox[{"1", "+", 
       FractionBox["S1", "Kms1"], "+", 
       FractionBox["P1", "Kmp1"], "+", 
       FractionBox["S2", "Kms2"], "+", 
       FractionBox["P2", "Kmp2"], "+", 
       FractionBox["S3", "Kms3"], "+", 
       FractionBox["P3", "Kmp3"], "+", 
       FractionBox["S4", "Kms4"], "+", 
       FractionBox["P4", "Kmp4"], "+", 
       FractionBox["S5", "Kms5"], "+", 
       FractionBox["P5", "Kmp5"], "+", 
       FractionBox["P6", "Kmp6"], "+", 
       FractionBox["I1", "Ki1"]}], ")"}], "*", 
     RowBox[{"(", 
      RowBox[{"1", "+", 
       FractionBox[
        RowBox[{"(", 
         RowBox[{"S7", "-", "P7"}], ")"}], "Kms7"], "+", 
       FractionBox["P7", "Kmp7"]}], ")"}], "*", 
     RowBox[{"(", 
      RowBox[{"1", "+", 
       FractionBox["S8", "Kms8"], "+", 
       FractionBox["P8", "Kmp8"]}], ")"}]}], ")"}]}]}]], "Input",
 CellChangeTimes->{{3.49189457996875*^9, 3.49189458140625*^9}, 
   3.494821359078125*^9, {3.4948214065*^9, 3.4948217809375*^9}, {
   3.49482194884375*^9, 3.494821980515625*^9}, {3.494822668890625*^9, 
   3.49482267875*^9}, {3.494828226671875*^9, 3.494828382671875*^9}, {
   3.49768104928125*^9, 3.4976810615625*^9}, {3.521171849335596*^9, 
   3.521171870032557*^9}},
 CellLabel->
  "In[542]:=",ExpressionUUID->"c400104a-b17b-47ee-a223-381b54e241d8"],

Cell[BoxData[
 RowBox[{
  RowBox[{"RES", "[", 
   RowBox[{"Ks_", ",", "S_", ",", "K1_"}], "]"}], ":=", 
  RowBox[{"Ks", "*", 
   RowBox[{"(", 
    RowBox[{"S", "-", "K1"}], ")"}]}]}]], "Input",
 CellChangeTimes->{{3.490349959703125*^9, 3.490349960125*^9}, 
   3.490352018328125*^9},
 CellLabel->
  "In[543]:=",ExpressionUUID->"13a81ad7-6554-466f-bdb8-a8223280a86d"],

Cell[TextData[StyleBox["Define the differential equations",
 FontSize->24,
 FontWeight->"Bold"]], "Text",
 CellChangeTimes->{{3.480327618984375*^9, 3.48032763234375*^9}, {
  3.4803298023125*^9, 3.48032980303125*^9}, {3.737355387664946*^9, 
  3.7373553912401505`*^9}},
 FontSize->16,ExpressionUUID->"2bba84a6-880c-4fa6-bb98-b02405edd930"],

Cell[BoxData[{
 RowBox[{
  RowBox[{
   RowBox[{"Odes", "=", 
    RowBox[{"{", "\[IndentingNewLine]", 
     RowBox[{
      RowBox[{
       RowBox[{
        RowBox[{"C16AcylCarCYT", "'"}], "[", "t", "]"}], "\[Equal]", 
       FractionBox[
        RowBox[{"vcpt1C16", "-", "vcactC16"}], "VCYT"]}], ",", 
      "\[IndentingNewLine]", 
      RowBox[{
       RowBox[{
        RowBox[{"C16AcylCarMAT", "'"}], "[", "t", "]"}], "\[Equal]", 
       FractionBox[
        RowBox[{"vcactC16", "-", "vcpt2C16"}], "VMAT"]}], ",", 
      "\[IndentingNewLine]", 
      RowBox[{
       RowBox[{
        RowBox[{"C16AcylCoAMAT", "'"}], "[", "t", "]"}], "\[Equal]", 
       FractionBox[
        RowBox[{"vcpt2C16", "-", "vvlcadC16", "-", "vlcadC16"}], "VMAT"]}], 
      ",", "\[IndentingNewLine]", 
      RowBox[{
       RowBox[{
        RowBox[{"C16EnoylCoAMAT", "'"}], "[", "t", "]"}], "\[Equal]", 
       FractionBox[
        RowBox[{
        "vvlcadC16", "+", "vlcadC16", "-", "vcrotC16", "-", "vmtpC16"}], 
        "VMAT"]}], ",", "\[IndentingNewLine]", 
      RowBox[{
       RowBox[{
        RowBox[{"C16HydroxyacylCoAMAT", "'"}], "[", "t", "]"}], "\[Equal]", 
       FractionBox[
        RowBox[{"vcrotC16", "-", "vmschadC16"}], "VMAT"]}], ",", 
      "\[IndentingNewLine]", 
      RowBox[{
       RowBox[{
        RowBox[{"C16KetoacylCoAMAT", "'"}], "[", "t", "]"}], "\[Equal]", 
       FractionBox[
        RowBox[{"vmschadC16", "-", "vmckatC16"}], "VMAT"]}], ",", 
      "\[IndentingNewLine]", 
      RowBox[{
       RowBox[{
        RowBox[{"C14AcylCarCYT", "'"}], "[", "t", "]"}], "\[Equal]", 
       FractionBox[
        RowBox[{"-", "vcactC14"}], "VCYT"]}], ",", "\[IndentingNewLine]", 
      RowBox[{
       RowBox[{
        RowBox[{"C14AcylCarMAT", "'"}], "[", "t", "]"}], "\[Equal]", 
       FractionBox[
        RowBox[{"vcactC14", "-", "vcpt2C14"}], "VMAT"]}], ",", 
      "\[IndentingNewLine]", 
      RowBox[{
       RowBox[{
        RowBox[{"C14AcylCoAMAT", "'"}], "[", "t", "]"}], "\[Equal]", 
       FractionBox[
        RowBox[{
        "vcpt2C14", "+", "vmtpC16", "+", "vmckatC16", "-", "vvlcadC14", "-", 
         "vlcadC14"}], "VMAT"]}], ",", "\[IndentingNewLine]", 
      RowBox[{
       RowBox[{
        RowBox[{"C14EnoylCoAMAT", "'"}], "[", "t", "]"}], "\[Equal]", 
       FractionBox[
        RowBox[{
        "vvlcadC14", "+", "vlcadC14", "-", "vcrotC14", "-", "vmtpC14"}], 
        "VMAT"]}], ",", "\[IndentingNewLine]", 
      RowBox[{
       RowBox[{
        RowBox[{"C14HydroxyacylCoAMAT", "'"}], "[", "t", "]"}], "\[Equal]", 
       FractionBox[
        RowBox[{"vcrotC14", "-", "vmschadC14"}], "VMAT"]}], ",", 
      "\[IndentingNewLine]", 
      RowBox[{
       RowBox[{
        RowBox[{"C14KetoacylCoAMAT", "'"}], "[", "t", "]"}], "\[Equal]", 
       FractionBox[
        RowBox[{"vmschadC14", "-", "vmckatC14"}], "VMAT"]}], ",", 
      "\[IndentingNewLine]", 
      RowBox[{
       RowBox[{
        RowBox[{"C12AcylCarCYT", "'"}], "[", "t", "]"}], "\[Equal]", 
       FractionBox[
        RowBox[{"-", "vcactC12"}], "VCYT"]}], ",", "\[IndentingNewLine]", 
      RowBox[{
       RowBox[{
        RowBox[{"C12AcylCarMAT", "'"}], "[", "t", "]"}], "\[Equal]", 
       FractionBox[
        RowBox[{"vcactC12", "-", "vcpt2C12"}], "VMAT"]}], ",", 
      "\[IndentingNewLine]", 
      RowBox[{
       RowBox[{
        RowBox[{"C12AcylCoAMAT", "'"}], "[", "t", "]"}], "\[Equal]", 
       FractionBox[
        RowBox[{
        "vcpt2C12", "+", "vmtpC14", "+", "vmckatC14", "-", "vvlcadC12", "-", 
         "vlcadC12", "-", "vmcadC12"}], "VMAT"]}], ",", "\[IndentingNewLine]", 
      RowBox[{
       RowBox[{
        RowBox[{"C12EnoylCoAMAT", "'"}], "[", "t", "]"}], "\[Equal]", 
       FractionBox[
        RowBox[{
        "vvlcadC12", "+", "vlcadC12", "+", "vmcadC12", "-", "vcrotC12", "-", 
         "vmtpC12"}], "VMAT"]}], ",", "\[IndentingNewLine]", 
      RowBox[{
       RowBox[{
        RowBox[{"C12HydroxyacylCoAMAT", "'"}], "[", "t", "]"}], "\[Equal]", 
       FractionBox[
        RowBox[{"vcrotC12", "-", "vmschadC12"}], "VMAT"]}], ",", 
      "\[IndentingNewLine]", 
      RowBox[{
       RowBox[{
        RowBox[{"C12KetoacylCoAMAT", "'"}], "[", "t", "]"}], "\[Equal]", 
       FractionBox[
        RowBox[{"vmschadC12", "-", "vmckatC12"}], "VMAT"]}], ",", 
      "\[IndentingNewLine]", 
      RowBox[{
       RowBox[{
        RowBox[{"C10AcylCarCYT", "'"}], "[", "t", "]"}], "\[Equal]", 
       FractionBox[
        RowBox[{"-", "vcactC10"}], "VCYT"]}], ",", "\[IndentingNewLine]", 
      RowBox[{
       RowBox[{
        RowBox[{"C10AcylCarMAT", "'"}], "[", "t", "]"}], "\[Equal]", 
       FractionBox[
        RowBox[{"vcactC10", "-", "vcpt2C10"}], "VMAT"]}], ",", 
      "\[IndentingNewLine]", 
      RowBox[{
       RowBox[{
        RowBox[{"C10AcylCoAMAT", "'"}], "[", "t", "]"}], "\[Equal]", 
       FractionBox[
        RowBox[{
        "vcpt2C10", "+", "vmtpC12", "+", "vmckatC12", "-", "vlcadC10", "-", 
         "vmcadC10"}], "VMAT"]}], ",", "\[IndentingNewLine]", 
      RowBox[{
       RowBox[{
        RowBox[{"C10EnoylCoAMAT", "'"}], "[", "t", "]"}], "\[Equal]", 
       FractionBox[
        RowBox[{
        "vlcadC10", "+", "vmcadC10", "-", "vcrotC10", "-", "vmtpC10"}], 
        "VMAT"]}], ",", "\[IndentingNewLine]", 
      RowBox[{
       RowBox[{
        RowBox[{"C10HydroxyacylCoAMAT", "'"}], "[", "t", "]"}], "\[Equal]", 
       FractionBox[
        RowBox[{"vcrotC10", "-", "vmschadC10"}], "VMAT"]}], ",", 
      "\[IndentingNewLine]", 
      RowBox[{
       RowBox[{
        RowBox[{"C10KetoacylCoAMAT", "'"}], "[", "t", "]"}], "\[Equal]", 
       FractionBox[
        RowBox[{"vmschadC10", "-", "vmckatC10"}], "VMAT"]}], ",", 
      "\[IndentingNewLine]", 
      RowBox[{
       RowBox[{
        RowBox[{"C8AcylCarCYT", "'"}], "[", "t", "]"}], "\[Equal]", 
       FractionBox[
        RowBox[{"-", "vcactC8"}], "VCYT"]}], ",", "\[IndentingNewLine]", 
      RowBox[{
       RowBox[{
        RowBox[{"C8AcylCarMAT", "'"}], "[", "t", "]"}], "\[Equal]", 
       FractionBox[
        RowBox[{"vcactC8", "-", "vcpt2C8"}], "VMAT"]}], ",", 
      "\[IndentingNewLine]", 
      RowBox[{
       RowBox[{
        RowBox[{"C8AcylCoAMAT", "'"}], "[", "t", "]"}], "\[Equal]", 
       FractionBox[
        RowBox[{
        "vcpt2C8", "+", "vmtpC10", "+", "vmckatC10", "-", "vlcadC8", "-", 
         "vmcadC8"}], "VMAT"]}], ",", "\[IndentingNewLine]", 
      RowBox[{
       RowBox[{
        RowBox[{"C8EnoylCoAMAT", "'"}], "[", "t", "]"}], "\[Equal]", 
       FractionBox[
        RowBox[{"vlcadC8", "+", "vmcadC8", "-", "vcrotC8", "-", "vmtpC8"}], 
        "VMAT"]}], ",", "\[IndentingNewLine]", 
      RowBox[{
       RowBox[{
        RowBox[{"C8HydroxyacylCoAMAT", "'"}], "[", "t", "]"}], "\[Equal]", 
       FractionBox[
        RowBox[{"vcrotC8", "-", "vmschadC8"}], "VMAT"]}], ",", 
      "\[IndentingNewLine]", 
      RowBox[{
       RowBox[{
        RowBox[{"C8KetoacylCoAMAT", "'"}], "[", "t", "]"}], "\[Equal]", 
       FractionBox[
        RowBox[{"vmschadC8", "-", "vmckatC8"}], "VMAT"]}], ",", 
      "\[IndentingNewLine]", 
      RowBox[{
       RowBox[{
        RowBox[{"C6AcylCarCYT", "'"}], "[", "t", "]"}], "\[Equal]", 
       FractionBox[
        RowBox[{"-", "vcactC6"}], "VCYT"]}], ",", "\[IndentingNewLine]", 
      RowBox[{
       RowBox[{
        RowBox[{"C6AcylCarMAT", "'"}], "[", "t", "]"}], "\[Equal]", 
       FractionBox[
        RowBox[{"vcactC6", "-", "vcpt2C6"}], "VMAT"]}], ",", 
      "\[IndentingNewLine]", 
      RowBox[{
       RowBox[{
        RowBox[{"C6AcylCoAMAT", "'"}], "[", "t", "]"}], "\[Equal]", 
       FractionBox[
        RowBox[{
        "vcpt2C6", "+", "vmtpC8", "+", "vmckatC8", "-", "vmcadC6", "-", 
         "vscadC6"}], "VMAT"]}], ",", "\[IndentingNewLine]", 
      RowBox[{
       RowBox[{
        RowBox[{"C6EnoylCoAMAT", "'"}], "[", "t", "]"}], "\[Equal]", 
       FractionBox[
        RowBox[{"vmcadC6", "+", "vscadC6", "-", "vcrotC6"}], "VMAT"]}], ",", 
      "\[IndentingNewLine]", 
      RowBox[{
       RowBox[{
        RowBox[{"C6HydroxyacylCoAMAT", "'"}], "[", "t", "]"}], "\[Equal]", 
       FractionBox[
        RowBox[{"vcrotC6", "-", "vmschadC6"}], "VMAT"]}], ",", 
      "\[IndentingNewLine]", 
      RowBox[{
       RowBox[{
        RowBox[{"C6KetoacylCoAMAT", "'"}], "[", "t", "]"}], "\[Equal]", 
       FractionBox[
        RowBox[{"vmschadC6", "-", "vmckatC6"}], "VMAT"]}], ",", 
      "\[IndentingNewLine]", 
      RowBox[{
       RowBox[{
        RowBox[{"C4AcylCarCYT", "'"}], "[", "t", "]"}], "\[Equal]", 
       FractionBox[
        RowBox[{"-", "vcactC4"}], "VCYT"]}], ",", "\[IndentingNewLine]", 
      RowBox[{
       RowBox[{
        RowBox[{"C4AcylCarMAT", "'"}], "[", "t", "]"}], "\[Equal]", 
       FractionBox[
        RowBox[{"vcactC4", "-", "vcpt2C4"}], "VMAT"]}], ",", 
      "\[IndentingNewLine]", 
      RowBox[{
       RowBox[{
        RowBox[{"C4AcylCoAMAT", "'"}], "[", "t", "]"}], "\[Equal]", 
       FractionBox[
        RowBox[{"vcpt2C4", "+", "vmckatC6", "-", "vmcadC4", "-", "vscadC4"}], 
        "VMAT"]}], ",", "\[IndentingNewLine]", 
      RowBox[{
       RowBox[{
        RowBox[{"C4EnoylCoAMAT", "'"}], "[", "t", "]"}], "\[Equal]", 
       FractionBox[
        RowBox[{"vmcadC4", "+", "vscadC4", "-", "vcrotC4"}], "VMAT"]}], ",", 
      "\[IndentingNewLine]", 
      RowBox[{
       RowBox[{
        RowBox[{"C4HydroxyacylCoAMAT", "'"}], "[", "t", "]"}], "\[Equal]", 
       FractionBox[
        RowBox[{"vcrotC4", "-", "vmschadC4"}], "VMAT"]}]}], " ", "}"}]}], 
   ";"}], " ", 
  RowBox[{"(*", ",", "*)"}], "\[IndentingNewLine]", 
  RowBox[{"(*", 
   RowBox[{
    RowBox[{
     RowBox[{
      RowBox[{
       RowBox[{"C4AcetoacylCoAMAT", "'"}], "[", "t", "]"}], "\[Equal]", 
      FractionBox[
       RowBox[{"vmschadC4", "-", "vmckatC4"}], "VMAT"]}], "}"}], ";"}], 
   "*)"}], "\[IndentingNewLine]"}], "\[IndentingNewLine]", 
 RowBox[{
  RowBox[{
   RowBox[{"RateEqs", "=", 
    RowBox[{"{", 
     RowBox[{
      RowBox[{"vcpt1C16", "\[Rule]", 
       RowBox[{"CPT1", "[", 
        RowBox[{
        "sfcpt1C16", ",", "Vcpt1", ",", "Kmcpt1C16AcylCoACYT", ",", 
         "Kmcpt1CarCYT", ",", "Kmcpt1C16AcylCarCYT", ",", "Kmcpt1CoACYT", ",",
          "Kicpt1MalCoACYT", ",", "Keqcpt1", ",", "C16AcylCoACYT", ",", 
         "CarCYT", ",", 
         RowBox[{"C16AcylCarCYT", "[", "t", "]"}], ",", "CoACYT", ",", 
         "MalCoACYT", ",", "ncpt1"}], "]"}]}], ",", 
      RowBox[{"vcactC16", "\[Rule]", 
       RowBox[{"CACT", "[", 
        RowBox[{
        "Vfcact", ",", "Vrcact", ",", "KmcactC16AcylCarCYT", ",", 
         "KmcactCarMAT", ",", "KmcactC16AcylCarMAT", ",", "KmcactCarCYT", ",",
          "KicactC16AcylCarCYT", ",", "KicactCarCYT", ",", "Keqcact", ",", 
         RowBox[{"C16AcylCarCYT", "[", "t", "]"}], ",", "CarMAT", ",", 
         RowBox[{"C16AcylCarMAT", "[", "t", "]"}], ",", "CarCYT"}], "]"}]}], 
      ",", "\[IndentingNewLine]", 
      RowBox[{"vcactC14", "\[Rule]", 
       RowBox[{"CACT", "[", 
        RowBox[{
        "Vfcact", ",", "Vrcact", ",", "KmcactC14AcylCarCYT", ",", 
         "KmcactCarMAT", ",", "KmcactC14AcylCarMAT", ",", "KmcactCarCYT", ",",
          "KicactC14AcylCarCYT", ",", "KicactCarCYT", ",", "Keqcact", ",", 
         RowBox[{"C14AcylCarCYT", "[", "t", "]"}], ",", "CarMAT", ",", 
         RowBox[{"C14AcylCarMAT", "[", "t", "]"}], ",", "CarCYT"}], "]"}]}], 
      ",", 
      RowBox[{"vcactC12", "\[Rule]", 
       RowBox[{"CACT", "[", 
        RowBox[{
        "Vfcact", ",", "Vrcact", ",", "KmcactC12AcylCarCYT", ",", 
         "KmcactCarMAT", ",", "KmcactC12AcylCarMAT", ",", "KmcactCarCYT", ",",
          "KicactC12AcylCarCYT", ",", "KicactCarCYT", ",", "Keqcact", ",", 
         RowBox[{"C12AcylCarCYT", "[", "t", "]"}], ",", "CarMAT", ",", 
         RowBox[{"C12AcylCarMAT", "[", "t", "]"}], ",", "CarCYT"}], "]"}]}], 
      ",", 
      RowBox[{"vcactC10", "\[Rule]", 
       RowBox[{"CACT", "[", 
        RowBox[{
        "Vfcact", ",", "Vrcact", ",", "KmcactC10AcylCarCYT", ",", 
         "KmcactCarMAT", ",", "KmcactC10AcylCarMAT", ",", "KmcactCarCYT", ",",
          "KicactC10AcylCarCYT", ",", "KicactCarCYT", ",", "Keqcact", ",", 
         RowBox[{"C10AcylCarCYT", "[", "t", "]"}], ",", "CarMAT", ",", 
         RowBox[{"C10AcylCarMAT", "[", "t", "]"}], ",", "CarCYT"}], "]"}]}], 
      ",", 
      RowBox[{"vcactC8", "\[Rule]", 
       RowBox[{"CACT", "[", 
        RowBox[{
        "Vfcact", ",", "Vrcact", ",", "KmcactC8AcylCarCYT", ",", 
         "KmcactCarMAT", ",", "KmcactC8AcylCarMAT", ",", "KmcactCarCYT", ",", 
         "KicactC8AcylCarCYT", ",", "KicactCarCYT", ",", "Keqcact", ",", 
         RowBox[{"C8AcylCarCYT", "[", "t", "]"}], ",", "CarMAT", ",", 
         RowBox[{"C8AcylCarMAT", "[", "t", "]"}], ",", "CarCYT"}], "]"}]}], 
      ",", 
      RowBox[{"vcactC6", "\[Rule]", 
       RowBox[{"CACT", "[", 
        RowBox[{
        "Vfcact", ",", "Vrcact", ",", "KmcactC6AcylCarCYT", ",", 
         "KmcactCarMAT", ",", "KmcactC6AcylCarMAT", ",", "KmcactCarCYT", ",", 
         "KicactC6AcylCarCYT", ",", "KicactCarCYT", ",", "Keqcact", ",", 
         RowBox[{"C6AcylCarCYT", "[", "t", "]"}], ",", "CarMAT", ",", 
         RowBox[{"C6AcylCarMAT", "[", "t", "]"}], ",", "CarCYT"}], "]"}]}], 
      ",", 
      RowBox[{"vcactC4", "\[Rule]", 
       RowBox[{"CACT", "[", 
        RowBox[{
        "Vfcact", ",", "Vrcact", ",", "KmcactC4AcylCarCYT", ",", 
         "KmcactCarMAT", ",", "KmcactC4AcylCarMAT", ",", "KmcactCarCYT", ",", 
         "KicactC4AcylCarCYT", ",", "KicactCarCYT", ",", "Keqcact", ",", 
         RowBox[{"C4AcylCarCYT", "[", "t", "]"}], ",", "CarMAT", ",", 
         RowBox[{"C4AcylCarMAT", "[", "t", "]"}], ",", "CarCYT"}], "]"}]}], 
      ",", 
      RowBox[{"vcpt2C16", "\[Rule]", 
       RowBox[{"CPT2", "[", 
        RowBox[{
        "sfcpt2C16", ",", "Vcpt2", ",", "Kmcpt2C16AcylCarMAT", ",", 
         "Kmcpt2C14AcylCarMAT", ",", "Kmcpt2C12AcylCarMAT", ",", 
         "Kmcpt2C10AcylCarMAT", ",", "Kmcpt2C8AcylCarMAT", ",", 
         "Kmcpt2C6AcylCarMAT", ",", "Kmcpt2C4AcylCarMAT", ",", "Kmcpt2CoAMAT",
          ",", "Kmcpt2C16AcylCoAMAT", ",", "Kmcpt2C14AcylCoAMAT", ",", 
         "Kmcpt2C12AcylCoAMAT", ",", "Kmcpt2C10AcylCoAMAT", ",", 
         "Kmcpt2C8AcylCoAMAT", ",", "Kmcpt2C6AcylCoAMAT", ",", 
         "Kmcpt2C4AcylCoAMAT", ",", "Kmcpt2CarMAT", ",", "Keqcpt2", ",", 
         RowBox[{"C16AcylCarMAT", "[", "t", "]"}], ",", 
         RowBox[{"C14AcylCarMAT", "[", "t", "]"}], ",", 
         RowBox[{"C12AcylCarMAT", "[", "t", "]"}], ",", 
         RowBox[{"C10AcylCarMAT", "[", "t", "]"}], ",", 
         RowBox[{"C8AcylCarMAT", "[", "t", "]"}], ",", 
         RowBox[{"C6AcylCarMAT", "[", "t", "]"}], ",", 
         RowBox[{"C4AcylCarMAT", "[", "t", "]"}], ",", "CoAMAT", ",", 
         RowBox[{"C16AcylCoAMAT", "[", "t", "]"}], ",", 
         RowBox[{"C14AcylCoAMAT", "[", "t", "]"}], ",", 
         RowBox[{"C12AcylCoAMAT", "[", "t", "]"}], ",", 
         RowBox[{"C10AcylCoAMAT", "[", "t", "]"}], ",", 
         RowBox[{"C8AcylCoAMAT", "[", "t", "]"}], ",", 
         RowBox[{"C6AcylCoAMAT", "[", "t", "]"}], ",", 
         RowBox[{"C4AcylCoAMAT", "[", "t", "]"}], ",", "CarMAT"}], "]"}]}], 
      ",", "\[IndentingNewLine]", 
      RowBox[{"vcpt2C14", "\[Rule]", 
       RowBox[{"CPT2", "[", 
        RowBox[{
        "sfcpt2C14", ",", "Vcpt2", ",", "Kmcpt2C14AcylCarMAT", ",", 
         "Kmcpt2C16AcylCarMAT", ",", "Kmcpt2C12AcylCarMAT", ",", 
         "Kmcpt2C10AcylCarMAT", ",", "Kmcpt2C8AcylCarMAT", ",", 
         "Kmcpt2C6AcylCarMAT", ",", "Kmcpt2C4AcylCoAMAT", ",", "Kmcpt2CoAMAT",
          ",", "Kmcpt2C14AcylCoAMAT", ",", "Kmcpt2C16AcylCoAMAT", ",", 
         "Kmcpt2C12AcylCoAMAT", ",", "Kmcpt2C10AcylCoAMAT", ",", 
         "Kmcpt2C8AcylCoAMAT", ",", "Kmcpt2C6AcylCoAMAT", ",", 
         "Kmcpt2C4AcylCoAMAT", ",", "Kmcpt2CarMAT", ",", "Keqcpt2", ",", 
         RowBox[{"C14AcylCarMAT", "[", "t", "]"}], ",", 
         RowBox[{"C16AcylCarMAT", "[", "t", "]"}], ",", 
         RowBox[{"C12AcylCarMAT", "[", "t", "]"}], ",", 
         RowBox[{"C10AcylCarMAT", "[", "t", "]"}], ",", 
         RowBox[{"C8AcylCarMAT", "[", "t", "]"}], ",", 
         RowBox[{"C6AcylCarMAT", "[", "t", "]"}], ",", 
         RowBox[{"C4AcylCarMAT", "[", "t", "]"}], ",", "CoAMAT", ",", 
         RowBox[{"C14AcylCoAMAT", "[", "t", "]"}], ",", 
         RowBox[{"C16AcylCoAMAT", "[", "t", "]"}], ",", 
         RowBox[{"C12AcylCoAMAT", "[", "t", "]"}], ",", 
         RowBox[{"C10AcylCoAMAT", "[", "t", "]"}], ",", 
         RowBox[{"C8AcylCoAMAT", "[", "t", "]"}], ",", 
         RowBox[{"C6AcylCoAMAT", "[", "t", "]"}], ",", 
         RowBox[{"C4AcylCoAMAT", "[", "t", "]"}], ",", "CarMAT"}], "]"}]}], 
      ",", 
      RowBox[{"vcpt2C12", "\[Rule]", 
       RowBox[{"CPT2", "[", 
        RowBox[{
        "sfcpt2C12", ",", "Vcpt2", ",", "Kmcpt2C12AcylCarMAT", ",", 
         "Kmcpt2C16AcylCarMAT", ",", "Kmcpt2C14AcylCarMAT", ",", 
         "Kmcpt2C10AcylCarMAT", ",", "Kmcpt2C8AcylCarMAT", ",", 
         "Kmcpt2C6AcylCarMAT", ",", "Kmcpt2C4AcylCarMAT", ",", "Kmcpt2CoAMAT",
          ",", "Kmcpt2C12AcylCoAMAT", ",", "Kmcpt2C16AcylCoAMAT", ",", 
         "Kmcpt2C14AcylCoAMAT", ",", "Kmcpt2C10AcylCoAMAT", ",", 
         "Kmcpt2C8AcylCoAMAT", ",", "Kmcpt2C6AcylCoAMAT", ",", 
         "Kmcpt2C4AcylCoAMAT", ",", "Kmcpt2CarMAT", ",", "Keqcpt2", ",", 
         RowBox[{"C12AcylCarMAT", "[", "t", "]"}], ",", 
         RowBox[{"C16AcylCarMAT", "[", "t", "]"}], ",", 
         RowBox[{"C14AcylCarMAT", "[", "t", "]"}], ",", 
         RowBox[{"C10AcylCarMAT", "[", "t", "]"}], ",", 
         RowBox[{"C8AcylCarMAT", "[", "t", "]"}], ",", 
         RowBox[{"C6AcylCarMAT", "[", "t", "]"}], ",", 
         RowBox[{"C4AcylCarMAT", "[", "t", "]"}], ",", "CoAMAT", ",", 
         RowBox[{"C12AcylCoAMAT", "[", "t", "]"}], ",", 
         RowBox[{"C16AcylCoAMAT", "[", "t", "]"}], ",", 
         RowBox[{"C14AcylCoAMAT", "[", "t", "]"}], ",", 
         RowBox[{"C10AcylCoAMAT", "[", "t", "]"}], ",", 
         RowBox[{"C8AcylCoAMAT", "[", "t", "]"}], ",", 
         RowBox[{"C6AcylCoAMAT", "[", "t", "]"}], ",", 
         RowBox[{"C4AcylCoAMAT", "[", "t", "]"}], ",", "CarMAT"}], "]"}]}], 
      ",", 
      RowBox[{"vcpt2C10", "\[Rule]", 
       RowBox[{"CPT2", "[", 
        RowBox[{
        "sfcpt2C10", ",", "Vcpt2", ",", "Kmcpt2C10AcylCarMAT", ",", 
         "Kmcpt2C16AcylCarMAT", ",", "Kmcpt2C14AcylCarMAT", ",", 
         "Kmcpt2C12AcylCarMAT", ",", "Kmcpt2C8AcylCarMAT", ",", 
         "Kmcpt2C6AcylCarMAT", ",", "Kmcpt2C4AcylCarMAT", ",", "Kmcpt2CoAMAT",
          ",", "Kmcpt2C10AcylCoAMAT", ",", "Kmcpt2C16AcylCoAMAT", ",", 
         "Kmcpt2C14AcylCoAMAT", ",", "Kmcpt2C12AcylCoAMAT", ",", 
         "Kmcpt2C8AcylCoAMAT", ",", "Kmcpt2C6AcylCoAMAT", ",", 
         "Kmcpt2C4AcylCoAMAT", ",", "Kmcpt2CarMAT", ",", "Keqcpt2", ",", 
         RowBox[{"C10AcylCarMAT", "[", "t", "]"}], ",", 
         RowBox[{"C16AcylCarMAT", "[", "t", "]"}], ",", 
         RowBox[{"C14AcylCarMAT", "[", "t", "]"}], ",", 
         RowBox[{"C12AcylCarMAT", "[", "t", "]"}], ",", 
         RowBox[{"C8AcylCarMAT", "[", "t", "]"}], ",", 
         RowBox[{"C6AcylCarMAT", "[", "t", "]"}], ",", 
         RowBox[{"C4AcylCarMAT", "[", "t", "]"}], ",", "CoAMAT", ",", 
         RowBox[{"C10AcylCoAMAT", "[", "t", "]"}], ",", 
         RowBox[{"C16AcylCoAMAT", "[", "t", "]"}], ",", 
         RowBox[{"C14AcylCoAMAT", "[", "t", "]"}], ",", 
         RowBox[{"C12AcylCoAMAT", "[", "t", "]"}], ",", 
         RowBox[{"C8AcylCoAMAT", "[", "t", "]"}], ",", 
         RowBox[{"C6AcylCoAMAT", "[", "t", "]"}], ",", 
         RowBox[{"C4AcylCoAMAT", "[", "t", "]"}], ",", "CarMAT"}], "]"}]}], 
      ",", "\[IndentingNewLine]", 
      RowBox[{"vcpt2C8", "\[Rule]", 
       RowBox[{"CPT2", "[", 
        RowBox[{
        "sfcpt2C8", ",", "Vcpt2", ",", "Kmcpt2C8AcylCarMAT", ",", 
         "Kmcpt2C16AcylCarMAT", ",", "Kmcpt2C14AcylCarMAT", ",", 
         "Kmcpt2C12AcylCarMAT", ",", "Kmcpt2C10AcylCarMAT", ",", 
         "Kmcpt2C6AcylCarMAT", ",", "Kmcpt2C4AcylCarMAT", ",", "Kmcpt2CoAMAT",
          ",", "Kmcpt2C8AcylCoAMAT", ",", "Kmcpt2C16AcylCoAMAT", ",", 
         "Kmcpt2C14AcylCoAMAT", ",", "Kmcpt2C12AcylCoAMAT", ",", 
         "Kmcpt2C10AcylCoAMAT", ",", "Kmcpt2C6AcylCoAMAT", ",", 
         "Kmcpt2C4AcylCoAMAT", ",", "Kmcpt2CarMAT", ",", "Keqcpt2", ",", 
         RowBox[{"C8AcylCarMAT", "[", "t", "]"}], ",", 
         RowBox[{"C16AcylCarMAT", "[", "t", "]"}], ",", 
         RowBox[{"C14AcylCarMAT", "[", "t", "]"}], ",", 
         RowBox[{"C12AcylCarMAT", "[", "t", "]"}], ",", 
         RowBox[{"C10AcylCarMAT", "[", "t", "]"}], ",", 
         RowBox[{"C6AcylCarMAT", "[", "t", "]"}], ",", 
         RowBox[{"C4AcylCarMAT", "[", "t", "]"}], ",", "CoAMAT", ",", 
         RowBox[{"C8AcylCoAMAT", "[", "t", "]"}], ",", 
         RowBox[{"C16AcylCoAMAT", "[", "t", "]"}], ",", 
         RowBox[{"C14AcylCoAMAT", "[", "t", "]"}], ",", 
         RowBox[{"C12AcylCoAMAT", "[", "t", "]"}], ",", 
         RowBox[{"C10AcylCoAMAT", "[", "t", "]"}], ",", 
         RowBox[{"C6AcylCoAMAT", "[", "t", "]"}], ",", 
         RowBox[{"C4AcylCoAMAT", "[", "t", "]"}], ",", "CarMAT"}], "]"}]}], 
      ",", "\[IndentingNewLine]", 
      RowBox[{"vcpt2C6", "\[Rule]", 
       RowBox[{"CPT2", "[", 
        RowBox[{
        "sfcpt2C6", ",", "Vcpt2", ",", "Kmcpt2C6AcylCarMAT", ",", 
         "Kmcpt2C16AcylCarMAT", ",", "Kmcpt2C14AcylCarMAT", ",", 
         "Kmcpt2C12AcylCarMAT", ",", "Kmcpt2C10AcylCarMAT", ",", 
         "Kmcpt2C8AcylCarMAT", ",", "Kmcpt2C4AcylCarMAT", ",", "Kmcpt2CoAMAT",
          ",", "Kmcpt2C6AcylCoAMAT", ",", "Kmcpt2C16AcylCoAMAT", ",", 
         "Kmcpt2C14AcylCoAMAT", ",", "Kmcpt2C12AcylCoAMAT", ",", 
         "Kmcpt2C10AcylCoAMAT", ",", "Kmcpt2C8AcylCoAMAT", ",", 
         "Kmcpt2C4AcylCoAMAT", ",", "Kmcpt2CarMAT", ",", "Keqcpt2", ",", 
         RowBox[{"C6AcylCarMAT", "[", "t", "]"}], ",", 
         RowBox[{"C16AcylCarMAT", "[", "t", "]"}], ",", 
         RowBox[{"C14AcylCarMAT", "[", "t", "]"}], ",", 
         RowBox[{"C12AcylCarMAT", "[", "t", "]"}], ",", 
         RowBox[{"C10AcylCarMAT", "[", "t", "]"}], ",", 
         RowBox[{"C8AcylCarMAT", "[", "t", "]"}], ",", 
         RowBox[{"C4AcylCarMAT", "[", "t", "]"}], ",", "CoAMAT", ",", 
         RowBox[{"C6AcylCoAMAT", "[", "t", "]"}], ",", 
         RowBox[{"C16AcylCoAMAT", "[", "t", "]"}], ",", 
         RowBox[{"C14AcylCoAMAT", "[", "t", "]"}], ",", 
         RowBox[{"C12AcylCoAMAT", "[", "t", "]"}], ",", 
         RowBox[{"C10AcylCoAMAT", "[", "t", "]"}], ",", 
         RowBox[{"C8AcylCoAMAT", "[", "t", "]"}], ",", 
         RowBox[{"C4AcylCoAMAT", "[", "t", "]"}], ",", "CarMAT"}], "]"}]}], 
      ",", "\[IndentingNewLine]", 
      RowBox[{"vcpt2C4", "\[Rule]", 
       RowBox[{"CPT2", "[", 
        RowBox[{
        "sfcpt2C4", ",", "Vcpt2", ",", "Kmcpt2C4AcylCarMAT", ",", 
         "Kmcpt2C16AcylCarMAT", ",", "Kmcpt2C14AcylCarMAT", ",", 
         "Kmcpt2C12AcylCarMAT", ",", "Kmcpt2C10AcylCarMAT", ",", 
         "Kmcpt2C8AcylCarMAT", ",", "Kmcpt2C6AcylCarMAT", ",", "Kmcpt2CoAMAT",
          ",", "Kmcpt2C4AcylCoAMAT", ",", "Kmcpt2C16AcylCoAMAT", ",", 
         "Kmcpt2C14AcylCoAMAT", ",", "Kmcpt2C12AcylCoAMAT", ",", 
         "Kmcpt2C10AcylCoAMAT", ",", "Kmcpt2C8AcylCoAMAT", ",", 
         "Kmcpt2C6AcylCoAMAT", ",", "Kmcpt2CarMAT", ",", "Keqcpt2", ",", 
         RowBox[{"C4AcylCarMAT", "[", "t", "]"}], ",", 
         RowBox[{"C16AcylCarMAT", "[", "t", "]"}], ",", 
         RowBox[{"C14AcylCarMAT", "[", "t", "]"}], ",", 
         RowBox[{"C12AcylCarMAT", "[", "t", "]"}], ",", 
         RowBox[{"C10AcylCarMAT", "[", "t", "]"}], ",", 
         RowBox[{"C8AcylCarMAT", "[", "t", "]"}], ",", 
         RowBox[{"C6AcylCarMAT", "[", "t", "]"}], ",", "CoAMAT", ",", 
         RowBox[{"C4AcylCoAMAT", "[", "t", "]"}], ",", 
         RowBox[{"C16AcylCoAMAT", "[", "t", "]"}], ",", 
         RowBox[{"C14AcylCoAMAT", "[", "t", "]"}], ",", 
         RowBox[{"C12AcylCoAMAT", "[", "t", "]"}], ",", 
         RowBox[{"C10AcylCoAMAT", "[", "t", "]"}], ",", 
         RowBox[{"C8AcylCoAMAT", "[", "t", "]"}], ",", 
         RowBox[{"C6AcylCoAMAT", "[", "t", "]"}], ",", "CarMAT"}], "]"}]}], 
      ",", 
      RowBox[{"vvlcadC16", "\[Rule]", 
       RowBox[{"VLCAD", "[", 
        RowBox[{
        "sfvlcadC16", ",", "Vvlcad", ",", "KmvlcadC16AcylCoAMAT", ",", 
         "KmvlcadC14AcylCoAMAT", ",", "KmvlcadC12AcylCoAMAT", ",", 
         "KmvlcadFAD", ",", "KmvlcadC16EnoylCoAMAT", ",", 
         "KmvlcadC14EnoylCoAMAT", ",", "KmvlcadC12EnoylCoAMAT", ",", 
         "KmvlcadFADH", ",", "Keqvlcad", ",", 
         RowBox[{"C16AcylCoAMAT", "[", "t", "]"}], ",", 
         RowBox[{"C14AcylCoAMAT", "[", "t", "]"}], ",", 
         RowBox[{"C12AcylCoAMAT", "[", "t", "]"}], ",", "FADtMAT", ",", 
         RowBox[{"C16EnoylCoAMAT", "[", "t", "]"}], ",", 
         RowBox[{"C14EnoylCoAMAT", "[", "t", "]"}], ",", 
         RowBox[{"C12EnoylCoAMAT", "[", "t", "]"}], ",", "FADHMAT"}], "]"}]}],
       ",", "\[IndentingNewLine]", 
      RowBox[{"vvlcadC14", "\[Rule]", 
       RowBox[{"VLCAD", "[", 
        RowBox[{
        "sfvlcadC14", ",", "Vvlcad", ",", "KmvlcadC14AcylCoAMAT", ",", 
         "KmvlcadC16AcylCoAMAT", ",", "KmvlcadC12AcylCoAMAT", ",", 
         "KmvlcadFAD", ",", "KmvlcadC14EnoylCoAMAT", ",", 
         "KmvlcadC16EnoylCoAMAT", ",", "KmvlcadC12EnoylCoAMAT", ",", 
         "KmvlcadFADH", ",", "Keqvlcad", ",", 
         RowBox[{"C14AcylCoAMAT", "[", "t", "]"}], ",", 
         RowBox[{"C16AcylCoAMAT", "[", "t", "]"}], ",", 
         RowBox[{"C12AcylCoAMAT", "[", "t", "]"}], ",", "FADtMAT", ",", 
         RowBox[{"C14EnoylCoAMAT", "[", "t", "]"}], ",", 
         RowBox[{"C16EnoylCoAMAT", "[", "t", "]"}], ",", 
         RowBox[{"C12EnoylCoAMAT", "[", "t", "]"}], ",", "FADHMAT"}], "]"}]}],
       ",", "\[IndentingNewLine]", 
      RowBox[{"vvlcadC12", "\[Rule]", 
       RowBox[{"VLCAD", "[", 
        RowBox[{
        "sfvlcadC12", ",", "Vvlcad", ",", "KmvlcadC12AcylCoAMAT", ",", 
         "KmvlcadC16AcylCoAMAT", ",", "KmvlcadC14AcylCoAMAT", ",", 
         "KmvlcadFAD", ",", "KmvlcadC12EnoylCoAMAT", ",", 
         "KmvlcadC16EnoylCoAMAT", ",", "KmvlcadC14EnoylCoAMAT", ",", 
         "KmvlcadFADH", ",", "Keqvlcad", ",", 
         RowBox[{"C12AcylCoAMAT", "[", "t", "]"}], ",", 
         RowBox[{"C16AcylCoAMAT", "[", "t", "]"}], ",", 
         RowBox[{"C14AcylCoAMAT", "[", "t", "]"}], ",", "FADtMAT", ",", 
         RowBox[{"C12EnoylCoAMAT", "[", "t", "]"}], ",", 
         RowBox[{"C16EnoylCoAMAT", "[", "t", "]"}], ",", 
         RowBox[{"C14EnoylCoAMAT", "[", "t", "]"}], ",", "FADHMAT"}], "]"}]}],
       ",", "\[IndentingNewLine]", 
      RowBox[{"vlcadC16", "\[Rule]", 
       RowBox[{"LCAD", "[", 
        RowBox[{
        "sflcadC16", ",", "Vlcad", ",", "KmlcadC16AcylCoAMAT", ",", 
         "KmlcadC14AcylCoAMAT", ",", "KmlcadC12AcylCoAMAT", ",", 
         "KmlcadC10AcylCoAMAT", ",", "KmlcadC8AcylCoAMAT", ",", "KmlcadFAD", 
         ",", "KmlcadC16EnoylCoAMAT", ",", "KmlcadC14EnoylCoAMAT", ",", 
         "KmlcadC12EnoylCoAMAT", ",", "KmlcadC10EnoylCoAMAT", ",", 
         "KmlcadC8EnoylCoAMAT", ",", "KmlcadFADH", ",", "Keqlcad", ",", 
         RowBox[{"C16AcylCoAMAT", "[", "t", "]"}], ",", 
         RowBox[{"C14AcylCoAMAT", "[", "t", "]"}], ",", 
         RowBox[{"C12AcylCoAMAT", "[", "t", "]"}], ",", 
         RowBox[{"C10AcylCoAMAT", "[", "t", "]"}], ",", 
         RowBox[{"C8AcylCoAMAT", "[", "t", "]"}], ",", "FADtMAT", ",", 
         RowBox[{"C16EnoylCoAMAT", "[", "t", "]"}], ",", 
         RowBox[{"C14EnoylCoAMAT", "[", "t", "]"}], ",", 
         RowBox[{"C12EnoylCoAMAT", "[", "t", "]"}], ",", 
         RowBox[{"C10EnoylCoAMAT", "[", "t", "]"}], ",", 
         RowBox[{"C8EnoylCoAMAT", "[", "t", "]"}], ",", "FADHMAT"}], "]"}]}], 
      ",", "\[IndentingNewLine]", 
      RowBox[{"vlcadC14", "\[Rule]", 
       RowBox[{"LCAD", "[", 
        RowBox[{
        "sflcadC14", ",", "Vlcad", ",", "KmlcadC14AcylCoAMAT", ",", 
         "KmlcadC16AcylCoAMAT", ",", "KmlcadC12AcylCoAMAT", ",", 
         "KmlcadC10AcylCoAMAT", ",", "KmlcadC8AcylCoAMAT", ",", "KmlcadFAD", 
         ",", "KmlcadC14EnoylCoAMAT", ",", "KmlcadC16EnoylCoAMAT", ",", 
         "KmlcadC12EnoylCoAMAT", ",", "KmlcadC10EnoylCoAMAT", ",", 
         "KmlcadC8EnoylCoAMAT", ",", "KmlcadFADH", ",", "Keqlcad", ",", 
         RowBox[{"C14AcylCoAMAT", "[", "t", "]"}], ",", 
         RowBox[{"C16AcylCoAMAT", "[", "t", "]"}], ",", 
         RowBox[{"C12AcylCoAMAT", "[", "t", "]"}], ",", 
         RowBox[{"C10AcylCoAMAT", "[", "t", "]"}], ",", 
         RowBox[{"C8AcylCoAMAT", "[", "t", "]"}], ",", "FADtMAT", ",", 
         RowBox[{"C14EnoylCoAMAT", "[", "t", "]"}], ",", 
         RowBox[{"C16EnoylCoAMAT", "[", "t", "]"}], ",", 
         RowBox[{"C12EnoylCoAMAT", "[", "t", "]"}], ",", 
         RowBox[{"C10EnoylCoAMAT", "[", "t", "]"}], ",", 
         RowBox[{"C8EnoylCoAMAT", "[", "t", "]"}], ",", "FADHMAT"}], "]"}]}], 
      ",", "\[IndentingNewLine]", 
      RowBox[{"vlcadC12", "\[Rule]", 
       RowBox[{"LCAD", "[", 
        RowBox[{
        "sflcadC12", ",", "Vlcad", ",", "KmlcadC12AcylCoAMAT", ",", 
         "KmlcadC16AcylCoAMAT", ",", "KmlcadC14AcylCoAMAT", ",", 
         "KmlcadC10AcylCoAMAT", ",", "KmlcadC8AcylCoAMAT", ",", "KmlcadFAD", 
         ",", "KmlcadC12EnoylCoAMAT", ",", "KmlcadC16EnoylCoAMAT", ",", 
         "KmlcadC14EnoylCoAMAT", ",", "KmlcadC10EnoylCoAMAT", ",", 
         "KmlcadC8EnoylCoAMAT", ",", "KmlcadFADH", ",", "Keqlcad", ",", 
         RowBox[{"C12AcylCoAMAT", "[", "t", "]"}], ",", 
         RowBox[{"C16AcylCoAMAT", "[", "t", "]"}], ",", 
         RowBox[{"C14AcylCoAMAT", "[", "t", "]"}], ",", 
         RowBox[{"C10AcylCoAMAT", "[", "t", "]"}], ",", 
         RowBox[{"C8AcylCoAMAT", "[", "t", "]"}], ",", "FADtMAT", ",", 
         RowBox[{"C14EnoylCoAMAT", "[", "t", "]"}], ",", 
         RowBox[{"C16EnoylCoAMAT", "[", "t", "]"}], ",", 
         RowBox[{"C14EnoylCoAMAT", "[", "t", "]"}], ",", 
         RowBox[{"C10EnoylCoAMAT", "[", "t", "]"}], ",", 
         RowBox[{"C8EnoylCoAMAT", "[", "t", "]"}], ",", "FADHMAT"}], "]"}]}], 
      ",", "\[IndentingNewLine]", 
      RowBox[{"vlcadC10", "\[Rule]", 
       RowBox[{"LCAD", "[", 
        RowBox[{
        "sflcadC10", ",", "Vlcad", ",", "KmlcadC10AcylCoAMAT", ",", 
         "KmlcadC16AcylCoAMAT", ",", "KmlcadC14AcylCoAMAT", ",", 
         "KmlcadC12AcylCoAMAT", ",", "KmlcadC8AcylCoAMAT", ",", "KmlcadFAD", 
         ",", "KmlcadC10EnoylCoAMAT", ",", "KmlcadC16EnoylCoAMAT", ",", 
         "KmlcadC14EnoylCoAMAT", ",", "KmlcadC12EnoylCoAMAT", ",", 
         "KmlcadC8EnoylCoAMAT", ",", "KmlcadFADH", ",", "Keqlcad", ",", 
         RowBox[{"C10AcylCoAMAT", "[", "t", "]"}], ",", 
         RowBox[{"C16AcylCoAMAT", "[", "t", "]"}], ",", 
         RowBox[{"C14AcylCoAMAT", "[", "t", "]"}], ",", 
         RowBox[{"C12AcylCoAMAT", "[", "t", "]"}], ",", 
         RowBox[{"C8AcylCoAMAT", "[", "t", "]"}], ",", "FADtMAT", ",", 
         RowBox[{"C10EnoylCoAMAT", "[", "t", "]"}], ",", 
         RowBox[{"C16EnoylCoAMAT", "[", "t", "]"}], ",", 
         RowBox[{"C14EnoylCoAMAT", "[", "t", "]"}], ",", 
         RowBox[{"C12EnoylCoAMAT", "[", "t", "]"}], ",", 
         RowBox[{"C8EnoylCoAMAT", "[", "t", "]"}], ",", "FADHMAT"}], "]"}]}], 
      ",", "\[IndentingNewLine]", 
      RowBox[{"vlcadC8", "\[Rule]", 
       RowBox[{"LCAD", "[", 
        RowBox[{
        "sflcadC8", ",", "Vlcad", ",", "KmlcadC8AcylCoAMAT", ",", 
         "KmlcadC16AcylCoAMAT", ",", "KmlcadC14AcylCoAMAT", ",", 
         "KmlcadC12AcylCoAMAT", ",", "KmlcadC10AcylCoAMAT", ",", "KmlcadFAD", 
         ",", "KmlcadC8EnoylCoAMAT", ",", "KmlcadC16EnoylCoAMAT", ",", 
         "KmlcadC14EnoylCoAMAT", ",", "KmlcadC12EnoylCoAMAT", ",", 
         "KmlcadC10EnoylCoAMAT", ",", "KmlcadFADH", ",", "Keqlcad", ",", 
         RowBox[{"C8AcylCoAMAT", "[", "t", "]"}], ",", 
         RowBox[{"C16AcylCoAMAT", "[", "t", "]"}], ",", 
         RowBox[{"C14AcylCoAMAT", "[", "t", "]"}], ",", 
         RowBox[{"C12AcylCoAMAT", "[", "t", "]"}], ",", 
         RowBox[{"C10AcylCoAMAT", "[", "t", "]"}], ",", "FADtMAT", ",", 
         RowBox[{"C8EnoylCoAMAT", "[", "t", "]"}], ",", 
         RowBox[{"C16EnoylCoAMAT", "[", "t", "]"}], ",", 
         RowBox[{"C14EnoylCoAMAT", "[", "t", "]"}], ",", 
         RowBox[{"C12EnoylCoAMAT", "[", "t", "]"}], ",", 
         RowBox[{"C10EnoylCoAMAT", "[", "t", "]"}], ",", "FADHMAT"}], "]"}]}],
       ",", "\[IndentingNewLine]", 
      RowBox[{"vmcadC12", "\[Rule]", 
       RowBox[{"MCAD", "[", 
        RowBox[{
        "sfmcadC12", ",", "Vmcad", ",", "KmmcadC12AcylCoAMAT", ",", 
         "KmmcadC10AcylCoAMAT", ",", "KmmcadC8AcylCoAMAT", ",", 
         "KmmcadC6AcylCoAMAT", ",", "KmmcadC4AcylCoAMAT", ",", "KmmcadFAD", 
         ",", "KmmcadC12EnoylCoAMAT", ",", "KmmcadC10EnoylCoAMAT", ",", 
         "KmmcadC8EnoylCoAMAT", ",", "KmmcadC6EnoylCoAMAT", ",", 
         "KmmcadC4EnoylCoAMAT", ",", "KmmcadFADH", ",", "Keqmcad", ",", 
         RowBox[{"C12AcylCoAMAT", "[", "t", "]"}], ",", 
         RowBox[{"C10AcylCoAMAT", "[", "t", "]"}], ",", 
         RowBox[{"C8AcylCoAMAT", "[", "t", "]"}], ",", 
         RowBox[{"C6AcylCoAMAT", "[", "t", "]"}], ",", 
         RowBox[{"C4AcylCoAMAT", "[", "t", "]"}], ",", "FADtMAT", ",", 
         RowBox[{"C12EnoylCoAMAT", "[", "t", "]"}], ",", 
         RowBox[{"C10EnoylCoAMAT", "[", "t", "]"}], ",", 
         RowBox[{"C8EnoylCoAMAT", "[", "t", "]"}], ",", 
         RowBox[{"C6EnoylCoAMAT", "[", "t", "]"}], ",", 
         RowBox[{"C4EnoylCoAMAT", "[", "t", "]"}], ",", "FADHMAT"}], "]"}]}], 
      ",", "\[IndentingNewLine]", 
      RowBox[{"vmcadC10", "\[Rule]", 
       RowBox[{"MCAD", "[", 
        RowBox[{
        "sfmcadC10", ",", "Vmcad", ",", "KmmcadC10AcylCoAMAT", ",", 
         "KmmcadC12AcylCoAMAT", ",", "KmmcadC8AcylCoAMAT", ",", 
         "KmmcadC6AcylCoAMAT", ",", "KmmcadC4AcylCoAMAT", ",", "KmmcadFAD", 
         ",", "KmmcadC10EnoylCoAMAT", ",", "KmmcadC12EnoylCoAMAT", ",", 
         "KmmcadC8EnoylCoAMAT", ",", "KmmcadC6EnoylCoAMAT", ",", 
         "KmmcadC4EnoylCoAMAT", ",", "KmmcadFADH", ",", "Keqmcad", ",", 
         RowBox[{"C10AcylCoAMAT", "[", "t", "]"}], ",", 
         RowBox[{"C12AcylCoAMAT", "[", "t", "]"}], ",", 
         RowBox[{"C8AcylCoAMAT", "[", "t", "]"}], ",", 
         RowBox[{"C6AcylCoAMAT", "[", "t", "]"}], ",", 
         RowBox[{"C4AcylCoAMAT", "[", "t", "]"}], ",", "FADtMAT", ",", 
         RowBox[{"C10EnoylCoAMAT", "[", "t", "]"}], ",", 
         RowBox[{"C12EnoylCoAMAT", "[", "t", "]"}], ",", 
         RowBox[{"C8EnoylCoAMAT", "[", "t", "]"}], ",", 
         RowBox[{"C6EnoylCoAMAT", "[", "t", "]"}], ",", 
         RowBox[{"C4EnoylCoAMAT", "[", "t", "]"}], ",", "FADHMAT"}], "]"}]}], 
      ",", "\[IndentingNewLine]", 
      RowBox[{"vmcadC8", "\[Rule]", 
       RowBox[{"MCAD", "[", 
        RowBox[{
        "sfmcadC8", ",", "Vmcad", ",", "KmmcadC8AcylCoAMAT", ",", 
         "KmmcadC12AcylCoAMAT", ",", "KmmcadC10AcylCoAMAT", ",", 
         "KmmcadC6AcylCoAMAT", ",", "KmmcadC4AcylCoAMAT", ",", "KmmcadFAD", 
         ",", "KmmcadC8EnoylCoAMAT", ",", "KmmcadC12EnoylCoAMAT", ",", 
         "KmmcadC10EnoylCoAMAT", ",", "KmmcadC6EnoylCoAMAT", ",", 
         "KmmcadC4EnoylCoAMAT", ",", "KmmcadFADH", ",", "Keqmcad", ",", 
         RowBox[{"C8AcylCoAMAT", "[", "t", "]"}], ",", 
         RowBox[{"C12AcylCoAMAT", "[", "t", "]"}], ",", 
         RowBox[{"C10AcylCoAMAT", "[", "t", "]"}], ",", 
         RowBox[{"C6AcylCoAMAT", "[", "t", "]"}], ",", 
         RowBox[{"C4AcylCoAMAT", "[", "t", "]"}], ",", "FADtMAT", ",", 
         RowBox[{"C8EnoylCoAMAT", "[", "t", "]"}], ",", 
         RowBox[{"C12EnoylCoAMAT", "[", "t", "]"}], ",", 
         RowBox[{"C10EnoylCoAMAT", "[", "t", "]"}], ",", 
         RowBox[{"C6EnoylCoAMAT", "[", "t", "]"}], ",", 
         RowBox[{"C4EnoylCoAMAT", "[", "t", "]"}], ",", "FADHMAT"}], "]"}]}], 
      ",", "\[IndentingNewLine]", 
      RowBox[{"vmcadC6", "\[Rule]", 
       RowBox[{"MCAD", "[", 
        RowBox[{
        "sfmcadC6", ",", "Vmcad", ",", "KmmcadC6AcylCoAMAT", ",", 
         "KmmcadC12AcylCoAMAT", ",", "KmmcadC10AcylCoAMAT", ",", 
         "KmmcadC8AcylCoAMAT", ",", "KmmcadC4AcylCoAMAT", ",", "KmmcadFAD", 
         ",", "KmmcadC6EnoylCoAMAT", ",", "KmmcadC12EnoylCoAMAT", ",", 
         "KmmcadC10EnoylCoAMAT", ",", "KmmcadC8EnoylCoAMAT", ",", 
         "KmmcadC4EnoylCoAMAT", ",", "KmmcadFADH", ",", "Keqmcad", ",", 
         RowBox[{"C6AcylCoAMAT", "[", "t", "]"}], ",", 
         RowBox[{"C12AcylCoAMAT", "[", "t", "]"}], ",", 
         RowBox[{"C10AcylCoAMAT", "[", "t", "]"}], ",", 
         RowBox[{"C8AcylCoAMAT", "[", "t", "]"}], ",", 
         RowBox[{"C4AcylCoAMAT", "[", "t", "]"}], ",", "FADtMAT", ",", 
         RowBox[{"C6EnoylCoAMAT", "[", "t", "]"}], ",", 
         RowBox[{"C12EnoylCoAMAT", "[", "t", "]"}], ",", 
         RowBox[{"C10EnoylCoAMAT", "[", "t", "]"}], ",", 
         RowBox[{"C8EnoylCoAMAT", "[", "t", "]"}], ",", 
         RowBox[{"C4EnoylCoAMAT", "[", "t", "]"}], ",", "FADHMAT"}], "]"}]}], 
      ",", "\[IndentingNewLine]", 
      RowBox[{"vmcadC4", "\[Rule]", 
       RowBox[{"MCAD", "[", 
        RowBox[{
        "sfmcadC4", ",", "Vmcad", ",", "KmmcadC4AcylCoAMAT", ",", 
         "KmmcadC12AcylCoAMAT", ",", "KmmcadC10AcylCoAMAT", ",", 
         "KmmcadC8AcylCoAMAT", ",", "KmmcadC6AcylCoAMAT", ",", "KmmcadFAD", 
         ",", "KmmcadC4EnoylCoAMAT", ",", "KmmcadC12EnoylCoAMAT", ",", 
         "KmmcadC10EnoylCoAMAT", ",", "KmmcadC8EnoylCoAMAT", ",", 
         "KmmcadC6EnoylCoAMAT", ",", "KmmcadFADH", ",", "Keqmcad", ",", 
         RowBox[{"C4AcylCoAMAT", "[", "t", "]"}], ",", 
         RowBox[{"C12AcylCoAMAT", "[", "t", "]"}], ",", 
         RowBox[{"C10AcylCoAMAT", "[", "t", "]"}], ",", 
         RowBox[{"C8AcylCoAMAT", "[", "t", "]"}], ",", 
         RowBox[{"C6AcylCoAMAT", "[", "t", "]"}], ",", "FADtMAT", ",", 
         RowBox[{"C4EnoylCoAMAT", "[", "t", "]"}], ",", 
         RowBox[{"C12EnoylCoAMAT", "[", "t", "]"}], ",", 
         RowBox[{"C10EnoylCoAMAT", "[", "t", "]"}], ",", 
         RowBox[{"C8EnoylCoAMAT", "[", "t", "]"}], ",", 
         RowBox[{"C6EnoylCoAMAT", "[", "t", "]"}], ",", "FADHMAT"}], "]"}]}], 
      ",", "\[IndentingNewLine]", 
      RowBox[{"vscadC6", "\[Rule]", 
       RowBox[{"SCAD", "[", 
        RowBox[{
        "sfscadC6", ",", "Vscad", ",", "KmscadC6AcylCoAMAT", ",", 
         "KmscadC4AcylCoAMAT", ",", "KmscadFAD", ",", "KmscadC6EnoylCoAMAT", 
         ",", "KmscadC4EnoylCoAMAT", ",", "KmscadFADH", ",", "Keqscad", ",", 
         RowBox[{"C6AcylCoAMAT", "[", "t", "]"}], ",", 
         RowBox[{"C4AcylCoAMAT", "[", "t", "]"}], ",", "FADtMAT", ",", 
         RowBox[{"C6EnoylCoAMAT", "[", "t", "]"}], ",", 
         RowBox[{"C4EnoylCoAMAT", "[", "t", "]"}], ",", "FADHMAT"}], "]"}]}], 
      ",", "\[IndentingNewLine]", 
      RowBox[{"vscadC4", "\[Rule]", 
       RowBox[{"SCAD", "[", 
        RowBox[{
        "sfscadC4", ",", "Vscad", ",", "KmscadC4AcylCoAMAT", ",", 
         "KmscadC6AcylCoAMAT", ",", "KmscadFAD", ",", "KmscadC4EnoylCoAMAT", 
         ",", "KmscadC6EnoylCoAMAT", ",", "KmscadFADH", ",", "Keqscad", ",", 
         RowBox[{"C4AcylCoAMAT", "[", "t", "]"}], ",", 
         RowBox[{"C6AcylCoAMAT", "[", "t", "]"}], ",", "FADtMAT", ",", 
         RowBox[{"C4EnoylCoAMAT", "[", "t", "]"}], ",", 
         RowBox[{"C6EnoylCoAMAT", "[", "t", "]"}], ",", "FADHMAT"}], "]"}]}], 
      ",", "\[IndentingNewLine]", 
      RowBox[{"vcrotC16", "\[Rule]", 
       RowBox[{"CROT", "[", 
        RowBox[{
        "sfcrotC16", ",", "Vcrot", ",", "KmcrotC16EnoylCoAMAT", ",", 
         "KmcrotC14EnoylCoAMAT", ",", "KmcrotC12EnoylCoAMAT", ",", 
         "KmcrotC10EnoylCoAMAT", ",", "KmcrotC8EnoylCoAMAT", ",", 
         "KmcrotC6EnoylCoAMAT", ",", "KmcrotC4EnoylCoAMAT", ",", 
         "KmcrotC16HydroxyacylCoAMAT", ",", "KmcrotC14HydroxyacylCoAMAT", ",",
          "KmcrotC12HydroxyacylCoAMAT", ",", "KmcrotC10HydroxyacylCoAMAT", 
         ",", "KmcrotC8HydroxyacylCoAMAT", ",", "KmcrotC6HydroxyacylCoAMAT", 
         ",", "KmcrotC4HydroxyacylCoAMAT", ",", "KicrotC4AcetoacylCoA", ",", 
         "Keqcrot", ",", 
         RowBox[{"C16EnoylCoAMAT", "[", "t", "]"}], ",", 
         RowBox[{"C14EnoylCoAMAT", "[", "t", "]"}], ",", 
         RowBox[{"C12EnoylCoAMAT", "[", "t", "]"}], ",", 
         RowBox[{"C10EnoylCoAMAT", "[", "t", "]"}], ",", 
         RowBox[{"C8EnoylCoAMAT", "[", "t", "]"}], ",", 
         RowBox[{"C6EnoylCoAMAT", "[", "t", "]"}], ",", 
         RowBox[{"C4EnoylCoAMAT", "[", "t", "]"}], ",", 
         RowBox[{"C16HydroxyacylCoAMAT", "[", "t", "]"}], ",", 
         RowBox[{"C14HydroxyacylCoAMAT", "[", "t", "]"}], ",", 
         RowBox[{"C12HydroxyacylCoAMAT", "[", "t", "]"}], ",", 
         RowBox[{"C10HydroxyacylCoAMAT", "[", "t", "]"}], ",", 
         RowBox[{"C8HydroxyacylCoAMAT", "[", "t", "]"}], ",", 
         RowBox[{"C6HydroxyacylCoAMAT", "[", "t", "]"}], ",", 
         RowBox[{"C4HydroxyacylCoAMAT", "[", "t", "]"}], ",", 
         "C4AcetoacylCoAMAT"}], "]"}]}], ",", "\[IndentingNewLine]", 
      RowBox[{"vcrotC14", "\[Rule]", 
       RowBox[{"CROT", "[", 
        RowBox[{
        "sfcrotC14", ",", "Vcrot", ",", "KmcrotC14EnoylCoAMAT", ",", 
         "KmcrotC16EnoylCoAMAT", ",", "KmcrotC12EnoylCoAMAT", ",", 
         "KmcrotC10EnoylCoAMAT", ",", "KmcrotC8EnoylCoAMAT", ",", 
         "KmcrotC6EnoylCoAMAT", ",", "KmcrotC4EnoylCoAMAT", ",", 
         "KmcrotC14HydroxyacylCoAMAT", ",", "KmcrotC16HydroxyacylCoAMAT", ",",
          "KmcrotC12HydroxyacylCoAMAT", ",", "KmcrotC10HydroxyacylCoAMAT", 
         ",", "KmcrotC8HydroxyacylCoAMAT", ",", "KmcrotC6HydroxyacylCoAMAT", 
         ",", "KmcrotC4HydroxyacylCoAMAT", ",", "KicrotC4AcetoacylCoA", ",", 
         "Keqcrot", ",", 
         RowBox[{"C14EnoylCoAMAT", "[", "t", "]"}], ",", 
         RowBox[{"C16EnoylCoAMAT", "[", "t", "]"}], ",", 
         RowBox[{"C12EnoylCoAMAT", "[", "t", "]"}], ",", 
         RowBox[{"C10EnoylCoAMAT", "[", "t", "]"}], ",", 
         RowBox[{"C8EnoylCoAMAT", "[", "t", "]"}], ",", 
         RowBox[{"C6EnoylCoAMAT", "[", "t", "]"}], ",", 
         RowBox[{"C4EnoylCoAMAT", "[", "t", "]"}], ",", 
         RowBox[{"C14HydroxyacylCoAMAT", "[", "t", "]"}], ",", 
         RowBox[{"C16HydroxyacylCoAMAT", "[", "t", "]"}], ",", 
         RowBox[{"C12HydroxyacylCoAMAT", "[", "t", "]"}], ",", 
         RowBox[{"C10HydroxyacylCoAMAT", "[", "t", "]"}], ",", 
         RowBox[{"C8HydroxyacylCoAMAT", "[", "t", "]"}], ",", 
         RowBox[{"C6HydroxyacylCoAMAT", "[", "t", "]"}], ",", 
         RowBox[{"C4HydroxyacylCoAMAT", "[", "t", "]"}], ",", 
         "C4AcetoacylCoAMAT"}], "]"}]}], ",", "\[IndentingNewLine]", 
      RowBox[{"vcrotC12", "\[Rule]", 
       RowBox[{"CROT", "[", 
        RowBox[{
        "sfcrotC12", ",", "Vcrot", ",", "KmcrotC12EnoylCoAMAT", ",", 
         "KmcrotC16EnoylCoAMAT", ",", "KmcrotC14EnoylCoAMAT", ",", 
         "KmcrotC10EnoylCoAMAT", ",", "KmcrotC8EnoylCoAMAT", ",", 
         "KmcrotC6EnoylCoAMAT", ",", "KmcrotC4EnoylCoAMAT", ",", 
         "KmcrotC12HydroxyacylCoAMAT", ",", "KmcrotC16HydroxyacylCoAMAT", ",",
          "KmcrotC14HydroxyacylCoAMAT", ",", "KmcrotC10HydroxyacylCoAMAT", 
         ",", "KmcrotC8HydroxyacylCoAMAT", ",", "KmcrotC6HydroxyacylCoAMAT", 
         ",", "KmcrotC4HydroxyacylCoAMAT", ",", "KicrotC4AcetoacylCoA", ",", 
         "Keqcrot", ",", 
         RowBox[{"C12EnoylCoAMAT", "[", "t", "]"}], ",", 
         RowBox[{"C16EnoylCoAMAT", "[", "t", "]"}], ",", 
         RowBox[{"C14EnoylCoAMAT", "[", "t", "]"}], ",", 
         RowBox[{"C10EnoylCoAMAT", "[", "t", "]"}], ",", 
         RowBox[{"C8EnoylCoAMAT", "[", "t", "]"}], ",", 
         RowBox[{"C6EnoylCoAMAT", "[", "t", "]"}], ",", 
         RowBox[{"C4EnoylCoAMAT", "[", "t", "]"}], ",", 
         RowBox[{"C12HydroxyacylCoAMAT", "[", "t", "]"}], ",", 
         RowBox[{"C16HydroxyacylCoAMAT", "[", "t", "]"}], ",", 
         RowBox[{"C14HydroxyacylCoAMAT", "[", "t", "]"}], ",", 
         RowBox[{"C10HydroxyacylCoAMAT", "[", "t", "]"}], ",", 
         RowBox[{"C8HydroxyacylCoAMAT", "[", "t", "]"}], ",", 
         RowBox[{"C6HydroxyacylCoAMAT", "[", "t", "]"}], ",", 
         RowBox[{"C4HydroxyacylCoAMAT", "[", "t", "]"}], ",", 
         "C4AcetoacylCoAMAT"}], "]"}]}], ",", "\[IndentingNewLine]", 
      RowBox[{"vcrotC10", "\[Rule]", 
       RowBox[{"CROT", "[", 
        RowBox[{
        "sfcrotC10", ",", "Vcrot", ",", "KmcrotC10EnoylCoAMAT", ",", 
         "KmcrotC16EnoylCoAMAT", ",", "KmcrotC14EnoylCoAMAT", ",", 
         "KmcrotC12EnoylCoAMAT", ",", "KmcrotC8EnoylCoAMAT", ",", 
         "KmcrotC6EnoylCoAMAT", ",", "KmcrotC4EnoylCoAMAT", ",", 
         "KmcrotC10HydroxyacylCoAMAT", ",", "KmcrotC16HydroxyacylCoAMAT", ",",
          "KmcrotC14HydroxyacylCoAMAT", ",", "KmcrotC12HydroxyacylCoAMAT", 
         ",", "KmcrotC8HydroxyacylCoAMAT", ",", "KmcrotC6HydroxyacylCoAMAT", 
         ",", "KmcrotC4HydroxyacylCoAMAT", ",", "KicrotC4AcetoacylCoA", ",", 
         "Keqcrot", ",", 
         RowBox[{"C10EnoylCoAMAT", "[", "t", "]"}], ",", 
         RowBox[{"C16EnoylCoAMAT", "[", "t", "]"}], ",", 
         RowBox[{"C14EnoylCoAMAT", "[", "t", "]"}], ",", 
         RowBox[{"C12EnoylCoAMAT", "[", "t", "]"}], ",", 
         RowBox[{"C8EnoylCoAMAT", "[", "t", "]"}], ",", 
         RowBox[{"C6EnoylCoAMAT", "[", "t", "]"}], ",", 
         RowBox[{"C4EnoylCoAMAT", "[", "t", "]"}], ",", 
         RowBox[{"C10HydroxyacylCoAMAT", "[", "t", "]"}], ",", 
         RowBox[{"C16HydroxyacylCoAMAT", "[", "t", "]"}], ",", 
         RowBox[{"C14HydroxyacylCoAMAT", "[", "t", "]"}], ",", 
         RowBox[{"C12HydroxyacylCoAMAT", "[", "t", "]"}], ",", 
         RowBox[{"C8HydroxyacylCoAMAT", "[", "t", "]"}], ",", 
         RowBox[{"C6HydroxyacylCoAMAT", "[", "t", "]"}], ",", 
         RowBox[{"C4HydroxyacylCoAMAT", "[", "t", "]"}], ",", 
         "C4AcetoacylCoAMAT"}], "]"}]}], ",", "\[IndentingNewLine]", 
      RowBox[{"vcrotC8", "\[Rule]", 
       RowBox[{"CROT", "[", 
        RowBox[{
        "sfcrotC8", ",", "Vcrot", ",", "KmcrotC8EnoylCoAMAT", ",", 
         "KmcrotC16EnoylCoAMAT", ",", "KmcrotC14EnoylCoAMAT", ",", 
         "KmcrotC12EnoylCoAMAT", ",", "KmcrotC10EnoylCoAMAT", ",", 
         "KmcrotC6EnoylCoAMAT", ",", "KmcrotC4EnoylCoAMAT", ",", 
         "KmcrotC8HydroxyacylCoAMAT", ",", "KmcrotC16HydroxyacylCoAMAT", ",", 
         "KmcrotC14HydroxyacylCoAMAT", ",", "KmcrotC12HydroxyacylCoAMAT", ",",
          "KmcrotC10HydroxyacylCoAMAT", ",", "KmcrotC6HydroxyacylCoAMAT", ",",
          "KmcrotC4HydroxyacylCoAMAT", ",", "KicrotC4AcetoacylCoA", ",", 
         "Keqcrot", ",", 
         RowBox[{"C8EnoylCoAMAT", "[", "t", "]"}], ",", 
         RowBox[{"C16EnoylCoAMAT", "[", "t", "]"}], ",", 
         RowBox[{"C14EnoylCoAMAT", "[", "t", "]"}], ",", 
         RowBox[{"C12EnoylCoAMAT", "[", "t", "]"}], ",", 
         RowBox[{"C10EnoylCoAMAT", "[", "t", "]"}], ",", 
         RowBox[{"C6EnoylCoAMAT", "[", "t", "]"}], ",", 
         RowBox[{"C4EnoylCoAMAT", "[", "t", "]"}], ",", 
         RowBox[{"C8HydroxyacylCoAMAT", "[", "t", "]"}], ",", 
         RowBox[{"C16HydroxyacylCoAMAT", "[", "t", "]"}], ",", 
         RowBox[{"C14HydroxyacylCoAMAT", "[", "t", "]"}], ",", 
         RowBox[{"C12HydroxyacylCoAMAT", "[", "t", "]"}], ",", 
         RowBox[{"C10HydroxyacylCoAMAT", "[", "t", "]"}], ",", 
         RowBox[{"C6HydroxyacylCoAMAT", "[", "t", "]"}], ",", 
         RowBox[{"C4HydroxyacylCoAMAT", "[", "t", "]"}], ",", 
         "C4AcetoacylCoAMAT"}], "]"}]}], ",", "\[IndentingNewLine]", 
      RowBox[{"vcrotC6", "\[Rule]", 
       RowBox[{"CROT", "[", 
        RowBox[{
        "sfcrotC6", ",", "Vcrot", ",", "KmcrotC6EnoylCoAMAT", ",", 
         "KmcrotC16EnoylCoAMAT", ",", "KmcrotC14EnoylCoAMAT", ",", 
         "KmcrotC12EnoylCoAMAT", ",", "KmcrotC10EnoylCoAMAT", ",", 
         "KmcrotC8EnoylCoAMAT", ",", "KmcrotC4EnoylCoAMAT", ",", 
         "KmcrotC6HydroxyacylCoAMAT", ",", "KmcrotC16HydroxyacylCoAMAT", ",", 
         "KmcrotC14HydroxyacylCoAMAT", ",", "KmcrotC12HydroxyacylCoAMAT", ",",
          "KmcrotC10HydroxyacylCoAMAT", ",", "KmcrotC8HydroxyacylCoAMAT", ",",
          "KmcrotC4HydroxyacylCoAMAT", ",", "KicrotC4AcetoacylCoA", ",", 
         "Keqcrot", ",", 
         RowBox[{"C6EnoylCoAMAT", "[", "t", "]"}], ",", 
         RowBox[{"C16EnoylCoAMAT", "[", "t", "]"}], ",", 
         RowBox[{"C14EnoylCoAMAT", "[", "t", "]"}], ",", 
         RowBox[{"C12EnoylCoAMAT", "[", "t", "]"}], ",", 
         RowBox[{"C10EnoylCoAMAT", "[", "t", "]"}], ",", 
         RowBox[{"C8EnoylCoAMAT", "[", "t", "]"}], ",", 
         RowBox[{"C4EnoylCoAMAT", "[", "t", "]"}], ",", 
         RowBox[{"C6HydroxyacylCoAMAT", "[", "t", "]"}], ",", 
         RowBox[{"C16HydroxyacylCoAMAT", "[", "t", "]"}], ",", 
         RowBox[{"C14HydroxyacylCoAMAT", "[", "t", "]"}], ",", 
         RowBox[{"C12HydroxyacylCoAMAT", "[", "t", "]"}], ",", 
         RowBox[{"C10HydroxyacylCoAMAT", "[", "t", "]"}], ",", 
         RowBox[{"C8HydroxyacylCoAMAT", "[", "t", "]"}], ",", 
         RowBox[{"C4HydroxyacylCoAMAT", "[", "t", "]"}], ",", 
         "C4AcetoacylCoAMAT"}], "]"}]}], ",", "\[IndentingNewLine]", 
      RowBox[{"vcrotC4", "\[Rule]", 
       RowBox[{"CROT", "[", 
        RowBox[{
        "sfcrotC4", ",", "Vcrot", ",", "KmcrotC4EnoylCoAMAT", ",", 
         "KmcrotC16EnoylCoAMAT", ",", "KmcrotC14EnoylCoAMAT", ",", 
         "KmcrotC12EnoylCoAMAT", ",", "KmcrotC10EnoylCoAMAT", ",", 
         "KmcrotC8EnoylCoAMAT", ",", "KmcrotC6EnoylCoAMAT", ",", 
         "KmcrotC4HydroxyacylCoAMAT", ",", "KmcrotC16HydroxyacylCoAMAT", ",", 
         "KmcrotC14HydroxyacylCoAMAT", ",", "KmcrotC12HydroxyacylCoAMAT", ",",
          "KmcrotC10HydroxyacylCoAMAT", ",", "KmcrotC8HydroxyacylCoAMAT", ",",
          "KmcrotC6HydroxyacylCoAMAT", ",", "KicrotC4AcetoacylCoA", ",", 
         "Keqcrot", ",", 
         RowBox[{"C4EnoylCoAMAT", "[", "t", "]"}], ",", 
         RowBox[{"C16EnoylCoAMAT", "[", "t", "]"}], ",", 
         RowBox[{"C14EnoylCoAMAT", "[", "t", "]"}], ",", 
         RowBox[{"C12EnoylCoAMAT", "[", "t", "]"}], ",", 
         RowBox[{"C10EnoylCoAMAT", "[", "t", "]"}], ",", 
         RowBox[{"C8EnoylCoAMAT", "[", "t", "]"}], ",", 
         RowBox[{"C6EnoylCoAMAT", "[", "t", "]"}], ",", 
         RowBox[{"C4HydroxyacylCoAMAT", "[", "t", "]"}], ",", 
         RowBox[{"C16HydroxyacylCoAMAT", "[", "t", "]"}], ",", 
         RowBox[{"C14HydroxyacylCoAMAT", "[", "t", "]"}], ",", 
         RowBox[{"C12HydroxyacylCoAMAT", "[", "t", "]"}], ",", 
         RowBox[{"C10HydroxyacylCoAMAT", "[", "t", "]"}], ",", 
         RowBox[{"C8HydroxyacylCoAMAT", "[", "t", "]"}], ",", 
         RowBox[{"C6HydroxyacylCoAMAT", "[", "t", "]"}], ",", 
         "C4AcetoacylCoAMAT"}], "]"}]}], ",", " ", "\[IndentingNewLine]", 
      RowBox[{"vmschadC16", "\[Rule]", 
       RowBox[{"MSCHAD", "[", 
        RowBox[{
        "sfmschadC16", ",", "Vmschad", ",", "KmmschadC16HydroxyacylCoAMAT", 
         ",", "KmmschadC14HydroxyacylCoAMAT", ",", 
         "KmmschadC12HydroxyacylCoAMAT", ",", "KmmschadC10HydroxyacylCoAMAT", 
         ",", "KmmschadC8HydroxyacylCoAMAT", ",", 
         "KmmschadC6HydroxyacylCoAMAT", ",", "KmmschadC4HydroxyacylCoAMAT", 
         ",", "KmmschadNADMAT", ",", "KmmschadC16KetoacylCoAMAT", ",", 
         "KmmschadC14KetoacylCoAMAT", ",", "KmmschadC12KetoacylCoAMAT", ",", 
         "KmmschadC10KetoacylCoAMAT", ",", "KmmschadC8KetoacylCoAMAT", ",", 
         "KmmschadC6KetoacylCoAMAT", ",", "KmmschadC4AcetoacylCoAMAT", ",", 
         "KmmschadNADHMAT", ",", "Keqmschad", ",", 
         RowBox[{"C16HydroxyacylCoAMAT", "[", "t", "]"}], ",", 
         RowBox[{"C14HydroxyacylCoAMAT", "[", "t", "]"}], ",", 
         RowBox[{"C12HydroxyacylCoAMAT", "[", "t", "]"}], ",", 
         RowBox[{"C10HydroxyacylCoAMAT", "[", "t", "]"}], ",", 
         RowBox[{"C8HydroxyacylCoAMAT", "[", "t", "]"}], ",", 
         RowBox[{"C6HydroxyacylCoAMAT", "[", "t", "]"}], ",", 
         RowBox[{"C4HydroxyacylCoAMAT", "[", "t", "]"}], ",", "NADtMAT", ",", 
         RowBox[{"C16KetoacylCoAMAT", "[", "t", "]"}], ",", 
         RowBox[{"C14KetoacylCoAMAT", "[", "t", "]"}], ",", 
         RowBox[{"C12KetoacylCoAMAT", "[", "t", "]"}], ",", 
         RowBox[{"C10KetoacylCoAMAT", "[", "t", "]"}], ",", 
         RowBox[{"C8KetoacylCoAMAT", "[", "t", "]"}], ",", 
         RowBox[{"C6KetoacylCoAMAT", "[", "t", "]"}], ",", 
         "C4AcetoacylCoAMAT", ",", "NADHMAT"}], "]"}]}], ",", 
      "\[IndentingNewLine]", 
      RowBox[{"vmschadC14", "\[Rule]", 
       RowBox[{"MSCHAD", "[", 
        RowBox[{
        "sfmschadC14", ",", "Vmschad", ",", "KmmschadC14HydroxyacylCoAMAT", 
         ",", "KmmschadC16HydroxyacylCoAMAT", ",", 
         "KmmschadC12HydroxyacylCoAMAT", ",", "KmmschadC10HydroxyacylCoAMAT", 
         ",", "KmmschadC8HydroxyacylCoAMAT", ",", 
         "KmmschadC6HydroxyacylCoAMAT", ",", "KmmschadC4HydroxyacylCoAMAT", 
         ",", "KmmschadNADMAT", ",", "KmmschadC14KetoacylCoAMAT", ",", 
         "KmmschadC16KetoacylCoAMAT", ",", "KmmschadC12KetoacylCoAMAT", ",", 
         "KmmschadC10KetoacylCoAMAT", ",", "KmmschadC8KetoacylCoAMAT", ",", 
         "KmmschadC6KetoacylCoAMAT", ",", "KmmschadC4AcetoacylCoAMAT", ",", 
         "KmmschadNADHMAT", ",", "Keqmschad", ",", 
         RowBox[{"C14HydroxyacylCoAMAT", "[", "t", "]"}], ",", 
         RowBox[{"C16HydroxyacylCoAMAT", "[", "t", "]"}], ",", 
         RowBox[{"C12HydroxyacylCoAMAT", "[", "t", "]"}], ",", 
         RowBox[{"C10HydroxyacylCoAMAT", "[", "t", "]"}], ",", 
         RowBox[{"C8HydroxyacylCoAMAT", "[", "t", "]"}], ",", 
         RowBox[{"C6HydroxyacylCoAMAT", "[", "t", "]"}], ",", 
         RowBox[{"C4HydroxyacylCoAMAT", "[", "t", "]"}], ",", "NADtMAT", ",", 
         RowBox[{"C14KetoacylCoAMAT", "[", "t", "]"}], ",", 
         RowBox[{"C16KetoacylCoAMAT", "[", "t", "]"}], ",", 
         RowBox[{"C12KetoacylCoAMAT", "[", "t", "]"}], ",", 
         RowBox[{"C10KetoacylCoAMAT", "[", "t", "]"}], ",", 
         RowBox[{"C8KetoacylCoAMAT", "[", "t", "]"}], ",", 
         RowBox[{"C6KetoacylCoAMAT", "[", "t", "]"}], ",", 
         "C4AcetoacylCoAMAT", ",", "NADHMAT"}], "]"}]}], ",", 
      "\[IndentingNewLine]", 
      RowBox[{"vmschadC12", "\[Rule]", 
       RowBox[{"MSCHAD", "[", 
        RowBox[{
        "sfmschadC12", ",", "Vmschad", ",", "KmmschadC12HydroxyacylCoAMAT", 
         ",", "KmmschadC16HydroxyacylCoAMAT", ",", 
         "KmmschadC14HydroxyacylCoAMAT", ",", "KmmschadC10HydroxyacylCoAMAT", 
         ",", "KmmschadC8HydroxyacylCoAMAT", ",", 
         "KmmschadC6HydroxyacylCoAMAT", ",", "KmmschadC4HydroxyacylCoAMAT", 
         ",", "KmmschadNADMAT", ",", "KmmschadC12KetoacylCoAMAT", ",", 
         "KmmschadC16KetoacylCoAMAT", ",", "KmmschadC14KetoacylCoAMAT", ",", 
         "KmmschadC10KetoacylCoAMAT", ",", "KmmschadC8KetoacylCoAMAT", ",", 
         "KmmschadC6KetoacylCoAMAT", ",", "KmmschadC4AcetoacylCoAMAT", ",", 
         "KmmschadNADHMAT", ",", "Keqmschad", ",", 
         RowBox[{"C12HydroxyacylCoAMAT", "[", "t", "]"}], ",", 
         RowBox[{"C16HydroxyacylCoAMAT", "[", "t", "]"}], ",", 
         RowBox[{"C14HydroxyacylCoAMAT", "[", "t", "]"}], ",", 
         RowBox[{"C10HydroxyacylCoAMAT", "[", "t", "]"}], ",", 
         RowBox[{"C8HydroxyacylCoAMAT", "[", "t", "]"}], ",", 
         RowBox[{"C6HydroxyacylCoAMAT", "[", "t", "]"}], ",", 
         RowBox[{"C4HydroxyacylCoAMAT", "[", "t", "]"}], ",", "NADtMAT", ",", 
         RowBox[{"C12KetoacylCoAMAT", "[", "t", "]"}], ",", 
         RowBox[{"C16KetoacylCoAMAT", "[", "t", "]"}], ",", 
         RowBox[{"C14KetoacylCoAMAT", "[", "t", "]"}], ",", 
         RowBox[{"C10KetoacylCoAMAT", "[", "t", "]"}], ",", 
         RowBox[{"C8KetoacylCoAMAT", "[", "t", "]"}], ",", 
         RowBox[{"C6KetoacylCoAMAT", "[", "t", "]"}], ",", 
         "C4AcetoacylCoAMAT", ",", "NADHMAT"}], "]"}]}], ",", 
      "\[IndentingNewLine]", 
      RowBox[{"vmschadC10", "\[Rule]", 
       RowBox[{"MSCHAD", "[", 
        RowBox[{
        "sfmschadC10", ",", "Vmschad", ",", "KmmschadC10HydroxyacylCoAMAT", 
         ",", "KmmschadC16HydroxyacylCoAMAT", ",", 
         "KmmschadC14HydroxyacylCoAMAT", ",", "KmmschadC12HydroxyacylCoAMAT", 
         ",", "KmmschadC8HydroxyacylCoAMAT", ",", 
         "KmmschadC6HydroxyacylCoAMAT", ",", "KmmschadC4HydroxyacylCoAMAT", 
         ",", "KmmschadNADMAT", ",", "KmmschadC10KetoacylCoAMAT", ",", 
         "KmmschadC16KetoacylCoAMAT", ",", "KmmschadC14KetoacylCoAMAT", ",", 
         "KmmschadC12KetoacylCoAMAT", ",", "KmmschadC8KetoacylCoAMAT", ",", 
         "KmmschadC6KetoacylCoAMAT", ",", "KmmschadC4AcetoacylCoAMAT", ",", 
         "KmmschadNADHMAT", ",", "Keqmschad", ",", 
         RowBox[{"C10HydroxyacylCoAMAT", "[", "t", "]"}], ",", 
         RowBox[{"C16HydroxyacylCoAMAT", "[", "t", "]"}], ",", 
         RowBox[{"C14HydroxyacylCoAMAT", "[", "t", "]"}], ",", 
         RowBox[{"C12HydroxyacylCoAMAT", "[", "t", "]"}], ",", 
         RowBox[{"C8HydroxyacylCoAMAT", "[", "t", "]"}], ",", 
         RowBox[{"C6HydroxyacylCoAMAT", "[", "t", "]"}], ",", 
         RowBox[{"C4HydroxyacylCoAMAT", "[", "t", "]"}], ",", "NADtMAT", ",", 
         RowBox[{"C10KetoacylCoAMAT", "[", "t", "]"}], ",", 
         RowBox[{"C16KetoacylCoAMAT", "[", "t", "]"}], ",", 
         RowBox[{"C14KetoacylCoAMAT", "[", "t", "]"}], ",", 
         RowBox[{"C12KetoacylCoAMAT", "[", "t", "]"}], ",", 
         RowBox[{"C8KetoacylCoAMAT", "[", "t", "]"}], ",", 
         RowBox[{"C6KetoacylCoAMAT", "[", "t", "]"}], ",", 
         "C4AcetoacylCoAMAT", ",", "NADHMAT"}], "]"}]}], ",", 
      "\[IndentingNewLine]", 
      RowBox[{"vmschadC8", "\[Rule]", 
       RowBox[{"MSCHAD", "[", 
        RowBox[{
        "sfmschadC8", ",", "Vmschad", ",", "KmmschadC8HydroxyacylCoAMAT", ",",
          "KmmschadC16HydroxyacylCoAMAT", ",", "KmmschadC14HydroxyacylCoAMAT",
          ",", "KmmschadC12HydroxyacylCoAMAT", ",", 
         "KmmschadC10HydroxyacylCoAMAT", ",", "KmmschadC6HydroxyacylCoAMAT", 
         ",", "KmmschadC4HydroxyacylCoAMAT", ",", "KmmschadNADMAT", ",", 
         "KmmschadC8KetoacylCoAMAT", ",", "KmmschadC16KetoacylCoAMAT", ",", 
         "KmmschadC14KetoacylCoAMAT", ",", "KmmschadC12KetoacylCoAMAT", ",", 
         "KmmschadC10KetoacylCoAMAT", ",", "KmmschadC6KetoacylCoAMAT", ",", 
         "KmmschadC4AcetoacylCoAMAT", ",", "KmmschadNADHMAT", ",", 
         "Keqmschad", ",", 
         RowBox[{"C8HydroxyacylCoAMAT", "[", "t", "]"}], ",", 
         RowBox[{"C16HydroxyacylCoAMAT", "[", "t", "]"}], ",", 
         RowBox[{"C14HydroxyacylCoAMAT", "[", "t", "]"}], ",", 
         RowBox[{"C12HydroxyacylCoAMAT", "[", "t", "]"}], ",", 
         RowBox[{"C10HydroxyacylCoAMAT", "[", "t", "]"}], ",", 
         RowBox[{"C6HydroxyacylCoAMAT", "[", "t", "]"}], ",", 
         RowBox[{"C4HydroxyacylCoAMAT", "[", "t", "]"}], ",", "NADtMAT", ",", 
         RowBox[{"C8KetoacylCoAMAT", "[", "t", "]"}], ",", 
         RowBox[{"C16KetoacylCoAMAT", "[", "t", "]"}], ",", 
         RowBox[{"C14KetoacylCoAMAT", "[", "t", "]"}], ",", 
         RowBox[{"C12KetoacylCoAMAT", "[", "t", "]"}], ",", 
         RowBox[{"C10KetoacylCoAMAT", "[", "t", "]"}], ",", 
         RowBox[{"C6KetoacylCoAMAT", "[", "t", "]"}], ",", 
         "C4AcetoacylCoAMAT", ",", "NADHMAT"}], "]"}]}], ",", 
      "\[IndentingNewLine]", 
      RowBox[{"vmschadC6", "\[Rule]", 
       RowBox[{"MSCHAD", "[", 
        RowBox[{
        "sfmschadC6", ",", "Vmschad", ",", "KmmschadC6HydroxyacylCoAMAT", ",",
          "KmmschadC16HydroxyacylCoAMAT", ",", "KmmschadC14HydroxyacylCoAMAT",
          ",", "KmmschadC12HydroxyacylCoAMAT", ",", 
         "KmmschadC10HydroxyacylCoAMAT", ",", "KmmschadC8HydroxyacylCoAMAT", 
         ",", "KmmschadC4HydroxyacylCoAMAT", ",", "KmmschadNADMAT", ",", 
         "KmmschadC6KetoacylCoAMAT", ",", "KmmschadC16KetoacylCoAMAT", ",", 
         "KmmschadC14KetoacylCoAMAT", ",", "KmmschadC12KetoacylCoAMAT", ",", 
         "KmmschadC10KetoacylCoAMAT", ",", "KmmschadC8KetoacylCoAMAT", ",", 
         "KmmschadC4AcetoacylCoAMAT", ",", "KmmschadNADHMAT", ",", 
         "Keqmschad", ",", 
         RowBox[{"C6HydroxyacylCoAMAT", "[", "t", "]"}], ",", 
         RowBox[{"C16HydroxyacylCoAMAT", "[", "t", "]"}], ",", 
         RowBox[{"C14HydroxyacylCoAMAT", "[", "t", "]"}], ",", 
         RowBox[{"C12HydroxyacylCoAMAT", "[", "t", "]"}], ",", 
         RowBox[{"C10HydroxyacylCoAMAT", "[", "t", "]"}], ",", 
         RowBox[{"C8HydroxyacylCoAMAT", "[", "t", "]"}], ",", 
         RowBox[{"C4HydroxyacylCoAMAT", "[", "t", "]"}], ",", "NADtMAT", ",", 
         RowBox[{"C6KetoacylCoAMAT", "[", "t", "]"}], ",", 
         RowBox[{"C16KetoacylCoAMAT", "[", "t", "]"}], ",", 
         RowBox[{"C14KetoacylCoAMAT", "[", "t", "]"}], ",", 
         RowBox[{"C12KetoacylCoAMAT", "[", "t", "]"}], ",", 
         RowBox[{"C10KetoacylCoAMAT", "[", "t", "]"}], ",", 
         RowBox[{"C8KetoacylCoAMAT", "[", "t", "]"}], ",", 
         "C4AcetoacylCoAMAT", ",", "NADHMAT"}], "]"}]}], ",", 
      "\[IndentingNewLine]", 
      RowBox[{"vmschadC4", "\[Rule]", 
       RowBox[{"MSCHAD", "[", 
        RowBox[{
        "sfmschadC4", ",", "Vmschad", ",", "KmmschadC4HydroxyacylCoAMAT", ",",
          "KmmschadC16HydroxyacylCoAMAT", ",", "KmmschadC14HydroxyacylCoAMAT",
          ",", "KmmschadC12HydroxyacylCoAMAT", ",", 
         "KmmschadC10HydroxyacylCoAMAT", ",", "KmmschadC8HydroxyacylCoAMAT", 
         ",", "KmmschadC6HydroxyacylCoAMAT", ",", "KmmschadNADMAT", ",", 
         "KmmschadC4AcetoacylCoAMAT", ",", "KmmschadC16KetoacylCoAMAT", ",", 
         "KmmschadC14KetoacylCoAMAT", ",", "KmmschadC12KetoacylCoAMAT", ",", 
         "KmmschadC10KetoacylCoAMAT", ",", "KmmschadC8KetoacylCoAMAT", ",", 
         "KmmschadC6KetoacylCoAMAT", ",", "KmmschadNADHMAT", ",", "Keqmschad",
          ",", 
         RowBox[{"C4HydroxyacylCoAMAT", "[", "t", "]"}], ",", 
         RowBox[{"C16HydroxyacylCoAMAT", "[", "t", "]"}], ",", 
         RowBox[{"C14HydroxyacylCoAMAT", "[", "t", "]"}], ",", 
         RowBox[{"C12HydroxyacylCoAMAT", "[", "t", "]"}], ",", 
         RowBox[{"C10HydroxyacylCoAMAT", "[", "t", "]"}], ",", 
         RowBox[{"C8HydroxyacylCoAMAT", "[", "t", "]"}], ",", 
         RowBox[{"C6HydroxyacylCoAMAT", "[", "t", "]"}], ",", "NADtMAT", ",", 
         "C4AcetoacylCoAMAT", ",", 
         RowBox[{"C16KetoacylCoAMAT", "[", "t", "]"}], ",", 
         RowBox[{"C14KetoacylCoAMAT", "[", "t", "]"}], ",", 
         RowBox[{"C12KetoacylCoAMAT", "[", "t", "]"}], ",", 
         RowBox[{"C10KetoacylCoAMAT", "[", "t", "]"}], ",", 
         RowBox[{"C8KetoacylCoAMAT", "[", "t", "]"}], ",", 
         RowBox[{"C6KetoacylCoAMAT", "[", "t", "]"}], ",", "NADHMAT"}], 
        "]"}]}], ",", "\[IndentingNewLine]", 
      RowBox[{"vmckatC16", "\[Rule]", 
       RowBox[{"MCKATA", "[", 
        RowBox[{
        "sfmckatC16", ",", "Vmckat", ",", "KmmckatC16KetoacylCoAMAT", ",", 
         "KmmckatC14KetoacylCoAMAT", ",", "KmmckatC12KetoacylCoAMAT", ",", 
         "KmmckatC10KetoacylCoAMAT", ",", "KmmckatC8KetoacylCoAMAT", ",", 
         "KmmckatC6KetoacylCoAMAT", ",", "KmmckatC4AcetoacylCoAMAT", ",", 
         "KmmckatCoAMAT", ",", "KmmckatC14AcylCoAMAT", ",", 
         "KmmckatC16AcylCoAMAT", ",", "KmmckatC12AcylCoAMAT", ",", 
         "KmmckatC10AcylCoAMAT", ",", "KmmckatC8AcylCoAMAT", ",", 
         "KmmckatC6AcylCoAMAT", ",", "KmmckatC4AcylCoAMAT", ",", 
         "KmmckatAcetylCoAMAT", ",", "Keqmckat", ",", 
         RowBox[{"C16KetoacylCoAMAT", "[", "t", "]"}], ",", 
         RowBox[{"C14KetoacylCoAMAT", "[", "t", "]"}], ",", 
         RowBox[{"C12KetoacylCoAMAT", "[", "t", "]"}], ",", 
         RowBox[{"C10KetoacylCoAMAT", "[", "t", "]"}], ",", 
         RowBox[{"C8KetoacylCoAMAT", "[", "t", "]"}], ",", 
         RowBox[{"C6KetoacylCoAMAT", "[", "t", "]"}], ",", 
         "C4AcetoacylCoAMAT", ",", "CoAMAT", ",", 
         RowBox[{"C14AcylCoAMAT", "[", "t", "]"}], ",", 
         RowBox[{"C16AcylCoAMAT", "[", "t", "]"}], ",", 
         RowBox[{"C12AcylCoAMAT", "[", "t", "]"}], ",", 
         RowBox[{"C10AcylCoAMAT", "[", "t", "]"}], ",", 
         RowBox[{"C8AcylCoAMAT", "[", "t", "]"}], ",", 
         RowBox[{"C6AcylCoAMAT", "[", "t", "]"}], ",", 
         RowBox[{"C4AcylCoAMAT", "[", "t", "]"}], ",", "AcetylCoAMAT"}], 
        "]"}]}], ",", "\[IndentingNewLine]", 
      RowBox[{"vmckatC14", "\[Rule]", 
       RowBox[{"MCKATA", "[", 
        RowBox[{
        "sfmckatC14", ",", "Vmckat", ",", "KmmckatC14KetoacylCoAMAT", ",", 
         "KmmckatC16KetoacylCoAMAT", ",", "KmmckatC12KetoacylCoAMAT", ",", 
         "KmmckatC10KetoacylCoAMAT", ",", "KmmckatC8KetoacylCoAMAT", ",", 
         "KmmckatC6KetoacylCoAMAT", ",", "KmmckatC4AcetoacylCoAMAT", ",", 
         "KmmckatCoAMAT", ",", "KmmckatC12AcylCoAMAT", ",", 
         "KmmckatC16AcylCoAMAT", ",", "KmmckatC14AcylCoAMAT", ",", 
         "KmmckatC10AcylCoAMAT", ",", "KmmckatC8AcylCoAMAT", ",", 
         "KmmckatC6AcylCoAMAT", ",", "KmmckatC4AcylCoAMAT", ",", 
         "KmmckatAcetylCoAMAT", ",", "Keqmckat", ",", 
         RowBox[{"C14KetoacylCoAMAT", "[", "t", "]"}], ",", 
         RowBox[{"C16KetoacylCoAMAT", "[", "t", "]"}], ",", 
         RowBox[{"C12KetoacylCoAMAT", "[", "t", "]"}], ",", 
         RowBox[{"C10KetoacylCoAMAT", "[", "t", "]"}], ",", 
         RowBox[{"C8KetoacylCoAMAT", "[", "t", "]"}], ",", 
         RowBox[{"C6KetoacylCoAMAT", "[", "t", "]"}], ",", 
         "C4AcetoacylCoAMAT", ",", "CoAMAT", ",", 
         RowBox[{"C12AcylCoAMAT", "[", "t", "]"}], ",", 
         RowBox[{"C16AcylCoAMAT", "[", "t", "]"}], ",", 
         RowBox[{"C14AcylCoAMAT", "[", "t", "]"}], ",", 
         RowBox[{"C10AcylCoAMAT", "[", "t", "]"}], ",", 
         RowBox[{"C8AcylCoAMAT", "[", "t", "]"}], ",", 
         RowBox[{"C6AcylCoAMAT", "[", "t", "]"}], ",", 
         RowBox[{"C4AcylCoAMAT", "[", "t", "]"}], ",", "AcetylCoAMAT"}], 
        "]"}]}], ",", "\[IndentingNewLine]", 
      RowBox[{"vmckatC12", "\[Rule]", 
       RowBox[{"MCKATA", "[", 
        RowBox[{
        "sfmckatC12", ",", "Vmckat", ",", "KmmckatC12KetoacylCoAMAT", ",", 
         "KmmckatC16KetoacylCoAMAT", ",", "KmmckatC14KetoacylCoAMAT", ",", 
         "KmmckatC10KetoacylCoAMAT", ",", "KmmckatC8KetoacylCoAMAT", ",", 
         "KmmckatC6KetoacylCoAMAT", ",", "KmmckatC4AcetoacylCoAMAT", ",", 
         "KmmckatCoAMAT", ",", "KmmckatC10AcylCoAMAT", ",", 
         "KmmckatC16AcylCoAMAT", ",", "KmmckatC14AcylCoAMAT", ",", 
         "KmmckatC12AcylCoAMAT", ",", "KmmckatC8AcylCoAMAT", ",", 
         "KmmckatC6AcylCoAMAT", ",", "KmmckatC4AcylCoAMAT", ",", 
         "KmmckatAcetylCoAMAT", ",", "Keqmckat", ",", 
         RowBox[{"C12KetoacylCoAMAT", "[", "t", "]"}], ",", 
         RowBox[{"C16KetoacylCoAMAT", "[", "t", "]"}], ",", 
         RowBox[{"C14KetoacylCoAMAT", "[", "t", "]"}], ",", 
         RowBox[{"C10KetoacylCoAMAT", "[", "t", "]"}], ",", 
         RowBox[{"C8KetoacylCoAMAT", "[", "t", "]"}], ",", 
         RowBox[{"C6KetoacylCoAMAT", "[", "t", "]"}], ",", 
         "C4AcetoacylCoAMAT", ",", "CoAMAT", ",", 
         RowBox[{"C10AcylCoAMAT", "[", "t", "]"}], ",", 
         RowBox[{"C16AcylCoAMAT", "[", "t", "]"}], ",", 
         RowBox[{"C14AcylCoAMAT", "[", "t", "]"}], ",", 
         RowBox[{"C12AcylCoAMAT", "[", "t", "]"}], ",", 
         RowBox[{"C8AcylCoAMAT", "[", "t", "]"}], ",", 
         RowBox[{"C6AcylCoAMAT", "[", "t", "]"}], ",", 
         RowBox[{"C4AcylCoAMAT", "[", "t", "]"}], ",", "AcetylCoAMAT"}], 
        "]"}]}], ",", "\[IndentingNewLine]", 
      RowBox[{"vmckatC10", "\[Rule]", 
       RowBox[{"MCKATA", "[", 
        RowBox[{
        "sfmckatC10", ",", "Vmckat", ",", "KmmckatC10KetoacylCoAMAT", ",", 
         "KmmckatC16KetoacylCoAMAT", ",", "KmmckatC14KetoacylCoAMAT", ",", 
         "KmmckatC12KetoacylCoAMAT", ",", "KmmckatC8KetoacylCoAMAT", ",", 
         "KmmckatC6KetoacylCoAMAT", ",", "KmmckatC4AcetoacylCoAMAT", ",", 
         "KmmckatCoAMAT", ",", "KmmckatC8AcylCoAMAT", ",", 
         "KmmckatC16AcylCoAMAT", ",", "KmmckatC14AcylCoAMAT", ",", 
         "KmmckatC12AcylCoAMAT", ",", "KmmckatC10AcylCoAMAT", ",", 
         "KmmckatC6AcylCoAMAT", ",", "KmmckatC4AcylCoAMAT", ",", 
         "KmmckatAcetylCoAMAT", ",", "Keqmckat", ",", 
         RowBox[{"C10KetoacylCoAMAT", "[", "t", "]"}], ",", 
         RowBox[{"C16KetoacylCoAMAT", "[", "t", "]"}], ",", 
         RowBox[{"C14KetoacylCoAMAT", "[", "t", "]"}], ",", 
         RowBox[{"C12KetoacylCoAMAT", "[", "t", "]"}], ",", 
         RowBox[{"C8KetoacylCoAMAT", "[", "t", "]"}], ",", 
         RowBox[{"C6KetoacylCoAMAT", "[", "t", "]"}], ",", 
         "C4AcetoacylCoAMAT", ",", "CoAMAT", ",", 
         RowBox[{"C8AcylCoAMAT", "[", "t", "]"}], ",", 
         RowBox[{"C16AcylCoAMAT", "[", "t", "]"}], ",", 
         RowBox[{"C14AcylCoAMAT", "[", "t", "]"}], ",", 
         RowBox[{"C12AcylCoAMAT", "[", "t", "]"}], ",", 
         RowBox[{"C10AcylCoAMAT", "[", "t", "]"}], ",", 
         RowBox[{"C6AcylCoAMAT", "[", "t", "]"}], ",", 
         RowBox[{"C4AcylCoAMAT", "[", "t", "]"}], ",", "AcetylCoAMAT"}], 
        "]"}]}], ",", "\[IndentingNewLine]", 
      RowBox[{"vmckatC8", "\[Rule]", 
       RowBox[{"MCKATA", "[", 
        RowBox[{
        "sfmckatC8", ",", "Vmckat", ",", "KmmckatC8KetoacylCoAMAT", ",", 
         "KmmckatC16KetoacylCoAMAT", ",", "KmmckatC14KetoacylCoAMAT", ",", 
         "KmmckatC12KetoacylCoAMAT", ",", "KmmckatC10KetoacylCoAMAT", ",", 
         "KmmckatC6KetoacylCoAMAT", ",", "KmmckatC4AcetoacylCoAMAT", ",", 
         "KmmckatCoAMAT", ",", "KmmckatC6AcylCoAMAT", ",", 
         "KmmckatC16AcylCoAMAT", ",", "KmmckatC14AcylCoAMAT", ",", 
         "KmmckatC12AcylCoAMAT", ",", "KmmckatC10AcylCoAMAT", ",", 
         "KmmckatC8AcylCoAMAT", ",", "KmmckatC4AcylCoAMAT", ",", 
         "KmmckatAcetylCoAMAT", ",", "Keqmckat", ",", 
         RowBox[{"C8KetoacylCoAMAT", "[", "t", "]"}], ",", 
         RowBox[{"C16KetoacylCoAMAT", "[", "t", "]"}], ",", 
         RowBox[{"C14KetoacylCoAMAT", "[", "t", "]"}], ",", 
         RowBox[{"C12KetoacylCoAMAT", "[", "t", "]"}], ",", 
         RowBox[{"C10KetoacylCoAMAT", "[", "t", "]"}], ",", 
         RowBox[{"C6KetoacylCoAMAT", "[", "t", "]"}], ",", 
         "C4AcetoacylCoAMAT", ",", "CoAMAT", ",", 
         RowBox[{"C6AcylCoAMAT", "[", "t", "]"}], ",", 
         RowBox[{"C16AcylCoAMAT", "[", "t", "]"}], ",", 
         RowBox[{"C14AcylCoAMAT", "[", "t", "]"}], ",", 
         RowBox[{"C12AcylCoAMAT", "[", "t", "]"}], ",", 
         RowBox[{"C10AcylCoAMAT", "[", "t", "]"}], ",", 
         RowBox[{"C8AcylCoAMAT", "[", "t", "]"}], ",", 
         RowBox[{"C4AcylCoAMAT", "[", "t", "]"}], ",", "AcetylCoAMAT"}], 
        "]"}]}], ",", "\[IndentingNewLine]", 
      RowBox[{"vmckatC6", "\[Rule]", 
       RowBox[{"MCKATA", "[", 
        RowBox[{
        "sfmckatC6", ",", "Vmckat", ",", "KmmckatC6KetoacylCoAMAT", ",", 
         "KmmckatC16KetoacylCoAMAT", ",", "KmmckatC14KetoacylCoAMAT", ",", 
         "KmmckatC12KetoacylCoAMAT", ",", "KmmckatC10KetoacylCoAMAT", ",", 
         "KmmckatC8KetoacylCoAMAT", ",", "KmmckatC4AcetoacylCoAMAT", ",", 
         "KmmckatCoAMAT", ",", "KmmckatC4AcylCoAMAT", ",", 
         "KmmckatC16AcylCoAMAT", ",", "KmmckatC14AcylCoAMAT", ",", 
         "KmmckatC12AcylCoAMAT", ",", "KmmckatC10AcylCoAMAT", ",", 
         "KmmckatC8AcylCoAMAT", ",", "KmmckatC6AcylCoAMAT", ",", 
         "KmmckatAcetylCoAMAT", ",", "Keqmckat", ",", 
         RowBox[{"C6KetoacylCoAMAT", "[", "t", "]"}], ",", 
         RowBox[{"C16KetoacylCoAMAT", "[", "t", "]"}], ",", 
         RowBox[{"C14KetoacylCoAMAT", "[", "t", "]"}], ",", 
         RowBox[{"C12KetoacylCoAMAT", "[", "t", "]"}], ",", 
         RowBox[{"C10KetoacylCoAMAT", "[", "t", "]"}], ",", 
         RowBox[{"C8KetoacylCoAMAT", "[", "t", "]"}], ",", 
         "C4AcetoacylCoAMAT", ",", "CoAMAT", ",", 
         RowBox[{"C4AcylCoAMAT", "[", "t", "]"}], ",", 
         RowBox[{"C16AcylCoAMAT", "[", "t", "]"}], ",", 
         RowBox[{"C14AcylCoAMAT", "[", "t", "]"}], ",", 
         RowBox[{"C12AcylCoAMAT", "[", "t", "]"}], ",", 
         RowBox[{"C10AcylCoAMAT", "[", "t", "]"}], ",", 
         RowBox[{"C8AcylCoAMAT", "[", "t", "]"}], ",", 
         RowBox[{"C6AcylCoAMAT", "[", "t", "]"}], ",", "AcetylCoAMAT"}], 
        "]"}]}], ",", " ", 
      RowBox[{"(*", 
       RowBox[{"C6AcylCoAMAT", "[", "t", "]"}], "*)"}], "\[IndentingNewLine]", 
      RowBox[{"vmckatC4", "\[Rule]", 
       RowBox[{"MCKATB", "[", 
        RowBox[{
        "sfmckatC4", ",", "Vmckat", ",", "KmmckatC4AcetoacylCoAMAT", ",", 
         "KmmckatC16KetoacylCoAMAT", ",", "KmmckatC14KetoacylCoAMAT", ",", 
         "KmmckatC12KetoacylCoAMAT", ",", "KmmckatC10KetoacylCoAMAT", ",", 
         "KmmckatC8KetoacylCoAMAT", ",", "KmmckatC6KetoacylCoAMAT", ",", 
         "KmmckatCoAMAT", ",", "KmmckatC4AcylCoAMAT", ",", 
         "KmmckatC16AcylCoAMAT", ",", "KmmckatC14AcylCoAMAT", ",", 
         "KmmckatC12AcylCoAMAT", ",", "KmmckatC10AcylCoAMAT", ",", 
         "KmmckatC8AcylCoAMAT", ",", "KmmckatC6AcylCoAMAT", ",", 
         "KmmckatAcetylCoAMAT", ",", "Keqmckat", ",", "C4AcetoacylCoAMAT", 
         ",", 
         RowBox[{"C16KetoacylCoAMAT", "[", "t", "]"}], ",", 
         RowBox[{"C14KetoacylCoAMAT", "[", "t", "]"}], ",", 
         RowBox[{"C12KetoacylCoAMAT", "[", "t", "]"}], ",", 
         RowBox[{"C10KetoacylCoAMAT", "[", "t", "]"}], ",", 
         RowBox[{"C8KetoacylCoAMAT", "[", "t", "]"}], ",", 
         RowBox[{"C6KetoacylCoAMAT", "[", "t", "]"}], ",", "CoAMAT", ",", 
         RowBox[{"C4AcylCoAMAT", "[", "t", "]"}], ",", 
         RowBox[{"C16AcylCoAMAT", "[", "t", "]"}], ",", 
         RowBox[{"C14AcylCoAMAT", "[", "t", "]"}], ",", 
         RowBox[{"C12AcylCoAMAT", "[", "t", "]"}], ",", 
         RowBox[{"C10AcylCoAMAT", "[", "t", "]"}], ",", 
         RowBox[{"C8AcylCoAMAT", "[", "t", "]"}], ",", 
         RowBox[{"C6AcylCoAMAT", "[", "t", "]"}], ",", "AcetylCoAMAT"}], 
        "]"}]}], ",", " ", 
      RowBox[{"(*", 
       RowBox[{"C4AcylCoAMAT", "[", "t", "]"}], "*)"}], "\[IndentingNewLine]", 
      RowBox[{"vmtpC16", "\[Rule]", 
       RowBox[{"MTP", "[", 
        RowBox[{
        "sfmtpC16", ",", "Vmtp", ",", "KmmtpC16EnoylCoAMAT", ",", 
         "KmmtpC14EnoylCoAMAT", ",", "KmmtpC12EnoylCoAMAT", ",", 
         "KmmtpC10EnoylCoAMAT", ",", "KmmtpC8EnoylCoAMAT", ",", "KmmtpNADMAT",
          ",", "KmmtpCoAMAT", ",", "KmmtpC14AcylCoAMAT", ",", 
         "KmmtpC16AcylCoAMAT", ",", "KmmtpC12AcylCoAMAT", ",", 
         "KmmtpC10AcylCoAMAT", ",", "KmmtpC8AcylCoAMAT", ",", 
         "KmmtpC6AcylCoAMAT", ",", "KmmtpNADHMAT", ",", "KmmtpAcetylCoAMAT", 
         ",", "KicrotC4AcetoacylCoA", ",", "Keqmtp", ",", 
         RowBox[{"C16EnoylCoAMAT", "[", "t", "]"}], ",", 
         RowBox[{"C14EnoylCoAMAT", "[", "t", "]"}], ",", 
         RowBox[{"C12EnoylCoAMAT", "[", "t", "]"}], ",", 
         RowBox[{"C10EnoylCoAMAT", "[", "t", "]"}], ",", 
         RowBox[{"C8EnoylCoAMAT", "[", "t", "]"}], ",", "NADtMAT", ",", 
         "CoAMAT", ",", 
         RowBox[{"C14AcylCoAMAT", "[", "t", "]"}], ",", 
         RowBox[{"C16AcylCoAMAT", "[", "t", "]"}], ",", 
         RowBox[{"C12AcylCoAMAT", "[", "t", "]"}], ",", 
         RowBox[{"C10AcylCoAMAT", "[", "t", "]"}], ",", 
         RowBox[{"C8AcylCoAMAT", "[", "t", "]"}], ",", 
         RowBox[{"C6AcylCoAMAT", "[", "t", "]"}], ",", "NADHMAT", ",", 
         "AcetylCoAMAT", ",", "C4AcetoacylCoAMAT"}], "]"}]}], ",", 
      "\[IndentingNewLine]", 
      RowBox[{"vmtpC14", "\[Rule]", 
       RowBox[{"MTP", "[", 
        RowBox[{
        "sfmtpC14", ",", "Vmtp", ",", "KmmtpC14EnoylCoAMAT", ",", 
         "KmmtpC16EnoylCoAMAT", ",", "KmmtpC12EnoylCoAMAT", ",", 
         "KmmtpC10EnoylCoAMAT", ",", "KmmtpC8EnoylCoAMAT", ",", "KmmtpNADMAT",
          ",", "KmmtpCoAMAT", ",", "KmmtpC12AcylCoAMAT", ",", 
         "KmmtpC16AcylCoAMAT", ",", "KmmtpC14AcylCoAMAT", ",", 
         "KmmtpC10AcylCoAMAT", ",", "KmmtpC8AcylCoAMAT", ",", 
         "KmmtpC6AcylCoAMAT", ",", "KmmtpNADHMAT", ",", "KmmtpAcetylCoAMAT", 
         ",", "KicrotC4AcetoacylCoA", ",", "Keqmtp", ",", 
         RowBox[{"C14EnoylCoAMAT", "[", "t", "]"}], ",", 
         RowBox[{"C16EnoylCoAMAT", "[", "t", "]"}], ",", 
         RowBox[{"C12EnoylCoAMAT", "[", "t", "]"}], ",", 
         RowBox[{"C10EnoylCoAMAT", "[", "t", "]"}], ",", 
         RowBox[{"C8EnoylCoAMAT", "[", "t", "]"}], ",", "NADtMAT", ",", 
         "CoAMAT", ",", 
         RowBox[{"C12AcylCoAMAT", "[", "t", "]"}], ",", 
         RowBox[{"C16AcylCoAMAT", "[", "t", "]"}], ",", 
         RowBox[{"C14AcylCoAMAT", "[", "t", "]"}], ",", 
         RowBox[{"C10AcylCoAMAT", "[", "t", "]"}], ",", 
         RowBox[{"C8AcylCoAMAT", "[", "t", "]"}], ",", 
         RowBox[{"C6AcylCoAMAT", "[", "t", "]"}], ",", "NADHMAT", ",", 
         "AcetylCoAMAT", ",", "C4AcetoacylCoAMAT"}], "]"}]}], ",", 
      "\[IndentingNewLine]", 
      RowBox[{"vmtpC12", "\[Rule]", 
       RowBox[{"MTP", "[", 
        RowBox[{
        "sfmtpC12", ",", "Vmtp", ",", "KmmtpC12EnoylCoAMAT", ",", 
         "KmmtpC16EnoylCoAMAT", ",", "KmmtpC14EnoylCoAMAT", ",", 
         "KmmtpC10EnoylCoAMAT", ",", "KmmtpC8EnoylCoAMAT", ",", "KmmtpNADMAT",
          ",", "KmmtpCoAMAT", ",", "KmmtpC10AcylCoAMAT", ",", 
         "KmmtpC16AcylCoAMAT", ",", "KmmtpC14AcylCoAMAT", ",", 
         "KmmtpC12AcylCoAMAT", ",", "KmmtpC8AcylCoAMAT", ",", 
         "KmmtpC6AcylCoAMAT", ",", "KmmtpNADHMAT", ",", "KmmtpAcetylCoAMAT", 
         ",", "KicrotC4AcetoacylCoA", ",", "Keqmtp", ",", 
         RowBox[{"C12EnoylCoAMAT", "[", "t", "]"}], ",", 
         RowBox[{"C16EnoylCoAMAT", "[", "t", "]"}], ",", 
         RowBox[{"C14EnoylCoAMAT", "[", "t", "]"}], ",", 
         RowBox[{"C10EnoylCoAMAT", "[", "t", "]"}], ",", 
         RowBox[{"C8EnoylCoAMAT", "[", "t", "]"}], ",", "NADtMAT", ",", 
         "CoAMAT", ",", 
         RowBox[{"C10AcylCoAMAT", "[", "t", "]"}], ",", 
         RowBox[{"C16AcylCoAMAT", "[", "t", "]"}], ",", 
         RowBox[{"C14AcylCoAMAT", "[", "t", "]"}], ",", 
         RowBox[{"C12AcylCoAMAT", "[", "t", "]"}], ",", 
         RowBox[{"C8AcylCoAMAT", "[", "t", "]"}], ",", 
         RowBox[{"C6AcylCoAMAT", "[", "t", "]"}], ",", "NADHMAT", ",", 
         "AcetylCoAMAT", ",", "C4AcetoacylCoAMAT"}], "]"}]}], ",", 
      "\[IndentingNewLine]", 
      RowBox[{"vmtpC10", "\[Rule]", 
       RowBox[{"MTP", "[", 
        RowBox[{
        "sfmtpC10", ",", "Vmtp", ",", "KmmtpC10EnoylCoAMAT", ",", 
         "KmmtpC16EnoylCoAMAT", ",", "KmmtpC14EnoylCoAMAT", ",", 
         "KmmtpC12EnoylCoAMAT", ",", "KmmtpC8EnoylCoAMAT", ",", "KmmtpNADMAT",
          ",", "KmmtpCoAMAT", ",", "KmmtpC8AcylCoAMAT", ",", 
         "KmmtpC16AcylCoAMAT", ",", "KmmtpC14AcylCoAMAT", ",", 
         "KmmtpC12AcylCoAMAT", ",", "KmmtpC10AcylCoAMAT", ",", 
         "KmmtpC6AcylCoAMAT", ",", "KmmtpNADHMAT", ",", "KmmtpAcetylCoAMAT", 
         ",", "KicrotC4AcetoacylCoA", ",", "Keqmtp", ",", 
         RowBox[{"C10EnoylCoAMAT", "[", "t", "]"}], ",", 
         RowBox[{"C16EnoylCoAMAT", "[", "t", "]"}], ",", 
         RowBox[{"C14EnoylCoAMAT", "[", "t", "]"}], ",", 
         RowBox[{"C12EnoylCoAMAT", "[", "t", "]"}], ",", 
         RowBox[{"C8EnoylCoAMAT", "[", "t", "]"}], ",", "NADtMAT", ",", 
         "CoAMAT", ",", 
         RowBox[{"C8AcylCoAMAT", "[", "t", "]"}], ",", 
         RowBox[{"C16AcylCoAMAT", "[", "t", "]"}], ",", 
         RowBox[{"C14AcylCoAMAT", "[", "t", "]"}], ",", 
         RowBox[{"C12AcylCoAMAT", "[", "t", "]"}], ",", 
         RowBox[{"C10AcylCoAMAT", "[", "t", "]"}], ",", 
         RowBox[{"C6AcylCoAMAT", "[", "t", "]"}], ",", "NADHMAT", ",", 
         "AcetylCoAMAT", ",", "C4AcetoacylCoAMAT"}], "]"}]}], ",", 
      "\[IndentingNewLine]", 
      RowBox[{"vmtpC8", "\[Rule]", 
       RowBox[{"MTP", "[", 
        RowBox[{
        "sfmtpC8", ",", "Vmtp", ",", "KmmtpC8EnoylCoAMAT", ",", 
         "KmmtpC16EnoylCoAMAT", ",", "KmmtpC14EnoylCoAMAT", ",", 
         "KmmtpC12EnoylCoAMAT", ",", "KmmtpC10EnoylCoAMAT", ",", 
         "KmmtpNADMAT", ",", "KmmtpCoAMAT", ",", "KmmtpC6AcylCoAMAT", ",", 
         "KmmtpC16AcylCoAMAT", ",", "KmmtpC14AcylCoAMAT", ",", 
         "KmmtpC12AcylCoAMAT", ",", "KmmtpC10AcylCoAMAT", ",", 
         "KmmtpC8AcylCoAMAT", ",", "KmmtpNADHMAT", ",", "KmmtpAcetylCoAMAT", 
         ",", "KicrotC4AcetoacylCoA", ",", "Keqmtp", ",", 
         RowBox[{"C8EnoylCoAMAT", "[", "t", "]"}], ",", 
         RowBox[{"C16EnoylCoAMAT", "[", "t", "]"}], ",", 
         RowBox[{"C14EnoylCoAMAT", "[", "t", "]"}], ",", 
         RowBox[{"C12EnoylCoAMAT", "[", "t", "]"}], ",", 
         RowBox[{"C10EnoylCoAMAT", "[", "t", "]"}], ",", "NADtMAT", ",", 
         "CoAMAT", ",", 
         RowBox[{"C6AcylCoAMAT", "[", "t", "]"}], ",", 
         RowBox[{"C16AcylCoAMAT", "[", "t", "]"}], ",", 
         RowBox[{"C14AcylCoAMAT", "[", "t", "]"}], ",", 
         RowBox[{"C12AcylCoAMAT", "[", "t", "]"}], ",", 
         RowBox[{"C10AcylCoAMAT", "[", "t", "]"}], ",", 
         RowBox[{"C8AcylCoAMAT", "[", "t", "]"}], ",", "NADHMAT", ",", 
         "AcetylCoAMAT", ",", "C4AcetoacylCoAMAT"}], "]"}]}], ",", 
      "\[IndentingNewLine]", 
      RowBox[{"vacesink", "\[Rule]", 
       RowBox[{"RES", "[", 
        RowBox[{"Ksacesink", ",", "AcetylCoAMAT", ",", "K1acesink"}], "]"}]}],
       ",", "\[IndentingNewLine]", 
      RowBox[{"vfadhsink", "\[Rule]", 
       RowBox[{"RES", "[", 
        RowBox[{"Ksfadhsink", ",", "FADHMAT", ",", "K1fadhsink"}], "]"}]}], 
      ",", "\[IndentingNewLine]", 
      RowBox[{"vnadhsink", "\[Rule]", 
       RowBox[{"RES", "[", 
        RowBox[{"Ksnadhsink", ",", "NADHMAT", ",", "K1nadhsink"}], "]"}]}]}], 
     "}"}]}], ";"}], "\[IndentingNewLine]"}], "\[IndentingNewLine]", 
 RowBox[{
  RowBox[{
   RowBox[{"CoAMATX", "=", 
    RowBox[{"{", 
     RowBox[{"CoAMAT", "\[Rule]", 
      RowBox[{"CoAMATt", "-", 
       RowBox[{"C16AcylCoAMAT", "[", "t", "]"}], "-", 
       RowBox[{"C16EnoylCoAMAT", "[", "t", "]"}], "-", 
       RowBox[{"C16HydroxyacylCoAMAT", "[", "t", "]"}], "-", 
       RowBox[{"C16KetoacylCoAMAT", "[", "t", "]"}], "-", 
       RowBox[{"C14AcylCoAMAT", "[", "t", "]"}], "-", 
       RowBox[{"C14EnoylCoAMAT", "[", "t", "]"}], "-", 
       RowBox[{"C14HydroxyacylCoAMAT", "[", "t", "]"}], "-", 
       RowBox[{"C14KetoacylCoAMAT", "[", "t", "]"}], "-", 
       RowBox[{"C12AcylCoAMAT", "[", "t", "]"}], "-", 
       RowBox[{"C12EnoylCoAMAT", "[", "t", "]"}], "-", 
       RowBox[{"C12HydroxyacylCoAMAT", "[", "t", "]"}], "-", 
       RowBox[{"C12KetoacylCoAMAT", "[", "t", "]"}], "-", 
       RowBox[{"C10AcylCoAMAT", "[", "t", "]"}], "-", 
       RowBox[{"C10EnoylCoAMAT", "[", "t", "]"}], "-", 
       RowBox[{"C10HydroxyacylCoAMAT", "[", "t", "]"}], "-", 
       RowBox[{"C10KetoacylCoAMAT", "[", "t", "]"}], "-", 
       RowBox[{"C8AcylCoAMAT", "[", "t", "]"}], "-", 
       RowBox[{"C8EnoylCoAMAT", "[", "t", "]"}], "-", 
       RowBox[{"C8HydroxyacylCoAMAT", "[", "t", "]"}], "-", 
       RowBox[{"C8KetoacylCoAMAT", "[", "t", "]"}], "-", 
       RowBox[{"C6AcylCoAMAT", "[", "t", "]"}], "-", 
       RowBox[{"C6EnoylCoAMAT", "[", "t", "]"}], "-", 
       RowBox[{"C6HydroxyacylCoAMAT", "[", "t", "]"}], "-", 
       RowBox[{"C6KetoacylCoAMAT", "[", "t", "]"}], "-", 
       RowBox[{"C4AcylCoAMAT", "[", "t", "]"}], "-", 
       RowBox[{"C4EnoylCoAMAT", "[", "t", "]"}], "-", 
       RowBox[{"C4HydroxyacylCoAMAT", "[", "t", "]"}], "-", 
       "C4AcetoacylCoAMAT", "-", "AcetylCoAMAT"}]}], "}"}]}], ";"}], 
  "\[IndentingNewLine]"}], "\[IndentingNewLine]", 
 RowBox[{
  RowBox[{
   RowBox[{"Parm", "=", 
    RowBox[{"{", "\[IndentingNewLine]", 
     RowBox[{
      RowBox[{"sfcpt1C16", "\[Rule]", "1"}], ",", 
      RowBox[{"Vcpt1", "\[Rule]", "0.012"}], ",", 
      RowBox[{"Kmcpt1C16AcylCoACYT", "\[Rule]", "13.8"}], ",", 
      RowBox[{"Kmcpt1CarCYT", "\[Rule]", "250"}], ",", 
      RowBox[{"Kmcpt1C16AcylCarCYT", "\[Rule]", "136"}], ",", 
      RowBox[{"Kmcpt1CoACYT", "\[Rule]", "40.7"}], ",", 
      RowBox[{"Kicpt1MalCoACYT", "\[Rule]", "9.1"}], ",", 
      RowBox[{"Keqcpt1", "\[Rule]", "0.45"}], ",", " ", 
      RowBox[{"ncpt1", "\[Rule]", "2.4799"}], ",", "\[IndentingNewLine]", 
      RowBox[{"Vfcact", "\[Rule]", "0.42"}], ",", 
      RowBox[{"Vrcact", "\[Rule]", "0.42"}], ",", 
      RowBox[{"KmcactC16AcylCarCYT", "\[Rule]", "15"}], ",", 
      RowBox[{"KmcactC14AcylCarCYT", "\[Rule]", "15"}], ",", 
      RowBox[{"KmcactC12AcylCarCYT", "\[Rule]", "15"}], ",", 
      RowBox[{"KmcactC10AcylCarCYT", "\[Rule]", "15"}], ",", 
      RowBox[{"KmcactC8AcylCarCYT", "\[Rule]", "15"}], ",", 
      RowBox[{"KmcactC6AcylCarCYT", "\[Rule]", "15"}], ",", 
      RowBox[{"KmcactC4AcylCarCYT", "\[Rule]", "15"}], ",", 
      RowBox[{"KmcactCarMAT", "\[Rule]", "130"}], ",", 
      RowBox[{"KmcactC16AcylCarMAT", "\[Rule]", "15"}], ",", 
      RowBox[{"KmcactC14AcylCarMAT", "\[Rule]", "15"}], ",", 
      RowBox[{"KmcactC12AcylCarMAT", "\[Rule]", "15"}], ",", 
      RowBox[{"KmcactC10AcylCarMAT", "\[Rule]", "15"}], ",", 
      RowBox[{"KmcactC8AcylCarMAT", "\[Rule]", "15"}], ",", 
      RowBox[{"KmcactC6AcylCarMAT", "\[Rule]", "15"}], ",", 
      RowBox[{"KmcactC4AcylCarMAT", "\[Rule]", "15"}], ",", 
      RowBox[{"KmcactCarCYT", "\[Rule]", "130"}], ",", 
      RowBox[{"KicactC16AcylCarCYT", "\[Rule]", "56"}], ",", 
      RowBox[{"KicactC14AcylCarCYT", "\[Rule]", "56"}], ",", 
      RowBox[{"KicactC12AcylCarCYT", "\[Rule]", "56"}], ",", 
      RowBox[{"KicactC10AcylCarCYT", "\[Rule]", "56"}], ",", 
      RowBox[{"KicactC8AcylCarCYT", "\[Rule]", "56"}], ",", 
      RowBox[{"KicactC6AcylCarCYT", "\[Rule]", "56"}], ",", 
      RowBox[{"KicactC4AcylCarCYT", "\[Rule]", "56"}], ",", 
      RowBox[{"KicactCarCYT", "\[Rule]", "200"}], ",", 
      RowBox[{"Keqcact", "\[Rule]", "1"}], ",", "\[IndentingNewLine]", 
      RowBox[{"sfcpt2C16", "\[Rule]", "0.85"}], ",", 
      RowBox[{"sfcpt2C14", "\[Rule]", "1"}], ",", 
      RowBox[{"sfcpt2C12", "\[Rule]", "0.95"}], ",", 
      RowBox[{"sfcpt2C10", "\[Rule]", "0.95"}], ",", 
      RowBox[{"sfcpt2C8", "\[Rule]", "0.35"}], ",", 
      RowBox[{"sfcpt2C6", "\[Rule]", "0.15"}], ",", 
      RowBox[{"sfcpt2C4", "\[Rule]", "0.01"}], ",", 
      RowBox[{"Vcpt2", "\[Rule]", "0.391"}], ",", 
      RowBox[{"Kmcpt2C16AcylCarMAT", "\[Rule]", "51"}], ",", 
      RowBox[{"Kmcpt2C14AcylCarMAT", "\[Rule]", "51"}], ",", 
      RowBox[{"Kmcpt2C12AcylCarMAT", "\[Rule]", "51"}], ",", 
      RowBox[{"Kmcpt2C10AcylCarMAT", "\[Rule]", "51"}], ",", 
      RowBox[{"Kmcpt2C8AcylCarMAT", "\[Rule]", "51"}], ",", 
      RowBox[{"Kmcpt2C6AcylCarMAT", "\[Rule]", "51"}], ",", 
      RowBox[{"Kmcpt2C4AcylCarMAT", "\[Rule]", "51"}], ",", 
      RowBox[{"Kmcpt2CoAMAT", "\[Rule]", "30"}], ",", 
      RowBox[{"Kmcpt2C16AcylCoAMAT", "\[Rule]", "38"}], ",", 
      RowBox[{"Kmcpt2C14AcylCoAMAT", "\[Rule]", "38"}], ",", 
      RowBox[{"Kmcpt2C12AcylCoAMAT", "\[Rule]", "38"}], ",", 
      RowBox[{"Kmcpt2C10AcylCoAMAT", "\[Rule]", "38"}], ",", 
      RowBox[{"Kmcpt2C8AcylCoAMAT", "\[Rule]", "38"}], ",", 
      RowBox[{"Kmcpt2C6AcylCoAMAT", "\[Rule]", "1000"}], ",", 
      RowBox[{"Kmcpt2C4AcylCoAMAT", "\[Rule]", "1000000"}], ",", 
      RowBox[{"Kmcpt2CarMAT", "\[Rule]", "350"}], ",", 
      RowBox[{"Keqcpt2", "\[Rule]", "2.22"}], ",", "\[IndentingNewLine]", 
      RowBox[{"sfvlcadC16", "\[Rule]", "1"}], ",", 
      RowBox[{"sfvlcadC14", "\[Rule]", "0.42"}], ",", 
      RowBox[{"sfvlcadC12", "\[Rule]", "0.11"}], ",", 
      RowBox[{"Vvlcad", "\[Rule]", "0.008"}], ",", 
      RowBox[{"KmvlcadC16AcylCoAMAT", "\[Rule]", "6.5"}], ",", 
      RowBox[{"KmvlcadC14AcylCoAMAT", "\[Rule]", "4"}], ",", 
      RowBox[{"KmvlcadC12AcylCoAMAT", "\[Rule]", "2.7"}], ",", 
      RowBox[{"KmvlcadFAD", "\[Rule]", "0.12"}], ",", 
      RowBox[{"KmvlcadC16EnoylCoAMAT", "\[Rule]", "1.08"}], ",", 
      RowBox[{"KmvlcadC14EnoylCoAMAT", "\[Rule]", "1.08"}], ",", 
      RowBox[{"KmvlcadC12EnoylCoAMAT", "\[Rule]", "1.08"}], ",", 
      RowBox[{"KmvlcadFADH", "\[Rule]", "24.2"}], ",", 
      RowBox[{"Keqvlcad", "\[Rule]", "6"}], ",", "\[IndentingNewLine]", 
      RowBox[{"sflcadC16", "\[Rule]", "0.9"}], ",", 
      RowBox[{"sflcadC14", "\[Rule]", "1"}], ",", 
      RowBox[{"sflcadC12", "\[Rule]", "0.9"}], ",", 
      RowBox[{"sflcadC10", "\[Rule]", "0.75"}], ",", 
      RowBox[{"sflcadC8", "\[Rule]", "0.4"}], ",", 
      RowBox[{"Vlcad", "\[Rule]", "0.01"}], ",", 
      RowBox[{"KmlcadC16AcylCoAMAT", "\[Rule]", "2.5"}], ",", 
      RowBox[{"KmlcadC14AcylCoAMAT", "\[Rule]", "7.4"}], ",", 
      RowBox[{"KmlcadC12AcylCoAMAT", "\[Rule]", "9"}], ",", 
      RowBox[{"KmlcadC10AcylCoAMAT", "\[Rule]", "24.3"}], ",", 
      RowBox[{"KmlcadC8AcylCoAMAT", "\[Rule]", "123"}], ",", 
      RowBox[{"KmlcadFAD", "\[Rule]", "0.12"}], ",", 
      RowBox[{"KmlcadC16EnoylCoAMAT", "\[Rule]", "1.08"}], ",", 
      RowBox[{"KmlcadC14EnoylCoAMAT", "\[Rule]", "1.08"}], ",", 
      RowBox[{"KmlcadC12EnoylCoAMAT", "\[Rule]", "1.08"}], ",", 
      RowBox[{"KmlcadC10EnoylCoAMAT", "\[Rule]", "1.08"}], ",", 
      RowBox[{"KmlcadC8EnoylCoAMAT", "\[Rule]", "1.08"}], ",", 
      RowBox[{"KmlcadFADH", "\[Rule]", "24.2"}], ",", 
      RowBox[{"Keqlcad", "\[Rule]", "6"}], ",", "\[IndentingNewLine]", 
      RowBox[{"sfmcadC12", "\[Rule]", "0.38"}], ",", 
      RowBox[{"sfmcadC10", "\[Rule]", "0.8"}], ",", 
      RowBox[{"sfmcadC8", "\[Rule]", "0.87"}], ",", 
      RowBox[{"sfmcadC6", "\[Rule]", "1"}], ",", 
      RowBox[{"sfmcadC4", "\[Rule]", "0.12"}], ",", 
      RowBox[{"Vmcad", "\[Rule]", "0.081"}], ",", 
      RowBox[{"KmmcadC12AcylCoAMAT", "\[Rule]", "5.7"}], ",", 
      RowBox[{"KmmcadC10AcylCoAMAT", "\[Rule]", "5.4"}], ",", 
      RowBox[{"KmmcadC8AcylCoAMAT", "\[Rule]", "4"}], ",", 
      RowBox[{"KmmcadC6AcylCoAMAT", "\[Rule]", "9.4"}], ",", 
      RowBox[{"KmmcadC4AcylCoAMAT", "\[Rule]", "135"}], ",", 
      RowBox[{"KmmcadFAD", "\[Rule]", "0.12"}], ",", 
      RowBox[{"KmmcadC12EnoylCoAMAT", "\[Rule]", "1.08"}], ",", 
      RowBox[{"KmmcadC10EnoylCoAMAT", "\[Rule]", "1.08"}], ",", 
      RowBox[{"KmmcadC8EnoylCoAMAT", "\[Rule]", "1.08"}], ",", 
      RowBox[{"KmmcadC6EnoylCoAMAT", "\[Rule]", "1.08"}], ",", 
      RowBox[{"KmmcadC4EnoylCoAMAT", "\[Rule]", "1.08"}], ",", 
      RowBox[{"KmmcadFADH", "\[Rule]", "24.2"}], ",", 
      RowBox[{"Keqmcad", "\[Rule]", "6"}], ",", "\[IndentingNewLine]", 
      RowBox[{"sfscadC6", "\[Rule]", "0.3"}], ",", 
      RowBox[{"sfscadC4", "\[Rule]", "1"}], ",", 
      RowBox[{"Vscad", "\[Rule]", "0.081"}], ",", 
      RowBox[{"KmscadC6AcylCoAMAT", "\[Rule]", "285"}], ",", 
      RowBox[{"KmscadC4AcylCoAMAT", "\[Rule]", "10.7"}], ",", 
      RowBox[{"KmscadFAD", "\[Rule]", "0.12"}], ",", 
      RowBox[{"KmscadC6EnoylCoAMAT", "\[Rule]", "1.08"}], ",", 
      RowBox[{"KmscadC4EnoylCoAMAT", "\[Rule]", "1.08"}], ",", 
      RowBox[{"KmscadFADH", "\[Rule]", "24.2"}], ",", 
      RowBox[{"Keqscad", "->", "6"}], ",", "\[IndentingNewLine]", 
      RowBox[{"sfcrotC16", "\[Rule]", "0.13"}], ",", 
      RowBox[{"sfcrotC14", "\[Rule]", "0.2"}], ",", 
      RowBox[{"sfcrotC12", "\[Rule]", "0.25"}], ",", 
      RowBox[{"sfcrotC10", "\[Rule]", "0.33"}], ",", 
      RowBox[{"sfcrotC8", "\[Rule]", "0.58"}], ",", 
      RowBox[{"sfcrotC6", "\[Rule]", "0.83"}], ",", 
      RowBox[{"sfcrotC4", "\[Rule]", "1"}], ",", 
      RowBox[{"Vcrot", "\[Rule]", "3.6"}], ",", 
      RowBox[{"KmcrotC16EnoylCoAMAT", "\[Rule]", "150"}], ",", 
      RowBox[{"KmcrotC14EnoylCoAMAT", "\[Rule]", "100"}], ",", 
      RowBox[{"KmcrotC12EnoylCoAMAT", "\[Rule]", "25"}], ",", 
      RowBox[{"KmcrotC10EnoylCoAMAT", "\[Rule]", "25"}], ",", 
      RowBox[{"KmcrotC8EnoylCoAMAT", "\[Rule]", "25"}], ",", 
      RowBox[{"KmcrotC6EnoylCoAMAT", "\[Rule]", "25"}], ",", 
      RowBox[{"KmcrotC4EnoylCoAMAT", "\[Rule]", "40"}], ",", 
      RowBox[{"KmcrotC16HydroxyacylCoAMAT", "\[Rule]", "45"}], ",", 
      RowBox[{"KmcrotC14HydroxyacylCoAMAT", "\[Rule]", "45"}], ",", 
      RowBox[{"KmcrotC12HydroxyacylCoAMAT", "\[Rule]", "45"}], ",", 
      RowBox[{"KmcrotC10HydroxyacylCoAMAT", "\[Rule]", "45"}], ",", 
      RowBox[{"KmcrotC8HydroxyacylCoAMAT", "\[Rule]", "45"}], ",", 
      RowBox[{"KmcrotC6HydroxyacylCoAMAT", "\[Rule]", "45"}], ",", 
      RowBox[{"KmcrotC4HydroxyacylCoAMAT", "\[Rule]", "45"}], ",", 
      RowBox[{"KicrotC4AcetoacylCoA", "\[Rule]", "1.6"}], ",", 
      RowBox[{"Keqcrot", "\[Rule]", "3.13"}], ",", "\[IndentingNewLine]", 
      RowBox[{"sfmschadC16", "\[Rule]", "0.6"}], ",", 
      RowBox[{"sfmschadC14", "\[Rule]", "0.5"}], ",", 
      RowBox[{"sfmschadC12", "\[Rule]", "0.43"}], ",", 
      RowBox[{"sfmschadC10", "\[Rule]", "0.64"}], ",", 
      RowBox[{"sfmschadC8", "\[Rule]", "0.89"}], ",", 
      RowBox[{"sfmschadC6", "\[Rule]", "1"}], ",", 
      RowBox[{"sfmschadC4", "\[Rule]", "0.67"}], ",", 
      RowBox[{"Vmschad", "\[Rule]", "1"}], ",", 
      RowBox[{"KmmschadC16HydroxyacylCoAMAT", "\[Rule]", "1.5"}], ",", 
      RowBox[{"KmmschadC14HydroxyacylCoAMAT", "\[Rule]", "1.8"}], ",", 
      RowBox[{"KmmschadC12HydroxyacylCoAMAT", "\[Rule]", "3.7"}], ",", 
      RowBox[{"KmmschadC10HydroxyacylCoAMAT", "\[Rule]", "8.8"}], ",", 
      RowBox[{"KmmschadC8HydroxyacylCoAMAT", "\[Rule]", "16.3"}], ",", 
      RowBox[{"KmmschadC6HydroxyacylCoAMAT", "\[Rule]", "28.6"}], ",", 
      RowBox[{"KmmschadC4HydroxyacylCoAMAT", "\[Rule]", "69.9"}], ",", 
      RowBox[{"KmmschadNADMAT", "\[Rule]", "58.5"}], ",", 
      RowBox[{"KmmschadC16KetoacylCoAMAT", "\[Rule]", "1.4"}], ",", 
      RowBox[{"KmmschadC14KetoacylCoAMAT", "\[Rule]", "1.4"}], ",", 
      RowBox[{"KmmschadC12KetoacylCoAMAT", "\[Rule]", "1.6"}], ",", 
      RowBox[{"KmmschadC10KetoacylCoAMAT", "\[Rule]", "2.3"}], ",", 
      RowBox[{"KmmschadC8KetoacylCoAMAT", "\[Rule]", "4.1"}], ",", 
      RowBox[{"KmmschadC6KetoacylCoAMAT", "\[Rule]", "5.8"}], ",", 
      RowBox[{"KmmschadC4AcetoacylCoAMAT", "\[Rule]", "16.9"}], ",", 
      RowBox[{"KmmschadNADHMAT", "\[Rule]", "5.4"}], ",", 
      RowBox[{"Keqmschad", "\[Rule]", 
       RowBox[{"2.17", "*", 
        SuperscriptBox["10", 
         RowBox[{"-", "4"}]]}]}], ",", "\[IndentingNewLine]", 
      RowBox[{"sfmckatC16", "\[Rule]", "0"}], ",", 
      RowBox[{"sfmckatC14", "\[Rule]", "0.2"}], ",", 
      RowBox[{"sfmckatC12", "\[Rule]", "0.38"}], ",", 
      RowBox[{"sfmckatC10", "\[Rule]", "0.65"}], ",", 
      RowBox[{"sfmckatC8", "\[Rule]", "0.81"}], ",", 
      RowBox[{"sfmckatC6", "\[Rule]", "1"}], ",", 
      RowBox[{"sfmckatC4", "\[Rule]", "0.49"}], ",", 
      RowBox[{"Vmckat", "\[Rule]", "0.377"}], ",", 
      RowBox[{"KmmckatC16KetoacylCoAMAT", "\[Rule]", "1.1"}], ",", 
      RowBox[{"KmmckatC14KetoacylCoAMAT", "\[Rule]", "1.2"}], ",", 
      RowBox[{"KmmckatC12KetoacylCoAMAT", "\[Rule]", "1.3"}], ",", 
      RowBox[{"KmmckatC10KetoacylCoAMAT", "\[Rule]", "2.1"}], ",", 
      RowBox[{"KmmckatC8KetoacylCoAMAT", "\[Rule]", "3.2"}], ",", 
      RowBox[{"KmmckatC6KetoacylCoAMAT", "\[Rule]", "6.7"}], ",", 
      RowBox[{"KmmckatC4AcetoacylCoAMAT", "\[Rule]", "12.4"}], ",", 
      RowBox[{"KmmckatCoAMAT", "\[Rule]", "26.6"}], ",", 
      RowBox[{"KmmckatC14AcylCoAMAT", "\[Rule]", "13.83"}], ",", 
      RowBox[{"KmmckatC16AcylCoAMAT", "\[Rule]", "13.83"}], ",", 
      RowBox[{"KmmckatC12AcylCoAMAT", "\[Rule]", "13.83"}], ",", 
      RowBox[{"KmmckatC10AcylCoAMAT", "\[Rule]", "13.83"}], ",", 
      RowBox[{"KmmckatC8AcylCoAMAT", "\[Rule]", "13.83"}], ",", 
      RowBox[{"KmmckatC6AcylCoAMAT", "\[Rule]", "13.83"}], ",", 
      RowBox[{"KmmckatC4AcylCoAMAT", "\[Rule]", "13.83"}], ",", 
      RowBox[{"KmmckatAcetylCoAMAT", "\[Rule]", "30"}], ",", 
      RowBox[{"Keqmckat", "\[Rule]", "1051"}], ",", "\[IndentingNewLine]", 
      RowBox[{"sfmtpC16", "\[Rule]", "1"}], ",", 
      RowBox[{"sfmtpC14", "\[Rule]", "0.9"}], ",", 
      RowBox[{"sfmtpC12", "\[Rule]", "0.81"}], ",", 
      RowBox[{"sfmtpC10", "\[Rule]", "0.73"}], ",", 
      RowBox[{"sfmtpC8", "\[Rule]", "0.34"}], ",", 
      RowBox[{"Vmtp", "\[Rule]", "2.84"}], ",", 
      RowBox[{"KmmtpC16EnoylCoAMAT", "\[Rule]", "25"}], ",", 
      RowBox[{"KmmtpC14EnoylCoAMAT", "\[Rule]", "25"}], ",", 
      RowBox[{"KmmtpC12EnoylCoAMAT", "\[Rule]", "25"}], ",", 
      RowBox[{"KmmtpC10EnoylCoAMAT", "\[Rule]", "25"}], ",", 
      RowBox[{"KmmtpC8EnoylCoAMAT", "\[Rule]", "25"}], ",", 
      RowBox[{"KmmtpNADMAT", "\[Rule]", "60"}], ",", 
      RowBox[{"KmmtpCoAMAT", "\[Rule]", "30"}], ",", 
      RowBox[{"KmmtpC14AcylCoAMAT", "\[Rule]", "13.83"}], ",", 
      RowBox[{"KmmtpC16AcylCoAMAT", "\[Rule]", "13.83"}], ",", 
      RowBox[{"KmmtpC12AcylCoAMAT", "\[Rule]", "13.83"}], ",", 
      RowBox[{"KmmtpC10AcylCoAMAT", "\[Rule]", "13.83"}], ",", 
      RowBox[{"KmmtpC8AcylCoAMAT", "\[Rule]", "13.83"}], ",", 
      RowBox[{"KmmtpC6AcylCoAMAT", "\[Rule]", "13.83"}], ",", 
      RowBox[{"KmmtpNADHMAT", "\[Rule]", "50"}], ",", 
      RowBox[{"KmmtpAcetylCoAMAT", "\[Rule]", "30"}], ",", 
      RowBox[{"Keqmtp", "\[Rule]", "0.71"}], ",", "\[IndentingNewLine]", 
      RowBox[{"Ksacesink", "\[Rule]", "6000000"}], ",", " ", 
      RowBox[{"K1acesink", "\[Rule]", "70"}], ",", 
      RowBox[{"Ksfadhsink", "\[Rule]", "6000000"}], ",", 
      RowBox[{"K1fadhsink", "\[Rule]", "0.46"}], ",", 
      RowBox[{"Ksnadhsink", "\[Rule]", "6000000"}], ",", 
      RowBox[{"K1nadhsink", "\[Rule]", "12"}], ",", "\[IndentingNewLine]", 
      RowBox[{"C16AcylCoACYT", "\[Rule]", "25"}], ",", 
      RowBox[{"CarCYT", "\[Rule]", "200"}], ",", 
      RowBox[{"CoACYT", "\[Rule]", "140"}], ",", 
      RowBox[{"MalCoACYT", "\[Rule]", "0"}], ",", 
      RowBox[{"CarMAT", "->", "950"}], ",", 
      RowBox[{"FADtMAT", "\[Rule]", "0.77"}], ",", 
      RowBox[{"NADtMAT", "\[Rule]", "250"}], ",", 
      RowBox[{"CoAMATt", "\[Rule]", "5000"}], ",", "\[IndentingNewLine]", 
      RowBox[{"VCYT", "\[Rule]", 
       RowBox[{"2.2", "*", 
        SuperscriptBox["10", 
         RowBox[{"-", "6"}]]}]}], ",", 
      RowBox[{"VMAT", "\[Rule]", 
       RowBox[{"1.8", "*", 
        SuperscriptBox["10", 
         RowBox[{"-", "6"}]]}]}], ",", " ", 
      RowBox[{"AcetylCoAMAT", " ", "\[Rule]", " ", "70"}], ",", " ", 
      RowBox[{"FADHMAT", "\[Rule]", "0.46"}], ",", " ", 
      RowBox[{"NADHMAT", "\[Rule]", "12"}], ",", 
      RowBox[{"C4AcetoacylCoAMAT", "\[Rule]", "9.50"}]}], "}"}]}], ";"}], " ",
   "\[IndentingNewLine]"}], "\[IndentingNewLine]", 
 RowBox[{
  RowBox[{"InitialConditions", "=", 
   RowBox[{"{", "\[IndentingNewLine]", 
    RowBox[{
     RowBox[{
      RowBox[{"C16AcylCarCYT", "[", "0", "]"}], "\[Equal]", "0"}], ",", 
     RowBox[{
      RowBox[{"C16AcylCarMAT", "[", "0", "]"}], "\[Equal]", "0"}], ",", 
     RowBox[{
      RowBox[{"C16AcylCoAMAT", "[", "0", "]"}], "\[Equal]", "0"}], ",", 
     RowBox[{
      RowBox[{"C16EnoylCoAMAT", "[", "0", "]"}], "\[Equal]", "0"}], ",", 
     RowBox[{
      RowBox[{"C16HydroxyacylCoAMAT", "[", "0", "]"}], "\[Equal]", "0"}], ",", 
     RowBox[{
      RowBox[{"C16KetoacylCoAMAT", "[", "0", "]"}], "\[Equal]", "0"}], ",", 
     "\[IndentingNewLine]", 
     RowBox[{
      RowBox[{"C14AcylCarCYT", "[", "0", "]"}], "\[Equal]", "0"}], ",", 
     RowBox[{
      RowBox[{"C14AcylCarMAT", "[", "0", "]"}], "\[Equal]", "0"}], ",", 
     RowBox[{
      RowBox[{"C14AcylCoAMAT", "[", "0", "]"}], "\[Equal]", "0"}], ",", 
     RowBox[{
      RowBox[{"C14EnoylCoAMAT", "[", "0", "]"}], "\[Equal]", "0"}], ",", 
     RowBox[{
      RowBox[{"C14HydroxyacylCoAMAT", "[", "0", "]"}], "\[Equal]", "0"}], ",", 
     RowBox[{
      RowBox[{"C14KetoacylCoAMAT", "[", "0", "]"}], "\[Equal]", "0"}], ",", 
     "\[IndentingNewLine]", 
     RowBox[{
      RowBox[{"C12AcylCarCYT", "[", "0", "]"}], "\[Equal]", "0"}], ",", 
     RowBox[{
      RowBox[{"C12AcylCarMAT", "[", "0", "]"}], "\[Equal]", "0"}], ",", 
     RowBox[{
      RowBox[{"C12AcylCoAMAT", "[", "0", "]"}], "\[Equal]", "0"}], ",", 
     RowBox[{
      RowBox[{"C12EnoylCoAMAT", "[", "0", "]"}], "\[Equal]", "0"}], ",", 
     RowBox[{
      RowBox[{"C12HydroxyacylCoAMAT", "[", "0", "]"}], "\[Equal]", "0"}], ",", 
     RowBox[{
      RowBox[{"C12KetoacylCoAMAT", "[", "0", "]"}], "\[Equal]", "0"}], ",", 
     "\[IndentingNewLine]", 
     RowBox[{
      RowBox[{"C10AcylCarCYT", "[", "0", "]"}], "\[Equal]", "0"}], ",", 
     RowBox[{
      RowBox[{"C10AcylCarMAT", "[", "0", "]"}], "\[Equal]", "0"}], ",", 
     RowBox[{
      RowBox[{"C10AcylCoAMAT", "[", "0", "]"}], "\[Equal]", "0"}], ",", 
     RowBox[{
      RowBox[{"C10EnoylCoAMAT", "[", "0", "]"}], "\[Equal]", "0"}], ",", 
     RowBox[{
      RowBox[{"C10HydroxyacylCoAMAT", "[", "0", "]"}], "\[Equal]", "0"}], ",", 
     RowBox[{
      RowBox[{"C10KetoacylCoAMAT", "[", "0", "]"}], "\[Equal]", "0"}], ",", 
     "\[IndentingNewLine]", 
     RowBox[{
      RowBox[{"C8AcylCarCYT", "[", "0", "]"}], "\[Equal]", "0"}], ",", 
     RowBox[{
      RowBox[{"C8AcylCarMAT", "[", "0", "]"}], "\[Equal]", "0"}], ",", 
     RowBox[{
      RowBox[{"C8AcylCoAMAT", "[", "0", "]"}], "\[Equal]", "0"}], ",", 
     RowBox[{
      RowBox[{"C8EnoylCoAMAT", "[", "0", "]"}], "\[Equal]", "0"}], ",", 
     RowBox[{
      RowBox[{"C8HydroxyacylCoAMAT", "[", "0", "]"}], "\[Equal]", "0"}], ",", 
     RowBox[{
      RowBox[{"C8KetoacylCoAMAT", "[", "0", "]"}], "\[Equal]", "0"}], ",", 
     "\[IndentingNewLine]", 
     RowBox[{
      RowBox[{"C6AcylCarCYT", "[", "0", "]"}], "\[Equal]", "0"}], ",", 
     RowBox[{
      RowBox[{"C6AcylCarMAT", "[", "0", "]"}], "\[Equal]", "0"}], ",", 
     RowBox[{
      RowBox[{"C6AcylCoAMAT", "[", "0", "]"}], "\[Equal]", "0"}], ",", 
     RowBox[{
      RowBox[{"C6EnoylCoAMAT", "[", "0", "]"}], "\[Equal]", "0"}], ",", 
     RowBox[{
      RowBox[{"C6HydroxyacylCoAMAT", "[", "0", "]"}], "\[Equal]", "0"}], ",", 
     RowBox[{
      RowBox[{"C6KetoacylCoAMAT", "[", "0", "]"}], "\[Equal]", "0"}], ",", 
     "\[IndentingNewLine]", 
     RowBox[{
      RowBox[{"C4AcylCarCYT", "[", "0", "]"}], "\[Equal]", "0"}], ",", 
     RowBox[{
      RowBox[{"C4AcylCarMAT", "[", "0", "]"}], "\[Equal]", "0"}], ",", 
     RowBox[{
      RowBox[{"C4AcylCoAMAT", "[", "0", "]"}], "\[Equal]", "0"}], ",", 
     RowBox[{
      RowBox[{"C4EnoylCoAMAT", "[", "0", "]"}], "\[Equal]", "0"}], ",", 
     RowBox[{
      RowBox[{"C4HydroxyacylCoAMAT", "[", "0", "]"}], "\[Equal]", "0"}]}], 
    " ", "}"}]}], ";", " ", 
  RowBox[{"(*", 
   RowBox[{
    RowBox[{
     RowBox[{",", 
      RowBox[{
       RowBox[{"C4AcetoacylCoAMAT", "[", "0", "]"}], "\[Equal]", "0"}]}], 
     "}"}], ";"}], "*)"}], "\[IndentingNewLine]", "\[IndentingNewLine]", 
  RowBox[{"Vars", "=", 
   RowBox[{"{", "\[IndentingNewLine]", 
    RowBox[{
    "C16AcylCarCYT", ",", "C16AcylCarMAT", ",", "C16AcylCoAMAT", ",", 
     "C16EnoylCoAMAT", ",", "C16HydroxyacylCoAMAT", ",", "C16KetoacylCoAMAT", 
     ",", "\[IndentingNewLine]", "C14AcylCarCYT", ",", "C14AcylCarMAT", ",", 
     "C14AcylCoAMAT", ",", "C14EnoylCoAMAT", ",", "C14HydroxyacylCoAMAT", ",",
      "C14KetoacylCoAMAT", ",", "\[IndentingNewLine]", "C12AcylCarCYT", ",", 
     "C12AcylCarMAT", ",", "C12AcylCoAMAT", ",", "C12EnoylCoAMAT", ",", 
     "C12HydroxyacylCoAMAT", ",", "C12KetoacylCoAMAT", ",", 
     "\[IndentingNewLine]", "C10AcylCarCYT", ",", "C10AcylCarMAT", ",", 
     "C10AcylCoAMAT", ",", "C10EnoylCoAMAT", ",", "C10HydroxyacylCoAMAT", ",",
      "C10KetoacylCoAMAT", ",", "\[IndentingNewLine]", "C8AcylCarCYT", ",", 
     "C8AcylCarMAT", ",", "C8AcylCoAMAT", ",", "C8EnoylCoAMAT", ",", 
     "C8HydroxyacylCoAMAT", ",", "C8KetoacylCoAMAT", ",", 
     "\[IndentingNewLine]", "C6AcylCarCYT", ",", "C6AcylCarMAT", ",", 
     "C6AcylCoAMAT", ",", "C6EnoylCoAMAT", ",", "C6HydroxyacylCoAMAT", ",", 
     "C6KetoacylCoAMAT", ",", "\[IndentingNewLine]", "C4AcylCarCYT", ",", 
     "C4AcylCarMAT", ",", "C4AcylCoAMAT", ",", "C4EnoylCoAMAT", ",", 
     "C4HydroxyacylCoAMAT"}], "}"}]}], ";"}]}], "Input",
 CellChangeTimes->{{3.49033632684375*^9, 3.490336330578125*^9}, {
   3.490336364078125*^9, 3.49033654615625*^9}, {3.490336671046875*^9, 
   3.4903368766875*^9}, {3.49033913559375*^9, 3.490339355640625*^9}, {
   3.490341195015625*^9, 3.490341806984375*^9}, {3.49034975878125*^9, 
   3.4903497934375*^9}, {3.49189429596875*^9, 3.491894555453125*^9}, {
   3.49189460015625*^9, 3.49189463259375*^9}, {3.4918946951875*^9, 
   3.49189482253125*^9}, {3.4918948665625*^9, 3.491894972140625*^9}, {
   3.491895068640625*^9, 3.49189525965625*^9}, {3.491895327015625*^9, 
   3.491895569703125*^9}, {3.491895645046875*^9, 3.491895810640625*^9}, {
   3.4918963691875*^9, 3.4918963805625*^9}, {3.49189688278125*^9, 
   3.49189694175*^9}, {3.491898080578125*^9, 3.491898081484375*^9}, {
   3.4918982166875*^9, 3.491898230140625*^9}, {3.491898271421875*^9, 
   3.491898513875*^9}, {3.491898614390625*^9, 3.491898663890625*^9}, {
   3.49189885528125*^9, 3.4918990861875*^9}, {3.4918994204375*^9, 
   3.49189951471875*^9}, {3.4918995453125*^9, 3.49189974634375*^9}, {
   3.49189984628125*^9, 3.491899850203125*^9}, {3.49352235571875*^9, 
   3.493522603703125*^9}, {3.4935243883125*^9, 3.493524752546875*^9}, {
   3.493525739578125*^9, 3.493525789765625*^9}, {3.49352647221875*^9, 
   3.49352651478125*^9}, {3.493526554625*^9, 3.493526566984375*^9}, {
   3.4935313500625*^9, 3.493531567078125*^9}, {3.493531613*^9, 
   3.493531800625*^9}, {3.493532209125*^9, 3.493532311109375*^9}, {
   3.493532378109375*^9, 3.4935324143125*^9}, {3.493532514640625*^9, 
   3.4935327125*^9}, {3.493535831828125*^9, 3.493535860453125*^9}, {
   3.493536501734375*^9, 3.4935365024375*^9}, {3.4935365513125*^9, 
   3.49353657553125*^9}, {3.493536613390625*^9, 3.4935366628125*^9}, {
   3.4935367173125*^9, 3.493536773046875*^9}, {3.493536942890625*^9, 
   3.493537219484375*^9}, {3.493538634140625*^9, 3.493538778703125*^9}, {
   3.493538860921875*^9, 3.493538874515625*^9}, {3.493538909*^9, 
   3.4935389535*^9}, {3.493539534015625*^9, 3.493539536703125*^9}, {
   3.49353958271875*^9, 3.4935396210625*^9}, {3.4935396769375*^9, 
   3.493539724703125*^9}, {3.49353995353125*^9, 3.4935400255625*^9}, {
   3.493540109796875*^9, 3.493540247046875*^9}, {3.49354028334375*^9, 
   3.4935403468125*^9}, {3.493540379609375*^9, 3.493540506265625*^9}, {
   3.493540567203125*^9, 3.493540618890625*^9}, {3.493541008546875*^9, 
   3.493541052875*^9}, {3.493541404921875*^9, 3.493541535984375*^9}, {
   3.493541566078125*^9, 3.493541711640625*^9}, {3.493541917765625*^9, 
   3.4935419811875*^9}, {3.49354201975*^9, 3.493542579703125*^9}, {
   3.49354261884375*^9, 3.493542827953125*^9}, {3.49354285884375*^9, 
   3.4935431838125*^9}, {3.494142151625*^9, 3.494142153328125*^9}, {
   3.49414314634375*^9, 3.494143263390625*^9}, {3.49414330640625*^9, 
   3.4941436175625*^9}, {3.4941510911875*^9, 3.49415143546875*^9}, {
   3.494151471375*^9, 3.494151525609375*^9}, {3.494152046796875*^9, 
   3.494152049703125*^9}, {3.494152157953125*^9, 3.494152206390625*^9}, {
   3.49415225903125*^9, 3.494152293640625*^9}, {3.494234214296875*^9, 
   3.49423422165625*^9}, {3.4942343816875*^9, 3.494235259390625*^9}, {
   3.494235473171875*^9, 3.49423574253125*^9}, {3.494236160421875*^9, 
   3.49423621784375*^9}, {3.49423633009375*^9, 3.4942363305625*^9}, {
   3.4942363938125*^9, 3.49423658134375*^9}, {3.494237287203125*^9, 
   3.494237288765625*^9}, {3.494302134984375*^9, 3.49430231984375*^9}, {
   3.494302369328125*^9, 3.49430240271875*^9}, {3.4943024814375*^9, 
   3.494302692890625*^9}, {3.494302725984375*^9, 3.49430307603125*^9}, {
   3.49430313359375*^9, 3.49430317346875*^9}, {3.4948184886875*^9, 
   3.494818542046875*^9}, {3.4948185813125*^9, 3.494818616921875*^9}, {
   3.49481864821875*^9, 3.4948186741875*^9}, {3.494819062578125*^9, 
   3.49481915596875*^9}, {3.494821013890625*^9, 3.49482106053125*^9}, {
   3.494821119828125*^9, 3.494821121578125*^9}, {3.494821263859375*^9, 
   3.494821275453125*^9}, {3.494821835640625*^9, 3.49482193259375*^9}, {
   3.49482211196875*^9, 3.494822641796875*^9}, {3.49482270328125*^9, 
   3.494822879625*^9}, {3.494822913359375*^9, 3.49482293525*^9}, {
   3.494822968484375*^9, 3.49482299378125*^9}, {3.49482309025*^9, 
   3.49482310034375*^9}, {3.494823137046875*^9, 3.494823137890625*^9}, {
   3.49482319403125*^9, 3.494823220890625*^9}, {3.494823305203125*^9, 
   3.4948233096875*^9}, {3.49482339259375*^9, 3.49482341990625*^9}, {
   3.49482345109375*^9, 3.494823453546875*^9}, {3.494823484921875*^9, 
   3.494823583078125*^9}, {3.494826867640625*^9, 3.494826869125*^9}, {
   3.49482743403125*^9, 3.4948274356875*^9}, {3.494827505953125*^9, 
   3.494827615703125*^9}, 3.494827665578125*^9, {3.494829267796875*^9, 
   3.4948292888125*^9}, {3.49482936053125*^9, 3.494829363203125*^9}, {
   3.49482956925*^9, 3.49482957703125*^9}, 3.494829627171875*^9, {
   3.494830438375*^9, 3.49483045453125*^9}, {3.494830601796875*^9, 
   3.494830614296875*^9}, {3.49483084778125*^9, 3.494830853109375*^9}, {
   3.494830893734375*^9, 3.494830903375*^9}, {3.494831908234375*^9, 
   3.494832247546875*^9}, {3.494832342953125*^9, 3.494832343765625*^9}, {
   3.494832381671875*^9, 3.494832386109375*^9}, {3.494832426875*^9, 
   3.494832439328125*^9}, {3.494832469734375*^9, 3.49483251459375*^9}, {
   3.49483257040625*^9, 3.49483257584375*^9}, {3.4948326649375*^9, 
   3.494832826859375*^9}, {3.494833067625*^9, 3.4948330684375*^9}, 
   3.494833101578125*^9, {3.49483315409375*^9, 3.49483316315625*^9}, {
   3.494833259640625*^9, 3.49483328353125*^9}, {3.494833406109375*^9, 
   3.494833510703125*^9}, {3.494833605515625*^9, 3.49483360603125*^9}, {
   3.49483428084375*^9, 3.494834451234375*^9}, {3.494834875375*^9, 
   3.49483487578125*^9}, 3.4948351131875*^9, {3.494835151765625*^9, 
   3.494835160375*^9}, {3.494838000484375*^9, 3.49483811496875*^9}, {
   3.494846938453125*^9, 3.494846938984375*^9}, {3.494847780296875*^9, 
   3.4948477815625*^9}, {3.49490621590625*^9, 3.494906216578125*^9}, 
   3.494914298328125*^9, {3.49491637040625*^9, 3.494916370765625*^9}, {
   3.494916424921875*^9, 3.494916425*^9}, 3.49491655740625*^9, {
   3.4949166096875*^9, 3.4949166103125*^9}, {3.49491748284375*^9, 
   3.49491748853125*^9}, {3.494922391203125*^9, 3.49492239290625*^9}, {
   3.494922448859375*^9, 3.49492245890625*^9}, {3.494922497203125*^9, 
   3.494922500453125*^9}, {3.495120879035725*^9, 3.4951208791985683`*^9}, {
   3.4951209501840687`*^9, 3.495120951694242*^9}, {3.495121005322798*^9, 
   3.495121006837408*^9}, {3.495121049927929*^9, 3.495121051280054*^9}, {
   3.495121123716422*^9, 3.495121125551434*^9}, {3.495121177662735*^9, 
   3.495121180130315*^9}, {3.495271887671875*^9, 3.495271934046875*^9}, {
   3.497168336578125*^9, 3.497168337625*^9}, {3.4973237874375*^9, 
   3.4973237906875*^9}, {3.4973458345*^9, 3.497345843015625*^9}, {
   3.49734783021875*^9, 3.49734783075*^9}, 3.497347862359375*^9, {
   3.49734861984375*^9, 3.49734863728125*^9}, 3.497348875140625*^9, {
   3.497350023921875*^9, 3.497350026890625*^9}, {3.49735079075*^9, 
   3.497350791328125*^9}, {3.497680258125*^9, 3.49768028565625*^9}, {
   3.4976804075625*^9, 3.497680429609375*^9}, 3.49768050284375*^9, {
   3.49768080459375*^9, 3.49768080478125*^9}, {3.49768090053125*^9, 
   3.497680901078125*^9}, {3.497681088890625*^9, 3.497681140609375*^9}, {
   3.49768174996875*^9, 3.497681756953125*^9}, {3.497681812671875*^9, 
   3.497681817671875*^9}, 3.49768221175*^9, {3.497682283171875*^9, 
   3.497682288109375*^9}, {3.49777757765625*^9, 3.497777626640625*^9}, {
   3.497777774640625*^9, 3.49777791696875*^9}, {3.497778006359375*^9, 
   3.497778040765625*^9}, {3.497778073890625*^9, 3.4977781805625*^9}, 
   3.497778225171875*^9, 3.497778442265625*^9, {3.497778534875*^9, 
   3.49777856259375*^9}, {3.49777873790625*^9, 3.497778738671875*^9}, {
   3.498970635984375*^9, 3.498970641796875*^9}, {3.49899047690625*^9, 
   3.498990534703125*^9}, {3.498990893625*^9, 3.4989908961875*^9}, {
   3.506414681765625*^9, 3.506414688390625*^9}, {3.50676570646875*^9, 
   3.506765712296875*^9}, {3.506767935328125*^9, 3.5067679390625*^9}, {
   3.50676798903125*^9, 3.506767992828125*^9}, {3.5067680466875*^9, 
   3.506768050859375*^9}, {3.506768211484375*^9, 3.50676821690625*^9}, {
   3.50676826534375*^9, 3.506768268*^9}, {3.506768340140625*^9, 
   3.5067683439375*^9}, {3.5067683989375*^9, 3.50676840409375*^9}, {
   3.506768463828125*^9, 3.506768465*^9}, {3.506768523078125*^9, 
   3.50676852478125*^9}, {3.506768591328125*^9, 3.50676859275*^9}, {
   3.506769390359375*^9, 3.506769394484375*^9}, 3.506846770625*^9, 
   3.50684683015625*^9, 3.506846875203125*^9, {3.506847641078125*^9, 
   3.50684764603125*^9}, 3.506847703265625*^9, {3.506847743890625*^9, 
   3.5068477675*^9}, {3.506847799546875*^9, 3.50684782315625*^9}, {
   3.50684787434375*^9, 3.5068479043125*^9}, 3.50684794728125*^9, {
   3.50684799459375*^9, 3.50684799475*^9}, {3.506848040859375*^9, 
   3.506848059765625*^9}, 3.506848094703125*^9, {3.50684814190625*^9, 
   3.50684819378125*^9}, {3.5068482406875*^9, 3.506848240828125*^9}, 
   3.50684829146875*^9, 3.506848331734375*^9, {3.506848387765625*^9, 
   3.50684839353125*^9}, {3.506848438296875*^9, 3.50684843859375*^9}, {
   3.506848500796875*^9, 3.5068485009375*^9}, {3.506848559765625*^9, 
   3.506848559921875*^9}, {3.506848603125*^9, 3.50684860325*^9}, {
   3.5068486650625*^9, 3.506848667359375*^9}, {3.506848709890625*^9, 
   3.506848710015625*^9}, {3.506848753578125*^9, 3.506848753859375*^9}, {
   3.50684880240625*^9, 3.5068488025625*^9}, {3.50684884515625*^9, 
   3.506848845703125*^9}, 3.506848883859375*^9, {3.506848922421875*^9, 
   3.506848923515625*^9}, {3.506848977546875*^9, 3.506848977703125*^9}, {
   3.506849023375*^9, 3.5068490235*^9}, {3.5068490605625*^9, 
   3.506849060703125*^9}, {3.5068491060625*^9, 3.506849106859375*^9}, {
   3.506849149109375*^9, 3.506849150578125*^9}, 3.50684919859375*^9, 
   3.5068493254375*^9, {3.5068505126875*^9, 3.506850513078125*^9}, {
   3.50685055525*^9, 3.506850558109375*^9}, 3.506850601765625*^9, 
   3.506850671296875*^9, {3.5068507105625*^9, 3.5068507109375*^9}, {
   3.506850758234375*^9, 3.5068507816875*^9}, {3.508055074609375*^9, 
   3.5080550773125*^9}, {3.508055123578125*^9, 3.508055123890625*^9}, {
   3.508055267828125*^9, 3.508055268203125*^9}, {3.5080554336875*^9, 
   3.508055433921875*^9}, {3.508055562609375*^9, 3.508055566140625*^9}, {
   3.508055626765625*^9, 3.50805562690625*^9}, {3.508062599953125*^9, 
   3.508062630078125*^9}, {3.50856361628125*^9, 3.508563747484375*^9}, {
   3.508564154*^9, 3.50856431196875*^9}, {3.508564349828125*^9, 
   3.50856463484375*^9}, {3.508565008296875*^9, 3.50856517746875*^9}, {
   3.508565222609375*^9, 3.508565361515625*^9}, {3.50856572925*^9, 
   3.50856572940625*^9}, {3.50856583003125*^9, 3.50856583334375*^9}, {
   3.508566542171875*^9, 3.50856654234375*^9}, {3.508566679640625*^9, 
   3.508566679796875*^9}, {3.50857331575*^9, 3.50857346409375*^9}, {
   3.508573554609375*^9, 3.508573595734375*^9}, {3.508573721578125*^9, 
   3.5085740005*^9}, {3.508574060375*^9, 3.5085741295625*^9}, {
   3.508574200375*^9, 3.508574220484375*^9}, {3.5085742994375*^9, 
   3.50857432378125*^9}, 3.508574557578125*^9, {3.50857462571875*^9, 
   3.5085750135625*^9}, {3.508575086828125*^9, 3.508575144671875*^9}, {
   3.508575742328125*^9, 3.5085757425*^9}, {3.508576186765625*^9, 
   3.50857618709375*^9}, {3.508576260671875*^9, 3.508576260828125*^9}, 
   3.50857631334375*^9, {3.508577516515625*^9, 3.5085775846875*^9}, {
   3.508577645859375*^9, 3.50857769590625*^9}, {3.50857776290625*^9, 
   3.50857778309375*^9}, {3.508577846984375*^9, 3.508578486734375*^9}, {
   3.508578527265625*^9, 3.50857867196875*^9}, {3.50857873309375*^9, 
   3.50857885428125*^9}, {3.50857894471875*^9, 3.508579013890625*^9}, {
   3.50857904859375*^9, 3.508579070984375*^9}, {3.50857910521875*^9, 
   3.50857910540625*^9}, {3.508579159765625*^9, 3.508579160140625*^9}, 
   3.508579351671875*^9, {3.50858116684375*^9, 3.508581256140625*^9}, {
   3.5085812975*^9, 3.508581297671875*^9}, {3.508581605203125*^9, 
   3.508581606546875*^9}, {3.5085836325625*^9, 3.508583632921875*^9}, {
   3.50858377378125*^9, 3.508583774140625*^9}, 3.508583822140625*^9, {
   3.508583874421875*^9, 3.508583876140625*^9}, {3.508583921625*^9, 
   3.508583959671875*^9}, {3.508584127140625*^9, 3.508584165828125*^9}, {
   3.5085854924375*^9, 3.50858549325*^9}, {3.508585780546875*^9, 
   3.508585780921875*^9}, {3.51340978603125*^9, 3.513409859890625*^9}, {
   3.5134099006875*^9, 3.513410003515625*^9}, {3.5134100644375*^9, 
   3.513410151875*^9}, {3.513410426703125*^9, 3.513410465046875*^9}, {
   3.513410618453125*^9, 3.51341062034375*^9}, {3.51341072134375*^9, 
   3.51341072365625*^9}, 3.5134108025625*^9, {3.51341088775*^9, 
   3.513410889734375*^9}, {3.513411429875*^9, 3.513411439953125*^9}, {
   3.51341184678125*^9, 3.513411847234375*^9}, {3.513481825984375*^9, 
   3.5134819233125*^9}, 3.513482057421875*^9, {3.51348497865625*^9, 
   3.51348497890625*^9}, {3.513485029046875*^9, 3.5134850321875*^9}, {
   3.5146958456875*^9, 3.514695847*^9}, 3.51469988259375*^9, {
   3.514700054734375*^9, 3.514700133765625*^9}, {3.514700241046875*^9, 
   3.514700241546875*^9}, {3.514700417*^9, 3.514700420578125*^9}, {
   3.5188477059375*^9, 3.518847724171875*^9}, {3.518847813984375*^9, 
   3.51884781428125*^9}, {3.51884787571875*^9, 3.51884787609375*^9}, 
   3.518847928671875*^9, 3.5188479888125*^9, 3.518848052015625*^9, {
   3.5188480941875*^9, 3.518848094375*^9}, {3.5188481549375*^9, 
   3.518848155015625*^9}, {3.51884821984375*^9, 3.51884822553125*^9}, {
   3.51884829128125*^9, 3.518848291390625*^9}, {3.518848346234375*^9, 
   3.5188483463125*^9}, {3.518848393421875*^9, 3.518848393484375*^9}, {
   3.5188484475*^9, 3.518848447734375*^9}, {3.51884850475*^9, 
   3.518848504796875*^9}, {3.5188487274375*^9, 3.518848727515625*^9}, {
   3.518849030359375*^9, 3.5188490305625*^9}, {3.51884910553125*^9, 
   3.518849105859375*^9}, {3.518849165140625*^9, 3.518849186609375*^9}, {
   3.518849277140625*^9, 3.51884927728125*^9}, {3.52030976371875*^9, 
   3.520309778546875*^9}, 3.52031473028125*^9, {3.52031497396875*^9, 
   3.5203149743125*^9}, 3.520315535625*^9, 3.5203155963125*^9, 
   3.520315721984375*^9, {3.520316075375*^9, 3.520316094234375*^9}, {
   3.52031614446875*^9, 3.520316144546875*^9}, {3.52031619471875*^9, 
   3.52031619521875*^9}, 3.52031624165625*^9, 3.5203163064375*^9, {
   3.520316377046875*^9, 3.520316377703125*^9}, {3.520316434625*^9, 
   3.5203164346875*^9}, {3.5203165164375*^9, 3.52031651815625*^9}, {
   3.52031659109375*^9, 3.520316591265625*^9}, {3.520316652140625*^9, 
   3.520316652265625*^9}, {3.52031669290625*^9, 3.52031669303125*^9}, {
   3.520316738109375*^9, 3.520316738171875*^9}, {3.520316792828125*^9, 
   3.520316792890625*^9}, {3.52031686*^9, 3.520316860125*^9}, {
   3.52031693921875*^9, 3.52031693934375*^9}, {3.520318236046875*^9, 
   3.52031823621875*^9}, {3.520742868015625*^9, 3.52074293175*^9}, {
   3.520743005296875*^9, 3.520743008265625*^9}, {3.520743056921875*^9, 
   3.520743100296875*^9}, {3.520743131765625*^9, 3.520743141078125*^9}, {
   3.520743202609375*^9, 3.520743202796875*^9}, {3.52074333346875*^9, 
   3.52074333378125*^9}, 3.52074405278125*^9, {3.52074410409375*^9, 
   3.520744104625*^9}, 3.520744151140625*^9, 3.520746034953125*^9, 
   3.520746084125*^9, 3.5207461761875*^9, {3.5211719026886797`*^9, 
   3.5211719226467657`*^9}, {3.521171961570594*^9, 3.5211719795495033`*^9}, {
   3.521172177393194*^9, 3.521172178191263*^9}, {3.5211725655334063`*^9, 
   3.521172595583372*^9}, {3.5211727773413687`*^9, 3.521172778664266*^9}, {
   3.521172933390122*^9, 3.52117293362492*^9}, {3.521172976294199*^9, 
   3.5211729764406757`*^9}, {3.5211730618405647`*^9, 3.521173062012541*^9}, {
   3.521866279875*^9, 3.5218663398125*^9}, {3.52186649834375*^9, 
   3.521866498453125*^9}, {3.52186668421875*^9, 3.5218667244375*^9}, {
   3.521866791765625*^9, 3.521866791984375*^9}, {3.52186706984375*^9, 
   3.5218670704375*^9}, {3.52186712225*^9, 3.521867122390625*^9}, {
   3.521867190015625*^9, 3.52186719025*^9}, 3.52186730096875*^9, {
   3.5218673504375*^9, 3.52186735059375*^9}, {3.521868816484375*^9, 
   3.5218688576875*^9}, {3.52186894678125*^9, 3.521868984140625*^9}, 
   3.521869117625*^9, {3.521869236265625*^9, 3.521869256515625*^9}, {
   3.52187152540625*^9, 3.5218715259375*^9}, {3.521871609171875*^9, 
   3.52187160934375*^9}, {3.521871697359375*^9, 3.521871697453125*^9}, {
   3.521871753765625*^9, 3.52187175396875*^9}, {3.52187181075*^9, 
   3.521871811171875*^9}, {3.521871872859375*^9, 3.521871873203125*^9}, {
   3.521871933828125*^9, 3.52187193421875*^9}, {3.52187200490625*^9, 
   3.5218720051875*^9}, 3.52187304071875*^9, {3.52187563278125*^9, 
   3.521875633109375*^9}, {3.5218756810625*^9, 3.521875681359375*^9}, {
   3.52187574075*^9, 3.52187574109375*^9}, {3.521875783625*^9, 
   3.5218757838125*^9}, {3.521875839015625*^9, 3.521875839171875*^9}, {
   3.52187590225*^9, 3.5218759024375*^9}, 3.521875956296875*^9, {
   3.521878034921875*^9, 3.521878048078125*^9}, {3.521878146*^9, 
   3.521878146390625*^9}, {3.52187818909375*^9, 3.521878189390625*^9}, {
   3.521878260546875*^9, 3.52187826090625*^9}, {3.521878340375*^9, 
   3.52187834059375*^9}, {3.5218783833125*^9, 3.5218783835*^9}, {
   3.521878494703125*^9, 3.52187849484375*^9}, 3.52187854415625*^9, {
   3.5218790058125*^9, 3.52187900903125*^9}, {3.52187907875*^9, 
   3.521879079078125*^9}, {3.52187913625*^9, 3.521879136546875*^9}, {
   3.521879191484375*^9, 3.5218791918125*^9}, {3.52187924665625*^9, 
   3.521879246796875*^9}, {3.521879288703125*^9, 3.52187928890625*^9}, {
   3.52187934496875*^9, 3.521879345140625*^9}, 3.521879385984375*^9, {
   3.5230101386875*^9, 3.52301014559375*^9}, {3.523010175625*^9, 
   3.52301020240625*^9}, 3.52301026840625*^9, {3.523010428453125*^9, 
   3.52301043096875*^9}, {3.523010532109375*^9, 3.523010533875*^9}, {
   3.523010572125*^9, 3.523010602328125*^9}, 3.523010645671875*^9, {
   3.523010680484375*^9, 3.523010704234375*^9}, 3.523010741359375*^9, {
   3.523010773671875*^9, 3.523010773828125*^9}, 3.523010809640625*^9, {
   3.5230108795*^9, 3.523010884265625*^9}, {3.523010925625*^9, 
   3.523010926109375*^9}, {3.523010958203125*^9, 3.5230109844375*^9}, 
   3.523011042328125*^9, {3.525087520375*^9, 3.525087520609375*^9}, {
   3.525144243796875*^9, 3.525144247296875*^9}, {3.525144656890625*^9, 
   3.52514466121875*^9}, {3.526977427890625*^9, 3.526977428046875*^9}, {
   3.5269775045*^9, 3.526977512296875*^9}, {3.526977592515625*^9, 
   3.52697759271875*^9}, {3.526978779140625*^9, 3.526978779328125*^9}, {
   3.52697927959375*^9, 3.526979280125*^9}, {3.526979748453125*^9, 
   3.52697974921875*^9}, {3.52698399753125*^9, 3.526983998203125*^9}, {
   3.527321586390625*^9, 3.52732160171875*^9}, 3.527321644578125*^9, {
   3.52732169728125*^9, 3.52732171984375*^9}, {3.5273217529375*^9, 
   3.527321840328125*^9}, 3.527321875234375*^9, {3.527321945640625*^9, 
   3.52732195265625*^9}, {3.52732199603125*^9, 3.527322000671875*^9}, {
   3.527322050140625*^9, 3.5273220503125*^9}, {3.527325161328125*^9, 
   3.527325170234375*^9}, {3.52733124984375*^9, 3.5273312580625*^9}, 
   3.531550610921875*^9, 3.531550721578125*^9, {3.531550786484375*^9, 
   3.531550786609375*^9}, {3.5315508281875*^9, 3.53155082871875*^9}, {
   3.53155088459375*^9, 3.53155088478125*^9}, {3.53155092496875*^9, 
   3.531550925140625*^9}, {3.53155100840625*^9, 3.53155100859375*^9}, {
   3.531551080265625*^9, 3.531551080796875*^9}, {3.531551118515625*^9, 
   3.531551118734375*^9}, {3.531551155359375*^9, 3.531551184859375*^9}, {
   3.53155121578125*^9, 3.531551216*^9}, {3.531551257546875*^9, 
   3.531551257671875*^9}, {3.53155130265625*^9, 3.531551302765625*^9}, {
   3.53155137053125*^9, 3.531551370640625*^9}, {3.531551415015625*^9, 
   3.53155141528125*^9}, {3.53155145190625*^9, 3.53155147203125*^9}, {
   3.53155150878125*^9, 3.53155150909375*^9}, {3.531551657484375*^9, 
   3.5315517006875*^9}, {3.531551734375*^9, 3.53155175746875*^9}, {
   3.53155180034375*^9, 3.5315518004375*^9}, {3.531551831109375*^9, 
   3.53155183121875*^9}, {3.531551864640625*^9, 3.531551864953125*^9}, {
   3.5315519135625*^9, 3.531551913953125*^9}, {3.53155195571875*^9, 
   3.531551956125*^9}, {3.531552015125*^9, 3.53155201540625*^9}, {
   3.531552047578125*^9, 3.53155205515625*^9}, {3.5315520886875*^9, 
   3.531552089078125*^9}, {3.53155212615625*^9, 3.53155214940625*^9}, {
   3.53155225090625*^9, 3.531552256078125*^9}, {3.531552291703125*^9, 
   3.531552291859375*^9}, {3.531552332640625*^9, 3.531552332828125*^9}, {
   3.531552364421875*^9, 3.531552364609375*^9}, {3.531552406078125*^9, 
   3.53155240671875*^9}, {3.5315524499375*^9, 3.531552490015625*^9}, {
   3.531552559453125*^9, 3.531552562828125*^9}, {3.53155261534375*^9, 
   3.53155263571875*^9}, {3.53155269465625*^9, 3.531552694875*^9}, {
   3.531552755671875*^9, 3.5315527560625*^9}, {3.53155279934375*^9, 
   3.5315528231875*^9}, {3.53155287384375*^9, 3.53155289825*^9}, {
   3.531552978828125*^9, 3.53155298034375*^9}, {3.531554077859375*^9, 
   3.531554078140625*^9}, 3.537273043859375*^9, 3.543203510109375*^9, 
   3.54320394403125*^9, {3.546245249875*^9, 3.54624525059375*^9}, {
   3.546322002109375*^9, 3.5463220045625*^9}, {3.546322127078125*^9, 
   3.546322147015625*^9}, {3.546322222453125*^9, 3.546322222546875*^9}, {
   3.546322538171875*^9, 3.5463225383125*^9}, {3.546677326484375*^9, 
   3.546677331703125*^9}, {3.546677431078125*^9, 3.546677449234375*^9}, {
   3.54667814609375*^9, 3.546678154359375*^9}, {3.54667831484375*^9, 
   3.546678315*^9}, {3.5466784059375*^9, 3.5466784061875*^9}, {
   3.54667857815625*^9, 3.54667858178125*^9}, {3.546679115546875*^9, 
   3.54667912625*^9}, {3.552653048207703*^9, 3.552653048722538*^9}, {
   3.552653087266768*^9, 3.552653087438129*^9}, 3.552796496302702*^9, 
   3.7326155728018856`*^9, 3.7351935015238204`*^9, {3.7352808321543293`*^9, 
   3.7352809078565025`*^9}, {3.735280970835636*^9, 3.735281010725717*^9}, {
   3.7352810452937903`*^9, 3.7352810860588703`*^9}, {3.7352811504830217`*^9, 
   3.735281153346031*^9}, {3.735281222749199*^9, 3.735281232299222*^9}, {
   3.7352813325105*^9, 3.7352813675505753`*^9}, {3.7352814584327593`*^9, 
   3.735281499161838*^9}, {3.7352815646399827`*^9, 3.73528171107137*^9}, {
   3.7352820046171465`*^9, 3.7352820151421824`*^9}, {3.73528467649341*^9, 
   3.7352846766964216`*^9}, {3.7370455976452875`*^9, 
   3.7370456284502687`*^9}, {3.737045749708659*^9, 3.737045760125321*^9}, {
   3.7463585587587357`*^9, 3.7463585653231115`*^9}, {3.7475657868702464`*^9, 
   3.7475657871510468`*^9}, {3.7492744633689437`*^9, 3.749274473015377*^9}, {
   3.749274821457471*^9, 3.7492748219732714`*^9}, 3.7492753530947695`*^9, {
   3.7492755667705445`*^9, 3.7492755671313457`*^9}, {3.7492872882010775`*^9, 
   3.7492872885140777`*^9}, 3.7492931282488995`*^9, {3.749293201666788*^9, 
   3.749293209770216*^9}, {3.7494617922978888`*^9, 3.7494618065345755`*^9}, {
   3.752229237086295*^9, 3.7522292373034973`*^9}, {3.7580068078809133`*^9, 
   3.7580068080969257`*^9}, 3.758270620278119*^9, {3.7607636754279776`*^9, 
   3.760763724013093*^9}, {3.760763767605419*^9, 3.760763778394043*^9}, {
   3.760775984768859*^9, 3.760775995158287*^9}, {3.780741958638112*^9, 
   3.780741960358514*^9}, {3.7938090402185907`*^9, 3.7938090845510283`*^9}, {
   3.7938094844584084`*^9, 3.7938095022014103`*^9}, {3.7938114423516273`*^9, 
   3.7938114465170617`*^9}, {3.7938117821071405`*^9, 
   3.7938118160583925`*^9}, {3.79381211095761*^9, 3.7938122055460653`*^9}, {
   3.793812342290863*^9, 3.79381238871721*^9}, {3.793812715995373*^9, 
   3.7938127199103093`*^9}, {3.7938128205316887`*^9, 
   3.7938128213078785`*^9}, {3.793812859122489*^9, 3.79381292120117*^9}, {
   3.7938131087511635`*^9, 3.7938131148971815`*^9}, {3.7938132187540436`*^9, 
   3.7938132213746214`*^9}, {3.793813261564971*^9, 3.7938132901615543`*^9}, 
   3.8192789417429867`*^9},
 CellLabel->
  "In[544]:=",ExpressionUUID->"f8f9954f-e38f-416d-b057-a6e1a3d850a3"],

Cell[BoxData[{
 RowBox[{
  RowBox[{"TableForm", "[", "Odes", "]"}], ";"}], "\[IndentingNewLine]", 
 RowBox[{
  RowBox[{"TableForm", "[", "RateEqs", "]"}], ";"}], "\[IndentingNewLine]", 
 RowBox[{
  RowBox[{"TableForm", "[", 
   RowBox[{
    RowBox[{
     RowBox[{"Odes", "/.", "RateEqs"}], "/.", "CoAMATX"}], "/.", "Parm"}], 
   " ", "]"}], ";"}], "\[IndentingNewLine]", 
 RowBox[{
  RowBox[{"TableForm", "[", 
   RowBox[{"RateEqs", "/.", "Parm"}], " ", "]"}], 
  ";"}], "\[IndentingNewLine]", 
 RowBox[{
  RowBox[{"TableForm", "[", "InitialConditions", "]"}], ";"}]}], "Input",
 CellChangeTimes->{{3.435336399795178*^9, 3.43533641247787*^9}, {
   3.435336518643903*^9, 3.4353365319207983`*^9}, {3.48033246359375*^9, 
   3.48033246871875*^9}, {3.48039422753125*^9, 3.480394227765625*^9}, {
   3.480396229359375*^9, 3.480396231390625*^9}, {3.480398695671875*^9, 
   3.480398699140625*^9}, {3.480398994484375*^9, 3.4803990056875*^9}, {
   3.480401260046875*^9, 3.480401273046875*^9}, {3.480831779671875*^9, 
   3.480831783125*^9}, {3.4808357340625*^9, 3.48083574534375*^9}, 
   3.480835969046875*^9, {3.48083627384375*^9, 3.480836277015625*^9}, {
   3.480998199671875*^9, 3.48099824115625*^9}, 3.481001610171875*^9, 
   3.48100328728125*^9, 3.481511154015625*^9, 3.481511932234375*^9, 
   3.483417014640625*^9, 3.483417122625*^9, {3.4838654465*^9, 
   3.4838654619375*^9}, {3.4838656718125*^9, 3.48386567359375*^9}, 
   3.483869203421875*^9, 3.48506539771875*^9, 3.485065838578125*^9, {
   3.494832939109375*^9, 3.49483294709375*^9}, {3.494836651078125*^9, 
   3.494836675953125*^9}, {3.4948367168125*^9, 3.494836719203125*^9}, {
   3.49483688540625*^9, 3.494836894515625*^9}, {3.4948369285625*^9, 
   3.494836932375*^9}, {3.494847695921875*^9, 3.494847724640625*^9}, {
   3.494905623578125*^9, 3.4949056270625*^9}, {3.494916289203125*^9, 
   3.494916312140625*^9}, {3.497778299359375*^9, 3.497778308421875*^9}, {
   3.4977783571875*^9, 3.497778360328125*^9}, {3.49777860078125*^9, 
   3.497778602109375*^9}, 3.497778762359375*^9, {3.7352817465964518`*^9, 
   3.7352817556234837`*^9}, {3.735281788159586*^9, 3.7352817912915926`*^9}, {
   3.7352820237232037`*^9, 3.7352820330042286`*^9}},
 CellLabel->
  "In[549]:=",ExpressionUUID->"7db36c06-f41b-41dc-b095-524aba40e77f"],

Cell[BoxData[
 RowBox[{"\[IndentingNewLine]", 
  RowBox[{
   RowBox[{
    RowBox[{"tsol", "=", 
     RowBox[{"NDSolve", "[", 
      RowBox[{
       RowBox[{"Join", "[", 
        RowBox[{
         RowBox[{
          RowBox[{
           RowBox[{"Odes", "/.", "RateEqs"}], "/.", "CoAMATX"}], "/.", 
          "Parm"}], " ", ",", "InitialConditions"}], "]"}], ",", "Vars", ",", 
       RowBox[{"{", 
        RowBox[{"t", ",", "0", ",", "1000000000"}], "}"}]}], "]"}]}], ";"}], 
   "\[IndentingNewLine]", "\[IndentingNewLine]"}]}]], "Input",
 CellChangeTimes->{{3.4804004046875*^9, 3.480400456921875*^9}, 
   3.480831767984375*^9, 3.480831801578125*^9, 3.480832835*^9, {
   3.480832958421875*^9, 3.48083295865625*^9}, {3.480839412578125*^9, 
   3.480839412828125*^9}, {3.48084034171875*^9, 3.4808403635625*^9}, {
   3.48093278165625*^9, 3.48093278334375*^9}, 3.481001731375*^9, 
   3.481012604734375*^9, 3.481014341421875*^9, 3.48101521896875*^9, {
   3.48151212553125*^9, 3.4815121256875*^9}, {3.481515289625*^9, 
   3.48151529265625*^9}, 3.4833442416875*^9, 3.483344526796875*^9, 
   3.483344556859375*^9, 3.483344606328125*^9, 3.48335114178125*^9, {
   3.48335147803125*^9, 3.483351479734375*^9}, 3.483351583328125*^9, {
   3.4838672103125*^9, 3.48386721046875*^9}, 3.483867341671875*^9, 
   3.483867408671875*^9, 3.48386827475*^9, 3.483868332953125*^9, 
   3.49491435640625*^9, 3.49491510525*^9, {3.49491744134375*^9, 
   3.494917441859375*^9}, {3.497778192546875*^9, 3.497778198203125*^9}, 
   3.497778338828125*^9, 3.49777859275*^9, {3.506414612453125*^9, 
   3.506414612734375*^9}, 3.5085792629375*^9, {3.508581426265625*^9, 
   3.508581426609375*^9}, {3.508581535328125*^9, 3.50858153596875*^9}, {
   3.508583535140625*^9, 3.508583535546875*^9}, {3.508585658171875*^9, 
   3.50858565859375*^9}, {3.50858584078125*^9, 3.508585842109375*^9}, {
   3.508740866671875*^9, 3.508740868515625*^9}, {3.513410998484375*^9, 
   3.513410999578125*^9}, {3.513411543375*^9, 3.513411544421875*^9}, {
   3.7352817959766035`*^9, 3.735281807193638*^9}, {3.7352820416682577`*^9, 
   3.735282066463318*^9}, 3.736761499478813*^9},
 CellLabel->
  "In[554]:=",ExpressionUUID->"71f63770-ea55-44f0-8113-83246b3fa39f"],

Cell[CellGroupData[{

Cell[BoxData[
 RowBox[{
  RowBox[{"Table", "[", 
   RowBox[{
    RowBox[{"{", 
     RowBox[{
      RowBox[{
       RowBox[{"Vars", "[", 
        RowBox[{"[", "i", "]"}], "]"}], "[", "t", "]"}], ",", 
      RowBox[{
       RowBox[{"(", 
        RowBox[{
         RowBox[{
          RowBox[{"Vars", "[", 
           RowBox[{"[", "i", "]"}], "]"}], "[", "900000000", "]"}], "/.", 
         "tsol"}], ")"}], "[", 
       RowBox[{"[", "1", "]"}], "]"}]}], "}"}], ",", 
    RowBox[{"{", 
     RowBox[{"i", ",", "1", ",", 
      RowBox[{"Length", "[", "Vars", "]"}]}], "}"}]}], "]"}], 
  "\[IndentingNewLine]"}]], "Input",
 CellChangeTimes->{3.8192788590135937`*^9},
 CellLabel->
  "In[555]:=",ExpressionUUID->"52848c36-7e89-4ca7-97d4-b72a2a6b2979"],

Cell[BoxData[
 RowBox[{"{", 
  RowBox[{
   RowBox[{"{", 
    RowBox[{
     RowBox[{"C16AcylCarCYT", "[", "t", "]"}], ",", "0.7560457969232217`"}], 
    "}"}], ",", 
   RowBox[{"{", 
    RowBox[{
     RowBox[{"C16AcylCarMAT", "[", "t", "]"}], ",", "3.145328384613554`"}], 
    "}"}], ",", 
   RowBox[{"{", 
    RowBox[{
     RowBox[{"C16AcylCoAMAT", "[", "t", "]"}], ",", "3.33431301987981`"}], 
    "}"}], ",", 
   RowBox[{"{", 
    RowBox[{
     RowBox[{"C16EnoylCoAMAT", "[", "t", "]"}], ",", "0.42129118471136817`"}],
     "}"}], ",", 
   RowBox[{"{", 
    RowBox[{
     RowBox[{"C16HydroxyacylCoAMAT", "[", "t", "]"}], ",", 
     "1.3186414081465825`"}], "}"}], ",", 
   RowBox[{"{", 
    RowBox[{
     RowBox[{"C16KetoacylCoAMAT", "[", "t", "]"}], ",", 
     "0.005675212847094866`"}], "}"}], ",", 
   RowBox[{"{", 
    RowBox[{
     RowBox[{"C14AcylCarCYT", "[", "t", "]"}], ",", "0.6179409297821479`"}], 
    "}"}], ",", 
   RowBox[{"{", 
    RowBox[{
     RowBox[{"C14AcylCarMAT", "[", "t", "]"}], ",", "2.9352194164652023`"}], 
    "}"}], ",", 
   RowBox[{"{", 
    RowBox[{
     RowBox[{"C14AcylCoAMAT", "[", "t", "]"}], ",", "7.0915505717722604`"}], 
    "}"}], ",", 
   RowBox[{"{", 
    RowBox[{
     RowBox[{"C14EnoylCoAMAT", "[", "t", "]"}], ",", "0.4819537804235369`"}], 
    "}"}], ",", 
   RowBox[{"{", 
    RowBox[{
     RowBox[{"C14HydroxyacylCoAMAT", "[", "t", "]"}], ",", 
     "1.2984803489312342`"}], "}"}], ",", 
   RowBox[{"{", 
    RowBox[{
     RowBox[{"C14KetoacylCoAMAT", "[", "t", "]"}], ",", 
     "0.0055811820009986106`"}], "}"}], ",", 
   RowBox[{"{", 
    RowBox[{
     RowBox[{"C12AcylCarCYT", "[", "t", "]"}], ",", "0.9779868798585091`"}], 
    "}"}], ",", 
   RowBox[{"{", 
    RowBox[{
     RowBox[{"C12AcylCarMAT", "[", "t", "]"}], ",", "4.645437679327919`"}], 
    "}"}], ",", 
   RowBox[{"{", 
    RowBox[{
     RowBox[{"C12AcylCoAMAT", "[", "t", "]"}], ",", "11.223473123056337`"}], 
    "}"}], ",", 
   RowBox[{"{", 
    RowBox[{
     RowBox[{"C12EnoylCoAMAT", "[", "t", "]"}], ",", "0.6407207642406154`"}], 
    "}"}], ",", 
   RowBox[{"{", 
    RowBox[{
     RowBox[{"C12HydroxyacylCoAMAT", "[", "t", "]"}], ",", 
     "1.9151628312087932`"}], "}"}], ",", 
   RowBox[{"{", 
    RowBox[{
     RowBox[{"C12KetoacylCoAMAT", "[", "t", "]"}], ",", 
     "0.008205237161997529`"}], "}"}], ",", 
   RowBox[{"{", 
    RowBox[{
     RowBox[{"C10AcylCarCYT", "[", "t", "]"}], ",", "3.045021843258826`"}], 
    "}"}], ",", 
   RowBox[{"{", 
    RowBox[{
     RowBox[{"C10AcylCarMAT", "[", "t", "]"}], ",", "14.463853755479423`"}], 
    "}"}], ",", 
   RowBox[{"{", 
    RowBox[{
     RowBox[{"C10AcylCoAMAT", "[", "t", "]"}], ",", "34.94496860927142`"}], 
    "}"}], ",", 
   RowBox[{"{", 
    RowBox[{
     RowBox[{"C10EnoylCoAMAT", "[", "t", "]"}], ",", "0.8181447469290158`"}], 
    "}"}], ",", 
   RowBox[{"{", 
    RowBox[{
     RowBox[{"C10HydroxyacylCoAMAT", "[", "t", "]"}], ",", 
     "2.4798508715131296`"}], "}"}], ",", 
   RowBox[{"{", 
    RowBox[{
     RowBox[{"C10KetoacylCoAMAT", "[", "t", "]"}], ",", 
     "0.010602326653336009`"}], "}"}], ",", 
   RowBox[{"{", 
    RowBox[{
     RowBox[{"C8AcylCarCYT", "[", "t", "]"}], ",", "5.341259849750789`"}], 
    "}"}], ",", 
   RowBox[{"{", 
    RowBox[{
     RowBox[{"C8AcylCarMAT", "[", "t", "]"}], ",", "25.370984286316247`"}], 
    "}"}], ",", 
   RowBox[{"{", 
    RowBox[{
     RowBox[{"C8AcylCoAMAT", "[", "t", "]"}], ",", "61.296820644067175`"}], 
    "}"}], ",", 
   RowBox[{"{", 
    RowBox[{
     RowBox[{"C8EnoylCoAMAT", "[", "t", "]"}], ",", "1.8822729419918662`"}], 
    "}"}], ",", 
   RowBox[{"{", 
    RowBox[{
     RowBox[{"C8HydroxyacylCoAMAT", "[", "t", "]"}], ",", 
     "5.809350919316609`"}], "}"}], ",", 
   RowBox[{"{", 
    RowBox[{
     RowBox[{"C8KetoacylCoAMAT", "[", "t", "]"}], ",", 
     "0.024834853948810052`"}], "}"}], ",", 
   RowBox[{"{", 
    RowBox[{
     RowBox[{"C6AcylCarCYT", "[", "t", "]"}], ",", "13.958433204294725`"}], 
    "}"}], ",", 
   RowBox[{"{", 
    RowBox[{
     RowBox[{"C6AcylCarMAT", "[", "t", "]"}], ",", "66.30255772039995`"}], 
    "}"}], ",", 
   RowBox[{"{", 
    RowBox[{
     RowBox[{"C6AcylCoAMAT", "[", "t", "]"}], ",", "160.1883451964552`"}], 
    "}"}], ",", 
   RowBox[{"{", 
    RowBox[{
     RowBox[{"C6EnoylCoAMAT", "[", "t", "]"}], ",", "81.0405801378694`"}], 
    "}"}], ",", 
   RowBox[{"{", 
    RowBox[{
     RowBox[{"C6HydroxyacylCoAMAT", "[", "t", "]"}], ",", 
     "251.211271928923`"}], "}"}], ",", 
   RowBox[{"{", 
    RowBox[{
     RowBox[{"C6KetoacylCoAMAT", "[", "t", "]"}], ",", 
     "1.0700211127178978`"}], "}"}], ",", 
   RowBox[{"{", 
    RowBox[{
     RowBox[{"C4AcylCarCYT", "[", "t", "]"}], ",", "28.932659735394665`"}], 
    "}"}], ",", 
   RowBox[{"{", 
    RowBox[{
     RowBox[{"C4AcylCarMAT", "[", "t", "]"}], ",", "137.43013374312466`"}], 
    "}"}], ",", 
   RowBox[{"{", 
    RowBox[{
     RowBox[{"C4AcylCoAMAT", "[", "t", "]"}], ",", "332.03403400024763`"}], 
    "}"}], ",", 
   RowBox[{"{", 
    RowBox[{
     RowBox[{"C4EnoylCoAMAT", "[", "t", "]"}], ",", "709.2758141239237`"}], 
    "}"}], ",", 
   RowBox[{"{", 
    RowBox[{
     RowBox[{"C4HydroxyacylCoAMAT", "[", "t", "]"}], ",", 
     "2216.7853503052174`"}], "}"}]}], "}"}]], "Output",
 CellChangeTimes->{3.819279056035527*^9},
 CellLabel->
  "Out[555]=",ExpressionUUID->"71d890e1-8603-4329-b443-5813fa35b316"]
}, Open  ]],

Cell[BoxData[""], "Input",
 CellChangeTimes->{{3.819278849836094*^9, 3.81927890460523*^9}, 
   3.8192789571198826`*^9, 
   3.819281256643467*^9},ExpressionUUID->"e7f9ed62-11fb-4fdf-a8ae-\
0f6a5b838d48"],

Cell[BoxData[""], "Input",
 CellChangeTimes->{{3.81928126482261*^9, 
  3.819281264828594*^9}},ExpressionUUID->"ffbe953e-dad8-4803-8dae-\
ef7b05b7dc86"],

Cell[BoxData[""], "Input",
 CellChangeTimes->{{3.78074229804172*^9, 3.780742366047902*^9}, {
  3.7807424150983906`*^9, 3.7807424157486515`*^9}},
 CellLabel->
  "In[557]:=",ExpressionUUID->"d29050e6-d333-49ad-b1f6-7698702c1c62"],

Cell[BoxData[{
 RowBox[{
  RowBox[{
   RowBox[{
    RowBox[{"ParmScan", "[", "X_", "]"}], ":=", 
    RowBox[{"{", "\[IndentingNewLine]", 
     RowBox[{
      RowBox[{"sfcpt1C16", "\[Rule]", "1"}], ",", 
      RowBox[{"Vcpt1", "\[Rule]", "0.012"}], ",", 
      RowBox[{"Kmcpt1C16AcylCoACYT", "\[Rule]", "13.8"}], ",", 
      RowBox[{"Kmcpt1CarCYT", "\[Rule]", "250"}], ",", 
      RowBox[{"Kmcpt1C16AcylCarCYT", "\[Rule]", "136"}], ",", 
      RowBox[{"Kmcpt1CoACYT", "\[Rule]", "40.7"}], ",", 
      RowBox[{"Kicpt1MalCoACYT", "\[Rule]", "9.1"}], ",", 
      RowBox[{"Keqcpt1", "\[Rule]", "0.45"}], ",", " ", 
      RowBox[{"ncpt1", "\[Rule]", "2.4799"}], ",", "\[IndentingNewLine]", 
      RowBox[{"Vfcact", "\[Rule]", "0.42"}], ",", 
      RowBox[{"Vrcact", "\[Rule]", "0.42"}], ",", 
      RowBox[{"KmcactC16AcylCarCYT", "\[Rule]", "15"}], ",", 
      RowBox[{"KmcactC14AcylCarCYT", "\[Rule]", "15"}], ",", 
      RowBox[{"KmcactC12AcylCarCYT", "\[Rule]", "15"}], ",", 
      RowBox[{"KmcactC10AcylCarCYT", "\[Rule]", "15"}], ",", 
      RowBox[{"KmcactC8AcylCarCYT", "\[Rule]", "15"}], ",", 
      RowBox[{"KmcactC6AcylCarCYT", "\[Rule]", "15"}], ",", 
      RowBox[{"KmcactC4AcylCarCYT", "\[Rule]", "15"}], ",", 
      RowBox[{"KmcactCarMAT", "\[Rule]", "130"}], ",", 
      RowBox[{"KmcactC16AcylCarMAT", "\[Rule]", "15"}], ",", 
      RowBox[{"KmcactC14AcylCarMAT", "\[Rule]", "15"}], ",", 
      RowBox[{"KmcactC12AcylCarMAT", "\[Rule]", "15"}], ",", 
      RowBox[{"KmcactC10AcylCarMAT", "\[Rule]", "15"}], ",", 
      RowBox[{"KmcactC8AcylCarMAT", "\[Rule]", "15"}], ",", 
      RowBox[{"KmcactC6AcylCarMAT", "\[Rule]", "15"}], ",", 
      RowBox[{"KmcactC4AcylCarMAT", "\[Rule]", "15"}], ",", 
      RowBox[{"KmcactCarCYT", "\[Rule]", "130"}], ",", 
      RowBox[{"KicactC16AcylCarCYT", "\[Rule]", "56"}], ",", 
      RowBox[{"KicactC14AcylCarCYT", "\[Rule]", "56"}], ",", 
      RowBox[{"KicactC12AcylCarCYT", "\[Rule]", "56"}], ",", 
      RowBox[{"KicactC10AcylCarCYT", "\[Rule]", "56"}], ",", 
      RowBox[{"KicactC8AcylCarCYT", "\[Rule]", "56"}], ",", 
      RowBox[{"KicactC6AcylCarCYT", "\[Rule]", "56"}], ",", 
      RowBox[{"KicactC4AcylCarCYT", "\[Rule]", "56"}], ",", 
      RowBox[{"KicactCarCYT", "\[Rule]", "200"}], ",", 
      RowBox[{"Keqcact", "\[Rule]", "1"}], ",", "\[IndentingNewLine]", 
      RowBox[{"sfcpt2C16", "\[Rule]", "0.85"}], ",", 
      RowBox[{"sfcpt2C14", "\[Rule]", "1"}], ",", 
      RowBox[{"sfcpt2C12", "\[Rule]", "0.95"}], ",", 
      RowBox[{"sfcpt2C10", "\[Rule]", "0.95"}], ",", 
      RowBox[{"sfcpt2C8", "\[Rule]", "0.35"}], ",", 
      RowBox[{"sfcpt2C6", "\[Rule]", "0.15"}], ",", 
      RowBox[{"sfcpt2C4", "\[Rule]", "0.01"}], ",", 
      RowBox[{"Vcpt2", "\[Rule]", "0.391"}], ",", 
      RowBox[{"Kmcpt2C16AcylCarMAT", "\[Rule]", "51"}], ",", 
      RowBox[{"Kmcpt2C14AcylCarMAT", "\[Rule]", "51"}], ",", 
      RowBox[{"Kmcpt2C12AcylCarMAT", "\[Rule]", "51"}], ",", 
      RowBox[{"Kmcpt2C10AcylCarMAT", "\[Rule]", "51"}], ",", 
      RowBox[{"Kmcpt2C8AcylCarMAT", "\[Rule]", "51"}], ",", 
      RowBox[{"Kmcpt2C6AcylCarMAT", "\[Rule]", "51"}], ",", 
      RowBox[{"Kmcpt2C4AcylCarMAT", "\[Rule]", "51"}], ",", 
      RowBox[{"Kmcpt2CoAMAT", "\[Rule]", "30"}], ",", 
      RowBox[{"Kmcpt2C16AcylCoAMAT", "\[Rule]", "38"}], ",", 
      RowBox[{"Kmcpt2C14AcylCoAMAT", "\[Rule]", "38"}], ",", 
      RowBox[{"Kmcpt2C12AcylCoAMAT", "\[Rule]", "38"}], ",", 
      RowBox[{"Kmcpt2C10AcylCoAMAT", "\[Rule]", "38"}], ",", 
      RowBox[{"Kmcpt2C8AcylCoAMAT", "\[Rule]", "38"}], ",", 
      RowBox[{"Kmcpt2C6AcylCoAMAT", "\[Rule]", "1000"}], ",", 
      RowBox[{"Kmcpt2C4AcylCoAMAT", "\[Rule]", "1000000"}], ",", 
      RowBox[{"Kmcpt2CarMAT", "\[Rule]", "350"}], ",", 
      RowBox[{"Keqcpt2", "\[Rule]", "2.22"}], ",", "\[IndentingNewLine]", 
      RowBox[{"sfvlcadC16", "\[Rule]", "1"}], ",", 
      RowBox[{"sfvlcadC14", "\[Rule]", "0.42"}], ",", 
      RowBox[{"sfvlcadC12", "\[Rule]", "0.11"}], ",", 
      RowBox[{"Vvlcad", "\[Rule]", "0.008"}], ",", 
      RowBox[{"KmvlcadC16AcylCoAMAT", "\[Rule]", "6.5"}], ",", 
      RowBox[{"KmvlcadC14AcylCoAMAT", "\[Rule]", "4"}], ",", 
      RowBox[{"KmvlcadC12AcylCoAMAT", "\[Rule]", "2.7"}], ",", 
      RowBox[{"KmvlcadFAD", "\[Rule]", "0.12"}], ",", 
      RowBox[{"KmvlcadC16EnoylCoAMAT", "\[Rule]", "1.08"}], ",", 
      RowBox[{"KmvlcadC14EnoylCoAMAT", "\[Rule]", "1.08"}], ",", 
      RowBox[{"KmvlcadC12EnoylCoAMAT", "\[Rule]", "1.08"}], ",", 
      RowBox[{"KmvlcadFADH", "\[Rule]", "24.2"}], ",", 
      RowBox[{"Keqvlcad", "\[Rule]", "6"}], ",", "\[IndentingNewLine]", 
      RowBox[{"sflcadC16", "\[Rule]", "0.9"}], ",", 
      RowBox[{"sflcadC14", "\[Rule]", "1"}], ",", 
      RowBox[{"sflcadC12", "\[Rule]", "0.9"}], ",", 
      RowBox[{"sflcadC10", "\[Rule]", "0.75"}], ",", 
      RowBox[{"sflcadC8", "\[Rule]", "0.4"}], ",", 
      RowBox[{"Vlcad", "\[Rule]", "0.01"}], ",", 
      RowBox[{"KmlcadC16AcylCoAMAT", "\[Rule]", "2.5"}], ",", 
      RowBox[{"KmlcadC14AcylCoAMAT", "\[Rule]", "7.4"}], ",", 
      RowBox[{"KmlcadC12AcylCoAMAT", "\[Rule]", "9"}], ",", 
      RowBox[{"KmlcadC10AcylCoAMAT", "\[Rule]", "24.3"}], ",", 
      RowBox[{"KmlcadC8AcylCoAMAT", "\[Rule]", "123"}], ",", 
      RowBox[{"KmlcadFAD", "\[Rule]", "0.12"}], ",", 
      RowBox[{"KmlcadC16EnoylCoAMAT", "\[Rule]", "1.08"}], ",", 
      RowBox[{"KmlcadC14EnoylCoAMAT", "\[Rule]", "1.08"}], ",", 
      RowBox[{"KmlcadC12EnoylCoAMAT", "\[Rule]", "1.08"}], ",", 
      RowBox[{"KmlcadC10EnoylCoAMAT", "\[Rule]", "1.08"}], ",", 
      RowBox[{"KmlcadC8EnoylCoAMAT", "\[Rule]", "1.08"}], ",", 
      RowBox[{"KmlcadFADH", "\[Rule]", "24.2"}], ",", 
      RowBox[{"Keqlcad", "\[Rule]", "6"}], ",", "\[IndentingNewLine]", 
      RowBox[{"sfmcadC12", "\[Rule]", "0.38"}], ",", 
      RowBox[{"sfmcadC10", "\[Rule]", "0.8"}], ",", 
      RowBox[{"sfmcadC8", "\[Rule]", "0.87"}], ",", 
      RowBox[{"sfmcadC6", "\[Rule]", "1"}], ",", 
      RowBox[{"sfmcadC4", "\[Rule]", "0.12"}], ",", 
      RowBox[{"Vmcad", "\[Rule]", "0.081"}], ",", 
      RowBox[{"KmmcadC12AcylCoAMAT", "\[Rule]", "5.7"}], ",", 
      RowBox[{"KmmcadC10AcylCoAMAT", "\[Rule]", "5.4"}], ",", 
      RowBox[{"KmmcadC8AcylCoAMAT", "\[Rule]", "4"}], ",", 
      RowBox[{"KmmcadC6AcylCoAMAT", "\[Rule]", "9.4"}], ",", 
      RowBox[{"KmmcadC4AcylCoAMAT", "\[Rule]", "135"}], ",", 
      RowBox[{"KmmcadFAD", "\[Rule]", "0.12"}], ",", 
      RowBox[{"KmmcadC12EnoylCoAMAT", "\[Rule]", "1.08"}], ",", 
      RowBox[{"KmmcadC10EnoylCoAMAT", "\[Rule]", "1.08"}], ",", 
      RowBox[{"KmmcadC8EnoylCoAMAT", "\[Rule]", "1.08"}], ",", 
      RowBox[{"KmmcadC6EnoylCoAMAT", "\[Rule]", "1.08"}], ",", 
      RowBox[{"KmmcadC4EnoylCoAMAT", "\[Rule]", "1.08"}], ",", 
      RowBox[{"KmmcadFADH", "\[Rule]", "24.2"}], ",", 
      RowBox[{"Keqmcad", "\[Rule]", "6"}], ",", "\[IndentingNewLine]", 
      RowBox[{"sfscadC6", "\[Rule]", "0.3"}], ",", 
      RowBox[{"sfscadC4", "\[Rule]", "1"}], ",", 
      RowBox[{"Vscad", "\[Rule]", "0.081"}], ",", 
      RowBox[{"KmscadC6AcylCoAMAT", "\[Rule]", "285"}], ",", 
      RowBox[{"KmscadC4AcylCoAMAT", "\[Rule]", "10.7"}], ",", 
      RowBox[{"KmscadFAD", "\[Rule]", "0.12"}], ",", 
      RowBox[{"KmscadC6EnoylCoAMAT", "\[Rule]", "1.08"}], ",", 
      RowBox[{"KmscadC4EnoylCoAMAT", "\[Rule]", "1.08"}], ",", 
      RowBox[{"KmscadFADH", "\[Rule]", "24.2"}], ",", 
      RowBox[{"Keqscad", "->", "6"}], ",", "\[IndentingNewLine]", 
      RowBox[{"sfcrotC16", "\[Rule]", "0.13"}], ",", 
      RowBox[{"sfcrotC14", "\[Rule]", "0.2"}], ",", 
      RowBox[{"sfcrotC12", "\[Rule]", "0.25"}], ",", 
      RowBox[{"sfcrotC10", "\[Rule]", "0.33"}], ",", 
      RowBox[{"sfcrotC8", "\[Rule]", "0.58"}], ",", 
      RowBox[{"sfcrotC6", "\[Rule]", "0.83"}], ",", 
      RowBox[{"sfcrotC4", "\[Rule]", "1"}], ",", 
      RowBox[{"Vcrot", "\[Rule]", "3.6"}], ",", 
      RowBox[{"KmcrotC16EnoylCoAMAT", "\[Rule]", "150"}], ",", 
      RowBox[{"KmcrotC14EnoylCoAMAT", "\[Rule]", "100"}], ",", 
      RowBox[{"KmcrotC12EnoylCoAMAT", "\[Rule]", "25"}], ",", 
      RowBox[{"KmcrotC10EnoylCoAMAT", "\[Rule]", "25"}], ",", 
      RowBox[{"KmcrotC8EnoylCoAMAT", "\[Rule]", "25"}], ",", 
      RowBox[{"KmcrotC6EnoylCoAMAT", "\[Rule]", "25"}], ",", 
      RowBox[{"KmcrotC4EnoylCoAMAT", "\[Rule]", "40"}], ",", 
      RowBox[{"KmcrotC16HydroxyacylCoAMAT", "\[Rule]", "45"}], ",", 
      RowBox[{"KmcrotC14HydroxyacylCoAMAT", "\[Rule]", "45"}], ",", 
      RowBox[{"KmcrotC12HydroxyacylCoAMAT", "\[Rule]", "45"}], ",", 
      RowBox[{"KmcrotC10HydroxyacylCoAMAT", "\[Rule]", "45"}], ",", 
      RowBox[{"KmcrotC8HydroxyacylCoAMAT", "\[Rule]", "45"}], ",", 
      RowBox[{"KmcrotC6HydroxyacylCoAMAT", "\[Rule]", "45"}], ",", 
      RowBox[{"KmcrotC4HydroxyacylCoAMAT", "\[Rule]", "45"}], ",", 
      RowBox[{"KicrotC4AcetoacylCoA", "\[Rule]", "1.6"}], ",", 
      RowBox[{"Keqcrot", "\[Rule]", "3.13"}], ",", "\[IndentingNewLine]", 
      RowBox[{"sfmschadC16", "\[Rule]", "0.6"}], ",", 
      RowBox[{"sfmschadC14", "\[Rule]", "0.5"}], ",", 
      RowBox[{"sfmschadC12", "\[Rule]", "0.43"}], ",", 
      RowBox[{"sfmschadC10", "\[Rule]", "0.64"}], ",", 
      RowBox[{"sfmschadC8", "\[Rule]", "0.89"}], ",", 
      RowBox[{"sfmschadC6", "\[Rule]", "1"}], ",", 
      RowBox[{"sfmschadC4", "\[Rule]", "0.67"}], ",", 
      RowBox[{"Vmschad", "\[Rule]", "1"}], ",", 
      RowBox[{"KmmschadC16HydroxyacylCoAMAT", "\[Rule]", "1.5"}], ",", 
      RowBox[{"KmmschadC14HydroxyacylCoAMAT", "\[Rule]", "1.8"}], ",", 
      RowBox[{"KmmschadC12HydroxyacylCoAMAT", "\[Rule]", "3.7"}], ",", 
      RowBox[{"KmmschadC10HydroxyacylCoAMAT", "\[Rule]", "8.8"}], ",", 
      RowBox[{"KmmschadC8HydroxyacylCoAMAT", "\[Rule]", "16.3"}], ",", 
      RowBox[{"KmmschadC6HydroxyacylCoAMAT", "\[Rule]", "28.6"}], ",", 
      RowBox[{"KmmschadC4HydroxyacylCoAMAT", "\[Rule]", "69.9"}], ",", 
      RowBox[{"KmmschadNADMAT", "\[Rule]", "58.5"}], ",", 
      RowBox[{"KmmschadC16KetoacylCoAMAT", "\[Rule]", "1.4"}], ",", 
      RowBox[{"KmmschadC14KetoacylCoAMAT", "\[Rule]", "1.4"}], ",", 
      RowBox[{"KmmschadC12KetoacylCoAMAT", "\[Rule]", "1.6"}], ",", 
      RowBox[{"KmmschadC10KetoacylCoAMAT", "\[Rule]", "2.3"}], ",", 
      RowBox[{"KmmschadC8KetoacylCoAMAT", "\[Rule]", "4.1"}], ",", 
      RowBox[{"KmmschadC6KetoacylCoAMAT", "\[Rule]", "5.8"}], ",", 
      RowBox[{"KmmschadC4AcetoacylCoAMAT", "\[Rule]", "16.9"}], ",", 
      RowBox[{"KmmschadNADHMAT", "\[Rule]", "5.4"}], ",", 
      RowBox[{"Keqmschad", "\[Rule]", 
       RowBox[{"2.17", "*", 
        SuperscriptBox["10", 
         RowBox[{"-", "4"}]]}]}], ",", "\[IndentingNewLine]", 
      RowBox[{"sfmckatC16", "\[Rule]", "0"}], ",", 
      RowBox[{"sfmckatC14", "\[Rule]", "0.2"}], ",", 
      RowBox[{"sfmckatC12", "\[Rule]", "0.38"}], ",", 
      RowBox[{"sfmckatC10", "\[Rule]", "0.65"}], ",", 
      RowBox[{"sfmckatC8", "\[Rule]", "0.81"}], ",", 
      RowBox[{"sfmckatC6", "\[Rule]", "1"}], ",", 
      RowBox[{"sfmckatC4", "\[Rule]", "0.49"}], ",", 
      RowBox[{"Vmckat", "\[Rule]", "0.377"}], ",", 
      RowBox[{"KmmckatC16KetoacylCoAMAT", "\[Rule]", "1.1"}], ",", 
      RowBox[{"KmmckatC14KetoacylCoAMAT", "\[Rule]", "1.2"}], ",", 
      RowBox[{"KmmckatC12KetoacylCoAMAT", "\[Rule]", "1.3"}], ",", 
      RowBox[{"KmmckatC10KetoacylCoAMAT", "\[Rule]", "2.1"}], ",", 
      RowBox[{"KmmckatC8KetoacylCoAMAT", "\[Rule]", "3.2"}], ",", 
      RowBox[{"KmmckatC6KetoacylCoAMAT", "\[Rule]", "6.7"}], ",", 
      RowBox[{"KmmckatC4AcetoacylCoAMAT", "\[Rule]", "12.4"}], ",", 
      RowBox[{"KmmckatCoAMAT", "\[Rule]", "26.6"}], ",", 
      RowBox[{"KmmckatC14AcylCoAMAT", "\[Rule]", "13.83"}], ",", 
      RowBox[{"KmmckatC16AcylCoAMAT", "\[Rule]", "13.83"}], ",", 
      RowBox[{"KmmckatC12AcylCoAMAT", "\[Rule]", "13.83"}], ",", 
      RowBox[{"KmmckatC10AcylCoAMAT", "\[Rule]", "13.83"}], ",", 
      RowBox[{"KmmckatC8AcylCoAMAT", "\[Rule]", "13.83"}], ",", 
      RowBox[{"KmmckatC6AcylCoAMAT", "\[Rule]", "13.83"}], ",", 
      RowBox[{"KmmckatC4AcylCoAMAT", "\[Rule]", "13.83"}], ",", 
      RowBox[{"KmmckatAcetylCoAMAT", "\[Rule]", "30"}], ",", 
      RowBox[{"Keqmckat", "\[Rule]", "1051"}], ",", "\[IndentingNewLine]", 
      RowBox[{"sfmtpC16", "\[Rule]", "1"}], ",", 
      RowBox[{"sfmtpC14", "\[Rule]", "0.9"}], ",", 
      RowBox[{"sfmtpC12", "\[Rule]", "0.81"}], ",", 
      RowBox[{"sfmtpC10", "\[Rule]", "0.73"}], ",", 
      RowBox[{"sfmtpC8", "\[Rule]", "0.34"}], ",", 
      RowBox[{"Vmtp", "\[Rule]", "2.84"}], ",", 
      RowBox[{"KmmtpC16EnoylCoAMAT", "\[Rule]", "25"}], ",", 
      RowBox[{"KmmtpC14EnoylCoAMAT", "\[Rule]", "25"}], ",", 
      RowBox[{"KmmtpC12EnoylCoAMAT", "\[Rule]", "25"}], ",", 
      RowBox[{"KmmtpC10EnoylCoAMAT", "\[Rule]", "25"}], ",", 
      RowBox[{"KmmtpC8EnoylCoAMAT", "\[Rule]", "25"}], ",", 
      RowBox[{"KmmtpNADMAT", "\[Rule]", "60"}], ",", 
      RowBox[{"KmmtpCoAMAT", "\[Rule]", "30"}], ",", 
      RowBox[{"KmmtpC14AcylCoAMAT", "\[Rule]", "13.83"}], ",", 
      RowBox[{"KmmtpC16AcylCoAMAT", "\[Rule]", "13.83"}], ",", 
      RowBox[{"KmmtpC12AcylCoAMAT", "\[Rule]", "13.83"}], ",", 
      RowBox[{"KmmtpC10AcylCoAMAT", "\[Rule]", "13.83"}], ",", 
      RowBox[{"KmmtpC8AcylCoAMAT", "\[Rule]", "13.83"}], ",", 
      RowBox[{"KmmtpC6AcylCoAMAT", "\[Rule]", "13.83"}], ",", 
      RowBox[{"KmmtpNADHMAT", "\[Rule]", "50"}], ",", 
      RowBox[{"KmmtpAcetylCoAMAT", "\[Rule]", "30"}], ",", 
      RowBox[{"Keqmtp", "\[Rule]", "0.71"}], ",", "\[IndentingNewLine]", 
      RowBox[{"Ksacesink", "\[Rule]", "6000000"}], ",", " ", 
      RowBox[{"K1acesink", "\[Rule]", "70"}], ",", 
      RowBox[{"Ksfadhsink", "\[Rule]", "6000000"}], ",", 
      RowBox[{"K1fadhsink", "\[Rule]", "0.46"}], ",", 
      RowBox[{"Ksnadhsink", "\[Rule]", "6000000"}], ",", 
      RowBox[{"K1nadhsink", "\[Rule]", "12"}], ",", "\[IndentingNewLine]", 
      RowBox[{"C16AcylCoACYT", "\[Rule]", "120"}], ",", 
      RowBox[{"CarCYT", "\[Rule]", "200"}], ",", 
      RowBox[{"CoACYT", "\[Rule]", "140"}], ",", 
      RowBox[{"MalCoACYT", "\[Rule]", "0"}], ",", 
      RowBox[{"CarMAT", "->", "950"}], ",", 
      RowBox[{"FADtMAT", "\[Rule]", "0.77"}], ",", 
      RowBox[{"NADtMAT", "\[Rule]", "250"}], ",", 
      RowBox[{"CoAMATt", "\[Rule]", "5000"}], ",", "\[IndentingNewLine]", 
      RowBox[{"VCYT", "\[Rule]", 
       RowBox[{"2.2", "*", 
        SuperscriptBox["10", 
         RowBox[{"-", "6"}]]}]}], ",", 
      RowBox[{"VMAT", "\[Rule]", 
       RowBox[{"1.8", "*", 
        SuperscriptBox["10", 
         RowBox[{"-", "6"}]]}]}], ",", " ", 
      RowBox[{"AcetylCoAMAT", " ", "\[Rule]", " ", "70"}], ",", " ", 
      RowBox[{"FADHMAT", "\[Rule]", "0.46"}], ",", " ", 
      RowBox[{"NADHMAT", "\[Rule]", "12"}], ",", " ", 
      RowBox[{"C4AcetoacylCoAMAT", "\[Rule]", "X"}]}], "}"}]}], ";"}], " ", 
  "\[IndentingNewLine]"}], "\[IndentingNewLine]", 
 RowBox[{
  RowBox[{
   RowBox[{
    RowBox[{"tsolScan", "[", "X_", "]"}], ":=", 
    RowBox[{"NDSolve", "[", 
     RowBox[{
      RowBox[{"Join", "[", 
       RowBox[{
        RowBox[{
         RowBox[{
          RowBox[{"Odes", "/.", "RateEqs"}], "/.", "CoAMATX"}], "/.", 
         RowBox[{"ParmScan", "[", "X", "]"}]}], ",", "InitialConditions"}], 
       "]"}], ",", "Vars", ",", 
      RowBox[{"{", 
       RowBox[{"t", ",", "0", ",", "1000000000"}], "}"}]}], "]"}]}], ";"}], 
  "\[IndentingNewLine]"}], "\[IndentingNewLine]", 
 RowBox[{
  RowBox[{"SsScan", "[", "X_", "]"}], ":=", 
  RowBox[{"Module", "[", 
   RowBox[{
    RowBox[{"{", "SSGuess", "}"}], ",", "\[IndentingNewLine]", 
    RowBox[{
     RowBox[{"SSGuess", ":=", 
      RowBox[{"Table", "[", 
       RowBox[{
        RowBox[{"{", 
         RowBox[{
          RowBox[{
           RowBox[{"Vars", "[", 
            RowBox[{"[", "i", "]"}], "]"}], "[", "t", "]"}], ",", 
          RowBox[{
           RowBox[{"(", 
            RowBox[{
             RowBox[{
              RowBox[{"Vars", "[", 
               RowBox[{"[", "i", "]"}], "]"}], "[", "900000000", "]"}], "/.", 
             RowBox[{"tsolScan", "[", "X", "]"}]}], ")"}], "[", 
           RowBox[{"[", "1", "]"}], "]"}]}], "}"}], ",", 
        RowBox[{"{", 
         RowBox[{"i", ",", "1", ",", 
          RowBox[{"Length", "[", "Vars", "]"}]}], "}"}]}], "]"}]}], ";", 
     "\[IndentingNewLine]", 
     RowBox[{"FindRoot", "[", 
      RowBox[{
       RowBox[{
        RowBox[{
         RowBox[{
          RowBox[{"Table", "[", 
           RowBox[{
            RowBox[{
             RowBox[{"Odes", "[", 
              RowBox[{"[", 
               RowBox[{"i", ",", "2"}], "]"}], "]"}], "\[Equal]", "0"}], ",", 
            RowBox[{"{", 
             RowBox[{"i", ",", "1", ",", 
              RowBox[{"Length", "[", "Odes", "]"}]}], "}"}]}], "]"}], "/.", 
          "RateEqs"}], "/.", "CoAMATX"}], "/.", 
        RowBox[{"ParmScan", "[", "X", "]"}]}], ",", "SSGuess"}], "]"}]}]}], 
   "]"}]}]}], "Input",
 CellChangeTimes->{
  3.7372582568183627`*^9, {3.737264266656106*^9, 3.7372642670271273`*^9}, {
   3.7373558871635156`*^9, 3.7373558887286053`*^9}, {3.737356697579869*^9, 
   3.737356698143901*^9}, {3.7397895087099967`*^9, 3.739789515619392*^9}, {
   3.7397909164975176`*^9, 3.739790924024948*^9}, {3.7397920161604147`*^9, 
   3.7397920232218184`*^9}, {3.7397944232284994`*^9, 
   3.7397944280420732`*^9}, {3.739801379235865*^9, 3.7398014010071106`*^9}, {
   3.739802909410386*^9, 3.7398029201890025`*^9}, {3.739805236274475*^9, 
   3.7398052445869503`*^9}, {3.739856266375005*^9, 3.7398562742634563`*^9}, {
   3.7398574335137615`*^9, 3.7398574376189957`*^9}, {3.7398596517246356`*^9, 
   3.7398596626562605`*^9}, {3.739860264285672*^9, 3.7398602726671515`*^9}, {
   3.739862615489153*^9, 3.739862620643448*^9}, {3.745727985832075*^9, 
   3.7457279904933414`*^9}, {3.7457439978629103`*^9, 3.745744000559065*^9}, {
   3.745745884998849*^9, 3.7457458871029687`*^9}, {3.7459049717567034`*^9, 
   3.745904973208786*^9}, {3.7459070944411135`*^9, 3.7459070954511714`*^9}, {
   3.7459111140920243`*^9, 3.7459111146990595`*^9}, {3.7459132852662086`*^9, 
   3.745913285834241*^9}, {3.7459203602288733`*^9, 3.7459203616139526`*^9}, {
   3.7463586145299253`*^9, 3.7463586221153593`*^9}, {3.746375580264052*^9, 
   3.746375580721078*^9}, 3.7463776489423733`*^9, 3.746379568688177*^9, 
   3.746380210768902*^9, {3.7463816512342916`*^9, 3.7463816696963477`*^9}, {
   3.7463822311394606`*^9, 3.746382251786641*^9}, {3.7475594545049353`*^9, 
   3.747559465068555*^9}, 3.7475596115208364`*^9, 3.7475627625576477`*^9, 
   3.7475644474596653`*^9, {3.747565801320674*^9, 3.7475658015878744`*^9}, {
   3.747566770243825*^9, 3.747566798895079*^9}, 3.7483302322088785`*^9, {
   3.7483303802393456`*^9, 3.748330381325407*^9}, 3.748330439647743*^9, 
   3.7483305115108533`*^9, 3.7483308633329763`*^9, 3.748332520431757*^9, 
   3.7483338093234777`*^9, {3.7488364413823667`*^9, 3.748836483328766*^9}, {
   3.7488365181267557`*^9, 3.7488365283663416`*^9}, {3.7488366197315674`*^9, 
   3.7488366256249046`*^9}, {3.748840654124322*^9, 3.748840655451398*^9}, 
   3.7488411164537654`*^9, {3.7488412001315517`*^9, 3.7488412092070704`*^9}, {
   3.7488426181886597`*^9, 3.7488426207648067`*^9}, {3.748843677818267*^9, 
   3.7488436803814135`*^9}, {3.748847482944908*^9, 3.7488474857950706`*^9}, {
   3.7488523648471365`*^9, 3.748852367984316*^9}, 3.748852525514326*^9, {
   3.748854077008067*^9, 3.748854086670619*^9}, {3.748855026258361*^9, 
   3.748855030560607*^9}, {3.7489255703298416`*^9, 3.748925571503064*^9}, {
   3.748928238363497*^9, 3.7489282386245117`*^9}, {3.748929553073694*^9, 
   3.748929554495775*^9}, {3.7489313035408154`*^9, 3.7489313311213923`*^9}, 
   3.751955628240524*^9, 3.751955839430027*^9, {3.7519559287124324`*^9, 
   3.7519559406542597`*^9}, 3.7519756820059657`*^9, 3.7519763781542892`*^9, {
   3.7519769603568354`*^9, 3.751976967633251*^9}, {3.7523048242592626`*^9, 
   3.752304831451674*^9}, {3.752305101298108*^9, 3.752305109248563*^9}, {
   3.752305208065215*^9, 3.7523052279593525`*^9}, {3.7523052622723155`*^9, 
   3.752305275615079*^9}, {3.752305462766783*^9, 3.752305482205895*^9}, {
   3.752305701406432*^9, 3.752305702156475*^9}, {3.7523057587327113`*^9, 
   3.752305759395749*^9}, {3.752306274930236*^9, 3.75230627534426*^9}, {
   3.7523119799265146`*^9, 3.7523119842687635`*^9}, 3.7523131610669394`*^9, {
   3.752315967075471*^9, 3.7523160036359997`*^9}, {3.7523175560665894`*^9, 
   3.7523175564731903`*^9}, {3.7523180757852583`*^9, 
   3.7523180772520657`*^9}, {3.7523181678975925`*^9, 3.752318168204395*^9}, 
   3.7523183283351727`*^9, 3.7523184961127872`*^9, {3.7523192791215763`*^9, 
   3.752319279530177*^9}, {3.752319388932952*^9, 3.7523194024199967`*^9}, {
   3.752836092779971*^9, 3.752836105922723*^9}, {3.752836246372756*^9, 
   3.752836253809181*^9}, {3.752836439596808*^9, 3.7528364403448505`*^9}, {
   3.7528366928372927`*^9, 3.752836693287318*^9}, {3.752836761627227*^9, 
   3.752836766800523*^9}, {3.7528372863822412`*^9, 3.752837297290865*^9}, {
   3.7528373764923954`*^9, 3.752837384112831*^9}, 3.7528374849425983`*^9, {
   3.7528424062340803`*^9, 3.7528424292863984`*^9}, {3.7528425389206696`*^9, 
   3.7528425413678093`*^9}, {3.7528426201823173`*^9, 3.7528426206853456`*^9}, 
   3.752842984046129*^9, {3.752843042261459*^9, 3.7528430641277094`*^9}, {
   3.752907298365698*^9, 3.7529074899086533`*^9}, {3.7534385008549037`*^9, 
   3.753438524025548*^9}, {3.7540402555210457`*^9, 3.7540402695571537`*^9}, {
   3.7796905958035307`*^9, 3.7796905998899755`*^9}, {3.7796906414498997`*^9, 
   3.779690660613785*^9}, {3.779691463139037*^9, 3.7796914989491096`*^9}, {
   3.779699441460617*^9, 3.7796994433046875`*^9}, {3.7796995713646297`*^9, 
   3.779699572492614*^9}, {3.7796996840590973`*^9, 3.779699858394001*^9}, {
   3.7796999917593136`*^9, 3.7797000203446417`*^9}, {3.779701516730239*^9, 
   3.779701522651184*^9}, {3.7797726703163047`*^9, 3.7797726730867276`*^9}, {
   3.7797730211621933`*^9, 3.7797730249141636`*^9}, 3.779779012793228*^9, 
   3.7797790833975105`*^9, {3.7797938312441244`*^9, 3.7797938496658983`*^9}, {
   3.779794326847669*^9, 3.779794335993246*^9}, {3.779794374165867*^9, 
   3.7797943788163967`*^9}, {3.7797944261687403`*^9, 3.779794436264786*^9}, 
   3.7797945815817633`*^9, {3.779794936003411*^9, 3.7797949363413615`*^9}, {
   3.7798973663120375`*^9, 3.779897373207486*^9}, {3.7799877889778175`*^9, 
   3.7799878163047967`*^9}, {3.7807434146362886`*^9, 
   3.7807434391826334`*^9}, {3.7808088136100616`*^9, 
   3.7808088761637926`*^9}, {3.793807347408368*^9, 3.7938073628705473`*^9}, {
   3.7938074432236447`*^9, 3.793807487821081*^9}, {3.793812544451271*^9, 
   3.7938125459003353`*^9}, {3.7938125833831263`*^9, 3.793812588371043*^9}, {
   3.8129636413959885`*^9, 3.812963642332086*^9}, {3.812969693223457*^9, 
   3.812969696036931*^9}, {3.8129714427540627`*^9, 3.8129714459975386`*^9}, {
   3.8129748340025053`*^9, 3.812974834903311*^9}},
 CellLabel->
  "In[558]:=",ExpressionUUID->"4dc2797c-ca8c-4125-9468-7f158823fe87"],

Cell[BoxData[
 RowBox[{
  RowBox[{
   RowBox[{"ScanDownNDS", "[", 
    RowBox[{"Xstart_", ",", "dX_", ",", "Xend_"}], "]"}], ":=", 
   RowBox[{"Monitor", "[", 
    RowBox[{
     RowBox[{"Module", "[", 
      RowBox[{
       RowBox[{"{", 
        RowBox[{"SS", ",", "SSGuess"}], "}"}], ",", "\[IndentingNewLine]", 
       RowBox[{
        RowBox[{"DataDownNDSfluxMCKATC4", "=", 
         RowBox[{"{", "}"}]}], ";", "\[IndentingNewLine]", 
        RowBox[{"DataDownNDSfluxMSCHADC4", "=", 
         RowBox[{"{", "}"}]}], ";", "\[IndentingNewLine]", 
        RowBox[{"DataDownNDSflux10md", "=", 
         RowBox[{"{", "}"}]}], ";", "\[IndentingNewLine]", 
        RowBox[{"DataDownNDSc4acylcoad", "=", 
         RowBox[{"{", "}"}]}], ";", "\[IndentingNewLine]", 
        RowBox[{"DataDownNDSc6acylcoad", "=", 
         RowBox[{"{", "}"}]}], ";", "\[IndentingNewLine]", 
        RowBox[{"DataDownNDSc4c6acylcoad", "=", 
         RowBox[{"{", "}"}]}], ";", "\[IndentingNewLine]", 
        RowBox[{"DataDownNDScintermedcoad", "=", 
         RowBox[{"{", "}"}]}], ";", "\[IndentingNewLine]", 
        RowBox[{"DataDownNDSfreecoad", "=", 
         RowBox[{"{", "}"}]}], ";", "\[IndentingNewLine]", 
        RowBox[{"DataDownNDScintermedacylcoad", "=", 
         RowBox[{"{", "}"}]}], ";", "\[IndentingNewLine]", 
        RowBox[{"tsolStart", "=", 
         RowBox[{"tsolScan", "[", "Xend", "]"}]}], ";", "\[IndentingNewLine]", 
        RowBox[{"SSGuess", "=", 
         RowBox[{"Table", "[", 
          RowBox[{
           RowBox[{"{", 
            RowBox[{
             RowBox[{
              RowBox[{"Vars", "[", 
               RowBox[{"[", "i", "]"}], "]"}], "[", "t", "]"}], ",", 
             RowBox[{
              RowBox[{"(", 
               RowBox[{
                RowBox[{
                 RowBox[{"Vars", "[", 
                  RowBox[{"[", "i", "]"}], "]"}], "[", "900000000", "]"}], "/.",
                 "tsolStart"}], ")"}], "[", 
              RowBox[{"[", "1", "]"}], "]"}]}], "}"}], ",", 
           RowBox[{"{", 
            RowBox[{"i", ",", "1", ",", 
             RowBox[{"Length", "[", "Vars", "]"}]}], "}"}]}], "]"}]}], ";", 
        "\[IndentingNewLine]", 
        RowBox[{"SSGuess1", "=", 
         RowBox[{"SSGuess", "[", 
          RowBox[{"[", 
           RowBox[{"All", ",", "1"}], "]"}], "]"}]}], ";", 
        "\[IndentingNewLine]", 
        RowBox[{"SSGuess2", "=", 
         RowBox[{"SSGuess", "[", 
          RowBox[{"[", 
           RowBox[{"All", ",", "2"}], "]"}], "]"}]}], ";", 
        "\[IndentingNewLine]", 
        RowBox[{"SSGuess1int", "=", 
         RowBox[{"SSGuess1", " ", "/.", " ", 
          RowBox[{"t", "\[Rule]", " ", "0"}]}]}], ";", "\[IndentingNewLine]", 
        RowBox[{"InitialConditionsUD", "=", 
         RowBox[{"Thread", "[", 
          RowBox[{"SSGuess1int", "\[Equal]", "SSGuess2"}], "]"}]}], ";", 
        "\[IndentingNewLine]", "\[IndentingNewLine]", 
        RowBox[{"For", "[", 
         RowBox[{
          RowBox[{"X", "=", "Xend"}], ",", 
          RowBox[{"X", "\[GreaterEqual]", " ", "Xstart"}], ",", 
          "\[IndentingNewLine]", "\[IndentingNewLine]", "\[IndentingNewLine]", 
          RowBox[{
           RowBox[{"tsolScanNDS", "=", 
            RowBox[{"NDSolve", "[", 
             RowBox[{
              RowBox[{"Join", "[", 
               RowBox[{
                RowBox[{
                 RowBox[{
                  RowBox[{"Odes", "/.", "RateEqs"}], "/.", "CoAMATX"}], "/.", 
                 RowBox[{"ParmScan", "[", "X", "]"}]}], ",", 
                "InitialConditionsUD"}], "]"}], ",", "Vars", ",", 
              RowBox[{"{", 
               RowBox[{"t", ",", "0", ",", "1000000000"}], "}"}]}], "]"}]}], 
           ";", "\[IndentingNewLine]", 
           RowBox[{"SSGuess", "=", 
            RowBox[{"Table", "[", 
             RowBox[{
              RowBox[{"{", 
               RowBox[{
                RowBox[{
                 RowBox[{"Vars", "[", 
                  RowBox[{"[", "i", "]"}], "]"}], "[", "t", "]"}], ",", 
                RowBox[{
                 RowBox[{"(", 
                  RowBox[{
                   RowBox[{
                    RowBox[{"Vars", "[", 
                    RowBox[{"[", "i", "]"}], "]"}], "[", "900000000", "]"}], "/.",
                    "tsolScanNDS"}], ")"}], "[", 
                 RowBox[{"[", "1", "]"}], "]"}]}], "}"}], ",", 
              RowBox[{"{", 
               RowBox[{"i", ",", "1", ",", 
                RowBox[{"Length", "[", "Vars", "]"}]}], "}"}]}], "]"}]}], ";",
            "\[IndentingNewLine]", 
           RowBox[{"SSGuess1", "=", 
            RowBox[{"SSGuess", "[", 
             RowBox[{"[", 
              RowBox[{"All", ",", "1"}], "]"}], "]"}]}], ";", 
           "\[IndentingNewLine]", 
           RowBox[{"SSGuess2", "=", 
            RowBox[{"SSGuess", "[", 
             RowBox[{"[", 
              RowBox[{"All", ",", "2"}], "]"}], "]"}]}], ";", 
           "\[IndentingNewLine]", 
           RowBox[{"SSGuess1int", "=", 
            RowBox[{"SSGuess1", " ", "/.", " ", 
             RowBox[{"t", "\[Rule]", " ", "0"}]}]}], ";", 
           "\[IndentingNewLine]", 
           RowBox[{"InitialConditionsUD", "=", 
            RowBox[{"Thread", "[", 
             RowBox[{"SSGuess1int", "\[Equal]", "SSGuess2"}], "]"}]}], ";", 
           "\[IndentingNewLine]", 
           RowBox[{"SS", "=", 
            RowBox[{"Thread", "[", 
             RowBox[{"SSGuess1", " ", "\[Rule]", " ", "SSGuess2"}], "]"}]}], 
           ";", "\[IndentingNewLine]", "\[IndentingNewLine]", 
           RowBox[{"AppendTo", "[", 
            RowBox[{"DataDownNDSfluxMCKATC4", ",", 
             RowBox[{"{", 
              RowBox[{"X", ",", 
               RowBox[{
                RowBox[{
                 RowBox[{
                  RowBox[{
                   RowBox[{
                    SuperscriptBox["10", "3"], "vmckatC4"}], "/.", " ", 
                   "RateEqs"}], "/.", "CoAMATX"}], "/.", 
                 RowBox[{"ParmScan", "[", "X", "]"}]}], "/.", "SS"}]}], 
              "}"}]}], "]"}], ";", "\[IndentingNewLine]", 
           RowBox[{"AppendTo", "[", 
            RowBox[{"DataDownNDSfluxMSCHADC4", ",", 
             RowBox[{"{", 
              RowBox[{"X", ",", 
               RowBox[{
                RowBox[{
                 RowBox[{
                  RowBox[{
                   RowBox[{
                    SuperscriptBox["10", "3"], "vmschadC4"}], "/.", " ", 
                   "RateEqs"}], "/.", "CoAMATX"}], "/.", 
                 RowBox[{"ParmScan", "[", "X", "]"}]}], "/.", "SS"}]}], 
              "}"}]}], "]"}], ";", "\[IndentingNewLine]", 
           RowBox[{"c4acylcoa", " ", "=", 
            RowBox[{"SSGuess2", "[", 
             RowBox[{"[", "39", "]"}], "]"}]}], " ", ";", 
           "\[IndentingNewLine]", 
           RowBox[{"c6acylcoa", " ", "=", 
            RowBox[{"SSGuess2", "[", 
             RowBox[{"[", "33", "]"}], "]"}]}], " ", ";", 
           "\[IndentingNewLine]", 
           RowBox[{"c4c6acylcoa", " ", "=", " ", 
            RowBox[{"c4acylcoa", "+", "c6acylcoa"}]}], ";", 
           "\[IndentingNewLine]", 
           RowBox[{"intermediatecoa", "=", 
            RowBox[{
             RowBox[{"SSGuess2", "[", 
              RowBox[{"[", "3", "]"}], "]"}], "+", 
             RowBox[{"SSGuess2", "[", 
              RowBox[{"[", "4", "]"}], "]"}], "+", 
             RowBox[{"SSGuess2", "[", 
              RowBox[{"[", "5", "]"}], "]"}], "+", 
             RowBox[{"SSGuess2", "[", 
              RowBox[{"[", "6", "]"}], "]"}], "+", 
             RowBox[{"SSGuess2", "[", 
              RowBox[{"[", "9", "]"}], "]"}], "+", 
             RowBox[{"SSGuess2", "[", 
              RowBox[{"[", "10", "]"}], "]"}], "+", 
             RowBox[{"SSGuess2", "[", 
              RowBox[{"[", "11", "]"}], "]"}], "+", 
             RowBox[{"SSGuess2", "[", 
              RowBox[{"[", "12", "]"}], "]"}], "+", 
             RowBox[{"SSGuess2", "[", 
              RowBox[{"[", "15", "]"}], "]"}], "+", 
             RowBox[{"SSGuess2", "[", 
              RowBox[{"[", "16", "]"}], "]"}], "+", 
             RowBox[{"SSGuess2", "[", 
              RowBox[{"[", "17", "]"}], "]"}], "+", 
             RowBox[{"SSGuess2", "[", 
              RowBox[{"[", "18", "]"}], "]"}], "+", 
             RowBox[{"SSGuess2", "[", 
              RowBox[{"[", "21", "]"}], "]"}], "+", 
             RowBox[{"SSGuess2", "[", 
              RowBox[{"[", "22", "]"}], "]"}], "+", 
             RowBox[{"SSGuess2", "[", 
              RowBox[{"[", "23", "]"}], "]"}], "+", 
             RowBox[{"SSGuess2", "[", 
              RowBox[{"[", "24", "]"}], "]"}], "+", 
             RowBox[{"SSGuess2", "[", 
              RowBox[{"[", "27", "]"}], "]"}], "+", 
             RowBox[{"SSGuess2", "[", 
              RowBox[{"[", "28", "]"}], "]"}], "+", 
             RowBox[{"SSGuess2", "[", 
              RowBox[{"[", "29", "]"}], "]"}], "+", 
             RowBox[{"SSGuess2", "[", 
              RowBox[{"[", "30", "]"}], "]"}], "+", 
             RowBox[{"SSGuess2", "[", 
              RowBox[{"[", "33", "]"}], "]"}], "+", 
             RowBox[{"SSGuess2", "[", 
              RowBox[{"[", "34", "]"}], "]"}], "+", 
             RowBox[{"SSGuess2", "[", 
              RowBox[{"[", "35", "]"}], "]"}], "+", 
             RowBox[{"SSGuess2", "[", 
              RowBox[{"[", "36", "]"}], "]"}], "+", 
             RowBox[{"SSGuess2", "[", 
              RowBox[{"[", "39", "]"}], "]"}], "+", 
             RowBox[{"SSGuess2", "[", 
              RowBox[{"[", "40", "]"}], "]"}], "+", 
             RowBox[{"SSGuess2", "[", 
              RowBox[{"[", "41", "]"}], "]"}], "+", "X"}]}], ";", 
           "\[IndentingNewLine]", 
           RowBox[{"freeCoa", " ", "=", " ", 
            RowBox[{"5000", " ", "-", "intermediatecoa", "-", "70"}]}], ";", 
           "\[IndentingNewLine]", 
           RowBox[{"intermediateacylcoa", "=", 
            RowBox[{
             RowBox[{"SSGuess2", "[", 
              RowBox[{"[", "39", "]"}], "]"}], "+", 
             RowBox[{"SSGuess2", "[", 
              RowBox[{"[", "33", "]"}], "]"}], "+", 
             RowBox[{"SSGuess2", "[", 
              RowBox[{"[", "27", "]"}], "]"}], "+", 
             RowBox[{"SSGuess2", "[", 
              RowBox[{"[", "21", "]"}], "]"}], "+", 
             RowBox[{"SSGuess2", "[", 
              RowBox[{"[", "15", "]"}], "]"}], "+", 
             RowBox[{"SSGuess2", "[", 
              RowBox[{"[", "9", "]"}], "]"}], "+", 
             RowBox[{"SSGuess2", "[", 
              RowBox[{"[", "3", "]"}], "]"}]}]}], ";", "\[IndentingNewLine]", 
           "\[IndentingNewLine]", 
           RowBox[{"AppendTo", "[", 
            RowBox[{"DataDownNDSflux10md", ",", 
             RowBox[{"{", 
              RowBox[{"X", ",", 
               RowBox[{
                RowBox[{
                 RowBox[{
                  RowBox[{
                   RowBox[{
                    SuperscriptBox["10", "3"], "vcactC16"}], "/.", " ", 
                   "RateEqs"}], "/.", "CoAMATX"}], "/.", 
                 RowBox[{"ParmScan", "[", "X", "]"}]}], "/.", "SS"}]}], 
              "}"}]}], "]"}], ";", "\[IndentingNewLine]", 
           "\[IndentingNewLine]", 
           RowBox[{"AppendTo", "[", 
            RowBox[{"DataDownNDSfluxMCKATC4", ",", 
             RowBox[{"{", 
              RowBox[{"X", ",", 
               RowBox[{
                RowBox[{
                 RowBox[{
                  RowBox[{
                   RowBox[{
                    SuperscriptBox["10", "3"], "vmckatC4"}], "/.", " ", 
                   "RateEqs"}], "/.", "CoAMATX"}], "/.", 
                 RowBox[{"ParmScan", "[", "X", "]"}]}], "/.", "SS"}]}], 
              "}"}]}], "]"}], ";", "\[IndentingNewLine]", 
           RowBox[{"AppendTo", "[", 
            RowBox[{"DataDownNDSfluxMSCHADC4", ",", 
             RowBox[{"{", 
              RowBox[{"X", ",", 
               RowBox[{
                RowBox[{
                 RowBox[{
                  RowBox[{
                   RowBox[{
                    SuperscriptBox["10", "3"], "vmschadC4"}], "/.", " ", 
                   "RateEqs"}], "/.", "CoAMATX"}], "/.", 
                 RowBox[{"ParmScan", "[", "X", "]"}]}], "/.", "SS"}]}], 
              "}"}]}], "]"}], ";", "\[IndentingNewLine]", 
           RowBox[{"AppendTo", "[", 
            RowBox[{"DataDownNDSc4acylcoad", ",", 
             RowBox[{"{", 
              RowBox[{"X", ",", " ", "c4acylcoa"}], "}"}]}], "]"}], ";", 
           "\[IndentingNewLine]", 
           RowBox[{"AppendTo", "[", 
            RowBox[{"DataDownNDSc6acylcoad", ",", 
             RowBox[{"{", 
              RowBox[{"X", ",", " ", "c6acylcoa"}], "}"}]}], "]"}], ";", 
           "\[IndentingNewLine]", 
           RowBox[{"AppendTo", "[", 
            RowBox[{"DataDownNDSc4c6acylcoad", ",", 
             RowBox[{"{", 
              RowBox[{"X", ",", " ", "c4c6acylcoa"}], "}"}]}], "]"}], ";", 
           "\[IndentingNewLine]", 
           RowBox[{"AppendTo", "[", 
            RowBox[{"DataDownNDScintermedcoad", ",", 
             RowBox[{"{", 
              RowBox[{"X", ",", " ", "intermediatecoa"}], "}"}]}], "]"}], ";",
            "\[IndentingNewLine]", 
           RowBox[{"AppendTo", "[", 
            RowBox[{"DataDownNDSfreecoad", ",", 
             RowBox[{"{", 
              RowBox[{"X", ",", " ", "freeCoa"}], "}"}]}], "]"}], ";", 
           "\[IndentingNewLine]", 
           RowBox[{"AppendTo", "[", 
            RowBox[{"DataDownNDScintermedacylcoad", ",", 
             RowBox[{"{", 
              RowBox[{"X", ",", " ", "intermediateacylcoa"}], "}"}]}], "]"}], 
           ";", "\[IndentingNewLine]", "\[IndentingNewLine]", 
           RowBox[{"X", "=", 
            RowBox[{"X", "-", "dX"}]}], ";"}]}], "]"}], ";"}]}], 
      "\[IndentingNewLine]", "]"}], ",", 
     RowBox[{"ProgressIndicator", "[", 
      RowBox[{"X", ",", 
       RowBox[{"{", 
        RowBox[{"Xstart", ",", "Xend"}], "}"}]}], "]"}]}], "]"}]}], 
  "\[IndentingNewLine]", "\[IndentingNewLine]", "\n"}]], "Input",
 CellChangeTimes->{{3.736788141679014*^9, 3.7367881781095824`*^9}, {
   3.756710197702388*^9, 3.7567102417969246`*^9}, {3.756710276099786*^9, 
   3.756710281073022*^9}, {3.7567105675207567`*^9, 3.7567105684997644`*^9}, {
   3.7567107977365036`*^9, 3.756710816338642*^9}, 3.756710885180159*^9, {
   3.7567145374314423`*^9, 3.756714725623253*^9}, 3.756714815941732*^9, {
   3.7567154862807584`*^9, 3.756715488212774*^9}, {3.7790265002789497`*^9, 
   3.77902653824148*^9}, 3.779082314077749*^9, {3.779082459375189*^9, 
   3.77908250737881*^9}, 3.779082547106538*^9, {3.779082587515475*^9, 
   3.779082862002206*^9}, {3.7790829122129316`*^9, 3.779082928100442*^9}, {
   3.779082970493074*^9, 3.779082999032755*^9}, {3.77908304071229*^9, 
   3.7790830547138467`*^9}, {3.77908490207189*^9, 3.779084924708357*^9}, 
   3.779085031896676*^9, {3.779085277937004*^9, 3.7790852997705774`*^9}, {
   3.779181746558349*^9, 3.779181865231035*^9}, {3.7791819671282434`*^9, 
   3.7791819778804483`*^9}, {3.779690839577142*^9, 3.7796908490623007`*^9}, {
   3.7797017068518686`*^9, 3.779701786546398*^9}, {3.7797030867715063`*^9, 
   3.7797032476498756`*^9}, {3.7797038385883207`*^9, 
   3.7797038527291594`*^9}, {3.779703902288409*^9, 3.779703902596377*^9}, {
   3.7797051309417095`*^9, 3.779705227474506*^9}, {3.779705259275175*^9, 
   3.779705286309229*^9}, {3.779706328282076*^9, 3.779706446447033*^9}, {
   3.7797064978091054`*^9, 3.779706527634452*^9}, {3.7797077049949303`*^9, 
   3.779707790494956*^9}, {3.7797078336071453`*^9, 3.7797078479400425`*^9}, {
   3.779707893988445*^9, 3.7797078980785065`*^9}, {3.780742518818121*^9, 
   3.780742532995227*^9}, {3.7807429185713573`*^9, 3.7807429295869064`*^9}, {
   3.7807638454395456`*^9, 3.7807638588230915`*^9}, {3.7808155941218543`*^9, 
   3.7808156339154963`*^9}, {3.7808157220987096`*^9, 
   3.7808158293859024`*^9}, {3.7808158818007708`*^9, 3.780815901035349*^9}, {
   3.780815953480113*^9, 3.780815953937888*^9}, {3.780816026446037*^9, 
   3.7808160381976204`*^9}, {3.780818671846259*^9, 3.7808186896556454`*^9}, {
   3.7808239588941107`*^9, 3.780823976826192*^9}, {3.78082511294524*^9, 
   3.780825125660267*^9}, {3.793807514752302*^9, 3.793807636590568*^9}, {
   3.793807989722747*^9, 3.79380815116943*^9}, {3.8080258073581963`*^9, 
   3.8080258087235518`*^9}, {3.808025843549363*^9, 3.8080258447152977`*^9}, {
   3.808026967715226*^9, 3.808026968176998*^9}, {3.808028584066758*^9, 
   3.808028587433799*^9}, {3.8080286469685493`*^9, 3.8080286681508574`*^9}, {
   3.808028698726122*^9, 3.808028744759992*^9}, 
   3.8192790925888395`*^9},ExpressionUUID->"10b40032-425c-48ac-a117-\
79ca73094832"],

Cell[BoxData[
 RowBox[{
  RowBox[{"ScanDownNDS", "[", 
   RowBox[{"0", ",", "0.01", ",", "10.82"}], "]"}], "\[IndentingNewLine]", 
  "\[IndentingNewLine]"}]], "Input",
 CellChangeTimes->{{3.7567147840758843`*^9, 3.7567147897219305`*^9}, 
   3.756715091325594*^9, 3.756715521277625*^9, 3.7567155528344593`*^9, {
   3.779181872835677*^9, 3.779181885735156*^9}, {3.7791839190857873`*^9, 
   3.7791839196153765`*^9}, {3.779184942322152*^9, 3.779184942609393*^9}, 
   3.779530834901044*^9, {3.7796908955797176`*^9, 3.7796909030662937`*^9}, {
   3.779729728221681*^9, 3.7797297323126407`*^9}, {3.7797935453353724`*^9, 
   3.779793548248839*^9}, {3.779794402792818*^9, 3.779794407393481*^9}, {
   3.7797945076212*^9, 3.7797945085956383`*^9}, {3.7808091434512005`*^9, 
   3.780809168218983*^9}, {3.780815966987998*^9, 3.7808159970765576`*^9}, {
   3.7938076463208823`*^9, 3.7938076623935328`*^9}, 3.7938082845749645`*^9, {
   3.7938135935327663`*^9, 3.7938136002653475`*^9}, {3.7938140421570225`*^9, 
   3.7938140508369923`*^9}, {3.7938143769114084`*^9, 3.7938143791731777`*^9}},
 CellLabel->
  "In[562]:=",ExpressionUUID->"db9903df-90fb-4b47-b54e-454cb6fe06e6"],

Cell[BoxData[
 RowBox[{
  RowBox[{
   RowBox[{"ScanUpNDS", "[", 
    RowBox[{"Xstart_", ",", "dX_", ",", "Xend_"}], "]"}], ":=", 
   RowBox[{"Monitor", "[", 
    RowBox[{
     RowBox[{"Module", "[", 
      RowBox[{
       RowBox[{"{", 
        RowBox[{"SS", ",", "SSGuess"}], "}"}], ",", "\[IndentingNewLine]", 
       RowBox[{
        RowBox[{"DataUpNDSfluxMCKATC4", "=", 
         RowBox[{"{", "}"}]}], ";", "\[IndentingNewLine]", 
        RowBox[{"DataUpNDSfluxMSCHADC4", "=", 
         RowBox[{"{", "}"}]}], ";", "\[IndentingNewLine]", 
        RowBox[{"DataUpNDSflux10md", "=", 
         RowBox[{"{", "}"}]}], ";", "\[IndentingNewLine]", 
        RowBox[{"DataUpNDSfluxMCKATC4", "=", 
         RowBox[{"{", "}"}]}], ";", "\[IndentingNewLine]", 
        RowBox[{"DataUpNDSfluxMSCHADC4", "=", 
         RowBox[{"{", "}"}]}], ";", "\[IndentingNewLine]", 
        RowBox[{"DataUpNDSc4acylcoad", "=", 
         RowBox[{"{", "}"}]}], ";", "\[IndentingNewLine]", 
        RowBox[{"DataUpNDSc6acylcoad", "=", 
         RowBox[{"{", "}"}]}], ";", "\[IndentingNewLine]", 
        RowBox[{"DataUpNDSc4c6acylcoad", "=", 
         RowBox[{"{", "}"}]}], ";", "\[IndentingNewLine]", 
        RowBox[{"DataUpNDScintermedcoad", "=", 
         RowBox[{"{", "}"}]}], ";", "\[IndentingNewLine]", 
        RowBox[{"DataUpNDSfreecoad", "=", 
         RowBox[{"{", "}"}]}], ";", "\[IndentingNewLine]", 
        RowBox[{"DataUpNDScintermedacylcoad", "=", 
         RowBox[{"{", "}"}]}], ";", "\[IndentingNewLine]", 
        RowBox[{"DataUpNDSc8acylcoad", "=", 
         RowBox[{"{", "}"}]}], ";", "\[IndentingNewLine]", 
        RowBox[{"DataUpNDSc10acylcoad", "=", 
         RowBox[{"{", "}"}]}], ";", "\[IndentingNewLine]", 
        RowBox[{"DataUpNDSc12acylcoad", "=", 
         RowBox[{"{", "}"}]}], ";", "\[IndentingNewLine]", 
        RowBox[{"DataUpNDSc14acylcoad", "=", 
         RowBox[{"{", "}"}]}], ";", "\[IndentingNewLine]", 
        RowBox[{"DataUpNDSc16acylcoad", "=", 
         RowBox[{"{", "}"}]}], ";", "\[IndentingNewLine]", 
        "\[IndentingNewLine]", 
        RowBox[{"tsolStart", "=", 
         RowBox[{"tsolScan", "[", "Xstart", "]"}]}], ";", 
        "\[IndentingNewLine]", 
        RowBox[{"SSGuess", "=", 
         RowBox[{"Table", "[", 
          RowBox[{
           RowBox[{"{", 
            RowBox[{
             RowBox[{
              RowBox[{"Vars", "[", 
               RowBox[{"[", "i", "]"}], "]"}], "[", "t", "]"}], ",", 
             RowBox[{
              RowBox[{"(", 
               RowBox[{
                RowBox[{
                 RowBox[{"Vars", "[", 
                  RowBox[{"[", "i", "]"}], "]"}], "[", "900000000", "]"}], "/.",
                 "tsolStart"}], ")"}], "[", 
              RowBox[{"[", "1", "]"}], "]"}]}], "}"}], ",", 
           RowBox[{"{", 
            RowBox[{"i", ",", "1", ",", 
             RowBox[{"Length", "[", "Vars", "]"}]}], "}"}]}], "]"}]}], ";", 
        "\[IndentingNewLine]", 
        RowBox[{"SSGuess1", "=", 
         RowBox[{"SSGuess", "[", 
          RowBox[{"[", 
           RowBox[{"All", ",", "1"}], "]"}], "]"}]}], ";", 
        "\[IndentingNewLine]", 
        RowBox[{"SSGuess2", "=", 
         RowBox[{"SSGuess", "[", 
          RowBox[{"[", 
           RowBox[{"All", ",", "2"}], "]"}], "]"}]}], ";", 
        "\[IndentingNewLine]", 
        RowBox[{"SSGuess1int", "=", 
         RowBox[{"SSGuess1", " ", "/.", " ", 
          RowBox[{"t", "\[Rule]", " ", "0"}]}]}], ";", "\[IndentingNewLine]", 
        RowBox[{"InitialConditionsUD", "=", 
         RowBox[{"Thread", "[", 
          RowBox[{"SSGuess1int", "\[Equal]", "SSGuess2"}], "]"}]}], ";", 
        "\[IndentingNewLine]", "\[IndentingNewLine]", 
        RowBox[{"For", "[", 
         RowBox[{
          RowBox[{"X", "=", "Xstart"}], ",", 
          RowBox[{"X", "\[LessEqual]", " ", "Xend"}], ",", 
          "\[IndentingNewLine]", "\[IndentingNewLine]", "\[IndentingNewLine]", 
          RowBox[{
           RowBox[{"tsolScanNDS", "=", 
            RowBox[{"NDSolve", "[", 
             RowBox[{
              RowBox[{"Join", "[", 
               RowBox[{
                RowBox[{
                 RowBox[{
                  RowBox[{"Odes", "/.", "RateEqs"}], "/.", "CoAMATX"}], "/.", 
                 RowBox[{"ParmScan", "[", "X", "]"}]}], ",", 
                "InitialConditionsUD"}], "]"}], ",", "Vars", ",", 
              RowBox[{"{", 
               RowBox[{"t", ",", "0", ",", "1000000000"}], "}"}]}], "]"}]}], 
           ";", "\[IndentingNewLine]", 
           RowBox[{"SSGuess", "=", 
            RowBox[{"Table", "[", 
             RowBox[{
              RowBox[{"{", 
               RowBox[{
                RowBox[{
                 RowBox[{"Vars", "[", 
                  RowBox[{"[", "i", "]"}], "]"}], "[", "t", "]"}], ",", 
                RowBox[{
                 RowBox[{"(", 
                  RowBox[{
                   RowBox[{
                    RowBox[{"Vars", "[", 
                    RowBox[{"[", "i", "]"}], "]"}], "[", "900000000", "]"}], "/.",
                    "tsolScanNDS"}], ")"}], "[", 
                 RowBox[{"[", "1", "]"}], "]"}]}], "}"}], ",", 
              RowBox[{"{", 
               RowBox[{"i", ",", "1", ",", 
                RowBox[{"Length", "[", "Vars", "]"}]}], "}"}]}], "]"}]}], ";",
            "\[IndentingNewLine]", 
           RowBox[{"SSGuess1", "=", 
            RowBox[{"SSGuess", "[", 
             RowBox[{"[", 
              RowBox[{"All", ",", "1"}], "]"}], "]"}]}], ";", 
           "\[IndentingNewLine]", 
           RowBox[{"SSGuess2", "=", 
            RowBox[{"SSGuess", "[", 
             RowBox[{"[", 
              RowBox[{"All", ",", "2"}], "]"}], "]"}]}], ";", 
           "\[IndentingNewLine]", 
           RowBox[{"SSGuess1int", "=", 
            RowBox[{"SSGuess1", " ", "/.", " ", 
             RowBox[{"t", "\[Rule]", " ", "0"}]}]}], ";", 
           "\[IndentingNewLine]", 
           RowBox[{"InitialConditionsUD", "=", 
            RowBox[{"Thread", "[", 
             RowBox[{"SSGuess1int", "\[Equal]", "SSGuess2"}], "]"}]}], ";", 
           "\[IndentingNewLine]", 
           RowBox[{"SS", "=", 
            RowBox[{"Thread", "[", 
             RowBox[{"SSGuess1", " ", "\[Rule]", " ", "SSGuess2"}], "]"}]}], 
           ";", "\[IndentingNewLine]", 
           RowBox[{"c4acylcoa", " ", "=", 
            RowBox[{"SSGuess2", "[", 
             RowBox[{"[", "39", "]"}], "]"}]}], " ", ";", 
           "\[IndentingNewLine]", 
           RowBox[{"c6acylcoa", " ", "=", 
            RowBox[{"SSGuess2", "[", 
             RowBox[{"[", "33", "]"}], "]"}]}], " ", ";", 
           "\[IndentingNewLine]", 
           RowBox[{"c8acylcoa", " ", "=", 
            RowBox[{"SSGuess2", "[", 
             RowBox[{"[", "27", "]"}], "]"}]}], " ", ";", 
           "\[IndentingNewLine]", 
           RowBox[{"c10acylcoa", " ", "=", 
            RowBox[{"SSGuess2", "[", 
             RowBox[{"[", "21", "]"}], "]"}]}], " ", ";", 
           "\[IndentingNewLine]", 
           RowBox[{"c12acylcoa", " ", "=", 
            RowBox[{"SSGuess2", "[", 
             RowBox[{"[", "15", "]"}], "]"}]}], " ", ";", 
           "\[IndentingNewLine]", 
           RowBox[{"c14acylcoa", " ", "=", 
            RowBox[{"SSGuess2", "[", 
             RowBox[{"[", "9", "]"}], "]"}]}], " ", ";", 
           "\[IndentingNewLine]", 
           RowBox[{"c16acylcoa", " ", "=", 
            RowBox[{"SSGuess2", "[", 
             RowBox[{"[", "3", "]"}], "]"}]}], " ", ";", 
           "\[IndentingNewLine]", "\[IndentingNewLine]", 
           RowBox[{"c4c6acylcoa", " ", "=", " ", 
            RowBox[{"c4acylcoa", "+", "c6acylcoa"}]}], ";", 
           "\[IndentingNewLine]", 
           RowBox[{"intermediatecoa", "=", 
            RowBox[{
             RowBox[{"SSGuess2", "[", 
              RowBox[{"[", "3", "]"}], "]"}], "+", 
             RowBox[{"SSGuess2", "[", 
              RowBox[{"[", "4", "]"}], "]"}], "+", 
             RowBox[{"SSGuess2", "[", 
              RowBox[{"[", "5", "]"}], "]"}], "+", 
             RowBox[{"SSGuess2", "[", 
              RowBox[{"[", "6", "]"}], "]"}], "+", 
             RowBox[{"SSGuess2", "[", 
              RowBox[{"[", "9", "]"}], "]"}], "+", 
             RowBox[{"SSGuess2", "[", 
              RowBox[{"[", "10", "]"}], "]"}], "+", 
             RowBox[{"SSGuess2", "[", 
              RowBox[{"[", "11", "]"}], "]"}], "+", 
             RowBox[{"SSGuess2", "[", 
              RowBox[{"[", "12", "]"}], "]"}], "+", 
             RowBox[{"SSGuess2", "[", 
              RowBox[{"[", "15", "]"}], "]"}], "+", 
             RowBox[{"SSGuess2", "[", 
              RowBox[{"[", "16", "]"}], "]"}], "+", 
             RowBox[{"SSGuess2", "[", 
              RowBox[{"[", "17", "]"}], "]"}], "+", 
             RowBox[{"SSGuess2", "[", 
              RowBox[{"[", "18", "]"}], "]"}], "+", 
             RowBox[{"SSGuess2", "[", 
              RowBox[{"[", "21", "]"}], "]"}], "+", 
             RowBox[{"SSGuess2", "[", 
              RowBox[{"[", "22", "]"}], "]"}], "+", 
             RowBox[{"SSGuess2", "[", 
              RowBox[{"[", "23", "]"}], "]"}], "+", 
             RowBox[{"SSGuess2", "[", 
              RowBox[{"[", "24", "]"}], "]"}], "+", 
             RowBox[{"SSGuess2", "[", 
              RowBox[{"[", "27", "]"}], "]"}], "+", 
             RowBox[{"SSGuess2", "[", 
              RowBox[{"[", "28", "]"}], "]"}], "+", 
             RowBox[{"SSGuess2", "[", 
              RowBox[{"[", "29", "]"}], "]"}], "+", 
             RowBox[{"SSGuess2", "[", 
              RowBox[{"[", "30", "]"}], "]"}], "+", 
             RowBox[{"SSGuess2", "[", 
              RowBox[{"[", "33", "]"}], "]"}], "+", 
             RowBox[{"SSGuess2", "[", 
              RowBox[{"[", "34", "]"}], "]"}], "+", 
             RowBox[{"SSGuess2", "[", 
              RowBox[{"[", "35", "]"}], "]"}], "+", 
             RowBox[{"SSGuess2", "[", 
              RowBox[{"[", "36", "]"}], "]"}], "+", 
             RowBox[{"SSGuess2", "[", 
              RowBox[{"[", "39", "]"}], "]"}], "+", 
             RowBox[{"SSGuess2", "[", 
              RowBox[{"[", "40", "]"}], "]"}], "+", 
             RowBox[{"SSGuess2", "[", 
              RowBox[{"[", "41", "]"}], "]"}], "+", "X"}]}], ";", 
           "\[IndentingNewLine]", 
           RowBox[{"freeCoa", " ", "=", " ", 
            RowBox[{"5000", " ", "-", "intermediatecoa", "-", "70"}]}], ";", 
           "\[IndentingNewLine]", 
           RowBox[{"intermediateacylcoa", "=", 
            RowBox[{
             RowBox[{"SSGuess2", "[", 
              RowBox[{"[", "39", "]"}], "]"}], "+", 
             RowBox[{"SSGuess2", "[", 
              RowBox[{"[", "33", "]"}], "]"}], "+", 
             RowBox[{"SSGuess2", "[", 
              RowBox[{"[", "27", "]"}], "]"}], "+", 
             RowBox[{"SSGuess2", "[", 
              RowBox[{"[", "21", "]"}], "]"}], "+", 
             RowBox[{"SSGuess2", "[", 
              RowBox[{"[", "15", "]"}], "]"}], "+", 
             RowBox[{"SSGuess2", "[", 
              RowBox[{"[", "9", "]"}], "]"}], "+", 
             RowBox[{"SSGuess2", "[", 
              RowBox[{"[", "3", "]"}], "]"}]}]}], ";", "\[IndentingNewLine]", 
           "\[IndentingNewLine]", 
           RowBox[{"AppendTo", "[", 
            RowBox[{"DataUpNDSflux10md", ",", 
             RowBox[{"{", 
              RowBox[{"X", ",", 
               RowBox[{
                RowBox[{
                 RowBox[{
                  RowBox[{
                   RowBox[{
                    SuperscriptBox["10", "3"], "vcactC16"}], "/.", " ", 
                   "RateEqs"}], "/.", "CoAMATX"}], "/.", 
                 RowBox[{"ParmScan", "[", "X", "]"}]}], "/.", "SS"}]}], 
              "}"}]}], "]"}], ";", "\[IndentingNewLine]", 
           "\[IndentingNewLine]", 
           RowBox[{"AppendTo", "[", 
            RowBox[{"DataUpNDSfluxMCKATC4", ",", 
             RowBox[{"{", 
              RowBox[{"X", ",", 
               RowBox[{
                RowBox[{
                 RowBox[{
                  RowBox[{
                   RowBox[{
                    SuperscriptBox["10", "3"], "vmckatC4"}], "/.", " ", 
                   "RateEqs"}], "/.", "CoAMATX"}], "/.", 
                 RowBox[{"ParmScan", "[", "X", "]"}]}], "/.", "SS"}]}], 
              "}"}]}], "]"}], ";", "\[IndentingNewLine]", 
           RowBox[{"AppendTo", "[", 
            RowBox[{"DataUpNDSfluxMSCHADC4", ",", 
             RowBox[{"{", 
              RowBox[{"X", ",", 
               RowBox[{
                RowBox[{
                 RowBox[{
                  RowBox[{
                   RowBox[{
                    SuperscriptBox["10", "3"], "vmschadC4"}], "/.", " ", 
                   "RateEqs"}], "/.", "CoAMATX"}], "/.", 
                 RowBox[{"ParmScan", "[", "X", "]"}]}], "/.", "SS"}]}], 
              "}"}]}], "]"}], ";", "\[IndentingNewLine]", 
           RowBox[{"AppendTo", "[", 
            RowBox[{"DataUpNDSc4acylcoad", ",", 
             RowBox[{"{", 
              RowBox[{"X", ",", " ", "c4acylcoa"}], "}"}]}], "]"}], ";", 
           "\[IndentingNewLine]", 
           RowBox[{"AppendTo", "[", 
            RowBox[{"DataUpNDSc6acylcoad", ",", 
             RowBox[{"{", 
              RowBox[{"X", ",", " ", "c6acylcoa"}], "}"}]}], "]"}], ";", 
           "\[IndentingNewLine]", 
           RowBox[{"AppendTo", "[", 
            RowBox[{"DataUpNDSc8acylcoad", ",", 
             RowBox[{"{", 
              RowBox[{"X", ",", " ", "c8acylcoa"}], "}"}]}], "]"}], ";", 
           "\[IndentingNewLine]", 
           RowBox[{"AppendTo", "[", 
            RowBox[{"DataUpNDSc10acylcoad", ",", 
             RowBox[{"{", 
              RowBox[{"X", ",", " ", "c10acylcoa"}], "}"}]}], "]"}], ";", 
           "\[IndentingNewLine]", 
           RowBox[{"AppendTo", "[", 
            RowBox[{"DataUpNDSc12acylcoad", ",", 
             RowBox[{"{", 
              RowBox[{"X", ",", " ", "c12acylcoa"}], "}"}]}], "]"}], ";", 
           "\[IndentingNewLine]", 
           RowBox[{"AppendTo", "[", 
            RowBox[{"DataUpNDSc14acylcoad", ",", 
             RowBox[{"{", 
              RowBox[{"X", ",", " ", "c14acylcoa"}], "}"}]}], "]"}], ";", 
           "\[IndentingNewLine]", 
           RowBox[{"AppendTo", "[", 
            RowBox[{"DataUpNDSc16acylcoad", ",", 
             RowBox[{"{", 
              RowBox[{"X", ",", " ", "c16acylcoa"}], "}"}]}], "]"}], ";", 
           "\[IndentingNewLine]", "\[IndentingNewLine]", 
           RowBox[{"AppendTo", "[", 
            RowBox[{"DataUpNDSc4c6acylcoad", ",", 
             RowBox[{"{", 
              RowBox[{"X", ",", " ", "c4c6acylcoa"}], "}"}]}], "]"}], ";", 
           "\[IndentingNewLine]", 
           RowBox[{"AppendTo", "[", 
            RowBox[{"DataUpNDScintermedcoad", ",", 
             RowBox[{"{", 
              RowBox[{"X", ",", " ", "intermediatecoa"}], "}"}]}], "]"}], ";",
            "\[IndentingNewLine]", 
           RowBox[{"AppendTo", "[", 
            RowBox[{"DataUpNDSfreecoad", ",", 
             RowBox[{"{", 
              RowBox[{"X", ",", " ", "freeCoa"}], "}"}]}], "]"}], ";", 
           "\[IndentingNewLine]", 
           RowBox[{"AppendTo", "[", 
            RowBox[{"DataUpNDScintermedacylcoad", ",", 
             RowBox[{"{", 
              RowBox[{"X", ",", " ", "intermediateacylcoa"}], "}"}]}], "]"}], 
           ";", "\[IndentingNewLine]", "\[IndentingNewLine]", 
           RowBox[{"X", "=", 
            RowBox[{"X", "+", "dX"}]}], ";"}]}], "]"}], ";"}]}], 
      "\[IndentingNewLine]", "]"}], ",", 
     RowBox[{"ProgressIndicator", "[", 
      RowBox[{"X", ",", 
       RowBox[{"{", 
        RowBox[{"Xstart", ",", "Xend"}], "}"}]}], "]"}]}], "]"}]}], 
  "\[IndentingNewLine]", "\[IndentingNewLine]"}]], "Input",
 CellChangeTimes->{{3.756710311624054*^9, 3.756710323761345*^9}, {
   3.7567103873456182`*^9, 3.7567104017251234`*^9}, {3.756710505508892*^9, 
   3.7567105077645073`*^9}, {3.756710552129038*^9, 3.7567105543026533`*^9}, {
   3.756710707117408*^9, 3.7567107101804323`*^9}, {3.756714829563828*^9, 
   3.756714846822959*^9}, {3.756714880197802*^9, 3.7567148985335417`*^9}, {
   3.75671496699405*^9, 3.756715010360778*^9}, {3.756715041577416*^9, 
   3.756715042417619*^9}, {3.779085447523437*^9, 3.77908546469452*^9}, {
   3.7790855006543517`*^9, 3.7790855043365407`*^9}, {3.7791820194163694`*^9, 
   3.7791820901392374`*^9}, {3.7791823389997244`*^9, 
   3.7791823402104845`*^9}, {3.7796908605098476`*^9, 
   3.7796908706781855`*^9}, {3.7797015617533073`*^9, 3.7797015634957*^9}, {
   3.779701648971982*^9, 3.779701692278592*^9}, {3.779702607055682*^9, 
   3.7797026603071823`*^9}, {3.779702973839229*^9, 3.779703062709359*^9}, {
   3.779703266038515*^9, 3.779703321264701*^9}, {3.779703868874722*^9, 
   3.779703910815192*^9}, {3.779730613608507*^9, 3.7797306453648906`*^9}, {
   3.779730704222104*^9, 3.7797307616780963`*^9}, {3.779730868473937*^9, 
   3.779730881885948*^9}, {3.7807424458521957`*^9, 3.780742461815523*^9}, {
   3.780745381961809*^9, 3.780745390990668*^9}, {3.780808224360385*^9, 
   3.7808083402794743`*^9}, {3.780808376191495*^9, 3.7808083871162577`*^9}, {
   3.7808084694840474`*^9, 3.7808085308410397`*^9}, {3.780808575561449*^9, 
   3.780808590377838*^9}, {3.7808086534243145`*^9, 3.780808714027263*^9}, {
   3.780808763698467*^9, 3.78080879380797*^9}, {3.7808089290115037`*^9, 
   3.780808952998375*^9}, {3.7808089865736094`*^9, 3.780809035004158*^9}, {
   3.7808092903085756`*^9, 3.7808092982713194`*^9}, 3.7808094357876387`*^9, {
   3.7808094811613407`*^9, 3.780809535088162*^9}, {3.7808095919112434`*^9, 
   3.780809625227174*^9}, {3.7808131445571356`*^9, 3.7808131651870112`*^9}, {
   3.7808158584451866`*^9, 3.780815859231086*^9}, 3.7808187132595716`*^9, {
   3.780823927575838*^9, 3.780823928603092*^9}, {3.7808239860126085`*^9, 
   3.7808239969224663`*^9}, {3.780825132476022*^9, 3.780825135307455*^9}, {
   3.793807670449232*^9, 3.7938077642027683`*^9}, {3.7938081848384533`*^9, 
   3.7938082169417863`*^9}, {3.793808253674794*^9, 3.7938082792017016`*^9}, 
   3.8080238700525618`*^9, {3.8080239047525563`*^9, 3.808023921625972*^9}, {
   3.8080242150062695`*^9, 3.808024249372326*^9}, {3.808024788615989*^9, 
   3.808025062140431*^9}, {3.8080251284211187`*^9, 3.808025339688074*^9}, {
   3.808025385691044*^9, 3.8080253935150685`*^9}, {3.8080254448128633`*^9, 
   3.8080255120231304`*^9}, {3.808025544024538*^9, 3.808025612133338*^9}, {
   3.808025643417655*^9, 3.808025761639449*^9}, {3.8080258829350615`*^9, 
   3.8080259912493143`*^9}, {3.8080269538852158`*^9, 
   3.8080269544207687`*^9}, {3.8080357905969963`*^9, 
   3.8080358536593647`*^9}, {3.8080358941181087`*^9, 
   3.8080359428786907`*^9}, {3.8080360110174427`*^9, 3.808036025757017*^9}, {
   3.808036282493326*^9, 3.808036350317915*^9}, 
   3.819279088335205*^9},ExpressionUUID->"f75abf2e-1e9e-4402-ae47-\
7b2d8c42e44f"],

Cell[TextData[StyleBox["",
 FontSize->20,
 FontWeight->"Bold",
 FontColor->RGBColor[0.5, 0, 0.5]]], "Text",
 CellChangeTimes->{{3.8192787457293177`*^9, 3.8192787919957104`*^9}, {
  3.8192788272065706`*^9, 
  3.8192788308708096`*^9}},ExpressionUUID->"6c09a97a-0c17-4448-a8ff-\
befff9398c64"],

Cell[BoxData[
 RowBox[{"ScanUpNDS", "[", 
  RowBox[{"0", ",", "0.01", ",", "10.82"}], "]"}]], "Input",
 CellChangeTimes->{{3.7567149252665405`*^9, 3.7567149256097455`*^9}, 
   3.7567150986600513`*^9, {3.7791820948227205`*^9, 3.779182103405769*^9}, {
   3.779183906553274*^9, 3.779183907030001*^9}, {3.7791849530704517`*^9, 
   3.77918495352124*^9}, 3.7795308422763104`*^9, {3.779690876955104*^9, 
   3.7796908846492715`*^9}, {3.7797309020784383`*^9, 3.779730905434429*^9}, {
   3.779897575745681*^9, 3.779897577879895*^9}, {3.7808093343219094`*^9, 
   3.7808093512436666`*^9}, {3.7808131900335555`*^9, 3.780813190881318*^9}, {
   3.79380777064281*^9, 3.793807787819176*^9}, 3.7938082970413103`*^9, {
   3.7938136134430084`*^9, 3.793813617255105*^9}, {3.793814085675327*^9, 
   3.7938140917846823`*^9}, {3.7938143482659883`*^9, 3.7938143542175922`*^9}},
 CellLabel->
  "In[564]:=",ExpressionUUID->"71fccf57-8b5d-40f6-8858-9c012aaae3f5"],

Cell[BoxData[""], "Input",
 CellChangeTimes->{{3.8129697841397657`*^9, 3.8129697892499156`*^9}, 
   3.8192787230898256`*^9},
 CellLabel->
  "In[565]:=",ExpressionUUID->"674df9c1-fa84-4ed2-9f6f-b0507eb587ea"],

Cell[CellGroupData[{

Cell[BoxData[
 RowBox[{"ListLinePlot", "[", 
  RowBox[{
   RowBox[{"{", 
    RowBox[{"DataDownNDSfluxMCKATC4", ",", " ", "DataDownNDSfluxMSCHADC4"}], 
    "}"}], ",", 
   RowBox[{"PlotRange", "\[Rule]", "All"}], ",", " ", 
   RowBox[{"PlotStyle", "\[Rule]", 
    RowBox[{"{", 
     RowBox[{"Blue", ",", " ", "Green"}], "}"}]}], ",", " ", 
   RowBox[{"PlotLegends", "\[Rule]", 
    RowBox[{"{", 
     RowBox[{"\"\<vMCKATC4\>\"", ",", "\"\<vMSCHADC4\>\""}], "}"}]}]}], 
  "]"}]], "Input",
 CellLabel->
  "In[567]:=",ExpressionUUID->"738ec4d8-9fad-4b61-9577-9d143c762f14"],

Cell[BoxData[
 TemplateBox[{GraphicsBox[{{}, {{{}, {}, {
        Hue[0.67, 0.6, 0.6], 
        Directive[
         PointSize[
          NCache[
           Rational[1, 180], 0.005555555555555556]], 
         AbsoluteThickness[1.6], 
         RGBColor[0, 0, 1]], 
        LineBox[CompressedData["
1:eJxt3WlUTnsbx/HmeZ7n7pFKCAmJfSFNMhRCCEmGMmUKRZQ5c5IkSWZKSYqk
UobESSOJiiSJBpVK5WlfL5/r9uasz1oOd3v/v/v3POvQ5nqvd18hISYmtlVO
TIz9Z8KGCQoVl4XgH3d1jvLHL8z/23TfD7f0WCEsNysQK+PUEUefY38IIVd8
Se72JdTaiY61OyKE4BY0S1I5mvpEbofZouNCUJRd3OD6llqx4vKGCYeFcERH
RylP+ivx/oGPY7JPCCrRw6w+jKEWH/gaxUKEUBE2sujLSuogLfYDCWGQ9pjX
JpHUfwY+Te4WIXQuXFySnUsdwF6uDULYuLLIs+Mn9U/24/gJ4V+GU36Nbj3x
Kl/2hxAKrk3/egmov+wY+EDLhDBJ2s509ipqr+PsBRPCh2+tkxWPU78fuFwK
84QQ+uLIyE+p1HMGPs4PNyEkNSv7fHxP/V/hwA9XIXhnn3HU66d2qWU/kBAu
QHVUDPcbcT57OycL4dBFyUtb7amBvVwThLAgTNo/2Zf6Eftxxgoh4GFJu8dB
aptR7A8hrG3Icd5wgzp54G5qDRNCl3nfTekCastF7AUTgsNcswSTRuprbA98
IQTNl+flyjcQ89geTITQcKM/rNOM+gKbg74QUn69vpvjSK3HHjctIVhGMQbm
vtSn2dupOnBeguqKR4RRq7CXS0EIaTZup2suUR9iP460EMrXKeWNe0ItxfYg
JoR1zd77JlVR72Z76BHAN5VpaX+7qHvYHjoEECO3o8dP+zvxFraHFgEE2L14
cmYEdQvbww8BXDrbOzloOrUfm0O9ANLWaEbwVlPXs8etVgArjDSij4RRL2Nv
Z5UADBdu1Xl4kbqKvVwVAsgeP/363YfU89iP81YA85m+NxvLqIvZHgoFUDm4
sOlfM/V0tofnAthZZ+a8WKGR+AXbQ64Atltma4QLqKewPTwWAIfnvezYROos
tod0AVg/fjzGdz71ODaHewLgSf0J0w6gTmWPW6IANuQaDoo9Qj2cvZ3XBfDA
a8c38SvUN3EvBDCq5uO+yVnUQtwLAUhVJyctq6COw70QwMYSNZllLdSGuBcC
mPAxy3iy/A/iSNwLAXiKa4bI8KjVcS8E8GhD0a0kW+pw3AsBjA5t1WZmU8vi
XghA9fEKizQ/6r24FwIo6HzqqhNG3Yd7IYBBOm3vlsZQB+JeCCDhay7/bCr1
b9wLAdR6Hdn5sJB6He7FwNfbl2RWWEf9HfdCAO+/WKx73Uvtg3shgImXFA8/
0Woirsa9EMDInpb7ly2pPXEvBPD4VPDgnfbUZbgXAvj36Lma4yLqWbgXAkg2
zo+T20z9CvdCAFtDUyRzjlA74F4IINAxcPnGy9Q5uBcD97tMscHgEbUd7oUA
fm5/8yCrmPoB7oUAjnR8/7O4kXok7oUA8s1uFXaL/yS+g3shAIHKhwWn9anN
cC8EsM1X5+mQEdSXcS8E0O0usMxzojbBvRDAeHPXjMVLqc/hXgigJuvm8e5t
1Fq4FwLIXHegLOo49XHcCwF0GNxIsbtGrYB7IQAtn1uz6rOo9+Fe8KHFY86H
yHJqMXP2gvFh8JvGkJm/qHfiXvBhTtbRAHWZX8SduBd8iLwdXvfRmHoj7gUf
6iNyVNJGUzfhXvDBfHmT5fnp1CtxL/gQvkxt97EV1J9xL/jQllHifDKYejHu
xcCvt6C2POEM9TvcCz68D5q+peAO9WzcCz4E6Pdtl3xG/Qb3gg+hm9TA7RO1
M+4FH7SEbub3O6nzcC/4oFR1OdZKtZmYwb3gQ4rpLrX8wdQPcS/4IL126Z9N
QD0a94IPixrnlE5cQH0X94IPd4WbRgwOoB6Ce8GHco3V8cOOUF/FveBD4gP5
fI8Eai7uxcD1+Fg76dJj6hjcCz5IDi4pVK2g1sW94IPFr/vChBbqU7gXfGjg
71Gykm4hVsa94MO52ZDN06A+iHvBB3Vbcd4QU2pJtoctfKjbrz7UxZJ6F+4F
H+YXHawLGUfdjXvBB0ujlNlFDtSbcS8GrseEHcfGzaFuxr3gw1WbL8mPl1Gv
wb3gQ3FFUN3i9dRfcS/4cDb9s4dhMPVS3As+aOcy9n8OU3/AveBDl1dFW1sU
tQfuBR9++UWkql6jfot7wQfr5gvfZtyndsW94MOXU62dyU+pn+Ne8MHrqeRC
22LqybgXfPg2YUX09xrqx7gXfFDMXOuS00w9FveCD1LMD9Wn/dT38HEy8Lyc
XnaxRbmVeBjuBR8mTZTMnmZMfQP3gg/D5tc5lltSC3AvBs6D21juKTvqi7gX
A9fb9JnTHldqA9wLPrzIUfnvyiLqM7gXfHAp63onvpZaDfdioAeHjXFng6mP
4F7wIHhh7+bVx6hlcC948Nx7ROb2i9R7cC948EbNoK3gLnUv7gUPriqsvbEk
l3ob7gUPtvueO2JbSt2Ge8GDrf9Fzveqp16Le8GDZaf86l93UTfgXvDAoteD
E67YRrwc94IH6uOPSMeYUH/CveCBrtDrmthI6gW4Fzx4alI66PFU6lLcCx5E
RS5PLl1APRP3ggdr/AuCXNZRF+Be8ECg8zKHG0o9FfeCB/F3Tt5fHEWdjXvB
g4ZD9/aIJ1KPx73ggYSmo61aHnUa7gUPZHL1i8MrqUfgXvBgX3yU0o5W6tu4
Fzywnj1ubaXcb+LBuBc8SFAyE9zlUMfjXvDAfY1KV+9YamPcCx74FFVZ5rpR
R+Fe8CAw9dJKMT9qTdwLHgz5e/34gzDqY7gXPFAQX3SnPpZaHvdi4LyMu/H8
SAZ1GO4FD1bu0M25XEr9D/eCB6VpajYWLdQ7cC948K1tgZe+UjtxB+4FD/ys
VNpXm1FvwL3ggfadNJ7mVOofuBc8kLOy2qPgTe2Le8GD5B+f9Ox3U9fiXvBA
/K5VUEoM9SLcCx4UHj/50+EhdQXuBQ+aZxREtlZQu+NeDJzHeYv+u9RB/Rr3
ggcOF/6tc9DsIHbCvRjodTbX7I0V9VPcCx5UvFn4dfAM6om4FzxYf3uPYIof
dQbuBQ/WJqq7qB2ktsa9GHgenUltCEmgTsK94MGIp7HdB7KpLXAvBs5bOFfK
oIr6Cu4FDypzhlgP/UPNwb3ggY5T1tIM9U7i87gXPKirmCmVPoRaB/eCBy3J
qeaCqdQncS+44BTqNatnMbUS7gUXFtVmuozdSn0A94IL40bZ6388Si3hzh44
LkycNCGvIYE6GPeCC7/1VWwWPaLuwr3gwiVlO91xb6k34V5wIb/13+099dS/
cC+4IN/86+HYv9SrcS8Gvt7M9pXLVP8Q1+FecOFz+bVB/3jUS3AvuOBs9SFO
24a6EveCC3nLxl697kQ9F/eCC0tMLhpnelIX4V5wQb34X9dsf+ppuBdc0JP1
HbI5mPoZ7gUXPHd/j+Mco56Ee8GFlPOTxi6Opc7EveBC7uXMx0MTqcfgXnCh
TG35tzOPqVNwL7gw9IK2+7lC6qG4F1wQTNq5e/wH6uu4F1yQGB1duvs7NR/3
gguDA3ujVv+hjsW94IKvxdTOv1JdxPq4F1zwm8LpGqdBHYF7wYWVH7aHDzKl
VsW9GLgePj9D84ZQH8a94EJG/ZJTOmOppdke/LiQFPFwpqk9dQjuBRc2yj8e
WzuT+i/uBReWq9YkeS2k3op7MXCeRk/pP+dL3Yp7wYWuiLg5ZzZS++NecCFO
f0qhexD1N9wLLgiX9a4s3U/tjXvBhYXNutpGJ6k/4l5wYXq78+0h56nn415w
Yb17VJvUFeoS3Asu8Brtom8kUs/AveDCm+0hUwzTqV/iXnBB/NzR4IU51Pa4
F1w4fWD8c78C6ie4F1xwuFV0fHoJtS3uBReC0jLHSFRR38e94MKPAy7qR+qo
rXAvuNDw1XnZ9ybqW7gXXPhun7zEpIN6EO4FF54Vjxk7pI/6Eu7FwHmVbVBQ
l+4mNsK94MI2yVtNRUrUZ3EvOFDQV/jNT4taA/eCA+d0d/Z+NqQ+invBgcxS
W+4YPrUc7gUHVMMXTlltQR2Ke8GB01rejjtGUPfjXnBgVM86eb+x1NtxLzgw
c9fFxXYMdTvuBQcuXF+t1jyVej3uBQf23/hdH+pK3Yh7wQGTQt+Lf92pV+Be
cGCq9cRWjwXUNbgXHHh36eTRyCXUC3EvONC2bpHpoxXU5bgXHGD6s6fl+1G7
4V5wwO6lU8r9jdSFuBccMJrI/Rm+jdoR94IDT6LmnpwWTJ2Le8GB9bXSw9v2
Uk/AvRi4HmPPu+05SJ2Oe8GBypPdu7uPUo/CveDAXKUku4WnqRNxLzhQ+ocj
cy2K2hz3ggOND9I8Pl6gTsC94MDyKIkr/fHUprgXHHBMaViueJ06GveCAzF/
n0pI3aHWxr0YOE/Rh342JFOfwL0YOA8RjeEP06gVcS84oNm0yWH7I+r9uBcc
qHW+EyTMphbfye4FB6RsbY4/yaMOwr3gQKL+50rHl9R/cC84cCanOCPrNXUA
7gUHPP+dDBUUU//EveCA8Kf50e3l1KtwLzjgbGNnnlVJ/QX3YqDneXrX2z5R
e+FecEDya9E83S/U73EvOGDcODPM8hv1HNwLDlR7r9k28gf1f7gXHNj+tS3Q
vJnaBfeCA+Ihr96o/6bOx73gwLOyzswfndSAe8EBvf3X9z3ooX6Ee8GBa3Vz
Vm/pp7bBveCAr1L2VaFED3Ey7gUHVs1R2vlCmtoS92LgPA57wfWSp76Ge8EB
pW1/S+uVqHm4Fxz4YGv92luN2hb3wBT+9J6aVKxJbYXPe1NI31W+crQu9SD2
vNaawl/1lZvDDaiN8A/smA78//Vl0RXG1Bqv2QNnCjnelxR1udRynezz1hRM
/F51uQio+/F5agqDyzxObhpM3Y7PS1MoeBspedKCuhGfh6YQv+Vp0OWh1DX4
vDOFGfMkzG9ZUZfj88wUwj6sG3V9FHUhPq9MYcwo3rNoG+pcfB6Zwlfl8Qqh
46jT8XljCuulvg5eZkediM8TU/iXtcRhNEOdgM8LU3B4Lx3+bxJ1ND4PTMHu
wGyTbHvqE9i7KST1NXG3OVLvx55NITsu4aHAhToIezWF9p4QxZeu1AHYoyl8
35Vr4zOTehX2ZgrN2t8Xd7pRe2FPA+c1OOPS7jnUc7AXU2jYNpknNo/aBXsw
hYCXtf3bFlAD9mACZprOHt8WUttgDyYwInivwwwvakvswQQU7Dqabi+l5mEP
JnD712pfyeXUetiDCci9U/nPbQW1CvZgAoM6dk6OWkkthX8gzgT+a0n7UL6a
ugd7MIE3nTb3lf2pW7AHEwhe2dBgt466Hnswgb/+Vid8NlBXYQ8mMGVTy9Ow
AOpi7MEEhGGHYi5spn6BPZjA0IPVI5K2UmdhDyZwbO2i8xmB1KnYgwm8HP27
OXMH9U3swQRCfvAcMoKo47AHE4gJ6b6XuIs6EnswAbdInZkXQqjDsQcTcBie
aLlvL/Ve7MEEVKcfWeYbRh2IPZjA8u0aEpP2U6/D22kCJnb2PO2D1D7YgwkY
73pS9vkQtSf2YAIVlU+H3zxCPQt7MIHA6lFT/I5SO2APxiBne5Y36Di1HfZg
DP8qjGoqT1CPxB6Moak95uihU9Rm2IMxRBictxsZQW2CPRhDlLpTf+kZai3s
wRju54V+2XiWWgF7MIZa7epeuXPUYk7sDTWGzVcveEZHU3diD8bAnHqgNCiG
ugl7MIYUkw+82xeoP2MPxrB38brblhep32EPxrA170T6tTjqN9iDMYzIMPIw
jqfOwx6MQVzzxumjl6kfYg/G4Hfy8O6uBOq72IMxjHcuG+x1lfoq9mAMC2S9
orOuUcdgD8Yw7+ajOv0b1KewB2MID3DS2nCT+iD2YAw3nPk2Obeod2EPxgDi
I+Yp36HejD0Yw6hDxmFzEqnXYA/G8M148cvIJOql2IMxJK4bOqr0LrUH9mAM
BzMjXyulULtiD0awqtU/Ae5RT8YejODc3VlP16dSj8UejOD7krujo+9TD8Me
jEDb4qVMdhq1AHswAsm/1ybVPqA2wB6MwGqLRWtfOrUa9mAEY2r/meo8pJbB
HozgsO7Nd+aPqHuxByMoX75LOC6Tug17MILNy6+q2T+mbsAejODuR06CSxb1
J+zBCBaczf3u+oS6FHswgjrOmB8u2dQF2IMRBF4UT7HPoc7GHozA7WSwo20u
dRr2YAQuR6tThzylvo09GEFV32hJ/TzqeOzBCI5VrB4vkU8dhT0YwdBpjO83
ET6GPRhBziaP8BfPqMOwByNYLWaZduU59Q7swQiElfpNu15Qb8AejOBn/jyb
OS+pfbEHIyiV6I0RFlAvwh6M4Ezd38G/RdgdezCEyDWW1ZmvqJ2wB0NwKZlc
sLeQeiL2YAiBlmUt9q+prbEHQ/hR7ekp+YbaAnswhKEThqpkiTAHezCEun8H
NLf8R62DPRhCUMmhjWZF1ErYgyEElFgPfyfCEhvZA2cIg+XXzw57S92FPRjC
6XqJr5bF1L+wh4FfL+ti41sRrsMeDOHGuMo1m0qoK7EHQzAtsPRXL6Uuwh4M
wcCwq/2WCD/DHgxBa3eo4pQy6kzswRDMF/bdLxfhFOxh4H6e2NnjW059HXsw
hNbav59+i3As9mAIzZ4+q4MrqCOwB0N4nBR6UfId9WHswRBqYtUP7BfhEOzB
EDgzk4Qy76m3Yg+GUH/rW8heEfbHHgxhz5PhsX9F2Bt7MIS9it/2bqykno89
GMCU6nnWdSI8A3swgJu3HzyY/YHaHnswANWFgzWyRdgWezAA56h7TuZV1FbY
gwGEms1delyEB2EPBvBqVOviNhE2wh4MYPapBQ7uH6k1sAcDGK873SRJhOWw
BwM4+35bo9wn6n7swQCUgzYlLRHhduzBAPoCnm+8J8KN2IMBODp/Hy1VTV2D
PRjA5i92Yu4iXI49GEBhjlZZjAgXYg8GUAsp6XUinIs9DPz8d1OTzGuo07EH
A1i6sDnTT4QTsQcDSLXK+npThBOwBwN4eyp56DcRjsYeDEDwIj2KU0t9Answ
gG2L7lnME+H92IMBGC3Y+O2wCAdhDwbwfee94kciHIA9GIDC2iEt30V4FfZg
AHd+75yi/ZnaC3vQhyrzcUUTRHgO9qAPQ5Mazi0XYRfsQR92Voon7BdhwB70
4Vjjz9arImyDPeiDso3cgTwRtsQe9MHcM9a3WoR52IM+pK5qOf1HhPWwB32Q
1R6hofyFWgV70IcxNfvqTEVYCv/Cmz4csJdVsRLhHuxBH2Krs09OEOEW7EEf
JsQkBziJcD32oA/Mh1f3ZolwFfagD+vOd8zzEOFi7EEfSuPkvBeI8AvsQR+c
zheXinIW9qAPtq7a9+aJcCr2oA/nbu3/5y7CN7EHfZim9DZzmgjHYQ8D94M5
/XOSCEdiD/rwMH1pxGgRDsce9OHPnZx7g0R4L/agD9vGj5qhLcKB2IM+BIUO
9hUX4XXYgz6o/ifd3/iZ2gd70IN9dyz0ikXYE3vQg1zNhrQ0EZ6FPejB+R37
qqJE2AF70IOaXuZIoAjbYQ96cHezS/5cER6JPegBE/U63EqEzbAHPZDWafgi
J8Im2IMexNxNLPxUS62FPehBxgJL5xQRVsAe9EBquvfCUBEWe8r2oAeqFk7S
7iLciT3ogbJKoZOJCDdhD3ogc6d4cEMN9WfsQQ+WrhmTkCTC77AHPTDZWPhk
swi/wR4Gvt5XnkFjRDgPe9CDnB3xH/5UUz/EHvSgMdyz+r4I38Ue9GCQ9YhD
G0X4KvagB1D1qtJChGOwBz0YCs/Laj9Rn8IeBrz7wc5IET6IPejBjhFmb5xE
eBf2oAcHg2LedH2k3ow96EHJoOO7rorwGuxBF47fCqh2E+Gl2IMu7Jie3NZT
Re2BPejCK/M7GZdE2BV70IU1LtmjHUR4MvagC1LpdqsaPlCPxR504cwRf/eD
IjwMe9CFjH8nO4QiLMAedOHknm/uOZXUBtiDLizIuejnKcJq2IMuXM/9Cq3v
qWWwB13waKoq2SfCvdiDLijqXRLqiXAb9qALpy45jLn+jroBe9CFh1sq5W1E
+BP2oAtiXO/YnArqUuxBF6o/fuhwEeEC7EEXPsdPVC8up87GHnTBzWpHq4cI
p2EPunDWeNvZ92XUt7EHXThYryPlKcLx2IMuDOsaNfZdKXUU9qAL8PiS9RwR
PoY96MLFm5Y9r0uow7AHXZg6LfrQVBHegT3ogp7rjS8Pi6k3YA86MOGAuvww
EfbFHnTgmmpYT+xb6kXYgw7kjr+VrizC7tiDDiy4a2G/o4jaCXvQAXG/ixfq
/qOeiD3owJLCi/muImyNPeiAdvyjzJQ31BbYgw6ctgoK1RFhDvagA8F2PgaB
r6l1sAcd4Gi17KkopFbCHnRgfNSZh9YiLNHE9qADxlPz8o6/ou7CHnSgxfZr
XEMB9S/sQQfsHRbOZES4DnvQAUHD3qLTL6krsQcd0PRKEdS/oC7CHgbu541x
rjYi/Ax70AGTKG/HsOfUmdiDDhx7uUGn6Bl1CvagAyPTL2Xoi/B17EEHfmRZ
jliWTx2LPeiAB2dK8NU86gjsQQdaldRivz+lPow96EDYjfTTFiIcgj3owHDt
RV6rc6m3Yg/a4Lhes/9KDrU/9qANih9bA2qyqb2xB20wPC71WE+E52MP2pD/
zL1qxhPqGdiDNvA/fCzam0Vtjz1og9rES9Gpj6ltsQdtKAk5Na4uk9oKe9CG
8vmX7qiL8CDsQRsKLj/otHtEbYQ9aIO2f4aW70NqDexBGx43hckezaCWwx60
YeqZtjfJ6dT92IM2OCuXrSl9QN2OPWiDcGx3ZXsadSP2oA0qYweZaopwDfag
DXs2Go8Zfp+6HHvQhvaj0TznVOpC7EEbfu6aXbv0HnUu9qAN3iFdAVtTqNOx
B23YbmhdcSiZOhF70IZrZreUz9+lTsAeBn6/t73aN5Ooo7EHbSiOyG1OS6Q+
gT1ow1D7E9E5d6j3Yw/a8FG+XbvgNnUQ9qAF01dtXVZ0izoAe9CC5PHRQaU3
qVdhD1qw/FGVb/kNai/sQQuu77hvWn6deg72oAXVqyOvllyjdsEetECq4kfP
m6vUgD1oge06I6MXV6htsActmGF7SP5JArUl9qAF4leO5t67TM3DHrTg89bd
DlfjqfWwBy3YV5EYEXmJWgV70ALT6b63w+KopfAb2miBY2Zj+IaL1D3Ygxa4
rtw52jOWugV70IL8n25XJl2grscetGD7tPgP7H/v/H9XYQ9aEFURXSF/nroY
e9CCPVN8ohrPUb/AHrQg+hzX+GUUdRb2oAU541t8rpylTsUetOBp7bd1uyOp
b2IPWpB61sB23hnqOLxcWiCRGZFvGUEdiT1ogV/fIjWx09Th2IPWwPNys/7b
k9R7sQdNkNAtr754gjoQe9AEzYJt3v7HqddhD5pQ7eIcZ3OM2gd70AQmzTqq
P5zaE3sY+PXWmDjnHaGehT1owniJr8kHDlM7YA+a4Dl32VunQ9R22IMm+G70
vSp7kHok9qAJs6JyhuftpzbDHjTBws7Wf9c+ahPsQRO8/p70tAmj1sIeNOFV
TFj3j73UCtiDJhxTfOF4cQ+12ET2wGlCsbuS/awQ6k7sQRPGnPvb1L+Lugl7
0IRQI9tJt4KpP2MPmnDA0peZG0T9DnvQhPhBevW9O6jfYA+asGHD51Hx26nz
sAdNSA1wGzw1kPoh9qAJ307/yPq6lfou9jDgkSO6Q7dQX8UeNEH6Ukyp6Wbq
GOxBE0KM4mdmBFCfwh40YXpB0qpZG6kPYg8aYHh3qMnX9dS7sAcN6LwTvG7b
OurN2IMGlG/7O092LfUa7EEDuo/1vovwo16KPWjA+PFFzaZrqD2wBw3oCX0S
fX0VtSv2oAEW5srvhq2know9aEDx+Y4rKSuox2IPGtDSmShh7UM9DHvQgOg/
q5pSvKkF2IMGzOlwXTZ8GbUB9qABdpXBS24soVbDHjQg3UDvK8eLWgZ70IA1
d0a0nFlE3Ys9aMABicpdcgup27AHDfD5q388cAF1A/agAUm1v03q51F/wh40
YJrXcks3D+pS7EEDnDcsvp8xh7oAe9CAlOVFD0xnU2djDxqQ//zyiFA36jTs
QQP2rkjn1M2kvo09aEDq6Ia9k2dQx2MPGtDuIeMR60odhT1owFLJ6rN/XKiP
YQ/qwN8/xmGGM3UY9qAOSiPeeMU7Uu/AHtThoJtn9e+p1BuwB3X4JgzPn2xP
7Ys9qEPFWyXV45OpF2EP6jBv9q6Md0Dtjj2og+S2nbmmDLUT9qAO4wvPDvaZ
QD0Re1AHj3NL6q+Mp7bGHtRh7n/zeuvGUVtgD+pwrq/PlzuWmoM9qIPl1Bf8
hTbUOtiDOnBdhVanrKmVsAd1CLUKOvRsJLXESrYHdZDfaTm0y4q6C3tQh3z1
Y3qDh1P/wh4G7pdFq9PsodR12IM6vLWLfRQ0hLoSe1CHn7/L1l42py7CHtQh
kvN20fPB1M+wB3VYdDN7X4OQOhN7UIe/Ia+/ygioU7AHdbA/qreDx6O+jj2o
w59LD5nxHOpY7EEdJvrnjXIzoY7AHtRAwmfibB8j6sPYgxr8fGR2frMBdQj2
oAYebjvl9upRb8Ue1ODCeWFUuA61P/agBi/PqzhGaFF7Yw9qwLzS0jinQT0f
e1CDSgWVzmg16hnYgxq4n3zefE6F2h57UIPQ99K9Z5SobbEHNTh+Ikz3uAK1
FfagBmtCOyfuk6MehD2owflw6fWBMtRG2IMajN/jnrBKiloDe1CD78ZbPsyV
oJbDHtQg/PdfNRCj7sce1ODQbP9Jg/u7iduxBzX4MX7yasVe6kbsQQ1GT2kJ
a+qmrsEe1OBJaPWJgj/U5diDGvzZv/7QlQ7qQuxBDWZada4J/k2diz2oQcK1
JyPcW6nTsQc1SJyiUslvpk7EHtTg/SaDpW1N1AnYgxrU3NDIftxIbT2bvSCq
YD3FsHNfAzXnCnueVeHdxhn9LvXUSvgNR1VBWphZqlRH3YXnURXOtK7e8qqW
ug7PmypkdbtX7a+mLsLzpApNpSulmY/UmXheBrz1WNPvSurr+A1bVeGBTvzR
K++oIz6z91sVhNqb6maXU4dYs/dTFTo+P2vqL6H2x2/oqgpP6ufFX31LPf8d
ez9UYap3mdi0/6jtLdgDoQLB875INhVSW+E3fFUB97UG1w4VUBu9YZ8nKvBf
iWw9/wW1HIc9UCrQM3ho5sN86nZ8HqiAzzwx4Yyn1DXYuwoIQn8YfsqmLsSe
VWDpZ9eYNVnU6dirCjxI2Hrp9yPqhAy2RxVoKkkctD2D+gR+Q10VmDB6+OC/
adRBi9meVGCKhTB2eyr1qiS2FxU4cTJ5f3sy9Rz8hrsqcPRqwwe/JGrAHpRB
qvZtVPVtakvsQRmcS1emz7xJrYc9KMMr5ajRmdeopZzZHpTB4vdkReEV6hbs
QRk6L463PhxPXYU9KMO1XMdbPy5Sv8AelMFvu6mf8wXqVOxBGQTD1q67HE0d
hz0oAyfgdVL3Wepw7EEZJN+/MXc9Qx2IPSjDvpLW8uhT1D7YgzI4HLqe/PU4
9SzsQQkWpXikWh6ltsMelMBkg9v79YepzbAHJTgirDZIOkCthT0ogdjMMZsa
w6jF8BsmK8HUBXuruHupm7AHJZge+H7W3N3U77AHJfgX5FAQFkSdhz0owamb
Tyff3U59F3sY+P2OjE+t2Eodgz0oQUjeQb2/m6gPYg9KMKJxy2qDjdSbsQcl
CHN7HDd6HfVS7EEJ1L/Ipbv6UbtiD4owq6n1+pJV1GOxB0WY0CK2dt0KagH2
oAhe2+70BXpTq2EPAz+/evGc3Uuoe7EHRag2W7lmzyLqBuxBEc4/Uxq3ewF1
KfagCB6rQzICPaizsQdFKCqsrVs7m/o29qAIEDox1WsWdRT2oAhq2Sc506ZT
h2EPilDPzeONcqHegD0oQvfOW/d0HKkXYQ8KYBWrUNgxhdoJe1CAEqOTPkVA
bY09KMBQ3Q9brk6g5mAPCrCxb0PXNltqJexBAdbOfV5nP4a6C3tQgIpdE0cp
W1PXYQ8KYL2VV1VkRV2EPSiA4OzNiuNDqTOxBwVIXNxt7GJBfR17UADnQUbX
/g2ijsAeFCDop4LfXT51CPagAC3K15ct4lD7Yw8K8LbvyV5JY+r52IM8mCrK
P7uiT22PPcjDfzp8/hQdaivsQR56Z5w9+UGD2gh7kAfxhgq59arUcufZHuRh
bikT0qdI3Y49yMORnRrN++Woa7AHeahbv9NVUZq6EHuQh2LeseOHxanTsQd5
8IuamiTV30WcgD0M/H76YfHbe6hPYA/yEFOnsfR7J3UQ9iAPCz9e+jT7N/Uq
7EEOHMY/18popp6DPcjBdpt/XXpN1IA9yMHTe7f2bGqgtsQe5ODzL80rL+qo
9bAHOTjM91mgV0stlcf2IAf80XcivD9St2APcqAxt8712nvqKuxBDnyvfd5W
X0b9AnuQgwn1PoqcYupU7EEOjkoq9s1+Qx2HPchB2Mt5k/cWUIdjD3Kgv/1u
0c1n1IHYw8DnWbnowutcah/sQRYUzoVdaMyinoU9yILuolHPxB9R22EPsjCt
ZraS5gNqM+xBFoJfJ/uY3KPWwh5kIeRd11N+ErUYvhBBFrrmpprwb1E3YQ+y
cOrVjNVG16jfYQ+ysGS3epTqZeo87EEW+NKCi72x1HexB1nQKDgS8CWaOgZ7
kAXT2CEyeZHUB7EHWXg1/un02FPUm7EHGVj/+pddwDHqpdiDDPzaMOg5c5ja
FXuQgW/pj6tl9lOPxR5kQNLyy/bne6gF2IMMFOZcPLgnmFoNe5CBG4vL+623
U/diDzIwzHHKf7WbqRuwBxmwjdvZdGADdSn2IAMl75qcBvtTZ2MPMrCFU1X+
ZCX1bexBBtpKVxx0W04dhT3IQPyvoJlVXtRh2IMMrFjTaLzUk3oD9iANR++6
fq2aS70Ie5CGgG6ds+5u1E7YgzTIJ50Q5LhSW2MP0tD6qnSXmRM1B3uQBu8x
byMPTqFWwh6kYZOJw+LaidRd2IM0GLrk5460pa7DHqThSEDyg6DR1EXYgzTI
Hp9g+cSKOhN7kAYJvr9azxDq69iDNIQdUJkzdDB1BPYgDS9G5NXP51GHYA9S
oNjZ/SDImNofe5ACc8fvaVF61POxByl4EnC2+LYmtT32IAVb3pd2p6tQW2EP
UtDCtzN8LE9thD1IQdmmEcIMKWo5HbYHKeg7USt9598f4nbsQQreaky6FdVD
XYM9SEH8PkXJoA7qQuxBCuqO5PZ4tFCnYw9S4PD39m7zH9QJ2IMUnOoo2/X7
K/UJ7EEKBH2KX1NrqIOwB0lokqqJXfuBehX2MOCdCVHG5dRzsAdJsJjjn5VX
RA3YgyRESin0er+itsQeJCFov8qErnxqPexBEiKmv/APy6aWYtgeJGH++Mlb
ZR9Rt2APkvAzfLL9nvvUVdiDJNQ+dc5pTaJ+gT1IwsJDJyvm36ROxR4k4dUR
xY1pCdRx2IMktHos3aZwkToce5AAnUG/Suacow7EHiTA5u7z9WdOU/tgDxIw
8lfKqMKj1LOwBwlIqRws132A2g57kID7Q2aWGe6lNsMeJCBBWjzUOohaC3uQ
gG3XnnZN3kothi88koADagXGjhuom7CHgc8T2/YO1lC/wx4koOdKvpqVD3Ue
9iABy8U239Lyor6LPUhAcGTZsV/zqGOwBwkwqlkZ99iN+iD2IA5+i13z90yj
3ow9iEOMrONn26nUS7GHAWdkfmiYSO2KPYiD7onkM0fGUo/FHsRBZ9Lz37yR
1ALsQRw814x/nziEWg17EIfu8q9mw4XUvdjDwNfzyCb/sgl1A/YgDvoN1ieU
9KhLsQdxsGrb6bdanTobexAHW3fbsQ8VqG9jD+IQFzi8ol+SOgp7EINdFTfM
xvR1EodhD2JwuTZMaXkn9QbsQQx29g/y3ttMvQh7EIPzAbvlzjRQO2EPYnDT
TupTdC21NfYgBrz6pOzTldQc7EEMJJz+Hd1dQq2EPYhB+uRmnlchdRf2IAbj
V/csHJ5PXYc9iMGDWB3t34+pi7AHMXh7NcX8Rhp1JvYgBk+v3dvslkR9HXsQ
A2FsQNGPa9SD8YVZ/xjN3AydwDjqfnxh2D9G+2MOpzOKuuwXe17/MadPDH++
4iT17VPsefzHzA9X+/zsEHUovhDsHxOV+s5Jfy+1ZyV7nv4xE8csKV60g3rE
Lva89DPiJz7MORlALYcv/Opndu74fCVtDXU1vvCsn/Es9o4u9KZOW83ez35m
y9J4mRJP6qPK7P3qZxojbLNeulP74AvN+pmpQ7Uj7rpQj5/LPo/6mPnPVnke
mEyt0c0+b/qYYQvuf55uS/09hn2e9DHb47P7JEdSZ+ML2/qYkk2ndt4wpz5b
xz4P+pgZvzYMmcilXneQ7b2PuX6l6kOOHvVUfCFbL+N2K9zTWo3aqIjttZdJ
D1mz+Yws9e9NbI+9zOyWox11/R3EBbpsb71Mx6uxN3id1JfwhXO9TNaJ4gUz
flIHLmF76WWKf30pWllHPVOSzaGXSbbWqFj3gXoQ9vCX0b1gYL28mLoPe/jL
7N31OtH+JXUp9vCXOblQXlkzm/oW9vCXGV5yX/NNGvVe7OEvc2d91v4td6gX
YA9/mbuzlc3lE6itsIceRixvX+bBaGpZ7KGHMTvaL95+gvoT9tDDXJpil+Fy
gPo+9tDDXF/8Iy48mDoce+hhhgijt2Zsol6OPfQw8ntSOotWU9tiD92MXsSm
quIl1OrYQzczy+pHbdZc6gbsoZuJMW5+EjGN+gn20M28H6EzbM4k6kjsoZtZ
MC75c68N9VrsoZtpuPP01DFLanvsoYvps+1tleNRG2IPXYyr8p0UP13qNuyh
i9FoerovTYn6JfbQxcw1yDX4Lk4dhz10MXb990wl/7QTb8Meupib4WaTpJqo
Z2APXcy/rWYWTTXUQuzhD9OsNzTsYRl1L/bwh1kv0P2zroC6BHv4wwTLC83l
n1DfxB7+MCN0v2cdvEe9B3sY+N81s5mFP69Rz8ce/jCTFaZctImhHo49dDJX
ZO0tfE5Qy2APncySw4/ObQmj/og9DOxmFRxaE0idij10Mn1ngk9N9qc+gj10
Mq8Oc6f3LaH2xh46GZO55TOiZ1OPwx46mD9hI4foO1KrYQ8djOOa25u221J/
wx46GIfA8AcPh1JnYQ8dzOiJ1aFVHOoz2EMHc6jVd/knTWp/7KGD4e0L//RE
hnoK9tDOjHSZtTOk+zexAfbQzrhp2z42baJuxR7aGak6J+GFT9QvsId2JrKv
dkRXEfVF7KGdMT78xMvqKfVW7KGdqYr+JJh6n3o69tDOWMX694y+Ri3AHgb+
vXGp7hLnqP9iDwNfV6h87I3D1MXYw2/GI/K+85Ag6hvYw29m247aJ/vXUodg
D7+Z7R4hKx95Uc/DHn4zjo1jE17MpB6GPbQxX6bOKL8D1NLYQxtTm3bAc80I
6irsoY2p/6J7uI9LfQ97aGNalUMf+mpQH8Ye2hi9dWETrkhQL8Me2piiq21L
09vaiMdiD61M5MTL6y5+plbFHloZaYPptxcUU9djD63MhMbVC+tzqB9jD61M
RphOhn0ydQT20Mqs0mvr2xRH7Yc9tDJXRvUu3nScejL20MKYH9soN3kXtT72
0MJYHro2uNqfugV7aGF05tXXOC+kfo49tDA9jybN2eNMHYs9tDDXPTbEhI2h
3oI9tDCXll164y6kdsUeWpgVlbN6GjWoHWaw572ZCenVN3cVo24/w57nZuZ+
7wGvLT9bieM/sue1malorju7opJ6Fr7Q9Bdz7rlMoeFz6n5/9rz9YubNMPgR
eY/6Nr5w9RdTJ+//qewitWcve15+Mt9+DDtYcYRazp49Dz+ZV6nwNHobddoR
9n7/ZMR//vA2WU7tU8LezyYmxePayGUzqDXwhatNjGp6cceycdTZ3uz9aGL+
q9qw0lRAvQ5fCPuDuXTr07goFWqjNvZ584N5bn5A51VXC3EBvrD2B7NtasSF
tM/UgXvY50Ujk20Xs2JBIfWgl+zzoJGJ2zztb/J96lI1tvdG5sEJhdqsWOq9
89mP851pPBd3bNcBait8Ye13xr2/aEPzeupP39gevzNOIzsaVOdTh+MLdRuY
WWknXT8x1Lbb2J4amImT6+vmD6ZuwBf+NjBr3wb+ClahjpRhe2hgeo7bjDjb
2Exsjz18Y9RelMuHPKBuwx6+MZ5u546mhFLHYQ/fGIuKB/kWM6lnYA/1DHdm
ekydPnUv9lDPTFw29uOHL7+Ib2IP9Uzb4xtWSneo52MPX5m1u/qNN26hlsEe
vjLnz9vLyUygTsUevjJm24YPfSZJ7Y091DEjlhy7fPvlT2I17KGOkalNXJB6
jDoLe6hjYm7c0HznTu2PPXxh/kRHrdbQoTbAHr4w2pdT8xe/ayJ+gT18YSY8
W+Cdeo56K/bwmXmZ2Oyo5kktwB4+M2PbU1389KmLsYfPzN1BfnJPBrr9f4dg
D7VMQljtV6kz1MOwh1pGXXuRko0bdRX2UMuEJpf6TlOiPow91DBj5mlenPCs
kXgs9lDD/PoYbSC9m7oee6hhOn/7/jlnQx2BPdQw9/9uk2tv+k4chi8ErWZW
6ZsXK8RT1+ALST8xb9a67i+bS233iD2vn5hJJvJi0+Soo1zY8/iRObB865Nl
GQ3E7e/Z81bFRK/+Vae6mnrWavY8VTGyrpqW03Spb3ex5+UD86t5d71c3jdi
OXzhaCVjX2vcOWE9tQ++8LSSib+t9/yTHnU2vnD1PbN2ra9zdXY9sZENe7/e
MbvWV30fuZI6MJ+9H+8YpeL8w4WK1KVz2OdRBTNDtnVnbOJXYqs69nlTwdhU
Dg6Inkkdvol9npQzjk5Su5J/1RE3SLB/YaGMCW7XkCg9Qm2PL3QtYyaNH3m9
dRB1HL5QtpRJ+m3g0f3kC3EvvtC2hDl3vY/z3oN6PrC9ljDXgo1g14/PxKn/
sT0WM+b9Dv2lwdRqS9je3jKbr+vffKFM7f+L7ektM1GvOmzK+VriF8FsL0WM
IqcpadggagG+sLaI2fDWRS8gsYZYbBx73t8waczepe2jqNPnsef5NZMsEXpi
9Npq4g34wqZCJvjlPP4p/0/EZmfY81jAHJ3T/jx3xUfimnvseXvJHNcd4XFw
fhVxVDF7nl4wH37e/3bR/gPxLHwh1HPGdNTFg7nmlcRyaux5yGcWiztUJ8i+
J84ext7vPObswuqXnR8riAOns/fzKTOvb2WL9+1yYit84VQO06kl43wsoIy4
AV+olc0kTrsVrmtVSjxpNnu9s5jJBS7nIuuKiVNOsNczkykxWZZ1/vhbYv4b
9nplMIMGvW5OtCoijlBk/8LNA2bnLtnUC8deE0s7s19vKuMoLI6vvlJAvHU/
+/UkM8tm/jTvuPKc+PUB9vMmMt7zpqeeOZpHnCjB/oHTG4zsrDkWCxfmEB8P
Zn+/BKYk+kzyTsNM4poW9teLZSL9rCRMHe4Tx9ezPz+CiYt/PrdsxW3il+ns
f/AIY+wzY3yktp0nxrWwd5ngWBPv/zBr5ZP/9/8AtgaUyA==
         "]]}, {
        Hue[0.9060679774997897, 0.6, 0.6], 
        Directive[
         PointSize[
          NCache[
           Rational[1, 180], 0.005555555555555556]], 
         AbsoluteThickness[1.6], 
         RGBColor[0, 1, 0]], 
        LineBox[CompressedData["
1:eJxt3XlUTm3bx/HmScPVPF9dU5mHjMmwD4SEHpJKkikKSZJMIUmozKGbJCTJ
lITMU4VKklRIilQyJZUk9baPP9/z8M+zPmu1uNr7/O7fetZNW7xghcsiBTk5
uRA1OTn+f5MCR2mUnrIGs6nBub/+K+H+v622fZmemWAN9WdOLJs9pJTxkf/4
X9awb1Tb4COPWRtenFi1PtYaNDriHFNcyhjvfdjcw2uPNQzudmXex1LW3UpP
BY6Ksoab2nq5kzxeM47s+jjCbdagdbd61NFi1vJd36NcmDUkH5Bt8p/6hnGo
Af+BrOFA7JnLgx6x/t31aR6utobtedO3Txv6lnEQf7kCreFTeN0j3TOsv/Ef
Z5k1LBZyvW4YljP2W8z/soaGSrOpm8JZf1zf9YHmW8OhiLpTe7+x9t7DXzBr
+G/WFnNT93eMX3ddLg13a1DmSh1H3GPt2vVxvky3hm+O/dyNbCoYP8/v+jXF
GoTnzj3KjmbtVMV/IGuo/V9e4/wG1tn87RzbdT3SH6fIub5nDPzlGmUNFvv3
Lrt6jfUt/uPYWYPioPjPjpqVjIcO4n9ZQzcHh5qikawvd91Ng37WEK41vq7T
n3UfL/6CWcMOi0M7S+JZn+F7kFrDaVfPV175rCV8D0JrqGk67RH3l/UxPgdT
azDfXzpgd68qxib8cTOwBs/Z343HzWJ9gL+dOtYwv+egFbe2s9bmL5eGNUi3
rXP8e5X1Tv7jKFtDP6FtgEo1ayW+BzlrsGtcvbRS9wPjzXwPbTJY5Tx+VwzH
uo3voVkGtm6/f2otZ72a76FBBn9CjSN8j7Bu4Hv4IoNTuumK8Y9ZL+NzqJFB
5Jqe6hebWNfwx61KBstKT6olij8yns/fznIZXDpjPDPYmXU5f7lKZVAXZCzt
u4G1O/9xXshAljguOv8M6yK+h3wZGJ/aFeNazHoq38Pjrs/7arT2Y7lqxk/4
Hh7KYGOfwirrvqzH8T3ckUHs2MNZQbNY3+V7yOz6fgOnzr+0jfVwPocrMtiv
u3r6u8usM/jjdlEGTyIThR3vWPfnb2eKDBKGJozT1/jEOBX3QgZXxsX0FQ5l
bY17IQOzkJKRogWsE3EvZBC1XZRjtpu1Oe6FDIamC/V1brI+hHshg8kzvBd2
fGKti3shA28VuW+fdWsYx+BeyGDcdZ93RaNYq+JeyKAzq2DWzSWsw3EvZDDT
t3XziYOs/+FeyODxyMTFOx+wXot7IQODBk3hqm+sf+FeyOBs5o60uaa1jANw
L7o+T/ArybTxrD/jXsigQv5I8PiVrH1wL2Tg5v00EY6xfo97IYMkW6WEsU9Z
e+JeyGB872bvKc2sX+FeyMA3KaXIW1zHeBruRdfzoO199fqprPNwL2Tw4/e8
TSfWsZ6AeyGDpoQx216eZv0A90IGuRcHvNMtYj0S90IGVTa3fOd0sL6OeyED
qcYepeu9PjMeiHshA8tTt/ZZubO+gHshgymbfnw5vJV1D9wLGTTOzPguSmN9
CvdCBiV6Z4NvlbMW4l50Pc/EN9391OsZ/4d7IYPAQR4rewxlbYB7IYPBxy4c
aV/Aeg/uhQxCVhSd/7SHtQbuhQx6BXeGVd9mvQ33QgrXLe83/PnMWq4nf8Gk
8PGItMTG+AvjDbgXUkjW/NbN34F1C+6FFITGj5bnrmS9EvdCCjU3vcvGHmf9
FfdCCsXpN3qW5LP2xb2QwrbxI8dsa2P9AfdCCpln6zun9fjKeA7uhRTKVPc7
2ruxLsO9kMJ0YXPnmAjWM3AvpHDyQKvmknTWBbgXUujXWuCRVsl6Eu6FFIZs
kD030fnGOAv3Qgo9nJ28T41izeFeSCH02vzf0/xZ38S9kIL6ncjdkqOsh+Be
SOH4ujYz01zWabgXUpCWTjk85A/r3rgXUtj6dJv8uh7fGSfjXkhh9POps6vd
WYtxL6Qw8YBh6trtrONxL6SwJnbk76HXWRvjXkhhQMTQaaJa1vtxL6RgPeRS
zhDjH4y1cC+kcCDjfODaiax34F5IYeXES36f17BW5HtYLYW81wXPdqaw3oR7
IYX+i1498nzN+g/uhRSmVKTe6KfcwDgY90IKL7XfRzy1ZP0D90IKiu/TvTYN
Zb0U90IK34bnlk/9H+tPuBdSSL8/5pSdH+t5uBdS0JGem8ZtYf0W90IKqveU
diw4wtoN90IKs5+c+37yCusXuBdSyOiY2Ef+GespuBdScP57qX5jDevHuBdd
309h1itTuZ+Mx+JeSCH+9Lijr0xZ38G9kELThej6y4NY2+FeSKHPObfgS1NZ
X8HHiRR8SubXF/iy7od7IYUL2UqdgnDWZ3EvpJC48YpPSDxrGe6FFCzX+T3r
vMb6OO6FFMY0NX6+8IK1Ge6FFH7ZWS/Z8pX1QdwLKUToV7SsV21kLMC9kILe
m1r7oxLW0bgXEphxJrn0wyjWKrgXEgiO3u3nMov1FtwLCaR7zwqrD2bdjnsh
gaDqxuRze1mvwb2QQHKUwP3QedaNuBcSyKz2+5v6hPVy3AsJGC3c+OVzNes6
3AsJ9Aqs9Z0h/4vxQtwLCUT7mhyqtWRdgXshgXsr1m9Itmc9C/dCArH3Kn7v
cWddjHshgSdXZPdOBbP+H+6FBLq5KLlU7WOdi3shAfGdmuaJl1iPx72QQFLH
9XMl+azv415I4MLL49Yx9axH4F5IQM33wK3Fak2Mr+FeSGDD1UxvHxvWtrgX
EpCPTIgOd2B9HvdCAnlzPEfcXcC6O+6FBIZvufxSfwvrk7gXEhA2RBttPs7a
EvdCAs/kdXX/3mEdh3shAcnUZo3wctb6uBcSUPZLC9H6y3o37oUEPJy3fTxo
2sxYHfdCAjtLNjXq2bGOwL2QwLRxV/+3wY11J+6FBHLGzr6cFcx6Pe6FBOLO
W1d83M+6Gfei67xvOHQ7P411IO6FBBpfhfoHFbD+gnshgV3Ge5c9/sJ6Me6F
BALfLsq+o9bCuAr3QgIj3nZ3nmjN2gv3QgJuS5fXzBzDuhT3QgJbr+3LfuvF
2gX3QgIGBj9z8tawfoZ7IQGl7GdXTfezdsS96Hpe5M4+cPMc60e4FxKwuZBW
lJTFejTuhQRCbuhsLyxnfQP3QgKv1vcNH9bEejDuhQSO/ls4/5XGb8aXcC8k
0C/OLuqMiHUv3AsJ/BpTZHxhCOvTuBcSKP/2/VbNJNYi3AsJ+HxfdchtDuuj
uBcS2K9VqSIXyNoI90ICuW6319duYb0P90IMo9IfjNA7wFoT90IMbpHvuchT
rLfjXojBsvJG+6QrrBVc+AMnhm/Xkzmfh6w34l6IYcGoqxrlhaxbcS/EEFf2
KSSzgvUq3AsxnP8UcFTuK+vvuBdiWDf5+rpbrayX4F6IoWXyvm8/lFoZV+Ne
iGGxru2JJAHrubgXXX9eoLtSpTnrN7gXYhBa9ZuQYsN6Ju6FGAale01XtGVd
iHshhoIJ9U9b7FlPxr0QQ/mOXZo7HFjn4F6I4Y67Wf/bU1mPwb0Qw6lxT+Xj
3Fjfxr0QQ36qSFc0l/Uw3AsxlGVMT/HwZZ2OeyGG6l7VL8evYN0X90IMvq8P
+HwJYZ2CeyGGpADHximbWEtxL8QwT93o/fJtrBNwL8RQUWPnOT2GtSnuhRgi
eyksbNvPOhb3QgzaSy/mLfuPtQ7uRdd5qRCNTDnOOgr3QgyaPzYPTj/NWpnv
YVnX/WpO04k5xzoM96LrfsxOV7a7zPov7oUY3t972TfzGusQ3AsxNBzPD9O+
zfon7oUY9jqkvxn5gLU/7oUYmgQF7Q45rGtxL8TwX/TMPT3yWC/AvRCDV4yy
9PNz1u9wL8QwxfzkwB3FrD1wL8TwcauXTPU165e4F2JwshVP9n3H2hn3Qgyf
nxXUnq1i/RT3Qgw2Nh69Cj+xdsC9EMMl26KBbz+zvod7IYbZ8Sv08r+xtse9
EMNm02X5p36yvop7IYZzF6vcFjazHoB7IYYMy4Sj3f6wPod7IYbaNSVrj7Wz
tsG9EMOx8vIHpnJ/GJ/Aveh6Hk/M4rYosrbAvRDDVbe2y8UqrA/jXojgQFZJ
gYEGaz3cCxE4LRQ7jNVivQv3QgRlo/ZcnyNgrYZ7IYKTEcMe++qz3op7IYLO
93Ia841Yd+BeiODeBVWBkynrdbgXInhy+d8CqQXrJtwLEcDZrZHfhKxX4F6I
YOOQja0pYtb1uBciKAyfa+smY70I90IEu5U3JDXbsK7EvRCBayrc396T9Wzc
CxGEPwn/rtmHdQnuhQjOWqXHbuvHejruRdf9sDE2aBzAOh/3QgRGX1VzXQax
noh7IYJ/OWaClCGsH+JeiEBZxW1k4zDWo3AvRNC7zOuErT3rTNwLEWw79t/u
xSNZD8K9EEFe1qJp+0azvoh7IQILv/4D0oF1T9yLrvOSHR/8dCzrJNwLESy+
e2F+qQNrK9wLEfxZ/daufALrI7gXIjg6ZOjwMkfWhrgXIjh4bsvxPCfWe3Ev
RJCa9L/ka1NYd8O9EMGAGaaR/zmzjsS96Lofo9xXB09jLb+B3wsR+NcfTpno
wjoU90IE/WcddNF3Zf0b90IE0rmTkkpnsg7CvRDBy2a5Z7HurL/hXojg+q6A
NqdZrP1wL0TQFHjLo82T9UfcCxFUTojTO+XF2hv3QgRhD6dMH+/N+jXuhQhO
7M4ZWTWXtSvuhQh+rT7zN2Q+6+e4FyKo+OByRWUhayfcCxHMv9y2fa8P62zc
i6777Xsu3mAxa8C9EIFxsbv+AV/Wt3AvRHDTplpTcwnrobgXIhgXOuDs5qWs
L+NeiCDrp0T1+zLWfXAvuq7X6MsO7stZn8G9EEHc28+bbgWwluBeiMAzu/2F
WSBre9wDK7AqGjdr9UrWA/B5bwUvzzv1zwtibcOf1yor+BlUstwimLUF/oUd
K4j7+7XvktWs9Z7xB84KlhW+3X45hLVaC/+8tYKtL0cfaF7DugOfp11/3nEV
3yHrWDfh89IKhCc3ma5cz7oen4dWoPXN5X7KBtaV+LyzgvEvDwaWh7IuweeZ
FYRy2aM1N7HOx+eVFZwofT7abjPrh/g8soKsWtOIeWGsM/F5YwWdJuHibVtY
X8TniRXktyzqmRzOOgmfF1ZQMiH5wqOtrI/g88AKjAadu/cugvVe7N0Kfjn6
BTZtYx2JPVtBg/O8QtXtrEOxVysY0ZLyw3gH6yDs0Qom+3x/J9vJ2g97s4Kp
R0JS+0Wx9saerODSLZnPkGjWrtiLFVgPCjUdHsPaCXuwgvLrp8qG72IN2IMQ
Ngz3uzRsN+uh2IMQvqRy5wbuYd0HexDCrquTX/fay1qCPQhBbbrXBNE+1ibY
gxA8HRo79Paz1sYehGC3a4yO4gHWSvgX4oTQI33Q1gbCbdiDECZ3LFn8NpZ1
A/YghGWpXNajg6xrsAchlH3PO3P2EOty7EEIWsrV5rsOsy7CHoSQaWzZOyCO
9RPsQQjnLQveT/mP9V3sQQiFZ3Qdeh5hnYE9CGFF/OP5ikdZp2IPQrCvOTT2
LeFE7EEIKbo/fqTFsz6EPQgh7a36qohjrGOwByFkXf9aPDOBdTj2IISVY5YK
rY+zXos9CKEkRerRSDgAb6cQgjWjou4ksvbBHoTw59n7O5EnWHtiD0K4Vjy8
bepJ1tOwByHU5YdN1D/FegL2YAk5rkEXSgiPxB4sIa7HyUFxSawHYg+WIByx
ocr9NOse2IMlzHoOdw2TWQuxB0sw26Lz4gVhA+zBEpwdK0QxZ1hrYA+W8GX1
5gyHFNZyjvwNtQT55BP7/xJuwR4s4UNq4YO0s6y/Yg+WsGdliKNPKusP2IMl
RFe97WN0jnUZ9mAJ8y72XJ1DuAB7sIR9vZd0X32edRb2YAlrDLdNklxgfRN7
sIQoF6eqZ4TTsAdLiL3i17TmIutk7MESXFJX7RBdYh2PPVjC8/YPJx8T3o89
WMLEQP1Jy9NY78AeLGFg8MQw3cusN2EPllD36MzUDMLB2IMluCk5XJuZznop
9mAJw+bq32smPA97sARX42b/2Cus3bAHS8gyu5xlm8F6CvZgAV93teY+IzwW
e7CAGLfFEX5XWdthDxbwK2Fzs/w11v2wBwuo8siQHCEswx4sIPrGXIHtddZm
2IMFFGU8eZhDWIA9WMCeYMno2ZmsVbAHC7j3NCbyO+F27MECnhw3SAy7wboR
e7CAXb4Zu3Vvsq7DHiygMdzV7QThCuzBAjJT89r632JdjD1YwBfX95vvEM7F
Hiwgwsjh86TbrO9jDxZgIpdg/4rwNezBAlZ2hK2Ze4f1eezBApoGrjxVR/gk
9mABzZM+Pgi8yzoOe7CAkpcjS34T3o09WMC1g8UfN95jHYE9WEDI28ZvCvdZ
r8ceLOBszovfkYQDsQcLUI0/pqTxgPVi7MECWrRXG8cQ9sIeLCBxx5JBWg9Z
u2AP5qAdtHn2LsKO2IM53F9zcb/mI9ajsQdzUCyoehtFeDD2YA67g1qHq2Wx
7oU9mMPXgOxLEYRF2IM5bNMXgFw2ayPswRyu28V+W09YE3swh7y1CreaCCus
5A+cOfxaIndueQ7rVuzBHB6U9rj/ifB37MEcFrd1++f1mHU19mAOly7093lJ
+A32YA5PT+m0Oj5hXYg9mEPcEctbdwjnYA/m4Lb7wSXbp6xvYw/mcPfzrLIk
wunYQ9f1yhgxzDiXdQr2YA59c9ILdhBOwB7MQdwgf+IP4VjswRz0ei9MW5LH
Ogp7MIfR2aqdZYTDsAdzqNthsmdiPusQ7KHretZdXXCVsD/2YA7Z3Vs3SJ6x
XoA9mMO4LT/KdxP2wB7M4JVz0vY2ws7YgxnE9TfetKiAtQP2YAYXe495+Jyw
PfZgBqZv9N2GP2c9AHswgzFb1404SdgGezCDGeNmBmsUsrbAHsxgVZ+tCkGE
9bAHM0jzLastI6yGPZhBTzepDfeCdQf2YAZvLvW+l0S4CXswgwcn0zPUi1jX
Yw9m8L4hSC2AcCX2YAZh2uLbLwiXYA9mEDR62YvBL1nnYw9moHfpz6TDhB9i
D2bw8mBA9z+EM7EHM+jvtHiZZzHri9iDGcjPW2N8i3AS9mAGax8M7Gv+ivUR
7MEMBudKL64nvBd7MIN3XoVHXxOOxB7MQCx34/ewEtah2IMZfGzweHSQcBD2
YAYTR9vI/SLshz2YQXPFvkv/K2XtjT2Ygtpj1ZfnCLtiD6YwseP7MtUy1k7Y
gynsu3Z2wwLCgD2YgqH3QcU7hIdiD6ZwIVND2fg16z7YgylkfJ+zJZCwBHsw
hfmnK9Y9JWyCPZiCn07ZD/Eb1trYgym87dxbvY6wEv6DN1No6Zg86wXhNuzB
FP55Tvxfj7esG7AHU7hqd+fxJsI12EPX15/5+KiYcDn2YAqfLn916FXOugh7
MIWR/ipTNhN+gj2YwhC12W9eEr6LPZiCzkfBz+7vWGdgD6YQc9Bp3wbCqdiD
KSgodb9dQDgRezCFmoAHQeIK1oewB1Nw3GR7bRXhGOzBFIJmRG/PJhyOPXSd
x8Pva43es16LPZjCoMgRZb6EA7AHUzDpTJmVSdgHezCBO/v6LVerZO2JPZiA
ZsxzfQ/C07AHE4hQinE+Q3gC9mACtl/mCVsIj8QeTGC/nmOEQxXrgdiDCfQe
ZbdlP+Ee2IMJTOxtbVRJWIg9mEBBUue4vh9YG2APJvA64mq39YQ1sAcTsM+x
DcghLPeI78EEHPZ4+et9ZN2CPZjAz+Hmqt6Ev2IPJiBYOI07S/gD9mACLxve
GjYRLsMeTMBNeDR6dDXrAuyh6+u3+53YQTgLezCBo4MsPIoI38QeTKAsLjrN
/BPrNOyh6/u5tPOcD+Fk7MEExM01ky4QjsceTCBj9cqYZsL7sQcT+FHWtGpU
Desd2IMJKPrZy28jvAl7MAE/Y/Uh+YSDsQcTGLbHWqBfy3op9mAMw4a4HJhF
eB72YAxTB/3v3nHCbtiDMYwJexP7ifAU7MEYTtVdMuhdx3os9mAME4x2coGE
7bAHY2g/bGl0lXA/7KHr6+sl//0hLMMejEEQOuXpqM+szbAHYxh6Y/KZLYQF
2IMxTNErHJRNWAV7MAa/zsgVavWs27EHY/ipYTF7MuFG7MEY3F7b/d5FuA57
MIZ1vbc5FBKuwB6MwaA+eZzeF9bF2IMx7Os5tnkG4Vzsoet+2f6ZdZDwfezB
GJzC/YNKCF/DHoyh4609Z/yV9XnswRiCx8s/cCd8EnswBpFgduthwnHYgzFc
e1/1qZTwbuzBGFov9Y0y/sY6Answhviy4k9uhNdjD8bgaOT/5yDhQOzBCH7u
iswuJrwYezCCGS+uOul/Z+2FPRhBZs3OndMJu2APRtDfeV/4HsKO2IMRSJRm
DX1GeDT2YASw0/+0xg/Wg7EHIzCvnVk4kXAv7MEIpl85dj2CsAh7MIKrhnmz
HxA2wh6MoK1g4Z1/hDWxByPghn8tH97AWuEr34MR6E6vvbmacCv2YAQjr5W4
Xyb8HXswgrQr9hlfCVdjD0agPXZ/YfefrN9gD0bg2W32hQWEC7EHI1BfqTv5
GOEc7MEIdu0dkFpK+Db2YASpDgPzdBtZp2MPRhDQZ8/FyYRTsAcj2Hzxrus2
wgnYgxGs+Dv07l3CsdiDEdQaLv/ym3AU9mAEZoXF5QN+sQ7DHoyguaRy/xLC
IdiDIXy5oKB9krA/9mAIsTdTnd8QXoA9GELWWMeZek2sPbAHQzAJmiRxIuyM
PRhC+Bzza1sIO2APhiBS6aV7g7A99tD1582pHNRAeAD2YAjDnFKE3ZtZ22AP
Xb9fcv2LOYQtsAdDsHDUcY4lrIc9GIK5wsYDuYTVsAdD8D7730m5FtYd2IMh
3NXP3TCUcBP2YAiFwiArf8L12IMh5KQ37TpBuBJ7MIStj648LiFcgj0YQoyr
4Fm336zzsQdDCA1dmgCEH2IPhrDeVzxyNeFM7MEQ1nkcSD5L+CL2YAhvLlpW
vCOchD0YglutxUfdVtZHsAdD2Hj869XxhPdiD4aQf7jWbR3hSOzBEE5e9c05
TzgUezCAILUcpUrCQdiDAXx64qmn/4e1H/ZgANu8N/4YT9gbezCAcXMj4tcS
dsUeDGBdbLbpOcJO2IMBfG4/6PuOMGAPBtCcNylSp431UOzBAHRXDg4ZQ7gP
9mAAJYdShq0iLMEeDEBB1pqbRNgEezAAt3HBA0oIa2MPBjDWe7mf6l/WSvgD
bQygw3rQKjvCbdiDAVzfazB9CeEG7MEACt7NVThCuAZ7MADXuAXbcwmXYw9d
1ytuSWUb4SLswQDmqjzQ6t3O+gn2YABWszJ0ZhO+iz0YQIjX7poowhnYgwEI
Bv63/ybhVOzBAB5NExrUE07Ey2UAq3YuXmb6j/Uh7MEAzNRvxjkSjsEeDOCo
27z4NYTDsQd9iJ+VGJJMeC32oA9lHve7vyIcgD3ow6MO5TTFDtY+2IM+LPe4
pjOQsCf2oA89Sw0nziM8DXvQh77ufm67CU/AHvThstnPUbcJj8Qe9OHc88Z/
nwkPxB70IXbvpUPGnax7YA/6cPeTn9p4wkLsQR8qsufOCCJsgD3ow8QjxWuO
E9bAHvTh8GjVkHzCcqP5A6cP5fLDnP8QbsEe9KHk7Ek5G7k2xl+xB31wWbVj
lwvhD9iDPvzTs2neRLgMe9CH5MzMYecIF2APXb+fzsaZpYSzsAd9uDf6krOi
POub2IM+7P8WJe1POA170IfhYycXexJOxh70wfNjr/mRhOOxB32I/rsw9zLh
/diDPmgPHyB4R3gH9qAHJ589GaimwHoT9qAHJsGLBw4iHIw96MFs/zE63oSX
Yg96cGHLvqc7CM/DHvRAU233/CuE3bAHPVB+v7z0HeEp2IMenA327a2myHos
9qAHux6mzRlI2A570IMWl80BXoT7YQ96cIdT844kLMMe9GDM4LA+aYTNsAc9
uLrC/M1rwgLsQQ8yHmr5KiqxVsEeur7fg1Ev+xBuxx70wO9jlpUb4Ubsoet+
jfkxeTPhOuxBD2zfjPBIIVyBPehB3qpyhxeEi7EHPVAKUNBrI5yLPejBgYcV
9yTKrO9jD3oQrXbSeTLha9iDHnSuCr27ivB57EEP9F8f04knfBJ70IMlKUPG
ZhGOwx70wLkpyO0r4d3Ygy6orYyYYqDCOgJ70IV9q+JkIwmvxx50wa+5vGIh
4UDsQRcG7t+8IZrwYuxBF8bvvtCWTtgLe9CF2oIDXm8Iu2APuqD/yfuEvCpr
R+xBF2QqI572IDwae9AFga5r8f8ID8YedMFkz6uHIYR7YQ+6oJNeH3uMsAh7
0IVPHnedsggbYQ+6MEJrQ3U9YU3sQRd2KE9eoKvGWsGX70EXptp4ZA0j3Io9
6MIoxXwNb8LfsQddGP7u+ZAIwtXYQ9f9PhMzPpXwG+xBF74p9bYvJFyIPeiC
kdNL/RbCOdiDLhzceKHIXJ31bexBF7Q9q0LGEE7HHnTh15RDcr6EU7AHXchd
92tFDOEE7EEXVl63yr5MOBZ7EEBC7Bi5UsJR2IMAomZuFrcTDsMeBHCxpaOH
WIN1CPYggM99aowmEPbHHgQQ4eP5ZSnhBdiDAN5mhSXvIeyBPQggud8mxwzC
ztiDAHxHr3lRRtgBexDAK6e9Y/4RtsceBFDh+y1O3I31AOxBAPmL0kvHE7bB
HgTQWaTQsYSwBfYgANW/8pq7CethDwLQ/Vwkn05YDXsQQObiuPevCHdgDwJw
7gg+/YdwE/YggIC2qBmWmqzrsQcBmPm2fwbCldiDANp0v/j5EC7BHgQwJmpt
4XbC+dhD19dLckTnCD/EHgTwurFpVgHhTOxBAOrF1qE/CV/EHgTQe9G67QZa
rJOwBwG4awhChxEePIO/IDqQ803d05Ow6DR/nnVAtTNSvJGwJv7AUR0Y2pxc
dJxwK55HHXBz3rn8IeFqPG86IDd9amM14UI8Tzrgq6E3X1Wb9W08LzpgOqPl
Rk/CKfgDW3XgTK7Jv8mEYz/w91sHtpcf7hVAOGwwfz91YPXtfWP3EvbHH+iq
A4HLZOPTCXuU8fdDB9Qylg8sJuzQiz8Q2rCwb7RGC+EB+ANftWGJ/ZFnxjqs
LQr454k2vO2WuWE4YTURf6C0wf64vOFswk34PNCGT3cP/BdKuBJ714YqpWj1
BML52LM2hL9WXHSPcCb2qg0Pg8zOVxJOusH3qA2Dy+or5AWs9+IP1NUG9cq9
/ySEQ+fwPWnDcdseag6E/S7xvWhDhEN+hw9hV/yBu9rguSCuahthwB604NHp
M2nJhPtgD1oQ9dfA/zFhE+xBCyZJ/+rXEVaaxPegBZvSglPUdFk3YA9acEA1
vmdPwuXYgxboLow+PInwE+xBCywKvRqXEM7AHrSgxLaXfRThROxBCxw5rRWp
hGOwBy24GWG1L5fwWuxBC+QWrU+sJ+yDPWiBssmwYxp6rKdhD5pQdT5gey/C
I7EHTVikbj/XiXAP7EETJn25LFtK2AB70IT7n76X7iQshz8wWRM8F6uvO0v4
K/bQ5cumak8Jl2EPmqD0adi2OsJZ2IMmlLVsaFDVZ52GPWjCr+v/JnUnHI89
aMK0wuJ9EwjvwB40QT/b5MkiwsHYgybc/lX5NYLwPOxBE7QPOsglEZ6CPXSD
W7c9FR4RtsMeusENT/tfVYRl2EM38B7eViRnwFqAPXSDxs60E1aE27GHbqA6
cPXc0YTrsIducLD/HM05hIuxh24QPGRzygbC97GHblDq/XPQEcLnsYcun3x6
MZNwHPbQDd6WWZqWEo7AHrqBSYbiqmbCgdhDN7jzeO9tfUPWXtiDBpzc9qbZ
lrAj9qABraNbhNMID8YeNACkf4YFEBZhDxowflwrxBDWxB40QHGPmn0q4Vbs
QQPySkZLnxCuxh404HjepfZPhAuxBw3o07kiR9GI9W3sQQM2fzoQJiacgj1o
QPei/r05wrHYgwaYtLvneBEOwx40oGSDyGU9YX/sQQMSJx8rOEzYA3tQhyDH
DyOuEnbAHtQhcKDikSLCA7AHdfh3Xv/zD8IW2IM6DBvdvaeWMWu1o3wP6rBm
2nTPXoSbsAd1eD7gdOhEwpXYgzo80Bu614dwPvagDqu6GR/cQjgTe1CHGKPZ
0QmEk7AHdTAwMFx1i/Be7EEd1j5xn1JGOBR7UIfC90OMmwn7YQ9qcLTuwUtd
E9au2IMaHJ6lHd6PMGAPauC0p69kMuE+2IMayOXbZvgSNsEe1GDz8L52EYSV
svge1KChxvZiIuEG7EENJuVPN7pDuBx7UINrjxMCXxN+gj2owY2EXneaCWdg
D13fr5xqu64p60TsQQ22bBnftx/hGOxBDWac+D3NifBa7EENcrP7+S4m7IM9
qMKy0e0rwglPwx5UwcNh5bIEwiOxB1U48Dth1k3CPbAHVfDyOWRfQtgAe1CF
35v8tBsJy+ELEVRBwdrmlZYZ66/Ygyooiip39yRchj2owlzJmRHjCWdhD6qQ
8ST67TzCadiDKmjGJwSEEo7HHrqs3dB0mPAO7EEVbDbtDbhCOBh7UIGWQXvf
FhCehz2owP8Wd46oJzwFe1CBPYO/71E2Z22HPajAu3P+pSLCMuxBBQZkR+mN
JCzAHlTgwGKPMe6E27EHFUif92lhEOE67EEFPgaNWb+LcDH2oAJRk0IjUgjf
xx5UoCz0dPgjwuexBxX4dyA/uIJwHPagAnEK8rP/EI7AHlRAvrfLEAML1oHY
gzL88nqu2J+wF/agDD1Kt+dMIuyIPSjD6JyojT6EB2MPypAyvrbHZsIi7EEZ
mueef/IfYU3sQRl+an32yiDcij0oA9id/1RAuBp7UAab60oLPxMuxB6UYa6L
/CtFS9a3sQdluP0gbYSQcAr2oAz258WH7QjHYg/KkJa6oNaFcBj2oATRDuF9
lhP2xx6UIPXX7sXbCXtgD0rwUHT44AnCDtiDEgzofvbGLcIDsAclWDjjZdEr
whbYgxIEfZBW/SCsZsT3oARnFM9WqwtZN2EPSsCVBb6TEq7EHpTgUNDOvFGE
87EHJQgrk7vkTjgTe1CC8fKftq8knIQ9KEF5yTi3aMJ7sQclmDSst9lpwqHY
gyKoNqa8vEvYD3tQBGFubngZYVfsQRGCQhK6NxIG7EER4hNtH3azYt0He1AE
xbp9LtaETbAHRYh9l182mrASx/egCFPUGlw9CDdgD4pwr0rt8UrC5diDIgx6
I+sfTfgJ9qAI9jOn70oinIE9KILLuaNVdwgnYg+KoN9Ht08p4RjsQQFsTe/5
NxBeiz0oQOKF9FPqItY+2IMCaBn/KZQQnoY9KEDEhuNNIwiPxB4U4FFzuvZM
wj2wBwWQHgarAMIG2IMCaPrNtNlOWA5feKQAhb4d0kTCX7EHBRgX42hyg3AZ
9qAA3R+BYhHhLOxBAcSNv6rrCadhDwpw4VfAHUUx63jsQQEeJtyNsSC8A3uQ
B9O7P1yGEA7GHuThp5GOwJnwPOxBHm759sxaTHgK9iAPbxZNXrGZsB32IA9H
72/RjSMswx7kAUSvU9MIC7AHeejbw3vEU8Lt2IM8LA2yfFRFuA57kIfiWOnY
NsLF2IM8uFttzNSTsL6PPcjDkPihNr0Jn8ce5MFtj1f0OMJx2IMc1K79Wzub
cAT2IAfKL61GBhMOxB7kIFW/ZHsMYS/sQQ5Onu+Vl0TYEXuQgxaNXip3CA/G
HuTgzeFKu1eERdiDHCy44bnwG2FN7EEOrrxI2qYsZd2KPcjBEsg7bkm4GnuQ
A/35by4PIVyIPcjBxV0Vt6YSvo09yEGNZfWdRYRTsAc5CFr8+/pGwt3xhVmd
nOCWLPUg4Q58YVgnt3n52tgLhF99589rJ7e1oCMkm/D5/fx57ORq+2ZNf0d4
K74QrJPLf1Msaybs+YY/T51cp3RUg6aMte0m/rx0cI/c1TNkhNXwhV8d3Nvs
8YEjCb/HF551cM23O2SuhK8t4e9n1++3C4qWEd6lxd+vDm58lPHarYR98IVm
Hdw05b1GRwmPmMk/j/5xo2Zcu5BOWO8P/7z5xwXnHxqVS/hzPP88+cf1fToq
p4rwfXxh2z/u8JnrE/8QPlzNPw/+cWtyBA8F1qwDdvC9/+P8ds4c0oPweHwh
Wzt30X3/CY6wRSHfazsXe+ylijvhX6v4Htu5u7nWiwII5xrzvbVzTjMP3t5G
+AS+cK6dm5vZT+sY4bVz+V7auVHBHW4ZhP+nyOfQzhUKdI/kEbbBHv5yR81X
lXwg/A97+MsN7GWr2Ua4GHv4y3WUuY/QtWF9Dnv4y0149mthD8Lh2MNfbtsV
3UiO8Czs4S8nHHv3hBvhAdhDG7dmuMr15YRVsYc2LnJBS3YE4Qrsgf//JUcL
jhK+ij20cVOTFF6kE47BHtq4g5F2z54SXog9tHGNfZ0eVRK2xx7+cD/iHa78
JqyLPfzhDKoHH9PuzroOe/jDDRH12GJN+B728Idz2th77kjCh7CHP1zl4CnD
ZhBejj384Sr2HVZfStgBe2jlXL6ZlYQRNsceWrnSyx/jDxNuxB5aOY/ZnXMu
En6KPbRyPddsMM0mnIg9tHLKyYuevyW8Bnto5SyO5m1uJOyMPbRyLcJbvdR7
sLbGHn5zctpjC60It2MPv7n+ngGBQwm/xB5+c6Dp3G0q4VTs4Tc32eFH4kLC
W7CH31y73Tzb9YQ9sIffnMvIS7f3Eu6PPbRwEdfrx54hrII9tHBXBoiz7hB+
hz20cFUT5kMx4QzsoYVLu37jej3haOyhhSufM7yXfE/WC7CHFu6N7Y/DxoSH
Yw/N3JzJ9XL9CAuwh2bOonr4IgfCtdhDM2fs9i3Lk/Bd7KGZM7UyEK0kfBB7
aOZ2vL8Tsp2wP/bQzDl4tz05Rngc9tDEbdr+2iiDsBn20MT1C1w2L5fwT+yh
iZvjev90JeEn2EMTtyu+rqaF8HHsoYnTftsk1erFOgR7aOJ+FzZ7SQlPxR6a
uDX+7fuGE5ZhD7+40memj/5H+C/28IvTc5jbsIhwEfbwi1vqWmEaSvgs9vCL
G5uZwu0nHIY9/OJavAvnpxB2xx5+cXODfMPuEu6HPTRyh1zDjhYTVsYeGrl3
p/teqSdcjj00ctYO4Y/lerO+gj00cjec95UZEY7CHhq5RJuAmj6E52MPXQ7q
83MsYTvs4ScXLqps9SCsgz385Iz8jv0LIFyDPfzkFPLXdkYQvoM9/ORShds7
jhCOxR5+cp8j3rWlEV6GPfzk9EL2NeUQHos9NHCuDzK/lBM2xR4auIC9Syob
CTdgDw1cnyU3i9T6sH6MPTRwxwc9fCgknIA9NHAXhselDSa8Gnto4BL6ucY7
EZ6CPTRwY/prR84jPMGZP+8/uOePK5aHEG46yJ/nH5xCa8WMGMIn3/Hn9Qen
MqSH3UnC0/CFpt85LrDYLJNwhz9/3r5zIeYdf58RPo8vXP3OWfe+//YjYc92
/rx84/KFQ2/+IazmwJ+Hb9w9hdDDOn1ZX4vm7/c3LnLtxVXWhH1e8vfzK9f/
Zr3zCMJ6+MLVr9ysROee0wnfX8Dfj69c99RWBV/CAfhC2C/cKnm18lDCFo38
8+YLZxMen7GfcC6+sPYL5/6gJCaF8Not/POings2LPO5S9jmKf88qOfqjj4c
WUy4WMD3Xs+1jr1hUE843IP/OJ85nRfvv3YSHoAvrP3MKXz3zDbsx7qilu/x
M+ffZ1pCb8Ix+ELdOu60fs2aMYTt1/A91XHveji4uBOuwxf+1nFBf/f3XU74
kArfQx2n079dfSthB+yhlvPakVobR7gRe6jlKluf5lwknIg91HLJF7afySLs
jD3UcArmelFvCLdjDzWcutZ/AQ2EU7GHGm7B9akzVfqz9sAePnEhWQtGWxBW
wR4+cb6+mr0GEs7AHj5xhivCTBwJL8AeqjnBrBZ1b8IC7KGa01l8pmMV4bvY
QzXX/XJBy07C/tjDR+7V+LONxwmbYQ8fuXK7kMarhJ9gDx+5Po9CWvIIh2AP
Hzg77+8dVYRl2MMH7ul7iWYr4SLs4QPnc8xLqD2AdRj2UMXJRdUMkRHuhz1U
cbvmaM+wJ1yOPVRxITdkIdMIR2EPldzuGRuPLyZshz1UcgvFK56HEq7BHio5
lR2uKgcIx2IPlVzO7miHs4Qj8IWg77mNRiFR9whX4gtJK7gV+uvLXhEeeYs/
rxXco2fy/b8SjnPiz+M7zlwWulvBlnXTa/68lXMrSr1+mxCetoQ/T+VcXqnF
0v6Ez7fy5+Utdy/evnY8YTV84egbLmOL/Qovwj74wtM33JeeZxRWEb6PL1x9
zT37oXtyJ2GLofz9KuMOztZ3TiS8Npu/H2Xc66TJqtcJF7vyz6NSLm/MwoJn
hAdU88+bUi4jrFtSNeGYVfzzpIRTHtS54y/hOgX+Hyy84mx9FTfpDWTtgC90
fcXlDa7b2pNwIr5Qtpgbn7DzKBBuxxfavuSCdxZmuxP2AL7Xl1xQ0RXFFYQz
nvM9FnF564e7RRIWzOV7e8Ed+7fm7jHC/t/5nl5wQ7IOj7pK+MlGvpdCbsGz
4uJ8wjJ8YW0hF7s5bFs1Ybnh/Hkv4HrfUJzeTjjTnT/Pz7h9VlV2BoNYB+IL
m/K5xFvXR/ch3OMgfx5zuf3fxvs4EK68wp+3p9z8x/7nvAjHFfHn6Qn3u2KQ
0WrC0/CFUI+58gvPkncRVhPw5yGbuxEbPzeZ8P1+/P3O4qKT7cbdI7x2Kn8/
H3FtniGuZYQH4AunHnBpswMO/SRchy/Uus+dPRWp2W0w6zEz+Ot9l5s/bONN
GeH0vfz1vM3FFAcnjSYsLeCv1w1utprScw/Csd34f3Bznfs+ZiK3irDyJP77
zeAeJra07SIcEsl/P5e5ByFhamcJP9vOf96L3IjcniuyCF9U4P/C6VnOa8/Q
YZWE92zk/7wkbsMv86XthCsb+N8vgSttuKdnOoT1yRr+62M540u5o4YSfprJ
/wePCK7OUtA2gzCuhYPTqIdi81lBhP8PqbZm2Q==
         "]]}}, {{
        Directive[
         PointSize[
          NCache[
           Rational[1, 180], 0.005555555555555556]], 
         AbsoluteThickness[1.6], 
         RGBColor[0, 0, 1]]}, {
        Directive[
         PointSize[
          NCache[
           Rational[1, 180], 0.005555555555555556]], 
         AbsoluteThickness[1.6], 
         RGBColor[0, 1, 0]]}}, {{
        Directive[
         PointSize[
          NCache[
           Rational[1, 180], 0.005555555555555556]], 
         AbsoluteThickness[1.6], 
         RGBColor[0, 0, 1]]}, {
        Directive[
         PointSize[
          NCache[
           Rational[1, 180], 0.005555555555555556]], 
         AbsoluteThickness[1.6], 
         RGBColor[0, 1, 0]]}, {}, {}, {}}, {{
        Directive[
         PointSize[
          NCache[
           Rational[1, 180], 0.005555555555555556]], 
         AbsoluteThickness[1.6], 
         RGBColor[0, 0, 1]]}, {
        Directive[
         PointSize[
          NCache[
           Rational[1, 180], 0.005555555555555556]], 
         AbsoluteThickness[1.6], 
         RGBColor[0, 1, 0]]}, {}, {}, {}}}, {{}, {}}}, {
    DisplayFunction -> Identity, DisplayFunction -> Identity, AspectRatio -> 
     NCache[GoldenRatio^(-1), 0.6180339887498948], Axes -> {True, True}, 
     AxesLabel -> {None, None}, AxesOrigin -> {0, 0}, DisplayFunction :> 
     Identity, Frame -> {{False, False}, {False, False}}, 
     FrameLabel -> {{None, None}, {None, None}}, 
     FrameTicks -> {{Automatic, Automatic}, {Automatic, Automatic}}, 
     GridLines -> {None, None}, GridLinesStyle -> Directive[
       GrayLevel[0.5, 0.4]], 
     Method -> {
      "OptimizePlotMarkers" -> True, 
       "CoordinatesToolOptions" -> {"DisplayFunction" -> ({
           (Identity[#]& )[
            Part[#, 1]], 
           (Identity[#]& )[
            Part[#, 2]]}& ), "CopiedValueFunction" -> ({
           (Identity[#]& )[
            Part[#, 1]], 
           (Identity[#]& )[
            Part[#, 2]]}& )}}, 
     PlotRange -> {{0, 10.82}, {-0.0028985634899889898`, 
       1.6805055917154323`}}, PlotRangeClipping -> True, PlotRangePadding -> {{
        Scaled[0.02], 
        Scaled[0.02]}, {
        Scaled[0.05], 
        Scaled[0.05]}}, Ticks -> {Automatic, Automatic}}],FormBox[
    FormBox[
     TemplateBox[{"\"vMCKATC4\"", "\"vMSCHADC4\""}, "LineLegend", 
      DisplayFunction -> (FormBox[
        StyleBox[
         StyleBox[
          PaneBox[
           TagBox[
            GridBox[{{
               TagBox[
                GridBox[{{
                   GraphicsBox[{{
                    Directive[
                    EdgeForm[
                    Directive[
                    Opacity[0.3], 
                    GrayLevel[0]]], 
                    PointSize[0.5], 
                    AbsoluteThickness[1.6], 
                    RGBColor[0, 0, 1]], {
                    LineBox[{{0, 10}, {20, 10}}]}}, {
                    Directive[
                    EdgeForm[
                    Directive[
                    Opacity[0.3], 
                    GrayLevel[0]]], 
                    PointSize[0.5], 
                    AbsoluteThickness[1.6], 
                    RGBColor[0, 0, 1]], {}}}, AspectRatio -> Full, 
                    ImageSize -> {20, 10}, PlotRangePadding -> None, 
                    ImagePadding -> Automatic, 
                    BaselinePosition -> (Scaled[0.1] -> Baseline)], #}, {
                   GraphicsBox[{{
                    Directive[
                    EdgeForm[
                    Directive[
                    Opacity[0.3], 
                    GrayLevel[0]]], 
                    PointSize[0.5], 
                    AbsoluteThickness[1.6], 
                    RGBColor[0, 1, 0]], {
                    LineBox[{{0, 10}, {20, 10}}]}}, {
                    Directive[
                    EdgeForm[
                    Directive[
                    Opacity[0.3], 
                    GrayLevel[0]]], 
                    PointSize[0.5], 
                    AbsoluteThickness[1.6], 
                    RGBColor[0, 1, 0]], {}}}, AspectRatio -> Full, 
                    ImageSize -> {20, 10}, PlotRangePadding -> None, 
                    ImagePadding -> Automatic, 
                    BaselinePosition -> (Scaled[0.1] -> Baseline)], #2}}, 
                 GridBoxAlignment -> {
                  "Columns" -> {Center, Left}, "Rows" -> {{Baseline}}}, 
                 AutoDelete -> False, 
                 GridBoxDividers -> {
                  "Columns" -> {{False}}, "Rows" -> {{False}}}, 
                 GridBoxItemSize -> {"Columns" -> {{All}}, "Rows" -> {{All}}},
                  GridBoxSpacings -> {
                  "Columns" -> {{0.5}}, "Rows" -> {{0.8}}}], "Grid"]}}, 
             GridBoxAlignment -> {"Columns" -> {{Left}}, "Rows" -> {{Top}}}, 
             AutoDelete -> False, 
             GridBoxItemSize -> {
              "Columns" -> {{Automatic}}, "Rows" -> {{Automatic}}}, 
             GridBoxSpacings -> {"Columns" -> {{1}}, "Rows" -> {{0}}}], 
            "Grid"], Alignment -> Left, AppearanceElements -> None, 
           ImageMargins -> {{5, 5}, {5, 5}}, ImageSizeAction -> 
           "ResizeToFit"], LineIndent -> 0, StripOnInput -> False], {
         FontFamily -> "Arial"}, Background -> Automatic, StripOnInput -> 
         False], TraditionalForm]& ), 
      InterpretationFunction :> (RowBox[{"LineLegend", "[", 
         RowBox[{
           RowBox[{"{", 
             RowBox[{
               RowBox[{"Directive", "[", 
                 RowBox[{
                   RowBox[{"PointSize", "[", 
                    FractionBox["1", "180"], "]"}], ",", 
                   RowBox[{"AbsoluteThickness", "[", "1.6`", "]"}], ",", 
                   InterpretationBox[
                    ButtonBox[
                    TooltipBox[
                    GraphicsBox[{{
                    GrayLevel[0], 
                    RectangleBox[{0, 0}]}, {
                    GrayLevel[0], 
                    RectangleBox[{1, -1}]}, {
                    RGBColor[0, 0, 1], 
                    RectangleBox[{0, -1}, {2, 1}]}}, DefaultBaseStyle -> 
                    "ColorSwatchGraphics", AspectRatio -> 1, Frame -> True, 
                    FrameStyle -> RGBColor[0., 0., 0.6666666666666666], 
                    FrameTicks -> None, PlotRangePadding -> None, ImageSize -> 
                    Dynamic[{
                    Automatic, 1.35 CurrentValue["FontCapHeight"]/
                    AbsoluteCurrentValue[Magnification]}]], 
                    StyleBox[
                    RowBox[{"RGBColor", "[", 
                    RowBox[{"0", ",", "0", ",", "1"}], "]"}], NumberMarks -> 
                    False]], Appearance -> None, BaseStyle -> {}, 
                    BaselinePosition -> Baseline, DefaultBaseStyle -> {}, 
                    ButtonFunction :> With[{Typeset`box$ = EvaluationBox[]}, 
                    If[
                    Not[
                    AbsoluteCurrentValue["Deployed"]], 
                    SelectionMove[Typeset`box$, All, Expression]; 
                    FrontEnd`Private`$ColorSelectorInitialAlpha = 1; 
                    FrontEnd`Private`$ColorSelectorInitialColor = 
                    RGBColor[0, 0, 1]; 
                    FrontEnd`Private`$ColorSelectorUseMakeBoxes = True; 
                    MathLink`CallFrontEnd[
                    FrontEnd`AttachCell[Typeset`box$, 
                    FrontEndResource["RGBColorValueSelector"], {
                    0, {Left, Bottom}}, {Left, Top}, 
                    "ClosingActions" -> {
                    "SelectionDeparture", "ParentChanged", 
                    "EvaluatorQuit"}]]]], BaseStyle -> Inherited, Evaluator -> 
                    Automatic, Method -> "Preemptive"], 
                    RGBColor[0, 0, 1], Editable -> False, Selectable -> 
                    False]}], "]"}], ",", 
               RowBox[{"Directive", "[", 
                 RowBox[{
                   RowBox[{"PointSize", "[", 
                    FractionBox["1", "180"], "]"}], ",", 
                   RowBox[{"AbsoluteThickness", "[", "1.6`", "]"}], ",", 
                   InterpretationBox[
                    ButtonBox[
                    TooltipBox[
                    GraphicsBox[{{
                    GrayLevel[0], 
                    RectangleBox[{0, 0}]}, {
                    GrayLevel[0], 
                    RectangleBox[{1, -1}]}, {
                    RGBColor[0, 1, 0], 
                    RectangleBox[{0, -1}, {2, 1}]}}, DefaultBaseStyle -> 
                    "ColorSwatchGraphics", AspectRatio -> 1, Frame -> True, 
                    FrameStyle -> RGBColor[0., 0.6666666666666666, 0.], 
                    FrameTicks -> None, PlotRangePadding -> None, ImageSize -> 
                    Dynamic[{
                    Automatic, 1.35 CurrentValue["FontCapHeight"]/
                    AbsoluteCurrentValue[Magnification]}]], 
                    StyleBox[
                    RowBox[{"RGBColor", "[", 
                    RowBox[{"0", ",", "1", ",", "0"}], "]"}], NumberMarks -> 
                    False]], Appearance -> None, BaseStyle -> {}, 
                    BaselinePosition -> Baseline, DefaultBaseStyle -> {}, 
                    ButtonFunction :> With[{Typeset`box$ = EvaluationBox[]}, 
                    If[
                    Not[
                    AbsoluteCurrentValue["Deployed"]], 
                    SelectionMove[Typeset`box$, All, Expression]; 
                    FrontEnd`Private`$ColorSelectorInitialAlpha = 1; 
                    FrontEnd`Private`$ColorSelectorInitialColor = 
                    RGBColor[0, 1, 0]; 
                    FrontEnd`Private`$ColorSelectorUseMakeBoxes = True; 
                    MathLink`CallFrontEnd[
                    FrontEnd`AttachCell[Typeset`box$, 
                    FrontEndResource["RGBColorValueSelector"], {
                    0, {Left, Bottom}}, {Left, Top}, 
                    "ClosingActions" -> {
                    "SelectionDeparture", "ParentChanged", 
                    "EvaluatorQuit"}]]]], BaseStyle -> Inherited, Evaluator -> 
                    Automatic, Method -> "Preemptive"], 
                    RGBColor[0, 1, 0], Editable -> False, Selectable -> 
                    False]}], "]"}]}], "}"}], ",", 
           RowBox[{"{", 
             RowBox[{#, ",", #2}], "}"}], ",", 
           RowBox[{"LegendMarkers", "\[Rule]", 
             RowBox[{"{", 
               RowBox[{
                 RowBox[{"{", 
                   RowBox[{"False", ",", "Automatic"}], "}"}], ",", 
                 RowBox[{"{", 
                   RowBox[{"False", ",", "Automatic"}], "}"}]}], "}"}]}], ",", 
           RowBox[{"Joined", "\[Rule]", 
             RowBox[{"{", 
               RowBox[{"True", ",", "True"}], "}"}]}], ",", 
           RowBox[{"LabelStyle", "\[Rule]", 
             RowBox[{"{", "}"}]}], ",", 
           RowBox[{"LegendLayout", "\[Rule]", "\"Column\""}]}], "]"}]& ), 
      Editable -> True], TraditionalForm], TraditionalForm]},
  "Legended",
  DisplayFunction->(GridBox[{{
      TagBox[
       ItemBox[
        PaneBox[
         TagBox[#, "SkipImageSizeLevel"], Alignment -> {Center, Baseline}, 
         BaselinePosition -> Baseline], DefaultBaseStyle -> "Labeled"], 
       "SkipImageSizeLevel"], 
      ItemBox[#2, DefaultBaseStyle -> "LabeledLabel"]}}, 
    GridBoxAlignment -> {"Columns" -> {{Center}}, "Rows" -> {{Center}}}, 
    AutoDelete -> False, GridBoxItemSize -> Automatic, 
    BaselinePosition -> {1, 1}]& ),
  Editable->True,
  InterpretationFunction->(RowBox[{"Legended", "[", 
     RowBox[{#, ",", 
       RowBox[{"Placed", "[", 
         RowBox[{#2, ",", "After"}], "]"}]}], "]"}]& )]], "Output",
 CellChangeTimes->{3.8192801838839364`*^9},
 CellLabel->
  "Out[567]=",ExpressionUUID->"1830ba81-a132-4f4d-9446-b74766da001a"]
}, Open  ]],

Cell[BoxData[""], "Input",
 CellChangeTimes->{{3.812969772093658*^9, 3.8129697795645237`*^9}, 
   3.8192787246825953`*^9},ExpressionUUID->"bdcf57e7-b9ac-4e4d-a8c2-\
f8724dac7676"],

Cell[BoxData[
 RowBox[{"(*", 
  RowBox[{
  "Plots", " ", "of", " ", "AcylCoas", " ", "and", " ", "Free", " ", "CoA"}], 
  "*)"}]], "Input",
 CellChangeTimes->{{3.8080291395928926`*^9, 
  3.808029169186741*^9}},ExpressionUUID->"9fca1157-2455-472f-9864-\
0a529f066e72"],

Cell[CellGroupData[{

Cell[BoxData[
 RowBox[{
  RowBox[{"t1", "=", 
   RowBox[{"ListLinePlot", "[", 
    RowBox[{
     RowBox[{"{", 
      RowBox[{
      "DataUpNDSc4acylcoad", ",", "DataUpNDSc6acylcoad", ",", " ", 
       "DataUpNDSc8acylcoad", ",", "DataUpNDSc10acylcoad", ",", 
       "DataUpNDSc12acylcoad", ",", " ", "DataUpNDSc14acylcoad", ",", 
       "DataUpNDSc16acylcoad"}], "}"}], ",", 
     RowBox[{"PlotRange", "\[Rule]", "All"}], ",", " ", 
     RowBox[{"PlotStyle", "\[Rule]", "Automatic"}], ",", " ", 
     RowBox[{"AxesStyle", "\[Rule]", 
      RowBox[{"Directive", "[", 
       RowBox[{"Black", ",", "18"}], "]"}]}], ",", 
     RowBox[{"LabelStyle", "\[Rule]", 
      RowBox[{"Directive", "[", 
       RowBox[{"Black", ",", "18"}], "]"}]}], ",", 
     RowBox[{"PlotLegends", "\[Rule]", 
      RowBox[{"{", 
       RowBox[{
       "\"\<C4-AcylCoA\>\"", ",", "\"\<C6-AcylCoA\>\"", ",", " ", 
        "\"\<C8-AcylCoA\>\"", ",", "\"\<C10-AcylCoA\>\"", ",", " ", 
        "\"\<C12-AcylCoA\>\"", ",", "\"\<C14-AcylCoA\>\"", ",", " ", 
        "\"\<C16-AcylCoA\>\""}], "}"}]}], ",", 
     RowBox[{"PlotLabel", "\[Rule]", "\"\<Mitochondrial AcylCoAs\>\""}], ",", 
     "\[IndentingNewLine]", 
     RowBox[{"Frame", "\[Rule]", 
      RowBox[{"{", 
       RowBox[{
        RowBox[{"{", 
         RowBox[{"True", ",", "False"}], "}"}], ",", 
        RowBox[{"{", 
         RowBox[{"True", ",", "False"}], "}"}]}], "}"}]}], ",", 
     RowBox[{"FrameLabel", "\[Rule]", 
      RowBox[{"{", 
       RowBox[{
        RowBox[{"{", 
         RowBox[{"\"\<Concentration(\[Mu]M)\>\"", ",", "None"}], "}"}], ",", 
        RowBox[{"{", 
         RowBox[{"\"\<C4-KetoAcylCoA(\[Mu]M)\>\"", ",", "None"}], "}"}]}], 
       "}"}]}], ",", " ", 
     RowBox[{"BaseStyle", "\[Rule]", 
      RowBox[{"{", 
       RowBox[{
        RowBox[{"FontSize", "\[Rule]", " ", "18"}], ",", "  ", 
        RowBox[{"FontWeight", "\[Rule]", " ", "\"\<\>\""}]}], "}"}]}], ",", 
     " ", 
     RowBox[{"FrameStyle", "\[Rule]", 
      RowBox[{"Thickness", "[", "0.00005", "]"}]}], ",", " ", 
     RowBox[{"ImageSize", "\[Rule]", 
      RowBox[{"Scaled", "[", "0.25", "]"}]}], ",", " ", 
     RowBox[{"AspectRatio", "\[Rule]", "1"}]}], "]"}]}], 
  "\[IndentingNewLine]"}]], "Input",
 CellChangeTimes->{{3.80803643188375*^9, 3.8080365662932463`*^9}, {
  3.808040736956826*^9, 3.8080407546724434`*^9}},
 CellLabel->
  "In[568]:=",ExpressionUUID->"fdbb9a83-9578-42cf-b33f-c57ffb690401"],

Cell[BoxData[
 TemplateBox[{GraphicsBox[{{}, {{{}, {}, {
        Hue[0.67, 0.6, 0.6], 
        Directive[
         PointSize[
          NCache[
           Rational[1, 360], 0.002777777777777778]], 
         RGBColor[0.368417, 0.506779, 0.709798], 
         AbsoluteThickness[1.6], FontSize -> 18, FontWeight -> ""], 
        LineBox[CompressedData["
1:eJw123c8lf//x3Fb9t7zDO3S0C7XMymJjIiM7D3PPqdJpTS1SxqfhpaWFpX2
0I6oaKdJGpIQ4Xe8vn7++dzOja5zXa/7+/F2XT6wotJnxCopKCiMU1FQ6P7v
/3+stoka4uyijXnGx91q5mYxq9ac/5PbotfzehNz7Pe/z5+fGuCc7dJ633O7
mI+fzf/MP2HU8/l85tqb0+rbl5sgb1v3x2EmIdStxCPSDOfp648zT66njssd
Y4Fvvt1HOMnwrhdkLTew6vn3Z5gS/NzKqbOGZtU+3gTNYubqNP6+9Ku2oMNt
O8+cnXPW4LyHPfqGrr3+p+9FJvWid6fZKBaK6fiXmXpvlbsBbDa6/3XVvqtM
/brgZKkOB/X0fteY00k+x+e1cjCcPm4w/r3XDYn9wO15/5tMm+RI8ohHDrjx
p/sdbjEjJ6889/1cb2jR+dxmuj4P9Vu7rw/8aAB3mODvimFWOX2xnc7vLsP/
tODjBlk/fJjbfcB7zJraotfNUf0xgM73AZPiGTN46vQBEHafHu8hs6u9uCB7
1ECU0Pk/Yi5fbzUrYg2CImmUM0fM6wc90RqM/XQ95cw+qV7u+z+D4V7T/QaP
Ga3hF5tr3jriO13fY2ZTjRavLmYI1l/vvoAKpv3lvIYXz4dgBF1vJTO9ofLy
La+heE4DqmR4AV4WBTeGYgFd/xNm+fEVY5ePHgZW9+nYPmXeWj4Oijg2DLdo
Hk+ZTq/ZR4axhyMxrvvjGeMdtzaia8tw6NB8qhi3Ub0PlWo54aRb9wlWMcuu
pR1fnumEmTSvauYDw9s5+Y8T/hJgNZMXYLyzI3EEdtL8njPSUo/KwjcjMJEW
wAtmjeKQmHC/kfhE83zBODWyBBp3RmIFgb5klo//bHNi/CgMovm+YpzGXFnm
c3IUHj/o/njFaLzPuvfdYTTENO/XTJ/3F1Sz80bDovtyjd8wBs35ftZ6Y3CJ
5v+GybgR9OjYkjGI7D5c6FumxuNJzrjWMfhfI++YpxYqx26ljIU/Xc87JnPy
K8azZiwOkM87ZkVi5OyymePQStf3jnn0X5Gl971xmEZeNczovH6r7zuPxw66
3hrm79cJt1xPj8cP8qthpq4urr7QZwL+F8B75m5xfvWgHROwgTzfM6ZW8c92
6jvjIx3uPdMqvvhec6kzRpLvB0Z4vFRH/NcZy2k+H5if0Ubxr1IZvCCeD0yi
9r4OvGcwkOb1kdn/uCXddwCwkPw/MjPn/NVZFAuU0/w+MpXOW8JP/AewaT18
YoQr/JJfPQdENM9PTKFaxqhexhNRSuvjE5PBHXpvmNdEmNN8PzNqCd79QpdP
RBKtl89M7L6c4KzrE3GR5v2ZWaEtjj7ybyJ0af18YQxGhbo/HumCCJr/F8bv
t8CgmeeCU7SevjBdRleuWhxxgQp51DJu1nah4z+5IIA8apkDVR61s+0m4RB5
1DJqr58nLgyahDbyqGV8Osd+2rlxEjzJo47Zs/9K2MWHk7CLPOqYWazcF8/V
XdFAHnXMw7dPQ5snusKFPL4yX7en1BnMd8Um8vjKeM0bnjWwyBWfyeMr88/2
85ApDa4YTR71jPZBh99h/Sdj5f82IOZ4wZxHkpjJeEUe9Uwc17d0za7JGEwe
35gnfspv9lVPRiZ5fGMcN5ebnzecggry+Mb0cfww56HnFHDJ4ztz0sxHpWbZ
FEjI4zvjVmhW8vvqFNwhj+/Mmzm996i2T4ElefxgJlybed50hBtSyOMH83tS
ilqfdDdcJo8fjP8j21UjD7tBnzx+Mr8r9KdN/uCGKPL4yRxofzLZz2YqzpDH
T+bhme+ZEYFToUweDUz1qYcdKeun9qyvBmaUoPqy7P7Unv4bmD2nokqXqLr3
rLcGpv7bKdMcxh0HyauBOX1T8dTWOe4966+BcRfPzdt92r1nv2hgto8dV3Ho
u3vPevzFfD07M6SwzzR4kOcv5pFX2ajiyGk96/MXk7FuT+Kl7dN69pdfzH9L
LjRefzqtZ73+Ys6qdDy5reeBn8Tzi0k0m2j4wN2jZ/02MlUj/Y+WLfHo2Y8a
mYt7/+ZXXPLoWc+NjHXB144nLR7YSOuhkfnX+Ozcs6GePeu7kfl4JaaqKtmz
Z/9qZDKHDQ2p3u/Zs95/M9NWl0+ufuuJUbRefjOVKY9yqyym96z/30yNzvGZ
z/ym9+x3vxnhgq8LnqyZ3tPDb6b2abNhxe3peEnr6TfjJnI2LVP06umjiZEO
dFhxf5xXz/7YxGjMV0+9Lfbq6aWJ4ZSMvXH9hBcyyKOJ+eihs+ZSnVdPP/LP
3ym9X8zx7tlPm5iaQYcyT8727umpibHT/Ha0YKs3OOTxhwnYW+q777F3T19/
mHTd4eceqvr07L9/mAq/v1l32T49vf1hDLxv691ifHCbPP4wrwMGBF0N9enp
7w+z5V9hZMkcn579upnJtKnpV7TFp6fHZiby98RThad9kEwezcw6bmB7QblP
T5/NzJXKPar7v/v07O/NjMqJ3Y93afr29NrMnOgsC8/t4ws98mhh5pw+XLje
1benX/lr0f6bKyN9e74ftDDZR0fvWLLQt6fnFiZ867NR87f74jR5tDCjvRq2
is759vTdwjg+abqY8tQXquTRyjiyfQ/GNPr29N7K7BnGCwzVm4FA8mhl9muX
PPQbOKOn/1bGqixX08N9Bg6TRyvjVpKm6xI3o2c/aGUmMLufj14yA+00vlbm
Q1dOiuPuGT37w1/m+fu82w6XZmA6efxlvpmx661ezOjZL/4y6exFVQYtM/Af
efxlRr83XKNu7Nezf/xl+DuGaHcM8cMv8vjLWKkMm9k43a9nP2ljIlxSE74k
+WESebQxVztHTnmV7dezv7Qx1XHvf5Tn+2EzebQxViOvRd265tez37QxQZc4
e8+/8cMX8mhjGupmHTvW7tez/7QzvzyPZ+0x98cY8mhnNNm8vptH+PfsR+3M
qIC63OUz/LGKPNqZyJzoZ/PS/Xv2p3bm7KA+NWmr/fGaPNqZmpB55yMP+0ON
PP4xQ7UOhPuX+sORPP4x8Z31lVM++GMWefxj8h+tMx2jMBOLyOMfU9XwrM8A
m5koII9/TEpJl7rN2JmoJI9/TFayR7Fu4Ez8I49/DPr/HaEgmgkH8uhgXhq4
Zf1aNxNe5NHBbB4m2Pv+2ExIyaODWbu1aF3lvZnYTR4dzH8e3t43v8zEXfLo
YG7Olrw5oxKARvLoYKo/xTjvZwXAijw6mXu9/NI3OwfAlTw6GfMOKX9pSABS
yaOTKdXVnCyWBWALeXQyxfucv8ZsDsAV8uhkVjDTIv1PBaCWPDoZSXZEwaSy
ABiQRxczacqZW8O+BWAseXQxz9Olp1kagYgmjy5Gx+GlUL93IFaTRxfTUaSn
3uUSiLPk0cU8KHBN/R4eiDfk0cVcu3jowMv5gT3fPxRQ/iHx9N1tgTCj61HA
af+zG4uLAnvunxUwdGmx2/7KQDB0fQqwc9xRtqEhsOd+XAESv5wBmTqzEE/X
q4ApE86FpPaf1XN/r4AtWZMigt1mgU53rQLGGASNcYuZ1fO8oIDNNqwvwxfN
6nmeUED4mBuJ9rtm4T75KmCAZ9w17ZJZeEvzUYBW7pAfrVWz8Ju85Z+/6Nbw
sWkW1GleinAoLr9dbhAEK/JXxJq6n6KLg4PgSPNTxBjzuy0HPYIwidaDIvLS
Mnw2JgQhkE5QEcqLRmQsXBqEZFofinjtpZOVuDcIGTRfRVS49g33vxKEjbRe
FPHW+aA+8yoIB2neili6siC3398glND6UcSxWt8WI9NglNEFK+LG2osDO4cF
4wOtJ0VsGaQxptY7GC1d3R+KmFA307oiJRha5KEEtdirz0pWBMOOPJQw5mps
wv4DwRhOHkp4lhv1OOdGMNzIQwlSnUoD2btghJCHEt5erugX2RGMdPJQQsnj
+RbTLEOwhDyUMKmh/t2wUSHYSh5KqPAYm2nlH4Ij5KGEtF2LWpT5IbhCHkoI
G/hyyrc1IagkDyWcuBWe9qQgBF/IQwmbbvdJu3g7BO3Pui9YGT9sPKbkfwyB
Hnko45BrTfMqxVBwyEMZNu6KmULbUIwiD2VI71+rCR4XCg/yUMavrtHWLrNC
EU4eyhhSON+xnzgUQvJQxurxe630N4QimzyUMXzn5XfNx0OxnTyUsST688LX
90NxgjyUYVcyqPlGbShukIcy2MmHphSozkYVeSjDoyqRt449G/XkoYx2haVC
CTMbXce6D6iCpcu1fUJDZ8OIPFTQccxQzWXObPQhDxXMmXF4c58tszGOPFTQ
0FrTqX16NrzJQwVhtx9ObCybjWjyUMGG7AVhVd9mQ0oeKph9SHHmRY0wrCIP
Fbg7Jzns6R2G/8hDBf+p3C5bOikMp8lDBYFhffyTIsJwmzxUUB+Qd8prQRhe
kocKrPcNrh+WF4af5KEKlb2NHabFYVAmD1UUzG762lYZBjPyUEXnqomn3jSE
YQB5qCJr7Re/6zrhYMhDFX1kv8v29w+HH3mool1Z0HuFWzjiyUMVP/5LD0yJ
Ccc88lBFTkJrlPeicKwlD/n79Td3H7YrHPvIQxV2MS80TErCUUweqoh2nba/
pSoc98lDFeOPCaxeNIXjLXmootjCceSbXhH4TR5qyF+r5eltFgF18pC/LvLz
vuoQASvyUENwvDaGOkXAkTzUYD1zrO1elwhMIg81DNN9X2foG4FA8lAD95/6
viXhEUgmDzUoxBS6N6VGIIM81LAl7u3rmPkR2EgearilsC386coIHCQPNRzX
qnk0eVsESshDDUoTSgYUHYxAGXmoYVCfAZLeRRH4QB7q2DfG6fiWmxFoyeoe
oDr0rz2vVKuMgBZ5qCPni+0XSU0E7MhDHTVn1Go//4zAcPJQR5HupmcBnRFw
Iw91nDt391SpdiRCyEMd3/wL5o+0ikQ6eajjYvRopwP9IrGEPNQxyVXy3GR0
JLaShzpinOJSlk6JxBHyUIeOr+b3Jv9IXCEPdfhsiQmJiY5EJXmoI++tpLiS
H4kv5NELT7+4KE7KjER7SPcJ9sIa93ujT+VEQo88esE2QzeMtTMSHPLohar3
+vx1RyIxijx6wexEBb/rfCQ8yKMXpJ3+EWl3IhFOHr3w7X7u+NfPIiEkj154
2bhLzfNTJLLJoxemOSZcvvA7EtvJoxfqbP5E91OKwgny6IXJ46e0bNWPwg3y
6IVntSEyNbsoVJGHBrSjR34RDYpCPXloYOX9p5M+jItC17BuDw3Ycsfm+E6L
ghF5aOC7d3TplVlR6EMeGpAa+X4bFB+FceShgSvGygo7xFHwJg8NTHkpU9TM
ikI0eWhgTPnJBumGKEjJQwNJzsceftodhVXkoQH+jKRcvxNR+I88NHDGstbn
2qUonCYPDaRnO7QMfhCF2+Shgcok1qodL6Lwkjw00Sl7oa1ZF4Wf5KEJo6ne
86UtUVD+3w/8MN5n4fOPqtEwIw9NXKyP5c4wjsYA8tDErwCV2VfY0WDIQxOz
CgOXDBwaDT/y0MT21tlbtzHRiCcPTaw2NNmm5hWNeeShCccbc5cLQ6Oxljw0
cf/k6th3SdHYRx6auBM/dcj0OdEoJg9NPPc5Uns+Oxr3yUMLzy6cyum9JRpv
yUML756GsDfmR+M3eWhhypl9+7pORUOdPLSwbFq2Ycq1aFiRhxY805XTq8ui
4UgeWpj70vi865toTCIPLfTqf66h8Fs0AslDC6bVdSY27dFIJg8tVLoe6LtC
IwYZ5KGFxSfr+v4xi8FG8tBC7MRC08jeMThIHlq4/vfPrwdOMSghDy1cu1Z0
YfSkGJSRhzakUT94+b4x+EAe2ri3LNdYPyIGLRrdHtpIKincPy8tBlrkoY3L
acO4X+bHwI48tFHZYL5uxqoYDCcPbQQLw+subYuBG3loY56G4pB+h2IQQh7a
eHOwNXpTUQzSyUMbmdyJS7tuxmAJeWjjzMinG5MqY7CVPLTRKTmx9mlNDI6Q
hza6wu7J0BCDK+Shgzh3e+8jnTGoJA8d3OUfMTTVicUX8tDBgabYG5lWsWh/
131AHdiXuUfW94uFHnnowPCtz7eZo2PBIQ8d3Hsvirk6JRajyEMHmnNO3O0/
MxYe5KGD5/ZtVpujYxFOHjpIGeMV0sWPhZA8dKCitD87MTMW2eShgwfbWnZX
5sRiO3no4GSX88EJO2Nxgjx04Gcoyjt4JBY3yEMXZWvXzjW4EIsq8tDFJpOV
bvPuxKKePHQRYx+q+OlZLLroBlUXjVqdB70+xcKIPHTx3TBh3LnfsehDHrp4
7LWhhKUUh3HkoYs1xaK+q/Tj4E0eusjnqC9uso1DNHno4qLbxDuzB8VBSh66
2FFk2V46Lg6ryEP+fu9WWg6ZFof/yEMXHJMVvbfNisNp8tCDSYa2nVJ8HG6T
hx50+mqrJIvj8JI89MBrXvi0ckkcfpKHHjYfC9k4fkMclMlDDxu+507YvzsO
ZuShB6Xhg57onIjDAPLQw6tnuoGSS3FgyEMPDrpOpW/ux8GPPPTwqG4Dy+1F
HOLJQw+JAazEE7VxmEceemi3errDrCUOa8lDD1de77uYoRqPfeQhP77Fkjtf
jOLl79P9D/Th3C/hqjc7Hp/JRx9OzNT84iHxaKDr00dIornIjolHG3npY+Ta
h47Z0+OhQt8v9aEmCK36ERIPXdrf9ME/ej4pICke5rQ/6MPr1PO6S7J4sKkv
fcwqL/R3yI7HQJqHPt4OGH5k9eZ4jCRffflzi//33/viAZqPPkySNKxCTsVj
Gnnr402Zq9P1q/Hwp3np476sbXS/sniEkb8+Hl216bfudTwSaH76uPtij0pL
fTwEtB7k51s+5/7stnjMp3nqQyszd8HNXglYRutDPo/dDZYDzBKwjuarj8wS
0b71DgnIo/Wijx9Dzcxahycgn+atjyWj74nDXBJwnNaPPvZXZ1y56ZOAczR/
ffz72a+pf3gCrtN60sdXxwtG61MT8IA89OFiw7ZtmZeAZ+RhgE96fkazVybg
HXkYIGqY8+/ruQn4Sh4GyFv05FLfgwloIg8DuD9QE+acTUAnrT8DnDt1y7Dp
RgJ6kYcBZhxQ3BlUkQBD8jDAwLoCgyvvEmBNHgY4tOYkj/szAb3JwwAGEtUL
KzoSMIQ8DGDiv+X7D61EjCUPA8w95Kflb5kIV/IwwLLrA43O902EF3kY4PAV
fVXbUYmYRR4GUFj1493iyYmIIg8DvH115sAXv0SkkIcBwsfOCPCMSoSEPAxQ
3nTmZyEvEZnkYYDZ/e4LTDISsZI8DJB5dfHbOWsSsYk8DCBJvTvizfZE7CIP
Azw7tlrsUpCIQ+RhgLY753cdOJeIU+RhgPVlE05q3k7ERfIwgNZ21WNpTxNR
Sh4GqH/Qsb7iQyLKycMQmx4ZRoxsTMQL8jDE/PIhZnkKSfhIHoZYfndScYdu
En6QhyHKJKMQaZOEVvIwxJnglpM3ByRBiTwMsfBimnbfsUnQJg9DFB9c7r1q
ahJMycMQS+sd5/0ISII9eRiCbem91jc2Cf3JwxAjlpevOiNMghN5GILjuYtn
tjgJzuRhiMUT9k6Yuy4JU8nDEHObbjW+2pWEGeRhiC93Gtcyx5IQSh6GaHxs
YLK3JAlx5GEI909ai1XuJYFHHobw3nL3WVx1EuaShyEOjxhudPdzErLIwxD+
5UNGDfiThBzyMISaY4HLGuVk5JKHIURPl434aZCMveQhPz/F43q+9sk4Sh6G
2F6g9vjU4GQUkYch3mdK5xhPSMZV8jBE+rfPvSQeybhHHkbI1B6XURWUjCfk
YYSioqBXoxOS8YY8jDBV0tc+T5KMWvIwwoBVq6e1ZyWjkTyM4FSXFBK6MRn/
6PuNESJGHZpxaU8y1MjDCA8f9R1iW5gMffIwgtqF8t8LLyfDkjyM8O/0kp1v
HySDSx5GGNvHYRBeJmMweRhBZVDu3t11yRhNHkZgVl/pUGhNhgt5GKH43ALn
SLUUeJKHERQrzsRcM05BAHkYIX/vFB6Lk4II8jCC5n/GkYuGpiCJPIyw8mPX
yBomBSLyMELM6Lpf8ErBQvIwwgW1k+t3h6ZgOXnIvz5ylKlCcgo2kIcR8rpC
MsLnpGAHeRghbVzng8vZKThAHkawN+zotNmSgkLyMEISe5TJgvwUXCAPI4Qe
Wan36lQKbpKHMfxXPf0+9loKHpGHMR46/zmxrSwF1eRhjGFvS2e2vk7Be/Iw
xiVWn7cB31LwjTyMYR/Q6HG2LQXN5GGM9FiVHUYaqVAgD2OUl48u45ulQpM8
jDGpMOlTmUMqjMnDGBNOit4MckqFLXkYI8lk6IVVLqnoSx7GkJ2cI6vzScUw
8jDG8vo+Fm7hqRhPHsb4e954R35qKqaQhzEa95grKs1PhQ95GKNXkdbU8JWp
CCYPY9zcdIt3MTcVMeRhjAHxNvMsDqYijTyM4fe2Lk5yNhUy8jDG65GKTpU3
UrGYPIwRM2jMe8eKVKwmD2PoqsfzV79LxRbyMEbVyvCa2h+p2E0exjBUbBk6
uSMVBeRhjOtDFaP3aKXhDHkYoznKV9RhkYbL5GECs8ALsUF903CHPEwwwkN3
1NmRaaggDxPE/rGt1Z+chlfkYYKniy/JUvzS8Jk8TDBgy4Xa25FpaCAPExyZ
/HkUh5eGNrqfMUGghX7cwoVpUCEPE+hqqAufr06DLnmY4PLcbWFO29NgTh7y
r8fmvmsPp4FNHib4sfl2eV1xGgaShwnO23UEuJamYSR5mKDti2LJridpAHmY
QHH2nn+t79MwjTxMYOF9wMrvVxr8ycMEnj9emB3rSkMYeZgg+E6vX2q66Ugg
DxOIS1sPRFinQ0AeJtAeIBxzoX865pOHCbLWMoeMxqRjGXmYoKaG+zvFLR3r
yMMEy6LqLEpnpiOPPExwds8Ma7uYdOSThwkmLnBokwrScZw8TNBk0/t0eWY6
zpGHKYb8MXPrtzYd18nDFLMuXDq7aGc6HpCHKfomPO98fiQdz8jDFHZjB7KH
XUjHO/IwxYfDEruVd9LxlTxMkZoia655lo4m8jCFb3rDgTGf0tFJ98um+PZ0
x5D1v9PRizxM4Txvp3uTAg+G5GGKgiOTvtj14sGaPEzx8qkt30OPh97kYYrF
CdpfJKY8DCEPU9yKrZu614aHseRhipORG7Y85PLgSh6mKMz8UNY6gAcv8jBF
jfhcE2c4D7PIwxTSRd9UvMfyEEUeptBID1aYO5GHFPIwxdeNrz7nT+VBQh6m
mP3Q81yZNw+Z5GGK2oVZorYAHlaShykE60KtHMJ42EQepliWcuyodywPu8jD
FAmdXn3npvBwiDxMMaLQPCdfyMMp8jCDcmLN60dzebhIHmZ4vjLD7O8iHkrJ
wwzXGu6M5azgoZw8zHD+2wa36et4eEEeZtg/+dQE6VYePpKHGRxHtFvv2cXD
D/Iww6XYiZ/u7eehlTzMYNUQuKXpKA9K5GGGyCCDIbZneNAmDzMcXceccivh
wZQ8zHDn22lr/nUe7MnDDG/7Mel5d3noTx5mYMWfPHyjnAcn8jADw31x/1sV
D87kYQZ1ZvlTk7c8TCUPM/nz64pS5888zCAPMyg+OLor/jsPoeRhBs/zl2av
a+IhjjzMMPjPcuXz7TzwyMMM9jov1tYo8TGXPMzw7NU8JU1NPrLIwwzzV40O
GWbARw55mKF0+fNtweZ85JKHGQxW9rm82I6PveRhhvDsr7cLevNxlDzMMetc
XVHFID6KyMMcNuvrV7Y58XGVPMwx5crZSezxfNwjD3Nk99apcZ/ExxPyMMfc
12ej+NP4eEMe5pjaX3gn15ePWvIwx4QMdcOrs/hoJA9zzJQ6MV/C+fiX0z1A
cxyuuOCtG8+HGnmY46MgeNKIND70ycMcmYEVFqFiPizJwxxmee8qFs/ng0se
5liZ5JJ2eAkfg8nDHBZaZ+rLVvIxmjzMEfugYVrzej5cyMMcPI3Tq6y38eFJ
HuaI4pw55rKbjwDyMEf8gqOFCQf5iCAPc3jJ/DblHOcjiTzMMSItfNaZs3yI
yMMcXceW/nt+kY+F5GGOe5K5mV03+FhOHuYY97vhA/c+HxvIwxylTtt7T6vg
Ywd5mOPm4P5T05/zcYA8LLDm5PSpm97xUUgeFgiLPdP7/Bc+LpCHBbi3tD68
/sHHTfKwgIeFwgKlZj4ekYcFpgvGN/Xu4KOaPCwwYl/SVA8VAd6ThwUUxg+f
k64lwDfysMCHJROWbTQUoJk8LDBf6JhebCGAAnlY4PzxY8Nf2gugSR4WeLEw
pLKzjwDG5GEBxwcvprMdBbAlDwscN3uwd/JIAfqShwUyRI8eJ0wQYBh5WMB9
UcaLVa4CjCcPC/Aj51087iHAFPKwwKCiUOnjGQL4kIcFYrde1GwKEiCYPCwg
WT1MYhopQAx5WOBxlv/50QkCpJGHBYLLiyqD0wWQkYcF7pt9uzlfIsBi8rDA
Uf+lq3ctEGA1ecjnddeg/9UsAbaQhwWyW2131qwSYDd5WGLaztGflDYKUEAe
lvL7k1pFbp4AZ8jDEulmxY2uewS4TB6WmDmwf3HsIQHukIclsjilXstOCFBB
Hpa4P03n/IEiAV6RhyWG/sr4U3pJgM/kYQmL2TuUv9wUoIE8LNHn+pv3ag8E
aIvt9rDEp5HXNvSuFECFPCwxqKDEcMoLAXTJwxKB1ZOiYmsEMCcPS7DwMDOr
VgA2eVgiyOxu6r6fAgwkD0uMYA70vd4swEjysMTa0Y8L33UIAPKQvzY7o9ql
IsQ08rCEn7Sot422EP7kYYkBqROMxhkJEUYelsiYd+TeLEshEshDPp+sCE8J
SwgBeVii/8XzWzf2FWI+eVjidZ7B0UJHIZaRh/z4j64sfzhSiHXkYQkMsBj0
dYIQeeRhBfau9Fy1yULkk4cVKqwM77E9hThOHlYoWO95zdlPiHPkYYUpT+MX
BAcLcZ08rPBm4+EOcaQQD8jDCq4T/SeuTxDiGXlYwUftoNvRdCHekYcVlE+8
1rstEeIreVjBOnfItpoFQjSRhxXcdjx5354lROf4bg8rXFZorzdZLUQv8rAC
L/LxaceNQhiShxXO71g0xj1PCGvysILo8tD5UXuE6E0eVtj9VXnevENCDCEP
KwS5mY7YdEKIseRhhemfFx8+WiSEK3lY4dSx8Kqbl4TwIg8rBOPypVc3hZhF
HlaY9+lISNN9IaLIwwqb04cWalUKkUIeVjjN9rvAfiGEhDys4JCnP2dMjRCZ
5GGFScdi6r1rhVhJHlY45zdZP+6nEJvIwxoPl+/7PK9ZiF3kYQ2Hwcmp6zuE
OEQe1kj+vnjfARURTpGHNdIsHmSXaIlwkTys4ZjDtig3FKGUPKxhvy404KOF
COXkYY0lBdOcW+1FeEEe1ji6urhMq68IH8nDGls+x2vYOYrwgzysYexq+XXo
SBFaycMa074s47lOEEGJPKzxfU/49gBXEbTJwxoJx7wTEzxEMCUPa7xf1F49
Z4YI9uRhjV5HFepWBonQnzyscXrPn63bI0RwIg9rDN6c+PFIvAjO5GENxu3j
g5I0EaaShzXuVH3yvi8WYQZ5WMNw8+fkF/NFCCUPa2TdDbCrWyJCHHlYQ3X5
roSWlSLwyMMa+RKbKaobRJhLHtYo3tq/yHCbCFnkYY1wA+Niu90i5JCHDQb/
tnUbeFCEXPKwAadtWczo4yLsJQ8bFM9YqON6VoSj5GEDzaBB8L4oQhF52EAj
8FRb0A0RrpKHDTaCNS7mngj3yMMGyalLulIfi/CEPGyg6Fs1WVotwhvysEG1
o7525lsRaslD/n4VJj7LP4vQSB42MBt1U2/ddxH+GXV72CBxQv3UrU0iqJGH
DZz8vf7ubBdBnzxs0Gifb5uvJIYledjghMOWosMaYnDJwwYV0VcvH9cXYzB5
2KCsvdDptJkYo8nDBmfvfjEpthXDhTxs4Nj5NPyCgxie5GEDrzOv9S4NFCOA
PGyQs8SXc2W4GBHkYYMhuqKtV8eKkUQeNji4Spp4baIYIvKwQZfXgi3Xpoqx
kDxsoO6+2eqatxjLycMWFssu/bkSIMYG8rBF9MEa1uXZYuwgD1uEBb7YURIj
xgHysIXX+ZToc8liFJKHLa5UugvOCMS4QB62WPhHp/TEHDFukoctTEwQUpAp
xiPysIWsv+/g/GwxqsnDFisWbx+3M0eM9+RhixjtqIzNm8X4Rh62+P1f2Z/V
O8RoJg9bvJ7QnLdknxgK5GGLdrdHSXMKxNAkD1ssOTUiMu2kGMbkYYuZg37O
iTonhi152KLP5D2FM6+I0Zc8bKE1/6nC1FIxhpGHLcYGtcSOeSjGePKwRVy6
38t+T8SYQh62WBBkGmrxUgwf8pBf3zGPD+rvxQgmD1uEvH+V/KdWjBjysMWN
Iesaan6KkUYethgUoZ7ysFkMGXnY4uGay9XFHWIsJg87hH7UHLpHRYLV5GGH
R1Ms0ldoSbCFPOzAfP+2mmcowW7ysIPy79lZARYSFJCHHaRPzbzH2Utwhjzs
sP391s+2fSS4TB52eL5lgKviYAnukIcdVOp+RLx3kqCCPOxwdsm9EdfHSfCK
POzkz3n8kt0uEnwmDzvsz4n8usBdggbysIPqzVcXgnwkaPvafcF2aD5az3UK
lECFPOzgqhJkrxMmgS552OHX4xP5H2MkMCcPO/RRHXP4QrIEbPKwQ0RjK3et
QIKB5CF//zNHdaPmSDCSPOyQn3o7dHimBCAPOzQkp6sqZ0swjTzsYN97Xmf5
Ggn8ycMOd8zTJuzcJEEYedjhyjxxcfx2CRLIww5VZTGRQ/ZKICAPO4x1OeXY
ckgCZ/p1DHswHwSmF09IcIN87GFzPEAjo0iCqfS/a+xxLyy/nbkkwUPysoe5
0Yh3nTckmEG3k/aIOJN+uOSeBFXkZw/l3q7ukscShHafLsceJSN6nxxcLUEN
edrjvnuvio9vJIjrPtxge4y6O3NH7icJ6snXHtpjv3e5f5OA1z2f0fY4rW/5
rbVRgj/kbY8BA3O89/+VYG73vFzs8d/fYHNvBSm6yN8eFmO/Dm9WkyKre3ye
9vCMac7J05FCg35eY4/4HYtNxhtLkdN9uYH2aBtbceqFpRRG9HxqD+NX4b4S
lhS53YeLtIfsR+UL3b5S2ND9uD1UStpG5Q+WYm/3vJPtYf3yvM/IEVL0oftB
e7w1VtW+NU6Ko93zF9tDvKHC28dFiqH0/c8e9Ym6itVTpSjq5siwh1/iGuVQ
bynGUe/y+Vh2jXk1U4qr3R4r5fNpfLN0VqgUk2m92cN9S8zt8igp7nV7bLLH
Rifha9dEKbxp/dljU1n2/jPpUjzp9tgl9xAdaLeTSBFE69EesyZOubBsvhRv
uj0O2eOT4/gLtYuliKb1aY+/8/MrJq+Qorbb47Q9Du67V71zrRSptF7l11eq
t7thsxSN3R6X5PNLK/s7YYcUUlq/9pgz1+Xs0r1S/Ov2uG0Pnl3Ef7cPSbGI
1rN8/VRdXKx8Qgo1+nMWe/TRiu8z5qwUq2h92+NH4LUZCSVS6NOfe9hDa3jw
7XXXpNhM690eLdeuup66LYUl/bmBPeYdDMh+8FCK/2j92+PlCtupbyul4NKv
m9vDVjd7/NfnUhymHuzRt2uo6fe3UgymX0e1x1af4sVfPklxmvqwR9yB6AHP
66UYTX2w8FSp8cy1X1Jcoj5Y8BmOK7tbpHChPlhIWd3xUdwhxW3qg4VHc/1K
oCyDJ/XBAjcm+7GChkz+nNR9QBb+um0uPKsrQwD1wcKYJddfhBnL8JL6YOGW
Vt/77RYyRFAfLNglD/+zyk6GT9QHCzNO2NzUdZAhifpg4ZgsMG9Jfxl+Uh8s
eI2pK69zlEFEfbAw7nBpEUbI8Jf6YOHFbON12WNlWEh9sLA+ImzzJUYGZeqD
hZurLjfWuMqwnPpgYVHkr9Lf7jLoUB/yr/8XyG70kmED9cHC7oJPqq/8ZDCj
PlhYdqIlsnCWDDuoDxbCDpqYpM2WgUV9sFDdkvvVKEqGA9QHC6Nvjdm2O06G
AdQHC4N+ZFwzTJahkPpgYUmh6beEdBlGUB8s1N9TXL5HKMMF6oMFJefTtRek
MjDUBwsWzoqup+fJcJP6YGHtkn8nlmfI4E59sNDcdtB+zBIZHlEfLAh/bYy9
vkwGP+qDBUePiD7slTJUUx8sTBs64NPMNTLMpj5YuKre9Ct4nQzvqQ/59Szs
4A/eKEM89cHCZf8Jsx5uluEb9SGff9u3aKdcGfjUBwuFtX62EXkyNFMfLAT2
q6/23CHDPOqDhX6Jikebd8qgQH3I10uzniToPxmWUh8sJJi0v+TtlkGT+pC/
35PF00bvkWEt9cHClENOfwvkr42pDxaCx4/+eUP+ehv1wUJFSrDmQvlrW+qD
hZa7l3o9kR9vH/XBwobsLZuvyt+vL/XBQr7t9CDnXTIcoz5YODPYU2eq/HyH
UR9szOmbu7F6mwzF1AcbUdvMDOu3yDCe+mDD8Gxfg3ny+VyjPthQKL21I2ut
DFOoDzbiO4ziVVbJcJ/6YOP2qvKvLUtl8KE+2GjvfXbV7EwZnlIfbLi6Fp5y
mitDMPXBRvjBKx8WyNfDW+qDje8GyffHpsgQQ32wURvt5ZIWI0Md9cGGdlb5
ZOtQGdKoDzYKj/z75C5fv7+pDzZ4H4P6dcjXu4z6YIO7Ib12PGTooPsJNt57
u+3THynDYuqDjZQXW/wyB8igTn2w8SdrqvMmexlWUx9sdOq9KvU3kcGA+mBD
y+rAlHvy/WAL9cHGikGRdf/k+4cV9cEG41K7tkm+3+ymPtg4nB19/px8f3Kg
PtgY2Xpe4CPfzwqoDzasHtzwuP5ACkfqgw09wyW+xlelOEN9sJExdY2252kp
xlAfbCx98GBx2gEpLlMf8vm+fDAuc5sUk6gPNh7fqJ6ydLUUd6gPNs4d8XVZ
lCHFdOqDjcCcC9FSgRQV1AcbM18YZybFShFIfbCxPQXGs2dJ8Yr6YMMsofd0
Xw8pIqkPNtbtzdZzd5biM/XBxqaBM7smD5UimfqQf35o1jJ3rhQN1AcbqlkB
L/3NpBBTH2zMNTFTS9SUoq3b4zEbw29M/7ysQ4IM6oONO0d4o040yO/PqA82
2MpWm99/kGAF9cHGMJ+Khawq+f0a9cHG/NjokBT5/ctG6oONqth3827I73fM
qQ82lF9Nte1zUoKd1Acb/eZ8TN+aL7+foz7k5z9/1lrjXAkOUh9sLO6XkbNr
lfz+jvrg4IN2L9GIDAlOUh8cnHD6Mv65/P5vJPXBwaK3ua9XxElQQn1w8GO7
8yS3YPn9H/XBQcDkPH8DLwluUR8crKj42vhlovx+kPrgwGrO8bZ7IyQooz44
OOQy3fVCP/n9IfXBgcWz4/lnbSR4Tn1wMOrTpe8XDeT3i9QHBydjX/4oU5Xg
A/XBQeX8SeIff8VIoD44MLsf62n+Q4zv1AcHTeuHOU+XPw8IqA8OpiqFGa15
JkYL9cFBenXexqp7YsynPjhonPZw6UD584gi9cHB20GjCledFmMZ9cGBv+mu
6qaDYmhRHxzoDU65GS9/HlpHfXDg5v9g9Md1YphQHxycN77elrhUjDzqgwP2
zwllrfLnMTvqgwPfoMHz1qWJkU99cBD9cs2NIdFi9KM+OHi2NS31eaAYx6kP
DpavUHZe6SnGcOqDA+9zB9tc5M+X56gP+fF3fEhQHinGBOqDg6oantf9/mJc
pz442HNxPD/PTgw36oMD2/qErTxjMR5QHxwUrPfIni5/XvalPjgI7ZWmPrRT
hGfUBwf2Z1e+sfwtQgj1wcEqjZWVmrUivKM+OPJ1vvCYwmsRYqkPDo467hn+
T/78/5X64OBK+rRBHaUipFMfHCiN/xGpfFGEJuqDA5Mrxtt0T4owh/rgoP8e
vzzbAyJ0dj8PveLg+vYpg4ZvF2EJ9SH3WpNt4blOhF7Uh3z9mB3onbhUhDXU
Bwenz9tar5wrgiH1IZ9ntu+14+kibKU+OHgSLHv9LEYEa+qDg3Ubd4xSChZh
D/XBgVbM6i1DvEXoTX1w8Wln2dVIVxGOUB9c3FPaMX/zGBGGUB9cmBreXXt/
sAhnqQ8uYr1uXFHmijCW+uAiqGnh4wkWIlyhPriYYZm0Yo6uCK50uVxwh4Ud
KVIW4S71wcXPd+vamlqF8KI+uOjPzRrj9EOISuqDi1NFf/qJPggxi/rgovTQ
w9VnqoV4TX1wkWetzf7zUIgo6oOLbaZFh0bcEOIL9cHFU+9rb8TnhEihPrgI
benMPHtMiF/UBxepnqoeTXuFkFAfXKi2mbUMzRWinZ5PuVC31HNOWyNEJvXB
RdyN8VWHFguhSn1wwVbxldVIhVhJfXDhzR3/1CxVCD3qg4vD2nq7PaKE2ER9
cCE58Hz5/EAhLKgPLg6pZ08o8BRiF/XBRcHI4sQnE4XgUB9cuHpvKWobKcQh
6oOLD3cK71kPFGIQ9SGff95N97EsIU5RH1x8/JbzZIapEKOoD/m8NLb0itMS
4iL1wcUAzs8MoYIQE6kPLh6s7iqf+0eAUuqDi2U/RufM+yqAB/XBxd66ssni
twKUUx9cOOxIWRT/RICZ1AcX5oFPbvneFeAF9cGF4P6qDcMvCxBOfXDRXMGL
1D4twEfqQ74e3k878PKgAInUBxcjdXwf7d4hwA/qg4ui8HwmZL0AQuqDi0mc
S7M0lwnQSn1wYZd+N/3YXAEWUB9cpPRtfzwpXQAl6oOLHM8b1x9EC5BNfcjf
T6N1rtssAbSpDy5ar7/vc9pTgPXUh3xex4Z91Z0ogCn1wcVKg/InQSME2E59
cKG5c1X9hn4C2FMfDvgbm886byPAfurDAUUDbWfdNxCgP/XhgM1e70LuqApw
gvpwQF7gpg/H//LhRH044HDAmDULvvNxnvpwgN2rsJfDavhwpj4cMKG0ZejD
J3zcoD4cIMw8WTHtDh9TqQ8H3Gwvrj5cwsdD6sMByXp3h9ce52MG9eGAiY8E
e5X38lFFfTjgIMv7yN9NfIRSHw7Y1qC0+XY2HzXUhwOCXIpDk+byEUd9OIA5
c6zgTQof9dSHA8aPFd+0D+eDR3044IDIZv5AXz7+UB8OKM1Yb9Xhwsdc6sMB
t9xbp61x4qOLfp7jIH9uW9PwzIGPLOpD/vUKZeqVpnxoUB8OuHL8a8ocdT5y
qA8HSDpMc6+28GBEfTjgSe/pLju/8JBLfTjgnGBPnWIVDzbUhwO6fJsd3tzi
YS/1IX//zYvO2pzhoQ/14YDnbFvzg3t4OEp9OEA2cC8/KIeHodSHA0RP1wzW
mMtDEfXhgKsOD2PmxvAwjvpwwEJm+MWA6Tz8HwJlYm0=
         "]]}, {
        Hue[0.9060679774997897, 0.6, 0.6], 
        Directive[
         PointSize[
          NCache[
           Rational[1, 360], 0.002777777777777778]], 
         RGBColor[0.880722, 0.611041, 0.142051], 
         AbsoluteThickness[1.6], FontSize -> 18, FontWeight -> ""], 
        LineBox[CompressedData["
1:eJw123c81e//x3Eys/ceZylFFEWi3k+RHdl7HofD4TilvZWW9tLUUElLS6Wl
IZ/2TkMqpVJpEmXE73h9/c4/n9sJ73Nd1/16XN7HB3ZKToign4yMjKu8jEzv
f///8Z1x2hR71giz9Mq8387MZ5wbfw/z6DLue76BKUuqPHt3tCkqLBY1BVfs
YDwjh1abzzXr+/he5kKuWvmEi+bYuqX3cYB5cWn56XmdFjhLn1/GHDj3zi/J
jIWvwb1XOM64FvoMXH+O1ff15UzWponVSVFsqDzbIxmtcoYJdumf96CVDbrc
lrOMfmT/hk/rOLCOW3211foC809L/spRey7O0PUrmVT/cxGD73DR+9XP9lxm
9ik7xcYLeWii17vCWC4K0xkvbwVHelQxlR8mx/7badX3+teY8XnPLk50HYCq
1t5XqGa0x5rmHnk6AKo0nuvMvXn2kpMTByKUFuAGE63Qk7VYzRrbaHw3mYGh
qk3W+63RMLP3greYlet5rkXug2BD473DXE9OWfDh5SDk9g5PcpdxaZ5ZKTd1
MM7T+O8xO5vW3GzXtIEsaTxgNLRWxN88YIN9NJ8HzPCJ6oaTPWzh+7b3BR4y
hkPUp3fW2eIbze8ho5c75EvS1CFYe7V3Ao+k633n8j5NO4yg+T5mnqx9M+p2
qR1e0AI9Ziqst+Q/crfHHJr/E8a5/FPFhVp7sHuHY1HDeEwUTqx2GYpqWo8a
5uzPwB6LxUORkdb7eMrM+zp3jujRUKjT+jxjFLb1xB2yGIbj3r0DfMY8fd6p
/CZzGMJpvZ4zD4NsGhXPDEM7AT5ntiY4RHHlHFBE6/eCGXC2/czwIAe40wao
ZXYUdce7bnPAB1rPWiY/fnuRc6MDlhHoS0bvY9B/gxwdMYTWt47xeNXK1Znn
iId3eh91zIoXcj0/bzliCq33KyZ68MXt/xkMh3HvdPVeM7Lb+Mz6lOG4SOv/
mvFdlTogsmw4knsvF/eGifhvwSqdjuH4XyP1zC3ev+PV40YgjOZTz/iVnLgh
WTsCJeRTz2Q99VDWezUCf2l+9cyW5mF7j1o7wY+83jLu3zrvekx2wnaa71vG
c67LqQeXnPCd/N4yrenlSyJUnfG/AN4xUwzmT6yJcMY68nzHrDirWTS+2Bnv
6XLvmN1//BwvfXOGE/k2MN7hu2MHu4zEUlqfBuZghpnb6vyRqCWeBmbLH0n7
t/sjYUvr9Z4x7dE442Xqgrnk/55JfTl005Y0Fzyg9XvPXJ/z+dzH4y7g0H74
wNg9HTbW7p8LJtN6fmDOTmv1l/iMwn+0Pz4wpYst2g6vHwUjWt+PjH3Xrvj3
r0chk/bLR+aM/6IdBoNdcYHW+yNTn9v82GOKKzRo/zQynfnORlmXXZFE69/I
yJc8yV+t6oYTtJ8amahdCx3KItwgTx6fmEEdjMuN3W6III9PzPt9gcdefXVD
KXl8YhA4ruy782h0kMcnJtlT27dzwWgEkMdn5pB+90a5e6Oxgzw+Mxb3zx9Q
Mh6Dn+TxmYluTt2slDoGY8njC7OTnT9F7ugYbCCPL8yRxcZhne1j8JE8vjDM
351ePzwZjCSPJob1TjvxzWoGBf87gJijLd/KbtcyqCOPJibndhG3VgewI4+v
jOFW7+0BI4H55PGVKeUs8b0YDzwij6/Mpe0ujrYLAR55fGPYm5STt5QCU8nj
G+N1SVQrfw+4QR7fmHEbD5aIWwAT8vjO6Ku/vvPUyB1Z5PGdGW7RHDp6jDsq
yeM7Ixm7f2wx3x1a5PGDqX+/fqfCMnekkMcPpvCK1cT0MneUk8cPxtR5z8Xr
j90hRx4/GccC2+UD2t379tdPRmR28c1Ci7F9/f9kqgttr7zxGNu3334y/ZSH
jhiVMRb7yesnM/RvjPv6VWP79t9Pxnciq+nLybF958VPpuLfY2f3F2P79uMv
xrDooG1h91j4k+cv5tTR8/c+cz369ucvZvQLWa6br0ff+fKLaa6NtVsp9ujb
r7+Y24KVrXXrPfCDeH4xL94zc2zOevTt32ZmNuRuTX/t0XceNTNuWwPrr8l5
9u3nZsahX941zUGeWE/7oZm5YPVuZnSgZ9/+bmZi/hYrFed69p1fzYxdxGvx
582effu9hRm5e0u5faUnnGm/tDDK0dV1kxs8+/Z/CzPoyOimCuVxfeddC7Na
5XZD55BxfT20MDF7ObdGh47DS9pPLYzM34+7504f19fHb+ZDQKm4smhc3/n4
m+m0/+D47+q4vl5+MyZNKq2jPo3DPPL4zez8O+XUNHWvvn5+Mxa5k6afdPDq
O09/M6fz3Ny/R3r19fSbuXJZRtd6jhe45NHKWO2v+5lU7NXXVytz69PrV5uv
e/Wdv63MnBqlV/e/evX11spEnfL9paDjjevk0cq0speZuzp79/XXysjHF6Xm
xHn3nddtTOLeCTeL87z7emxjohcmBdaUeENEHm3MJvbcNsU73n19tjEdqwOv
Of/y7jvf25glOqJz6QY+fb22MXXC5JeFrj7QJI8/zCfd8kHVST59/f5hLLfW
7m9e5NP3/eAPY3fTPcrykE9fz38Yfpv/aP8HPjhJHn+YZW7B0VNbffr6/sOU
Vews22XiCwXy+MucuTaLucX49vX+l1k3lKXRkuqLSPL4yxTNqDQzLfDt6/8v
UyIzL3vsUV8cII+/TOSYvH4ZT3z7zoO/TEzby1er2n3RScv3l7kgLJItt/Dr
Ox/amYwFt3Oee/hhPHm0M0pqqYO7hH5950U7c+JZnKPlKj/sJA/p53/bs8L9
pF/f+dHO5J62HMl/7odf5NHOpA886pz/z6/vPOlg3D4PWrmX4w8P8uhg0vOS
Rl3z9u87XzqY5dPN3Buy/LGRPDqYgvmsPbLr/PvOmw5mzhbrFMsz/mgkjw6m
cMSXeW51/n3nTyfjFafXHSUbABfy6GSm3Ql6PXlAQN951MlUmTOcNf4BWE4e
nYzh27m3D0oC+s6nTib88r6X1zYG4BV5dDLqRZ5hr88FQJE8uhiFox+d/rwJ
gD15dDHDdmsv0lQYjyjy6GKulo3DwMHjkUceXcyZyn8ZY4LG4yB5dDFb5x2V
C588Ho/Jo4t5k3dbQ7RlPLrIo4tpC764Yn7leFiRxz/m3tqmuRsbxiOQPP4x
GdoVHw8oB2IaefxjRjTOq744JBC7yOMfc3XJNrOHIYG4SR7/mM11Cd8apgWi
mTz+MWaxxi5t2wNhSh7djJ2Jgazy1UB4kkc3Y/Npm5dxYyCyyaObmZz4TWWw
WhAKyaObie/0CRo1LAiXyKObGW77Wc8vIgifyKObKcqUj4+eFQRt8uhhLP3v
Wgt3BWEUefQwh9ZMmjG1Ogh88pB+nLGckP8lCCvIo4eZE/Hv6Q2lCThFHj1M
sZ+eX5DJBLwmjx5mwIb3eTW2E/q+f8gge1XX3FhmAgxpPjKwqP/k/jZ4Qt/9
swwiFw6/nZY6AQzNTwbCu0LTr1Mn9N2Py2DdVHXHicsmIJ3mK32+u1SnbduE
vvt7GXS9qzw3s2wCaLirZSDyeWzTc3lC3/sFGWxKTE9b+HhC3/sJGYwf3Zmp
9HECbpOvDLTz1Uct/zsBb2h9ZFCfafpEQzUYLeQtgwNVu1zWmQdDidZLFmtk
jUT6Q4NhSv6yCGU6hJvHBsOe1k8WLuMuOZqGB8OD9oMsrFe/ul2UHoxIGqAs
ZoXcGsaaGQwR7Q9ZVC5sFxSvCMY8Wl9ZRNS9EvJ2BmM97RdZNL35NKrkeDD2
03rLouVtQd3Aa8E4T/tHFu9VHAMPPA3GfZqwLKbFB60Z/DkYDbSfZFF2PmDP
oc5g/OnpfUg/v6lwia1GCFTJox+OFG0efYQVAkvy6Idd4vPVQxxD4Ege/aD8
I51VNi4E3uTRD4UlCoF2USGIJY9+eGLUGViWGYIc8uiH3TePcO3mhGAhefTD
WvcFd46sDsEm8uiH4Tp1vkOKQ3CIPPrBtdZ8++HyEFwiD+l4fA9U2VwPwWPy
6IcfVm8uH3wRgkby6IfD4y03DPoags6nvROWw80LN0aXdodAkzzk4LzGpXKA
dii45CGHk/3v6+/jhsKZPOQwb/0HT65TKPzJQw4/qp777/YJRSJ5yEEpWc7G
MjYUueQhfZ566d327FAsIQ85HOsS5JrMD8U28pDDvQ1BrzatC8VR8pCD5PFj
lv6+UFSRhxyG7vIds+5MKJ6RhxzSByg5ad4KRRN5yMH7ebLyirpQ9BzpvaA8
NCaVnVL+EQpd8pBHQxfGLJINw0DykEfXw6xiWb0wuJKHPLKL8t/NGRCGIPKQ
x8Dk2u72kWHgk4c89ky79GeKfximkYc8Phbm3/0VH4bl5CEPuccz5mdLwrCT
POTRtOu71ucFYThJHvIweDFsXurGMFwnD3kYn1t7+83+MLwkD3mwm2LbYs6F
4Qd5KGDH3Fc9NXfCIEceCij6nfJpwpswGJKHAoJGjzx2+1cYbMhDAWHnSyO9
5MPBkIcCXL16Xl82CEcoeSigwnaxl+ugcKSThwLanZasOuUajlnkoYD3pf5n
7APDsZo8FODnaXblQFI49pCHAjj+7oe5ueE4Qx7S8eX1m1G0KBy3yUMB44fu
H2i4ORxvyEMBIwdMrVhzMBwt5KGIpnOnbFQuhkOJPBQhfHAob+H9cJiShyKc
aorOdb0Nhz15KCLqvwdPp/wOhwd5KGLQsGVPvytGIJI8FBE8QvVcunEEROSh
iD2Lt+bV20RgHnko4q145pDoMRFYTx6KKLv/7eLDCRHYTx6KGMpzdvTjR+A8
eSji74LNK69OicB98pBeb2fo3VFLI9BAHkoouXOg+cTWCPzJ711AJXzqevlv
8JEIqJKHEmZVD/5RfCkCluShhOGJT/8zeRQBR/JQAr/UYtG69xHwJg8lOA/w
GKzyJwKx5KGEjYoLT+f1j0QOeSghiW0+uN00EgvJQ3q9jqBFErtIbCIPJVRf
ib7RiEgcIg8lzIyc3pIQGolL5KGEi36fFZ8KIvGYPJSwp+5zv/HTI9FIHsow
lz3TWFUQic7Y3gEqY03SylOjiiKhSR7KMIk+kHX8aCS45KEsvS/wVre+Ggln
8lCGJbd4044nkfAnD2X88W1T1W+MRCJ5KCP8zNzM5e2RyCUPZaRlTj0pqxaF
JeShDBbLqHGaRRS2kYcyMsN2KHwfGoWj5KGMyR4emqkeUagiD+n1v0C+NjwK
z8ijP9xVH74PEkahiTz646D1kOPVM6PQ49Dr0R/rVqzKcF0ZBV3y6I8TXnYa
x3dGYSB59AfXbtzOASei4Eoe0q9/p2q+/VoUgsijP07dPbdE+1kU+OTRHxu5
BW8Wf47CNPLoj4L3x3ldnVFYTh798eVVRuREjWjsJI/+sDn0edpHVjROkkd/
dJwWLo51jMZ18uiPUW4WCx+Mi8ZL8lDBMG938bioaPwgDxVITiv7nMuMhtz/
fuCHRtdDWvZzomFIHir4EZ94Y8/qaNiQhwrcpsfmGBVHgyEPFdRfqFFYWR6N
UPJQgfsI+RWy16ORTh4qYFeZ9Zv6IhqzyEMFU9jhwi9N0VhNHipY8OFdZUJ3
NPaQhwp2zetUeKwVgzPkoYIJbk9Ge3NjcJs8VNHhWZx2fkQM3pCHKhR3b51v
7xODFvJQRbFT8/I9MTFQIg9VnLv9aqlhdgxMyUMV5Yrrpi2fFwN78lDFuhyP
qJ61MfAgD1WskAywyd0bg0jyUIVOZM7Pj6djICIPVWwJCymNuRmDeeShionz
5ELvvYzBevJQxc7Hp3+6f4/BfvJQxSXHXXmnZGJxnjxUsSujRWGQbizuk4ca
Ega+n7PdKhYN5KGGb0olnzVHxuJP/14PNaityfJd6BcLVfJQQ397UVFbXCws
yUMNAqbmQ0ZOLBzJQw0/lF5zXuXFwps81KB7oSJswoZYxJKHGrTmbJ5VVRKL
HPKQvn7MsU1OZ2OxkDzUcDTE8cCB27HYRB5qWB0WdszsdSwOkYca1BmvI6t/
xuISeahL97Prrn5ycXhMHuqolxUum6Ifh0byUIdqyD/hp4Fx6KzvvaA6Xsyy
Y2JHxUGTPNSRYGandi8gDlzyUAe/2u4BEuPgTB7qyOlOWX5yYhz8yUMdruP+
jR6QH4dE8lBHvsbQT5sL45BLHuo4/9+QAtUDcVhCHurY+MiaN/d8HLaRhzqu
rw49/fNuHI6ShzquhdeDXx+HKvLQQPhU2Ws1zXF4Rh4asBrzmfFRiEcTeWjg
TOvN8nOG8eihG1QNHHlbwxkyOB665KGBwx5MwU63eAwkDw2YxI5s0g6Khyt5
aGCcoGVcfnI8gshDAwd3FG9ty40Hnzw0oOEx/bNwcTymkYcGkleVOLzcHI/l
5KGB9IuJU8cfisdO8tDAEI2n5ZcuxuMkeWji7GXX78MexOM6eWiizLCKs/dd
PF6ShybeRe0IMWiNxw/y0MTvuz1zliolQI48NPHjmvG+DuMEGJKHJp6ssbiR
ZZsAG/LQRFQBGl+PSQBDHprw1DrRLzg4AaHkoYnhS/eZVPETkE4emrBIHG8/
YmoCZpGH9PX612H/0gSsJg9NWCvmBxlvS8Ae8tCEb+202OVHElBH89FCqcGX
1H+XEvCRfLRwOFw9K+dRAn7S/LRw1U1v4tv3CeggLy2smz1scuifBMjT90st
NDzcNKW6fyI06HzTwmOFmVOczRJhROeDFi5+V5l8wC4RHOpLC2skcyaauifC
ltZDC5lz5MUrQxPhRL5acDN4nNEjSARofbRg7W8mmDg9EX7krQUPN92khoJE
hNF6aaHHuCkmvCgRCeQvnY/Vs/DrRxMhpPXTgucJlWCXq4mYRPtBC1t5ZwMO
PUnEbFpPLQz7re9r3piIxbQ/tLDvUJjX6vZErKH1lY53clixjGISttJ+0cJi
e26xi2YS9tJ6a8Ev81jxJKMklNH+0UK3jsHeQ+wkVND6a+E0R1zyfnASrtJ+
0sL+okcHzIcn4Q55aGHS+viyiNFJeEoe2oixHFS+2isJ9eShjV3CoPM3gpLw
hTy0caL4S5VsdBJ+k4c20tX1741KSUI37T9txLd+epErSoIyeWhjcPn8xsOT
k6BDHtpYe6yt7cOcJJiRhzbeJAiULZckYQB5aIPt3mgatSYJQ8lDG2GNhcPW
bknCKPLQxsMfq3xvFSfBkzyk41X6wpc7nIRA8tDG4s9X57udSkIUeWijMWn4
rimVSUghD23puRJ9tex6ErLIQxsTFgc0Nj5IwlTykI7HYJAmuzYJ88lDG6P6
qYyKaUhCAXlo42OyinD91yRsIA9tPEkct+VOaxJ2kIf0udPTuwo9SSglD22U
OTxXYJSTcYI8tDHtWJr7dO1kXCAPbdRZFM0/bpKM/8hDG5zuwqov3GQ8IA8d
XKjPUeENSUYteeggTeQRHu+UjPfkoQP78CF7C5lkfCcPHfCEvn/u+yTjL3no
YGDeycD+IcnoRx46yF6z5ODY2GSokYcODmx5qzI7NRkG5KGDceWvck5lJ4NF
Hjo4pLr5xfepyRhMHjqY98bWx3p+MoaThw6eLqw4n7wsGWPIQwdzkyOHb1uX
DB/y0IFHm9WJJ9uSEUIeOlCuwQiNfcmIIw8djCi5dtG7LBlp5KGDhoH3/PPO
JENCHjr4NWTmm3OXkzGTPHSwpvjD9N83k5FPHjpwWTzEyO5xMlaRhw76/xRf
TK9Lxmby0IGqxnXh7g/JKCYPHfhbhZq8/J6Mw+ShA6wb+kjvbzJOk4cOPt6Y
vSZQNgWXyUMHuuHh4UtVUnCLPHSxq/YZ66puCp6Qhy6O6XNaOs1S8Jo8dPG1
NvjOiAEp+EQeurhguOhwjn0KmslDF9MfvVh/YGQKuuj7jS6qBosXNLinQJE8
dLE+Omm6uX8KtMhDF3uP35sSGZYCE/LQRf7OZzPXxqeARx66+HZgy5LbaSmw
Iw9dyE5y3K4gScFI8tBF5MmqCmZGCsaShy4mema8mrEgBQHkoYtbBh4q5ctT
EEEeunBwljDfN6QgiTx0UXdXc471jhRkkocublu4V6XsT8Fk8tDF22VcnaJj
KZhLHrqwWv4049nZFCwlD10onZ9xS7sqBevIQxeL7tkOD7iTgu3koYupmzT3
L65JQQl56OKA/FjuldcpOEYeunDjvC/tbEzBOfLQxWVjg5FOv1JwjTz0kObw
94GkIwX3yEMPPg8P5h6S4+M5eehhy4xA1kc1Pt6Rhx5q78g9Yxnw8ZU89KC8
vGlTrCUfbeShhzfrBvALrfmQIQ89qL6rGflwGB8q5KGHqI0mxmqufOiRhx4a
PunLe3vyYUEeevAY+bk9bzwf1uShh8/dpzouRPDhQB56MHpepPg3kQ838tDD
6HlXzR0z+PAiDz0YPBgH8SQ+JpCHHj785ys+MIuPGPLQw/b5P/e/z+cjlTyk
43ON+2a5ig8xeejBMPzomNhNfEwnDz00BqptL9zFxwLy0IPKrY0Kjw7wsYI8
9HBumXiW+kk+CslDD+8nnf3nc4GPXeShh3krtqzIr+ZL3xf1euhhU88w68v3
+CgnDz0sNyx50PmMj0ry0IfNWOPFzm/5uEEe+niredQn9wsfj8hDH62Oy42O
tvBRRx76WJj/sPVLFx8fyUMfdzv21Q9QTMVP8tBHxEnbFymaqeig+xl9yHxf
9maHUSrkyUMfgzTetdSyU6FBHvr4tDXawNAmFUbkoQ8zRt87dHgqOOShj+U3
XRavHp0KW/LQh+6Qr49ve6XCiTz0cW5+8FDlCakAeejjUc+qbZ7RqfAjD31Y
qtzSz0tJRRh56OMx13rnRVEqEshDH3Wt95w7JqdCSB76uDP+/RunuamYRB76
ULVYtSl3SSpmk4c+vs1pTji2JhWLyUMfFQecnb5tScUa8tDH/X755oP3pGIr
eehjv2a3XvrhVOwlD310zrpjtvdUKsrIQx9njAxGvK1MRQV5GIBbJ5tgcSMV
V8nDAPVvT2+KfZiKO+RhgJbMuHeba1PxlDwMcP2V8ZinDamoJw8DBPxncEj3
Wyq+kIcB3tbMHBTclorf5GGApIbss6t6UtFN98vS12syjL2jLIAyeRigXWO3
hoqOADrkYQCHwmFPvE0FMCMPA8z+9uvQIp4AA8jDAPL7VQqrhggwlDwM4D9z
7zpZZwFGkYcBtD0/7WYggCd5GCBXsadqjq8AgeRhgOOftNvPhwgQRR4GYDv7
uXfECpBCHgYw4z/cPlIgQBZ5GOBjv4eq08QCTCUPA8x6OGnVqWkCzCcPA+wp
q+f9ni9AAXkYYOEOz/sOBQJsIA8DVN68sXLiegF2kIcBzOdsSjq2XYBS8jBA
6qCX3j/2CXCCPAzhzq/0sDsqwAXyMMSvd6Kw7AoB/iMPQ7DzNWYeviLAA/Iw
xL5xD8ubbglQSx6GGOH7Rt7miQDvycMQjo/5mZmvBPhOHoYQ+RV8OPBRgL/k
YYhNznOnfv4hQD/yMMT4cSLzQe0CqJGHIaYyc2qF/dJgQB6GUNatP1KqmgYW
eRhi791Lmz7ppWEweRgCRT6brS3SMJw8DLH+fslR4cA0jCEPQzx5qPi6dGga
fMjDECZDN3I/u6QhhDwMobJx7vxBHmmIIw9DONz88TsjIA1p5GGInSf08w6G
p0FCHtL5hplbNSWkYSZ5GMLmruNbG2Ea8snDEJOiFp/KmpiGVeRhCPmAscVH
ZqZhM3kYItRo4/7vC9NQTB6GyPc+XG2/Mg2HycMIFbNPdUkK03CaPIwQkfs6
4MTONFwmDyOEdoedbilNwy3yMIK7krfLiBNpeEIeRshf+a5m6vk0vCYPI8zf
F76i4loaPpGHETZOuxfXcTcNzeRhhGBmlrfbszR0repdQCN4+hUEzK1PgyJ5
GGHAn0FZlz+nQYs8jHCofGlJv5Y0mJCHETJlajo9u9LAIw8jPBKMzlqikA47
8jDC/dk//9zUSMdI8jDCkU9mO9WM0jGWPIzwIOJXchA7HQHkYYQxc7Zj3eB0
RJCHEYTG411rHNORRB5G2P99WIjR6HRkkocRzl2bsSjWKx2TycMI8WmhNTuC
0jGXPIywbOc393dR6VhKHkb45DrttlVKOtaRhxGMFCwnZYjSsZ08jPDlsq7T
kcnpKCEPYyy3zzf8NScdx8jDGEf77zQYsSQd58jDGFO61znOWJOOa+RhjPzj
q8QXt6TjHnkYo6ni8nXZPel4Th7S51sjGa/D6XhHHsaovJ1XU3AqHV/JwxjD
DmUX3K9MRxt5SK+3wDdB70Y6ZMjDGLl5HsHRD9OhQh7G0LuwjL+jNh165GGM
noF+Gxsa0mFBHsZYuOXER+tv6bAmD2O0X/4ZKW5LhwN5GGPHQIfPJ3vS4UYe
xjhsu3dru7IQXuRhDI9+k7MYHSEmkIcx5A/eS1hkKkQMeRjjxq/6ibd5QqSS
hzFcJc/2adsJISYPYxjnve6IdBZiOnkY45o7Z+IOCLGAPIzBXnlP+YOvECvI
wxh3/2hctQkVopA8jKF9R6NoUpwQu8jDBMUK7VvOCoQ4SB4msBn/t0ImR4hy
8jDB9xanDu/pQlSShwn0fryOX50nxA3yMMGDR8bvnxYI8Yg8TLD4rtZKiw1C
1JGHCdYVf41KKxLiI3mY4PfeGu+yEiF+kocJuo+3RLcdFaJD0OthgqU24tVj
zgohTx4m4DaLPi2+KoQGeZiAnagruH9bCCPyMIHXmAIFoxohOORhgoTrrTeT
XgthSx4mKNo088SBRiGcyMMEdw66XWr+KQTIwwTKYYk/XTuE8CMPE2x2UvBa
JJeBMPIwQeiYCZfvqWUggTxMcHlTcqKRQQaE5GEC7dJoboplBiaRh/Tj8lFq
h60zMJs8TPA3c5ZJ27AMLCYPExw6/XY8XDOwhjxMkPNif0mBZwa2kocpHj/4
zKsZn4G95GGKyu1Xb1hGZqCMPEwxbETAusykDFSQhynuzNuZdyojA1fJwxQd
nk8KZXIzcIc8TPGSJ/vIf3YGnpKHKRYtd3XctCgD9eRhCpd9m869W5WBL+Rh
iu/B1kK7zRn4TR6mOG3U4zpzdwa63Xo9TJFsYuv038EMKJOHKb7IVUbolGdA
hzxMsULmalHCxQyYkYf09Q96qB76LwMDyMMUvO6AnX/uZ2AoeZhivtfHaM8X
GRhFHqZo1DJwXfsuA57kYYr9Jm/Hvm7KQCB5mEIWfhNtWjMQRR6mWJ4Z8t/0
7gykkIcpbs796/6fUiayyMMUGr4u73W1MzGVPEzRlaF5JNkkE/PJQzqesbnb
j3IzUUAepvhbF3Pin20mNpCHGZRfnv3u75SJHeRhhhOxecFbmUyUkocZNnzY
WfvJJ1P6770e0o8HyhY4h2TiAnmYIW/PqsTFsZn4jzzMoKpuF1uTmokH5GEG
yemrs3niTNSShxl0jttey52WiffkYYbo5z7DquZn4jt5mKH85M8qnYJM/CUP
MyRGdcxKWZ+JfuRhhrm+I6NPbM+EGnmYYXLkjNh+JZkwIA8zVM5ZuiDkaCZY
5GGGv5ds7xVXZGIweZhhnMKgMS1XMjGcPMxwrtn1kcftTIwhDzMMuWZZsOFJ
JnzIwwzV3ALBh1eZCCEPMxjI2KY6NWYijjzMsD7p+KIlPzORRh5m2DTyys3n
7ZmQkIcZLoz8Zz9YToSZ5GGG+B2yFbPURMgnDzMckBUk39UXYRV5mCOHXWFj
aSnCZvIwR/yRRQYTrUUoJg9z6GmEsKuGiXCYPMxhZbPNX99VhNPkYQ45++cb
0j1FuEwe5tjqM6Pr7HgRbpGHOQ5lNuapRYrwhDzMcUw5n5eYJMJr8jCH9sPS
huMZInwiD3OoCvZXyueK0Ewe5pisfrM8crYIXbq9HuYwzQ6sPrhIBEXyMIfE
PufHv1UiaJGHOTRPRTsEbxbBhDzMMeyCw8q9u0XgkYc5nBT1e/4cFMGOPMwR
0a61xL9chJHkYQ4bxpYnfYOCseRhjhsJyTXN/4kQQB7mcAjducXrgQgR5GGO
UvObOVtfiJBEHuYQh56K+P5OhEzyMAd7/5DxY7+KMJk8zBGT/T24sFWEueRh
DpiV8L90i7CUPCzwo/r3/DHKWVhHHhbYs1JUuk47C9vJwwJcwxXPP5pkoYQ8
LND947qmKy8Lx8jDAgNb5gWsHpKFc+RhgdJ9cisbnLJwjTwscH3FmvvOyMI9
8rCA2ZxgnRW+WXhOHhawfxcfWh+ShXfkYYG47oo1w+Oy8JU8LFDECb6xVJCF
NvKwgM7r7j914izIkIcFhvLyzYdNz4IKeVhAK3O506K8LOiRhwWqzpbgRUEW
LMjDAmvOB7oM2ZAFa/KwgF/5W/O8oiw4kIcFtk0vbnpSkgU38rBAdtiZndbH
suBFHhb4+sHaefbZLEwgDwtsbaovu381CzHkYYHb8gfkuHeykEoeFtjPH+Qw
tSYLYvKwgEDS6HTzdRamk4cFcuI8Ncw+ZWEBeVjCed+scvGvLKwgD0tg0W6r
Kx1ZKCQPS1iF7o7Xlc/GLvKwhP1d1yiBejYOkoclJk9Q0D5jkI1y8rDEnQ7+
QmVWNirJwxLs0ysPRg/Kxg3ysATHdnHeQYdsPCIPS7zcZSbX6ZqNOvKwhPHJ
z4P8x2XjI3lYQk52/M+tgdn4SR6WkBzNnPAlMhsdX3onLB3PI2tPl+RsyJOH
JQaV21YvycyGBnlY4mjXszs1udkwIg9LVB0bF8adkw0OeViiQd07TLI4G7bk
YQmWW1L1hdXZcCIP6fhqru1U3pINkIclKt3DXoYWZ8OPPCzxrG5jzo5D2Qgj
D0vYNJeHfirPRgJ5WCJp9uy5wyqzISQPS1wvC/k443o2JpFH7/WG5115kI0x
9OsYLCydd9RTuTYbVeTDQpT6G6vAhmz40P+uYWFhVqrx+q/ZuEteLIywT9F9
1pqNELqdZKG6boqSSU82npEfC5J5xz/FKosR1ztcLgsDn204sF1bjLfkyYKZ
jaJbnYkYab2Xs2Ph40m/tSY8MZrIlwX/zd1bIoeIIeldn5EsuExW81rvJEYr
ebOgnLo3/y4jxsze9RrLgqjAwVPRV4we8mchqX/4pNEhYuT3Ll8AC2/4Dzsn
xYrRn35ew8KlMcvulKSKsap3upEs3J0ivv88Wwxden/KQvqMqd+Vp4mxufdy
ySyUNa7QcZ4vhjndj7OQFbaIy18mRnHveotYiBmqprxynRgD6X5Qer3LhfvK
t4lxuHf9p0hfTz+k/sVeMYbR9z8W+n/T2tZ1RIzTvRzzWGjNHnnG7IwYrtQ7
C4dLD+mNuizG5V6PAhYcrpxaG3ZTjHG031jgljWrZD0S41avxwYWdHKcYue/
FCOI9h8L+4smxa59L8aTXo8dLPBdtr7b8U2MaNqPLCxYvrC6tE2M170epSwc
/3f9aVmPGHzanyzknNv98ZhyDj71epxkwa3pv6tl2jnIpv3KgmHqWKdSkxw0
93pcZGHGUt/+RdwcTKP9y8Ize03ZlbY56Or1uM7C54D1b6aNyEEe7WcWbunk
8OPH5ECR/pyFhXeBRd6jvXOwnPY3C20lYzwMJ+RAi/7cQ+rJj+7fFJWDjbTf
WcgVbPCpSM6BCf25gXQ8b78enJuZg520/1lgpafVjM7NAY9+3ZyFkKvl6a2z
cnCAemAh3uJN5978HNjRr6OyUPv2pVXAyhycpD5YyCjk5X7ZmIOR1AcbFjbu
mfN25OAi9cFG3U3fApX9ORhLfbAhI0zwW340B9epDzaCubrGshU5CKA+2GgR
PIgVXc7BQ+qDjfyTVuKbN3IQQX2wEfZefbfJwxy8pD7YmDGVOyrhRQ6SqA82
QmZWTVr/NgcfqA82Ds02n3b2cw4yqQ82zErtBPd/5eAH9cGG0ZAS/yftOZhM
fbChlBG1oUFGgnbqg42yw2GTH8tLMJf6YKNtW7jDWWUJ5KgPNn5mLxi6QU2C
pdQHG1M8q6r5WhKoUx9sdHvXuA3Uk2Ad9cFGUbnv41eGEhhSH2zs78iuWGwq
wXbqg437bSZqbEsJ2NQHG+EDM14d4khQQn2wMfGg96ABAySwoT7Y+Hqx5fmq
QRIcoz7YUM4OvPzeVoIR1Id0vKYa2wcMleAc9SH9/JM3NUMdJWCoDzbMk17u
ETpJcI36YKPH2LhK4CKBL/XBRv2F5AofNwnuUR9sjFbvPqTJSBBKfbBRYfZ0
V4W7BM+pD6nvg9kT3T0liKc+2JhsoX93v5cE76gPNqb2Nxz+2UeCdOqDjT2C
f7/7+Uvwlfpg4+jiz9bNARJMpD7YCKwNPHYyUII26oONyn2V9p4TJJhFfbBR
tbFFbVewBDLUBxs/KsZlVYVIsIj6YGPhy7N2B0MlUKE+2Ij8/eVnUJgEq6kP
Nl7oG6sekz7Xoz7Y2Lf49Lpq6fMt1Acb1ngev1z63IL6YKNkVbtyl/R6e6gP
NjTuLO3Rlj63pj7Y2JpxYsl16XiOUB9s6AqePDSQjteB+uDgN5pUO8ZLcIb6
4GD/WMsZIun83agPDqZWxKwUSNfnCvXBwQ7N+WoN0vX0oj440Fyaa/sGEtym
PjiI2HipIlzqM4H64ODVxKFOHs4S1FAfHDw3EcnvGyZBDPXBgf2XoFkzbCR4
Q31wsPZru+xlngSp1AcHipVZ5jPMJfhMfXDg7pQ/pURfAjH1wUH3HMl9P3UJ
WqgPDlw/vvmXIe1jOvXBwRWHXau123Lwj+4nOBjeMGV19LscLKA+OPB+eKSg
4m4OlKgPDjD9qpGbtP8V1If09VwqFzXvzoE29cGBrVxX3peCHBRSHxzYPNr0
3EF6XplSHxzwp/y1q43JwS7qg4OuRw/vfXfPgRX1IR3PB61Zc61zcJD64GCw
PT+oUCMH9tQHB0PX5R0Y+1uMcuqDA85/WqarX4jhQn1w8HHt5ZTFlWJUUh8c
zLocIHLYI4YH9SGdX7Ne0PYlYtygPjj4cIOdeEckxnjqg4OkxkLbW0FiPKI+
ODgZd2H9dkcxIqkPDjataLnuayhGHfXBwYEo7aRnHdlIpj44ONx9JsXvtfR+
i/qQXn9bWsj+K9kQUR8crN+r4tK8V3r/RX1Ix5f664Td0mxMoT44KExTaE8U
Se/Hej0eciCrGvhlqfR+bR71wYGz61G9w8Ok92fUBweDDny9cFsvG8uoDw6E
V/98+PwnCxrUBwdff6yNVH6ZhfXUBwcXbQP3WldmwYj64ED38D+7gN1ZKKI+
OAifvt5+cn4WONQHBwsuFpzZnZ6F/dQHB0ayL0/V+GXBlvrgoqopv0PLLgvH
qQ8uvhdecQmTvv9woj64uLT6lcau3yKcpz64qJW/0f37mQj0B7HGXMx9ED8z
9LwI1dQHF9uSptWf3yGCH/XBRcjDS/PsFohwn/rgouV7zOZDAhHCqA8uXron
xjv6ivCC+uBi/GXrtmpbERKoDy6ivJbO42uJ0EB9cDFkyWM1td+ZEFIfXChX
Py+99CwT36gPLkZ6nI2Yez4Tk6gPLrr0j+j47MzEH+qDi5rSE4/MFmZiNvXB
xXND2yVdaZmQpT64GOacZdrol4nF1AcXo9qHT62zy4Qq9cHFnyPWM+t0MrGG
+uBiyyR7xca2DOhTH1xc7nnY2lmbga3UBxd2jQVs00sZsKQ+pPNz0Ez03JOB
vdQHFxy31XnTlmRgEPXBRf6in9HlogyUUR9ccB1kz3QEZcCR+uBC6eY+gd/w
DFRQH1y4XJEdtscoA6OpDy7eR257J/9PiKvUBxeHzGaNzXkrhDf1wcWKTd6G
76qFuEN9cHE0MX5A/EEhgqkPLra3NDjWrxLiKfXBRWDhm36iXCFiqQ8uoici
/F+kEPXUBxenhv9oKnQTQkB9cHEh5dliZ7YQX6gPLqZN+/H+tYIQOdQHF+s0
mWsrvqTjN/XBxUDHhre4n44Z1AcX4fVaHR0n09Hd+36oTjreZv0b5zanYyH1
wYV4RpTi/DnpUKY+pB8vDBP7paRjJfXBxd8fmyuMvdOhQ31wMbv6yvZvNunY
RH1woXhq0sNqrXSYUR9c7HMMUituTcNu6qN3P/2SXVCbhgHUBw/Tmt8KBJfS
cIj64EFeftkX/71pGEp98DBhlpX7iGVpOEV98NAy/qIxW5yGUdQHD3dqNbia
oWm4RH3w0LR2vkqPcxo8abo89Phqzv5ploab1AcPLxxdOQ2yaQikPngw5bfs
e/pRgMfUBw8KtfPKbt0WIIr64GG/UubbymMCvKI+eKjey393YqMAKdQHD51P
bUJLZgrQSH3wkJw36fHmRAGyqA8ehpSclSnwFOAX9cGDesXwqTMGCTCV+uDh
4Zl9d9I0BOik96c86f2S89bgllTMpz54qAyOmuTyPBUK1AcPuScLPphfTEUB
9cHDzlK3vO7dqdCkPnhYcXPD/drFqdhAffAgPj0m8oQoFcbUBw/aiY7b8iek
Ygf1wUMV5pgEj0gFl/rgYbvH3yBDk1SUUh88jHmgduJpNx9DqA8e1hwTnFjV
wMcJ6oOHLLddF8fc4MOZ+pCuj1/bqI+H+bhAffDw3Pft8vy1fLhTHzzMeXRK
1XgqH/9RHzysanXS3BPDhz/1wUN8Ous9m+HjAfXBw+xNJQ82cPkIpz54yChq
0ulU4qOW+uBh4fX0+tCvKUikPnjYneYp2PEgBe+pDx4kfvurXpSnIIP64GHU
gG86CltS8J364MHh+YMEyzkpyKU+eJjhOadkYHIK/lIf0uuZLHlpNi4Fc6gP
HjJn3a7/Z52CftQHDx5d9stuqqVgCfXBQ20rUzj3ZzLUqA8elmYUnzZ9koy1
1Id0f8nw83eeSYYB9cHDlDNKC5W3JWMb9cGD/XmRefjcZLCoDyuMKYjYszA5
GfuoDyvca77mtc4zGYOpDyv4Sp4ZzRuYjKPUhxVy9SIVfVSSMZz6sIKMzaXH
X74m4Sz1YYWJlqeNBPeTMIb6sELx7pejyo8noYr6sEK7z530mvVJ8KE+pB+/
5biqekoS7lIfVkguvRieF5mEEOpDer0lpfoKLkl4Rn1YYfbw4zcDTJIQR31Y
YfPAb/1L2xLxlvqwQpHk/DWbikSkUR9WWJ95qsF4RiKaqA8r3GJKPdJcEiGh
PqxwJtTeW649Aa3UhxUiOrvWvT2TgJnUhxWcFW+d/TElAT308xwrbNOveWTs
mIB86sMKA+++bvH5EY/+1IcVzpnuzk85GI9V1IcVriQGx3unxkOX+rCCyfr6
rY/M4rGZ+rCC/c3Lys8fx8Gc+rDCZQ2l7+xlcSimPqzQemz4t2y3OAykPqww
KvZkjvBbLA5TH1ZYfrPm2L5tsRhGfVjhR0b1yUKvWJymPqyQddq2euq3GLhS
H1Y4fOmX1+DVMfg/+dYSFA==
         "]]}, {
        Hue[0.1421359549995791, 0.6, 0.6], 
        Directive[
         PointSize[
          NCache[
           Rational[1, 360], 0.002777777777777778]], 
         RGBColor[0.560181, 0.691569, 0.194885], 
         AbsoluteThickness[1.6], FontSize -> 18, FontWeight -> ""], 
        LineBox[CompressedData["
1:eJw123c81e//x3F7772dpYiyt7yf9uY4yzmlob0+pb2jraG0S0p7p6LSUrTQ
0E5FpdLUEIVQfsfr63f++dzcHO9zXdf9elznfXzCHjZJMFJJQUEhUEVBofu/
//+Y8vyo1xNuJzPXpCDqzZwlDHtR+c5Un389X29klHY2PxByFXDObmlD8rmd
jPrracbT+ijif9/fx9jMNhm/z00Judu6H4eZmVaHolu9lXGenl/ATGzxLpkX
oIKvyd1XOMU0NZbVhwar9vz8aWaC03/+khA1aFXvTe+vVcxcUtj4pCxMHXS5
beeZxrjOQ2sjNOCYuvbqb8dLzB8f7X0VkZooputfZmbf86qZFqWF7p+u3lvK
XNgZu297lDYa6PXKmA0+nwvConTgSY9rzI+wdoupkbo9r3+d2bZbM9M1Qg/X
fne/wg0mdrOSwYIwfWjTeMqZk6vfl59iGUBIC1DB/MzU9ZmSb4DtNL5Kpoz5
b6iSnSHezem+4C2m95g9biPyDOFM473DrBmdOWmblRGmdg8v/S5zVMGlYu9W
I1yk8VcxGg+e3lpiZgxF0rjPPDrr+KP/RmPsp/ncZyYcHLb5vqEJYt50v8AD
Zu/+cN3gtSb4RvN7wCz4ezl7uY4p1l3tnsBDpveh6ShYYQpvmu8jhn3SOrhI
zQzPaYEeMe05R3O2LDbDfJr/Y2byk0yvVAVzsLuHY/eE2ZonsVSab44btB5P
mOF9+3FX/jHH2FHdj6eMjpDl/Hu6BXRpfaoZ7mtrhfAmC5yK6h5gNWOTtmH0
zImWENN6PWPWv7K2y/liiT8E+Izxs/9XvWaUFXbQ+j1nln27GDLtrRVCaAO8
YIYvXqkQMtga72k9XzARXtcKfz+3xgoCrWG2Rcc1rhfboC+tby1jV9cca/nA
Bg/udD9qGZ/tDxNXxNtiOq33S2bv6Q2L3pXbwrJ7uiavmIfcm6Mdw+xQQuv/
ivFI4syVXrZDWvflUl8zvIrbXtP87fG/RuqY/fPXaMw7bQ8RzaeOefNO2/Oc
OQsHyKeOYT3cVOsoZqGN5lfHKAY0eOWsZyGWvN4wl0sTJn6/x0IezfcNUxHN
Px+my8Z38nvDLEttCM+JZeN/AbxlWiU5wY+Xs7GePN8ymsMCH+rfYKOeLveW
8Ulb0idMiQMf8n3HFNYWpE9kOMii9XnHpHadu7NuHgcviOcdU3tu7Mjj5zlw
ofWqZ9SMBw8ta+FgAfnXM16Vpm/venJxn9avnvnTt0v3UToXHNoP75nn4xep
PTjOxTRaz/fMKWedb+VfuLhJ++M9o3PU/G1xbx4saH0/MBfj/FR3j+BhHO2X
D8y0/Zzpi3fzcInW+wMznn0macgrHvRo/3xkXHsrFHpZO2Aorf9H5vybhHPK
UgcU0n76yBjvdVpwZ6MDVMjjE7Pg6yi7tQ8cICGPT4wfy7EoTq8XDpHHJ2bJ
23qxUlwvtJPHJwb90u2LlvdCPHl8ZrLY/3oPvt4LO8njM7N/mdNyZcXeaCSP
z8wdmz/Cvf17I5Q8vjDH9tXv6z+nNzaSxxemuOj52odne+MDeXxh5iajz7Dm
3vAjjwamMq0r66urI1b+7wBiKl5llk6e4Iha8mhgntSfqf95yBH9yOMrI9xg
pfnfe0dkksdXhnP9PN6xnfCQPL4yHdvddooGO4FHHt+YB79PeZblOmEGeXxj
Wo5oGjtVO6GCPL4xJ8/nJ6w27gMr8vjOKMfP/fUlqQ8mkMd3xnFXhEXE6j64
TB7fGf7j+Mrcij4wII8fzIPNy8y/qjhjGHn8YHpdWm/kH+KM0+Txg+FeKqlc
ON8ZyuTRyEw2V46/ed65Z381MvX79Q+ptTj39N/I/LkX9jXUw6VnvzUy9wvP
9Jo70QUHyauR0XT3HHniiEvP/mtkpjWGnXn9waXnvGhkrkU483S4fXv240/G
SP/LZa8hfRFHnj+ZW/OxXra9b8/+/Mk8vn/iyJzqvj3ny0/maNdck63G/Xr2
60/mueR4zamkfvhBPD+ZLDUjnYpV/Xr2bxNjsY859aK8X8951MTM2Lnx6Wdl
15793MRsOuC//Dfjig20H5qYz9rcqr9zXXv2dxPzWtforNI5157zq4mx5WyO
Ufnl2rPfm5nBFstjFC3c4Ev7pZnxfCeq+uft1rP/m5lUO+9z7UK3nvOumbny
1VDn92S3nh6amTVTrlR9W+uGGtpPzYxLaqfK++NuPX38YjqGTil6cdut53z8
xbhfPfuq6rNbTy+/mGc3YleVqbsjgzx+MUy/vJJCB/eefn4xJ4+rztkT5t5z
nv5imiT3ruekuff09IsZpeW6Z36GO7jk8Zv5/DrabOwO956+fjMfsl0dhBfd
e87f3wzvbv3DwOfuPb39ZrQuyLjcVneUk8dv5pPHJCtNU4+e/n4z5zxbLn7z
8Og5r1sYqetJ7Qd8j54eWxifUUm6RRM9MJ48WpiNATOvb1jt0dNnC3Nx0SWv
qUc8es73FmbJs/1pyRUePb22MH4fjyb2++ABffJoZRrO+ndpqnj29NvKeLcc
m1HP9ux5P2hlNodIzpUwnj09tzJjx84u3zTIE0Xk0crMO5NwcMJcz56+W5kJ
vf8NCN3mCVXyaGMaLhx+b1bs2dN7G5Ozb3jsl8eeSCGPNubLGs/Vl5o8e/pv
Y5yemhZkG3jhMHm0Mb2udhQO6ufVcx60McZXbu9wifdCBy1fG3NgY9rk9rFe
PefDH6Zx+xq38uVeSCCPP8ynZstX6/d79ZwXf5jdp0vnDbrmhXzy+MP0Z/vo
937j1XN+/GHKn3G3/vjnhZ/k8YfJU+1jVWzj3XOetDOaq19vmR/gjTDyaGfW
+T40DpN695wv7Yzdx2U56jO8sYk82pnoc7MNbm/w7jlv2pkcd7vN2ae88ZE8
2pkZ419zk+5595w/HcwTP9Yl/W/e8CePDsY1MTDtnpZPz3nUweiMWWy6xtEH
q8ijg9mYHlYTF+nTcz51ML77Lp/WGOGDl+TRwUw447bv+kIfqJFHJ/P3x92j
Gfk+cCWPTkZx4LW7/iU+kJJHJ7PhhY9O8wsfLCSPTmYgP2rs0TYfHCGPTubh
RZ2Pw8x88Yg8OpkRsq3LLb180UkenUzfsl/x95J94UAef5lmlV7+Syb5IpE8
/jID7zol+mX7YiZ5/GUuzGjNbjjii13k8Zfp1TezfUeFLyrJ4y/zVP3EpqQP
vmgij7+MK29smoKKH6zJ4x/z5kr2kJNsP4STxz+mWdCybgjjh//I4x9z9NCM
dt1BfthMHv+YnLba3Itz/HCFPP4xc/79nDZmqx8+kcc/prfR7JUmZ/1gSB5d
zNFgt5dXHvkhgDy6mA7p/YnjfvphOHl0MWIz3RATfX+sJo8u5iV7k7jExR9n
yKOLkXkYFYyM9ccr8uhizto5xeuO8e95/1DAp6bZ7qeX+sOc5qOAF8q7hgzY
699z/6wAb2WPZ12l/mBofgo4a3Q1b98r/577cQVYVr8siO70x2iarwIur9Qz
+GoZ0HN/r4Bq/edla3wDQMNdq4D+SpdvuIkDej4vKECv0t/24ZSAns8TCnh+
8HrllJwA3CZfBQjuPbxjVBCA17Q+CtCa+Lh34e0ANJO3AvaVetfyPwdAndZL
EdvZQxq+qwXCmvwVYWh5RrKaFwhXWj9FtIzfau8UGogw2g+K4DqPiroxJBAp
NEBFuF6deW/o/ECMp/2hiAeq3PMduYHIoPVVRN/QC6qbzwViA+0XRRRErz7r
+jQQB2m9FfF8fv2diuZAXKT9o4gjH7Ri0wyDcI8mrIg673DXP/2C8I72k/zr
Zw/m58QHobWr+yH/XKfS5NN7XBC0yUMJC8peDyxZHgR78lDCt7aH3wT7g+BJ
HkrQz1T4/vFqEKLIQwmjeLmD5tUFYSB5KMGnuKq/wb8gTCIPJShY3lq717o/
FpOHEh6EnxH5+PfHFvJQQsTAs9kVkv44Sh5KiDneGDhgWn9cIQ8ltN1cMrRh
XX88Ig8lqMzJ6Zx7oj8+kocSaj/2M9S52x8dT7snrAzT1bPyt3/pD33yUEav
yMWH+mgEg0seykgYPqzveYdg+JKHMkIO9XKNCgtGHHkoY+qAVwWPhwZjCHko
Y33MpuNpC4IxlTyUceiZyOX79mAsJw9ltKvxXOacD8Z28lCG7mz1AtXqYJwg
D2UEL1QsyvkVjGvkoYyBjkZB1kYMqslDGRY+vrH7XRk0kId8PP4TXvVLYNB1
vPuCKjDIOfKneBwDY/JQwa9Jn/OQxaA3eajg1Dfbyor9DALJQwUtKoEZ/GsM
kshDBc673Eur6xgMJw8VXMtvXD34H4OZ5CF/frrH1CZdYBV5qOD6vkujztgA
+eShgpvDVrFnOQNF5KECJRejfQEBQDl5qCB7zbXvndFADXmo4L6jodKVFOAH
eaiCe3z8q8xRgDJ5qKKhPnRJ6HTAnDxU0Vak+kt5CeBMHqo4as3pd2M9wJCH
KnyDVT2X7QaE5KGK42nWylEngdHkoQrz5ns71a8Ac8lDFTNXZKtV3AXWkocq
bn0qCciqBfaShyo6VG4FRjcAxeShigsqVloa7cBt8lCFNNz0QLlGCF6ThyoO
SjkGy81D0EweaigwPBgd2SsE6uShhkHzNfiq3iGwJg81JHw50ut6WAhcyUMN
aV9+3lkkCEEYeahBJkZYSFoIUshDDelxbSu6JoVgPHmooc537u6SBSHIIA/5
8x85rZybHYIN5KGGNb1GhPvnheAgeaghc/WK+y1HQnCRPNSgdaat3+nzIbhH
HmqwPag/dHJFCN6RhzqcrjmP6FcdgtYl3QuojgE3Dgc2vA+BNnmo42X5+w8H
f4XAnjzU0ScicNQI5VB4koc6elupXmAZhSKKPNTBz9rxtpYVioHkoY4/voPr
trqGYhJ5qCM4YFeRKDgUi8lD/rX2pVSDhFBsIQ91GG3UrL09MBRHyUMd713q
3JePC8UV8pCPZ+fmwaGzQ/GIPNTh12vxsL/LQ/GRPDRgMK2j/7nNoegY2D1A
DUw9Kfo5ZX8o9MlDA+x57+b1PR0KLnloYENTR93Hq6HwJQ8NFB39abvnQSji
yEMDxSXmXql1oRhCHhrovFzKNfsRiqnkoYFz5cHf7v0NxXLy0MDdqe9yVuiE
YTt5aGBSfZdemHUYTpCHBr6W1Y/udArDNfLQwKD+b7ef8QtDNXlowtso+ujE
qDA0kIcmdLNGbu4tCUOXR7eHJqymrRhUNyIMxuShiZ8BSorbpoahN3loovOB
7cLkRWEIJA9N2Jc5vdJcF4Yk8tCEK2+qxdX8MAwnD02sPRbpNqcgDDPJQxO7
9jQ6eJSEYRV5aCLq46U/n2+HIZ88NDH2d8vR3S/CUEQemkh59zlI9jkM5eQh
v/6IumMGbWGoIQ8tTKnkdZarheMHeWghREXROcM0HMr/+4Ufbh+47O/DC4c5
eWjhyvsDjt88wuFMHlpYsk2pbW9IOBjy0MJJxurQAH44hOShBabT299wSDhG
k4cW2nJ3HC3/LxxzyUML+3O2ds2fF4615KGFUZ3/eXutCsde8tDCt0MjEr5s
C0cxeWjhpu61qF2HwnGbPLQxh3+PJykOx2vy0Mb3iHv12jfD0Uwe2pg6VSOr
7HE41MlDG0YGpXoz34XDmjy0sVs1cLZLUzhcyUMbmk0l5W8UIhBGHtoQOGa3
b9aPQAp5aKP61FfDeLsIjCcPbYxIYukp9o1ABnnInz9n/I8zgRHYQB7a2DLS
8Oy42AgcJA9tqHWJhtnLInCRPLRh0Tjr16PREbhHHjqQ5V+ZkDUjAu/IQwdc
9/G3g5ZGoFWz20MH9VklBj83RECbPHSgE9sWtH9PBOzJQwdaz1P5slMR8CQP
HWSmusTplkYgijx08K/kYN+yqggMJA8d+B/Vb5v2MgKTyEMHHzfvO+L4NQKL
yUMH5ecPRNS2R2ALeehgi7Gkcq1mJI6Shw5+jG/yDrOIxBXy0MUw4cVVLb0i
8Yg8dOHLa7x12DsSH8lDF9nK95tTwyPRUdd9QV2ov92mZiCMhD556OLXvNXK
19IiwSUPXbQN/vBlenokfMlDF/3evL/kmBGJOPLQxW3nytk12ZEYQh666ONb
xV6TF4mp5KGLnXc8zuBoJJaTh3w8y728ms9HYjt56OLiY4P8/RWROEEeuhjV
otKSUh2Ja+Shh4eKif5aHyJRTR56yHvjOPbSr0g0kIce1koeLp2oHIUuukHV
g2LbsrUsoygYk4cemr0WL3vIikJv8tDDU5Hy+CWuUQgkDz0Yzgrr7xMchSTy
0IPDtoy/H+OjMJw89NAru/notoFRmEkeetinUhMdNy4Kq8hDD+mrJz/unBWF
fPLQQ8KapsSC5VEoIg99HEvedm7I5iiUk4c+ZnfuMjTcH4Ua8tDHnQ3hA64W
ReEHeehjf+fl9VOvRkGZPPSxtTP2Iu9BFMzJQx8bA7iPn7yOgjN56COfWfRy
2fcoMOShj/Ez91T7/o2CkDz0Ye5++eon7WiMJg991OXr52+zisZc8tDHy5r7
E2KdorGWPPSx5m2gS4dvNPaSh/z6W1a+PBoZjVqajwE23WjJTBVH4wP5GCDB
7oKZ7ohoNNL8DPAuUC+/ZEo02snLAJzdLlYTF0ZDhd4vDZB8ITHLLicaenS+
GeDIy+Ofq3ZGw4LOBwM4xC8OzjgeDQ71ZQAND43lrpei4ULrYYC5B6dfe30r
Gj7ka4DgUyq/1j6X31DR+hjAKeS7BT5FI5a8DfDWZ7xHY0s0RLReBhg+9DR2
qcZgMPkbYP0cpXC+SQzG0PoZ4J/7miAFbgym0H4wgDs3p89J9xjMo/U0wNIa
6A1FDJbR/jDA3ufPPuonxSCH1tcAP7Jziq8MikEu7RcDDB64a/6kCTHYR+tt
gNotCLCfG4MC2j8GqFh9+FvVihico/U3wMWZxlsXbI3BVdpPBviw8qx/v4Mx
uEMeBij+duvhyzMxeEoehmBKsoZnX49BHXkYok3H8WvQoxh8IQ9DmHysm/D1
TQx+kYchbBMa3m9vjME/2n+GmOOXkRLXFQMN8jBEa+7jsnbdWBiRhyGCh3Ad
jtjEwoY8DDF47N6FMudY9CIPQwi3rK7WCIiFG3kYIr3MrPe56FgEkIf89S/O
Th+dEotw8jBEjeBbkdmoWCSShyEkwsM/b0yLhZQ8DDFj8Xun6YtjMYw8DKF5
8Hkqb30sJpCHIVwzSlY+2hWLGeRhiFu3KooWnYhFJnnInx/l+cz9cixWkoch
Ppzwaqu7E4uN5GGIUaUqJjk1sdhJHoYY61njzHyJxSHyMEThtR/M97ZYFJKH
IW64zOHvUI/DJfIwhL5z4aB4szjcJA9DxM67N7qDF4f75GGEkDrNSUc84/CC
PIxgYrltqiw0DvXkYYTBDaenayTH4Tt5GIFtv2l68ZA4tJGHEe5nTJ46amIc
lMjDCB9rF04ynR8HHfIwQozWv7HXV8XBjDyMkFtnO3xqbhxY5GGEyv6WAzmH
49CHPIwgUXUUPCiOgxd5GOEKa1F05s04BJOHEeozhgS7PolDNHkYYYllm+er
d3EQkIeR/D51sVN2UxxSycMIT9sD7IMU4zGKPIwQKxabNujHI508jOBkoK2T
axePOeRhhJKYjcoxfeOxhDyM4OXk1NkaGI815GEE89eKLQdi47GVPIxQtF/y
UyyLxx7yMIK0bMh3lTHx8nO0e8Ly8WeKvxXNiMdZ8jBCQv/078OWxqOUPIyw
duCnn4Yb43GLPIwxKq6ltXRPPB6ThzFGZz1USD8Vj1fkYQyf3DM69qXx+EQe
xnhs8sy6qioeTeRhjPtbp/Sb/zIenfR+Y4zbj0rCXb7GQ408jLE0s2lwTXs8
DMjDGCNGx8xfqZkAK/IwRubgjnx/iwTwyMMYfWJDyj/1SkA/8jCGua2oeYt3
AvzIwxjznk3gRYUnIJQ8jJG3+vqAFkEC4snDGHekGzfvT0uAhDyM5e//ps9E
6QkYSh7y+aostFfJSMA48jDGvnSD/4qyEzCNPIzhrv+3dFheAhaQhzG+JmZa
Gx1NQBZ5GENy4tG8svMJWE8exrhZ6vY+vSIBeeQhny/vgYhVnYAD5GEM6+zv
t++9T8BJ8jDGistXYzN+JeACeRhj5JrlD/opJ+I6eZjg37sZQ18ZJqKKPExw
7Nyt1mxWIp6RhwlemJds6e+aiLfkYYJ4+yx865+Ir+RhAquukU158YloIQ8T
6LbnHI8fmAgF8jBB/siwKZ1jE6FFHibgHinGsVmJMCEPE7wJdbRMXZ4IO/Iw
AefyvQ7tzYlwJA8TZJR8+nRxXyI8yMMEF34frxtflIgg8jBBV78B76yvJiKS
PEzwPtzx5+37ieCThwmyegm15r1OxADyMMG6p6auLt8TMYI8TOA5/uiQ2s5E
TCQPEwzUS8pbrZ2EWeRhgg1/A98HWSVhEXmYwGTl8YBvjklYTR4mqLZ4nbfD
NwmbycMEozk6OomRSdhFHiYw9kzP+idKwhHyMMHlL5FGJ4Yn4TR5mKCp8/bh
IVOScJk8THHGLTDJYGESKsjDFKuG3lcqW5uEh+Rhiulzyq9P3pmEWvIwxe6M
1E2c40n4QB7y5y+5Pe3RxSQ0kocpbp/kD19yKwntdD9jiu/Bjmnez5OgQh6m
CJu3ZuKHj0nQIw9TvKy4smpLSxIsyMMU+XHzUvcp8cEhD1NYnw3o6NTkw4U8
TDF0kv8esSEfPuRhike3NycXWPAB8jBFoeNkTXUWH7HkYYrGhg+VQ3rzISIP
UygvMdtwrh8fg8nDFO9H24009OFjDHmYoszMFuP68zGFPExRb+7OuxbOxzzy
MMX69lmGNvF8LCMPU1wXG2tMF/KRQx6mMK6w06gawEcueZhifOt5w97D+NhH
Hqb4lqPskDmWjwLyMMWOaKvQ5+l8nCMPM/R/bjPWYxYfV8nDDGoqfXJXZfBx
hzzMMDpn6JP6ZXw8JQ8zFMe9tgpew0cdeZhBQ/PGuC2b+PhCHma4vsvtRmMe
H7/IwwxjGuVH0D4+/tH9shl8X5jk7j3KhwZ5mOFt+G2Tv4V8GJGHGXysF+dK
LvBhQx5mOBI30PlkGR+9yMMMLhVTyjUr+XAjDzPkLf00cfh9PgLIwwyD59aw
S6r5CCcPM1jtHVdn9pqPRPIwQ5+200fSP/AhJQ8zuM58nnnrGx/DyMMMO2xb
h/F+8zGBPMzA/+ySvKCTjxnkIR9v9ba4Z8rJyCQP+et9SBV4aCdjJXmYYaXB
ppGrjZKxkTzMMJ2ftvSDZTJ2kocZnu+oOwV2Mg6Rhxnmf3NvyHVMRiF5mOOE
2zT3367JuEQe5lghurkkyTcZN8nDHANDot4fDk7GffIwR/NzU6FKZDJekIc5
frbzqwYnJKOePMyhNcc85bwoGd/JwxxSh6xvxqnJaCMPc0y+WrZu4vBkKJGH
Oa7rvgurHJcMHfIwx5nzWiq8KckwIw9zXPwv5eGC2clgkYc5Vt74WPA8Mxl9
yMMcUfwX27yykuFFHuYYvDZhw9q1yQgmD3OU/x6y/cvmZESThzlefnAtjNiZ
DAF5mCPjTE31rv3JSCUPc9TtWajTeSwZo8jDHOteMvyU08lIJw9zxGZ67S28
mIw55GGOuznzVfWuJWMJeZjj8j+/mWNvJWMNecjXb8+StusPkrGVPMwRHbhg
Bet5MvaQhzn8J4X1mVeXjGPkYYGdFT9fVH9MxlnysEDQmQPbPX8ko5Q8LPB2
ScaEtS3JuEUeFrgxeltCw99kPCYPC1j9Z8hEqQrwijwssHShSsheHQE+kYcF
Mv9bK+wyFqCJPCxw+VHVjIHWAnSu6V5AC4xwfX2kmCOAGnlYYOLD2h/GfQQw
IA8LXHn3LiLdXQAr8pA/f5DB8Tt+AvDIwwJHtRY4OEGAfuRhAc6y6BNLowTw
Iw8LbPZdFfs2UYBQ8rCAnSCtNVgiQDx5WODag/dntg8SQEIeFlg823NZ2wgB
hpKHBf7cHzFGPEGAceRhASXOxtTCqQJMIw8LzJ1RM0x/rgALyMMC+ZtEcycs
EiCLPCywS9HyQOUKAdaTh/znf4e867VOgDzysEDDkE8eS7YKcIA8LDHmPW/T
m3wBTpKHJXY809diDgpwgTwsUepfti6vQIDr5GEJzyK+S/sZAarIwxIjNz95
nlIiwDPysMShZ6Nyz1wX4C15WOK9vvVE4zsCfCUPS3hP0hBPfiRAC3lYYve1
8KR7LwRQIA9L+KW/T+37VgAt8rBE8biu+as+C2BCHpbI9z1Y+LlRADvysITo
Q2N7VJsAjuRhiX66jZIDXQJ4kIcl4m8U31RRFyKIPCwx/MCA2OF6QkSShyVm
Xv3ypsxUCD55WAK7Z2ezbIUYQB6W2BdokZDBE2IEeVhCofUp65WzEBPJwxKu
u25o9PcUYhZ5WKJwVLNKXoAQi8hDPr7qiaYdIUKsJg9LtD6NCBgQI8Rm8rAE
d8fSqef5QuwiDysMLAgos5AKcYQ8rBD/NJ07a4gQp8nDCu/YnrnVo4S4TB5W
cH6+ysF3ohAV5GGF37OW3Ng8XYiH5GGF/445zGmZJ0QteVghKXJmmGSJEB/I
wwpGAZnss6uEaCQPK7zZGGlitkGI9pHdHlbwmnHPekauECrkYYXBGvZ+T3cL
oUceVqie5TfW57AQFuRhBd9G2xObTwrBIQ8rGKy8r9laLIQLeVhhRjx/dsoV
IXzIwwqj7PP+Ft8UAuRhhf3XTm22qBIiljyscLYyO3z2EyFE5GGFhCxn9Re1
QgwmDytkGS19FVAvxBjysMKrvhtubW8QYgp5WKEkKuF2Z5MQ88jDCg3jDtcN
ahdiGXlYYZZXntYVRRFyyEM+vgqLGJamCLnkYQ3/mwZ5Cw1E2Ece1kgLmqb8
zlyEAvKwxpQ894xwexHOkYc1lAq89Q/0EuEqeVhj18LxRer9RLhDHtaIGn5p
/FhvEZ6ShzWS7uj73Q4SoY48rKEnjrPoGy7CF/KwhsYBgc7aOBF+kYc1cseo
m/wUiPAvqNvDGn19Y1yFA0TQIA9rNK7+PehMmghG5GENxzMf883HimBDHtby
95+2X7PTRehFHtZYmNyVWjtTBDfysMa9u/eqgzNECCAP+fzUg0buXiZCOHnI
1yPOWFVljQiJ5GGNwxGc4lGbRJCShzX8vnvMrcwTYRh5WOP1ZJ1kl30iTCAP
a9y0meq39qgIM8jDGhvDHN2bCkXIJA9rnHf+EiC+IMJK8rCGefNU8bkyETaS
hw0ez5ifaV0pwk7ysMFK/4sXF9wX4RB52CA8+pXa22oRCsnDBl12G9MiXotw
iTxsYLJ62e1DH0S4SR42yFs/MFznuwj3ycMGbvFnbk/6LcIL8rCBe6V72qNO
EerJwwZbG8ep+KqI8Z08bGA6uOV0rrYYbeRhg83MyCn/jMRQIg8bDHEPDxpm
JYYOedjA0NLa6CZbDDPysEFc14RmJycxWORhA59Pxa+z3cToQx422HNk2tOf
vmJ4kYcNDtwwqxYzYgSThw2MvXXenI8UI5o8bOAYXtJsmyiGgDxs8H3war1F
YjFSycMGd988cfuQKsYo8rDBro8/ZLEjxEgnDxu0mPZZUTBejDnkYYOFo++W
GE0VYwl52ODlL+vWGXPEWEMetrC4yPeqWSjGVvKwxayh+dOYFWLsIQ9b2Ld6
Fu/NEeMYedhiSIlHh/pWMc6Shy06aoqZCflilJKHLf6wqxffPyDGLfKwhdrl
7Te9CsR4TB628vt6dfVtZ8R4RR62CHpmEv73khifyMMWV5tOzUu7LkYTedgi
uvP6iRu3xeg07vawxZ1FTrVOj8RQIw/5Z4UNJxXWvBDDgDxs8XcIy6bpjRhW
5GELlTeefSWfxeCRhy0E03I9LjSK0Y88bHF3ZmsfuzYx/MjDVn7OvjFZ1CVG
KHnYYuy9d9/fq0kQTx62sLSdUxyjJ4GEPGzh+Mn4v+OmEgwlD1vcsDTSM7SV
YBx52OLJx5tbp/EkmEYetqhJnq79zFmCBeRhi6qt/BGBnhJkkYcdtp2au3tn
gATrycMOYYUaZYqhEuSRh/xr/7bSETESHCAPO+yv8ssv50twkjzsEMgckPWR
SnCBPOyg/VPj++ohElwnDzsouJsO+DFKgirysMPo2eO2J0+U4Bl52KH55PoT
RdMleEsedlAdprjRdL4EX8lDPr7PRpEzl0jQQh52UN+pfe3ZKgkUyMMO4q9m
GgEbJNAiDzvkTog02p4rgQl52GHg15xXHbslsCMPO1yf+GBs6mEJHMnDDsqc
mycvnZTAgzzssD1G/6TNOQmCyMMOJ236jZh3RYJI8rBD762LK2tuSsAnD/n3
w5JqA6okGEAedhj1+fjWbU8kGEEedlBitra31kowkTzsEJL55q+4XoJZ5GGH
mX+8dxY1SLCIPOxRv9Cy2qBZgtXkYY/U+vd7/2uXYDN52MPTp7KrUjEFu8jD
Ho+srr930EzBEfKwR2TzQf5CgxScJg97HGszCaw1T8Fl8rDHOszK97FPQQV5
2OPlYc1ZOb1S8JA87OF/qvLy574pqCUP+fOdM/4L9U7BB/Kwx5T3p+fnBqWg
kTzssduh+NPPsBS0f+mesD2mG647GB2XAhXysMfsn5pFOwUp0CMPe8SK9ij/
kqXAgjzsEa23bl10Wgo45GGPVcalorwxKXAhD3tk96kM/zEpBT7kYY+k6U3S
kJkpAHnYw6+qT9b6BSmIJQ97bG5RrXy7NAUi8rDH3Q3nDD2yUzCYPOxxq81Y
mrkxBWPIwx6B5xauu7s9BVPIwx6rO/8VWu5NQTD9cwwWhu0xPzXiSAqukQ8L
JYZvMgpOpSCa/ncNCx0Pfhm1nkvBXfJiIenxuEHBpSkQ0O0kC2/SHyUvKU9B
Nfmx8MvA/W1FVQpSu4fLZeHFwp9d2k9T8IY8WTj/5cP2hJcpGNV9uX4sHB+C
A9n1KWggXxaatRfp3WlIQXr3+vixwP8675pGcwp+kzcLrUaRRWHtKZjTvV6h
LHRO6Ht7nqIUXeQvn4/i6dYiDSmWdC9fPAtluxbyPutLoUm/r2HBq1MWZGMu
xZru6aawsMvS0CnBTgpj+nzKQpRVxqO5DlJs7b5cGgu3o6ZyD7lIYUv34yxM
HXig64GnFHu613s8C7d+Hk34EyBFb7ofZGGKzbuftqFSHOte/+ny11ccdY+J
kcKd3v9Y4M1pKx/Ml+JsN0cGC1pbf1+ckyJFIPXOwlr1oJUbBktR2u2xkoUj
rpYGh0dKEUH7jYX8fx5OFydIcavbYyMLKdHpJyqnSpFE+4+Fuu2v5zyeI8Xj
bo+d8vFPyUurWSiFjPaj3Ce30PdVlhSvuj0OsTDiXFdV7VophtP+ZMH9glHr
081SfOr2KGJBzUpz/p0dUvxH+1U+ngtjnUv2SdHU7VEiH7/P38pDR6WYSfuX
hZej9tquLZSis9ujnIWIFodPk85LsZD2MwtZJ9Q/xZZKoUZ/zsKCvZT/zL5c
ilW0v1nQuyZK/35XCgP6cw8WHt+fM/zsYyk20X5nIU/1z9CZNVJY0Z8bsFCa
ss7Y/a0U+bT/WTC5H8l+90kKHv1zcxburtJ1zv4hxWHqQf71/ml3+rVI0Y/+
OSoLwoUx28s7pSiiPuSe7zx7pyjL4Ed9sDE4OPZPraYMJdQHG71n7tggNZAh
lPpg49/Ui+mVZjKUUx9sSDb2Vna1lSGe+mAjw7vidBZXhgfUBxviyOgPT5xk
kFAfbIQ9G//d1E2GGuqDDd5CiWW0jwxDqQ82XCOvHhwfJMN76oONqsMOVRmh
MoyjPtjYICovWhwtww/qg40PBSWTZyTKMI36YONv7jPDFJEMf6gPNqzFU7N5
A2RYQH2wsUjicuflEBmUqQ82Oj9l7lk4UoYs6oONH19i7uuNl0GX+mDDx9i8
a3G6DOupDzYGPB5Z+nq6DObUBxuD7p1cxZorQx71wUZlruhSeKYMbOqDjfB5
kWtjl8pwgPpgY/GmbSy3lTI4Ux9sFP+uGtO8RoaT1AcbS5W/+a/fIIM39cHG
iQcDgrS2ynCB+mDjose8BmmeDAz1IR/PQ+31c3fJcJ36YON2onvkpH0yxFAf
bGxLFrx3OyRDFfXBhqpVvn7JURmE1AcbQe9TuQYnZHhGfbBhH93s26tQhkHU
BxujdW9YdJyW4S31If/5wjfMymIZRlMfbBiP2HO/6rwMX6kPNoSF8euvXZRh
MvXBxqner74MK5Ghhfpgw9vW9cWByzLMpT7YSEg59DvrigwK1Acb2P90hFKp
DEupDzaUT/i/1pZ/rUV9sJFvdeXoDvnz11IfbNiuSt9zQn49E+qDjc2zGt38
5a+3jfpgo3bD9GHu8vHYUR9siOYqf11zToa91AcbE1kH+kefkcGR+mBjy+yJ
24SnZDhOfcjXJ+KJ28FjMnhQHxxMOf472v+gDMXUBweDHEtHKuyWIYj64GBR
0cO5zdtkKKM+OBD00nfUWi9DJPXBwfsxsoagFTLcpj44+K3kMmZphgx86oOD
WTVdO19Nk+EJ9cHBv7ttDhFjZRhAfXCQylGWFqfK8Jr64CB+0OGZ3kkyjKA+
OLBOnnG1DDJ8pj44yKoqnDLUXYaJ1AcHp5fuLjBny9BMfXBQpV878oe+DLOo
D/n41jfY/fwrxV+6n+Ag9Nekc70bpFhEfci/f7uVnV8thTr1wcH6ix0GI65J
sZr64OBEaNjZxQVSGFIfHAyrGzlTe5sUm6kPjvzzSfgJjcVSWFMfHMz0TJuZ
JT/fd1EfHCixjOduEUvhQH1wcOd48eOQYCmOUB8cFPyZ9Gt9LylcqQ8OVD/M
XbtJT4rT1AcHe39qbBG2pMCf+uAgdlM/76fy99/L1AcHTR5PqhxupCCM+uDg
x72BmrHH5PdP1Id8vW43P4zZkIIE6oODLX8eTHCeI7+foj44yBPPn/FraApS
qA8Ozt06/OdwlPz+ivrg4Msx1xn8filIoz44mLj97rcGE/n9FvXBgUPenB8Z
HRKMpz446LOOvUf/rQSN1AcHF8IKqnZUSDCd+uBA99qQzy4nJGjv9njAQa4s
1erKJgkyqA8Obs1cESGZJ4EK9cHBDdcCw1/DJFhBfXDwZsfn79vk9/t61AcH
kaFZNjFuEmygPjjY6hReoGQugQX1wcHwfx055X/F2EF9yPdLy9c1W+vF4FAf
HHywnSucIf88dZD6kK9f7fqJaYViuFAfXDh9Pp4yYJsYp6gPLpo7lqSnZYrh
Q31wEdIwQ33maDEuUh9cVPw5Jtsu/7xKfxBrycX2KcqbqrzFuEF9cMFqvfTc
wFaMWOqDi17BakHD5J+/71EfXMwbn3TjaoMIIuqDi/3bM6Z7PBLhOfXBRUmZ
WvipCyIMpj64iFj0gMXsEeEd9cHFVT7nd80KEcZQH1zMOCfYt3yyCN+oDy5W
jsrQCZWJMIX64OJhGFtdO0SEVuqDi+qDm8a+dRRhHvUhn8/sLaoVBiIoUh9c
pD47cvhimxDLqA/5eC7NY5fUCaFNfXDxucbX506FEDnUBxd1X+4VfDophCn1
wUVaZDjfaJsQudSHfLz1L15GLxTCnvrgot8gkeXqsULsoz64yLloea0mWQgn
6oOLrNIRub4BQhRQH1xcsRs+KJ8jhCf1wcU6b3GlkbYQ56gPLl6dP5S7rlmA
/tQHF3+L9LOtawW4Sn1wscF548CT1wWIoj64iHl4qDTpuAB3qA8uDH75zPiz
SYBk6oOLhm+HvY8vEOAp9cGFQ1pb8bjRAgykPrgQS46ececLUEd9yPfLvHcf
FP0FGEl9cKF3LFW5hi3AF+qDC8fKSVcvaQkwifrgws3duOZAczJ+UR9cXLvy
XHlbbTJmUx9crF7R2LT+RjL+dX8equVCd6j14I0FyVhMfXAR4HKyPW9LMjSo
Dy6Wua+bfywzGdnUBxf3Q3ttvzo2GUbUBxetTSL114JkbKE+uCisnDldMSgZ
NtQHF1YZoq1ODsnYTX1wURxuyEnRS0Yv6oOHeiun6yta+ThKffDAeA5xLavj
w4364KFp0Cnjv5V8nKE+eFi2IIbVv4iPAOqDhwtKE5UX5vFxhfrgQUU4eVzF
Uj7Cabo87PDZpWg8iY9K6oOHDhvXaUOlfCRSHzzsDus14WQIH4+oDx6OHIxf
r+TMh5T64GFvkeEaiQkfL6kPHkJdG7SkHUkYRn3wsG98nb9qVRI+Uh88GFgd
/160KwkTqA8eYDB//PCpSfhJffAw3Onqd6PIJMygPngoufarsMwiCR30+ZSH
z9H87xMbEpFJffAwbuqqh5aXE6FKffCQ1rlqdVlOIlZSHzzIBKbhI4cnQp/6
4MGiabK1ik8iNlIfPBR/NXPdoZEIS+qDh/P2IZtcaxKwk/rgYeGqVYMuHE8A
l/rgye+nFuQEZSbgEPXBQ+R9E9czggT0pT7k63kwyIPrkIBC6oOHjRujVy5t
jYcv9SFf3/QBdjWV8bhEffBgcrX0NicvHiHUBw/TlkaNHDgxHjepDx6kD+cU
LkY84qgPHuY9eT4x1yge96kP+X7IaoveWR8HMfXBQ0r4mjfZZ+PwgvqQ+ztM
ujU6Kw5DqA8efJ7+t7TPgDjUUx88xNhwFz92jsNY6oOHOfZb2SP+xuI79cFD
UcO9I9VVsZhKffDAgYuw765YtFEfPAyyOew7fHIs5lMfPLRWfx44MzQWStQH
D9OvGx4abRyL5dSHfL8OS/vgXh8DHeqDB0VuTumj0zFYR33wMCHm+aXYpTEw
oz54OKx5KmCjOAbbqQ8epvwxmXTcIQYs6sMBiqVjhm74HS2/DeweoAMu2t19
E3ojGn2oDweEmdVmn9sYjRPUhwNyHp8sbRweDS/qwwHLNG3XffSIxnnqwwEn
VT5WbFWMRjD14QBhaH1N170oXKM+5NeLufDSfGcUoqkPBwQsU55RMz4Kd6kP
Bxi5LXsY7h8FAfXhgH8C8y0JalGopj4c4Cc4cuv7w0ikUh8OKFrTUMrKj8Qb
6sMB5flbu16Mi8Qo6sMB9buy7Ux8ItFAfTjA9rHr7jKFSKRTHw5gqieXV9+K
wG/qwwHxyy1EMRsjMIf6cEDsCbMI9UER6KLf5zgg0+jYbAWHCCyhPhwA9Qiw
v4ZDk/pwQPSQ3GuCwnCsoT4csDehKnbOzHAYUx8OWGmdHjArMBxbqQ8HXFDU
udjrXxhsqQ8HeE04/SLlShj2UB8OaD+q8f7hgjD0pj4ccHBYYAY/KAzHqA8H
cCffvDKtNRTu1IcDskM23rtxIhRnqQ8H6IU/8ssbEYpA6sMBqsENl9RMQ/F/
0d2/gQ==
         "]]}, {
        Hue[0.37820393249936934`, 0.6, 0.6], 
        Directive[
         PointSize[
          NCache[
           Rational[1, 360], 0.002777777777777778]], 
         RGBColor[0.922526, 0.385626, 0.209179], 
         AbsoluteThickness[1.6], FontSize -> 18, FontWeight -> ""], 
        LineBox[CompressedData["
1:eJw123VYVGvbxmG6u5tJEJSQ7nUN3cwMQ9jYgYGNXdgobCxsRWzELlTEFhtQ
EQQUbFBApRTUb7hfvvlnHx4wa9a6z+f3zBo2sEdNE4+Vk5GR8VWQken97/8/
9r4YVD3UVQ4LDArD6udnMNeiwxf2TJXv+/dmZpSqzZdBhxRwyWplk+jSHqYn
886861WKfV/PZ0pe8K5NVVXGju29j6PMftOc3/vdVXCZvr+QmVGYP3zDcFV8
FfUe4TRzyyj9y4gMtb7nn2MKX1U6BB9Wh1rlgTR/tYuMwZbMryn3NECH236Z
iclv2lT1XhP9hmbdbO93ldmWeuzok39auEjHL2as3hbpOmnooPfZlQdKmIuz
a16JtumgiV7vBuPdsmPJULYuXOlxi0mRXPs5+Jhu3+vfZrQtPouTXfRwq733
Fe4wg661/R1+WQ/qdD73mP1pBSfTGX3E0wDuM7+/xS0vvK2PnXR+pcy40EBl
1QgDvJvfe8AHTNF0y9jsRwboT+f7iBn0clJrVJwhZvaeXtpj5q2Ls3lQmSGu
0Pk/YXIHz9u2UGwEWdJ4xvjdkCn/W26Eg3Q9z5jgdfoNT8XGiKjvfYEyxnt+
aVZ7mTG+0fWVMRNyDg6aLTTBfzd7L6CcMeafnid5YgJ3ut4K5vkZVuO2KFNU
0YAqmOaHWROD75tiEV3/c8Zp6pvFw4PNwO49HasXjF1VycLG62a4Q/N4wbzM
as/46mOOieN6Hy+ZOLvo9RPOm0OT5lPJXMlPSR7lZIHTYb0nWMmctbPJrD1i
gQSa1ysmcQqzr5ZtiV8E+IpxGGbfOHaHJXbT/KqY6/2Dds/Ts4KAFkA1c3JC
3iPzdVb4QPOsZiwnVE2Ok7XGWgJ9zYz/lJVgnG4NB5pvDdOVqRg0p9kaZY96
HzXM06dXUz1dWJhN865lfq71fyI7hQXT3ss1qGMeT9ZdvvMwC9do/nWMg57l
ecUGFkb2Hm7oG0aNdXidwIKN/zXylskprDIXJrIhoet5y/g99U13yWbjEPm8
ZTwfcg99KWWji67vLcPP4xyYI89BJHnVM66hE8dU+3Gwi663njFX6VdpOIeD
ZvKrZ/7s+PzW7iQH/wugganXeTfC+DMHOeTZwDjaxvZ/w+LiPR2ugfFyO66/
fBAXHuT7jlkno/VOJoeLNTSfd8ztpynDhj7gopp43jHeVfnYIsfDAJrXe6Zk
olNIgQ8Pi8n/PTPlwzvLvBk8PKP5vWemVk9Kn3uMBw6thw9Mafy4PwMaeJhF
8/zA7Nl6QHjLlI+7tD4+MCemR+r6ivgwofl+ZGyC1ao3r+FjEq2Xj4x8XbCg
7DofV2neHxm1wZ5VrR18aNH6+cQYabOd2xxskELz/8Qkn5vw7PUYG5yh9fSJ
eVB+HUd22kCBPD4zG3cGKwwut0EieXxm1HzydnxXscUR8vjM9FxwWjqNscVv
8vjM/Fui6fh8ti2iyeMLE3pIYMYqsMUe8vjCXP1QfjG+wRat5PGFeZjRMGea
ST8EkkcjE2hx5/bM2H7YTB6NzPIEM42RGf3wkTwamUkF7855FvWDF3k0MTsE
O3hdLf2w7n8bEDOlNKg4j2+HGvJoYszyVjV4DrGDI3l8ZQZbXGu5mG2HpeTx
len8pxzIvWuHcvL4ynxMSHGd320HHnl8Y54vPWJ+zdkec8jjGzOh4Krw61h7
3CePb4zWzuU2KjvtYUYezYxudVezzjN7TCaPZubqqJDfSor9UUwezczwk7e2
Nnr3hw55tDCHI/V0r07tj1Hk0cLU11mfW3CgP86RRwsT9dCz1O5Vf8iTRytT
HKyVe1djQN/6amX4So/GiQUD+vpvZZq2ms5/PHtA33prZYbY2xt6HRuAw+TV
yjy2vDsvp25A3/prZU6YJHyu0XPo2y9amYbyT3uNwxz61uN3xmmloC5wgQOi
yPM706hU/2b4SYe+9fmdadil+jb1nUPf/vKdYS98aDLJ2LFvvX5nVBQ0bg2K
ckQL8Xxnhp/ZYOS7xLFv/f5gzjzvjNA669i3H/1gjnfV5lR8dOxbzz8Yfet7
/PVmTthE6+EH8/6Mm4d7rFPf+v7B7Aw72lG2zKlv//rBmLFO5o4879S33n8y
usvqot9/doInrZefjMvn6WwHLee+9f+TeXzj5vN6W+e+/e4nk9UiScoWOPf1
8JPhBxde9xrijNe0nn4yn9u/cF/Pcu7ro4356Hdl+9yNzn37YxvzqGaah9YR
575e2hiHnT+09t5wxhLyaGO0Djz2tH/t3NdPG+P6csCdk23OfftpG9Os8faB
k9bAvp7aGPuQYUOP2Q4Elzzama8lNzOtBQP7+mpnphpWTc0aPLBv/21njtob
Gv6eObCvt3bmyIAd/43YMBD3yKOdiZ3q23H90MC+/tqZQwGLJeYlA/v26w5G
4fTOa9OrBvb12MFEJS8PvPVjIFLJo4N50V75U1vDpa/PDuaERXd9Et+lb3/v
YFrvK1juDHDp67WDCfpaeq4qyQXa5NHJjGipuaQ/3aWv304mwS7LK2KdS9/7
QSeTEf0jcP4Bl76eOxnLB1UfD111wVny6GSO9a9xefrCpa/vToY/RuL+s9kF
iuTRxaw1Ht2jp+La13sXw1S3bHFkuyKJPLqY9vHHtEN9XPv672K2lKvPHRTv
iqPk0cWEHU2qmjDZtW8/6GLMTHYHzVrpim4aXxejJ3Pp5oI9rn37wy8mQkU8
eslFV8SQxy/G5si7gUueufbtF7+YWvvzPgu+uGIvefxiRha8WTtTzq1v//jF
ROvE9p9g7obv5PGLCftxzX6Qm1vffvKb+Zpdsik0xg1B5PGbKThzZbrzOLe+
/eU347Ky8anREjdsIY/fTPLc4Zd/bXPr229+M02aMt5Vp9zwiTx+Mw5nswad
L3Xr23+6mZxlh/gbG9zgTR7dTIbqxcOju9369qNuZq2eVqO7gTvWk0c38yOp
okPBwb1vf+pmmqH26lmIO2rJo5sZtjln2/bh7lAijx6mtJ8dM2KuO5zIo4e5
mzXhFTvbHcnk0cPculY6uf6IO5aRRw/z9kS+4p4b7jhGHj2MhdzAgqRqd1SQ
Rw9zb++qiVo/3dFDHj3MsvA9oTfVPcAnjz/MfSdx9EyeB2LJ4w9jsGH4Cra/
B+aSxx/muf2otkcJHthHHn8Ynx91h2dP9UApefxhXs30OWS+2gM/yOMPM25K
cWfxXg+Yk8dfZkT09vwRlzwQTB5/GX5h3bk/zzwwhTz+Mm9qVjtv/+KBreTx
l+FGzrJ2kfPEdfL4yzxTmrT2vpknPpPHX+a3p9Gcoa6e0CWPf4zVOs1v36I8
4UMe/xj+/kftC8d4YjR5/GOWrbq0TXWRJzLJ4x9zxsC6etMWT5wnj39MS4rn
bfNCT9SRxz9GlsMZtv+uZ9/7hwzyDBuP8954wpiuRwaRozMuHuz07Lt/lgH+
PFvF0/ECQ9cng4X/drD29/Pqux+XwTmN7evNBV4YT9crg5VHpzzZNMir7/5e
BhVbDreozvACnW6WDEx5N9sXrfPq+7wgg/FZ/E8teV59nydkMCjO9sGIK154
SL4ySJqkdvBxhRfe0HxkkHH33yLvr174Sd4yqE23GXJAwRvKNC9ZXNHLDFS3
9IY5+cuC3TzAZ7q7N5xofrIwT28LexHjjSBaD7KwnH9tuuc4byTRCcrizEjx
tW2LvZFK60MWH1ZNce7Y6o0lNF9ZDJ9++Zn4pDc20XqRxXfzsgMn7nnjMM1b
Fn6eOKn01htXaP3IonTSiq5hXd54ShcsC4stKivP6vjgHa0nWcSqOQ1WtvNB
57/ehyzKy8IWDRL4QJ085PCpYcvPo4N8YE0ecvgwIvZm13QfuJKHHNKf5TaH
rPNBGHnIQWZI1qL/8nwwhDzkMLMnYNbrIh9MIw85XL9+uJJb4YMV5CGHpz+v
Fkxq8sE28pDDmZSxXSflfXGcPORQtmDB9Z/mvrhOHnJI2vlYycPNFxXkIYcZ
/awq5kT74hN5yKHoGdfuwhhfdL/svWB5KF9cq9m20Bfa5CGPjryWDOctvuCS
hzx6nBo3pZ7whSd5yGNltxxz8I4voshDHmbll9bV1vpiBHnIQ6tmyQKDDl/M
JA95hJbeMIzU8sNq8pCHSU/tsMU2fthJHvK4cdYu+XSAH06ShzxeuLeqvEv0
wy3ykAe/c8Ys/Wl+qCQPefy+9WVP4Go/NJGHPDZ/Wp6ZttcP/070HlABmvGj
Bbsv+kGfPBSQeuvQjftP/WBLHgqY9WmE7s9PfvAlDwWkZOS6Wcj4I448FLBk
h8gp2MQfo8lDASfXrFBMdfbHXPJQwBsnqyvZ4f5YTx4KmGmoKjmf4o+95CF9
vZXc56/S/XGWPBTw42ww053tj3vkIf16ne92i6P+eE0eCjiW+uyD3w1/tJCH
IgI1bvYbWuUPefJQxK2q+2Pnf/eHMXko4vHsLfu2qQagP3koIqVfWc1ZdgAY
8lCEx19Lq6feAYgnD0XofDSa8EUUgPHkoYj6x3HFcpMCsIA8FLHxegLPfHkA
sshDEUp/Cne77AjAAfJQhMDitUPEmQBcJA9FZHDiXw1/EICH5KGI5L1r981s
CMAb8lBEwL3Gtat/B+AneSjhxYaabTv0GCiThxKyrxc/LrBnYE4eSogyb3Is
DmTgRB5KSEg9X/xkMIMg8lCC0p7UpXUzGCSRhxIC6xLmflvHIJU8lDDm+IVD
3XkMlpCHEmpbH+iqXmGwiTyUcNbywRXDCgaHyUMJnr4fD7ObGFwhDyWoyR2a
vFUWeEoeSrBf9N/RnZrAO/JQRmVxaOY+U6Azo3eAyshKkxgd5APq5KEM15LQ
iKMDAWvyUMbhSYdtTvgDruShDN+7f06eigDCyEMZjY+efDybAAwhD2UU2Ox+
dGEkMI08lCF0/TLq8hRgBXkoSz8XDDx+ZR6wjTyUMe9i66FrK4Hj5KGMK3X7
k67/B1wnD2Wk979aXLIbqCAPZXBtz9feOAp8Ig8VLI+WuXDzPNA9pPcEVaCh
qx1x6wagTR4quPZNmHvrMcAlDxVgguvBW1WAJ3moYJ85Z/qtD0AUeajgZ8mq
Pze/AyPIQwVsr9Kom3+AmeShAt/suGE3VAVYTR4q+Ku92LXEUICd5KEC3YCL
T4vZApwkDxX4fxnies1BgFvkoYIDzg9HXPEWoJI8VLFy/ajEyyECNJGHKiaX
LTK5KBLgn0uvhyrqBXMPnxsmgD55qMIt87DCmYkC2JKHKiwqxw48OVsAX/JQ
xeD7yk4FywSIIw9VWGfW/z2yQYDR5KGKFTUheQe3CzCXPFTxQmWVWd5BAdaT
hype9XyfsOe0AHvJQxXtYa827rgmwFnyUIWYt2rD1lIB7pGHKq4uChuX80KA
1+ShhtKucWYb6wVoIQ815P5yOL72mwDy//uBH3Yee2+68pcAxuShhlny5eOX
KgaiP3moIf2p79YFuoFgyEMN086NOzTHMhDx5KGGLq+t26fbBWI8eajB6aHG
9MnugVhAHmpouqvuOF4QiCzyUINgYUXZyJhAHCAPNZx1PzBs6KBAXCQPNcwL
uFyeODYQD8lDHcc/i11E0wPxhjzUMWVTwaKoRYH4SR7q+HhK9kLI2kAok4c6
0h5l1jBbAmFOHuoYlr36h/f+QDiRhzrUH9n/cj0RiCDyUMeJeYXfHS4HIok8
1MG5HVFreycQqeShjjMartfYZYFYQh7qeNG6N8e8NhCbyEMdT+PuDDf8EojD
5CF9fWElR7s9EFfIQx3zxqm+VZENwlPy0EBq8sZtcppBeEceGigKzo3sMQlC
p2qvhwbWH07+3c4Lgjp5aKBnhMyRFucgWJOHBtLPX5d88QuCK3loQDTsruy7
8CCEkYcGbiwJOlUjCcIQ8tDA6GtjR75MCcI08tDAYLchRs8mB2EFeWhg10rR
s9L0IGwjDw2oVc/OvpURhOPkoYHsT21J17KDcJ08NDGq47ftxV1BqCAPTXz8
cFb29JEgfCIPTXwZGPXx2LkgdL/tPaAm5nY2vcwvCYI2eWhC73fJ8z2PgsAl
D02MONL2NvdVEDzJQxNp7NM9Oe+DEEUemhB7s+w2tAZhBHlowndx6vjVPUGY
SR6a8PO/emmZSjBWk4cmWKt9rRYaBGMneUg3Wne97XNYwThJHtLjNU+wnz4g
GLfIQwuO/SdUpHoFo5I8tJDu67VlXHAwmshDC7mRstNHCoPxj25QtWA8pmn8
0KHB0CcPLeSkWy1ImhAMW/LQwoJRN4+LZwXDlzy0kNz493fM0mDEkYcWvj7s
nhiRGYzR5KGFaUVvfwXnBmMueWghZeyL48gPxnry0ILpItllfqeCsZc8tJB4
MXO+19VgnCUPbTyo2LPd7X4w7pGHNs7vG/HG+XkwXpOHNtL+dUQ7vA1GC3lo
o+Nz5ju7r8GQJw9tiGZE5Nt0BcOYPLQRUSbJ5iqEoD95aONxSuURlk4IGPLQ
xsyDv5otLUIQTx7aaBS9H23eLwTjyUMb/0WVqJi6hWABeWijpvBCnRFCkEUe
2nhR0frRIDoEB8hDGxniXI5+cghq6Hp0kKFcmaM7JgQfyUcHwSaVXjppIWil
69PB6c6bhtoLQ/CbvHSwcNIde601IVCg90vp19erztPcHAIt2t90IFtWJKu5
LwQmtD/oIF5b8a5GQQg41JcObJYY3NO4FIIBNA/p998wVNK8HQIP8tVBe717
huazEIDmo4M3I/ICtWpCEEneOjB0XBuo/TkEEpqXDs5cNlmp0xaC4eSvgz/f
lqjryYRiAs1PB2bezS/1NUIxg9aDDgZkb/psaBKKhTRPHSjO2icw4YViFa0P
HWxuD3ln5hyKbJqvDgYWnX9i6ReKHbRedCCW4Siyw0ORT/PWwY8D11bzJKEo
pPWjg3rO1aR+KaG4RPOXHm+/aM6AyaG4SetJByNbzrx3Tg/FI/LQQf/1hvnu
GaF4SR66KDl88rxPdijekocucp0vmWFXKBrJQxduT8Y9DzkSijby0MX5xp/v
os6F4i+tP12kX8iNFJeEQoU8dJE3IEt10KNQ6JGHLi4a63FSXoXCgjx04WM0
bMv496GwIQ9dxOwtGDOtNRTO5KELZ+WA/+b2hMKHPHThkhFnsVQlDMHkoQsd
V5byWoMwxJKHLorNW8U5rDAkk4cuHDxkZHcNCMMo8tBFy9QcvUNeYZhMHrpo
P/5lzangMMwhD10ElkWMvSIMw1Ly0MWtO51H7g4Nwzry0IVnundC+YQwbCYP
Xex6l5BaNysMe8hDF2sNtnxtXBqGI+Shi2wHVHdmhuEMeehiweT97orbw3CV
PHSh7KQgo38wDHfJQxf7O8/5sE+H4Rl56OHWDNlPTtfCUE0eeri3wEuJKQ3D
e/LQw0b2se2xL8LQTB56MCk4nDe8Pgxd5KEHy/0rONO+hUGOPPQwrPQ/s6W/
wqBBHnrIc7fN/E8xHEbkoYevQTvSD+iGg0UeejiVH1h/3jIc9uShh9cj5t27
bxcON/LQw8Dq3AE17uEIIA89ZFT36LYKwhFOHnpQyZKbpxAbDjF56GFJjspo
08HhGEoeenj6fWqZ47hwjCMPPYQP3HYneEY40shDej6i9xiyOBzzyUMPLpVF
wTPWhSODPPQgfrS0fO3WcGwkDz08LN3dtD8vHLnkoQed7vn/FRWGI4889GDM
W3GnoigcBeShh7ZDnLXf7objAnnoIXftvVrlinCUkIceti2ov815E44H5KGP
B6/rmYCmcDwnD334F/sKB3eGo4489CH7Y3TnHPkIfCYPfXCVyzw2a0fgB3no
Y5KkW/uMeQR66P1GH7v/DM14ZhsBJfLQR9Sv6VtaXCOgQx760DW+FCzdpWFG
HvrIUTy5ySk6Ajzy0EdZ8qsVwuQIOJKHPkZkXzSaMSYCXuShj8mW5TGb0yIQ
SB76mDPxpP3FhRGIJg99DK95VVi9JgKJ5KEP43dVr/9ujkAKeeijvp05y90f
gUnkoQ/bvTs8Ik5EYBZ56KNk2YLx0y5HYDF56OPFiDlhW+9EYA156GMxm/3q
WlkEcshDHzte65t/rI3ALvLQx/qXn3W1GyNwiDz04bTFr9irIwKnyEMf1a9P
sEfLRaKIPKTzuVjrv1ErErfJwwBFK6YZFJlF4gl5GMC0TeXwR5tIvCIPAziZ
ijv1XSPRQB4G6J7QrhTIROIreRig5s7eyrSoSHSQhwHCVsmk7kuKhAx5GEB+
YenNZ6MjoUYeBijvLnwrmxYJA/IwgP6H8XddF0bCijwMkHj0xOxxayLRjzwM
kCLxa92+ORIu5GGA+5vKPZ/si4QfeRhA9/rAWPkTkQglDwNkvrF0974cCSF5
GGD9pWHN0+5EYjB5GGD+06IFh8siMYY8DKAzS/bNm9pITCUPAzy9L2Nm2hiJ
dPIwAB6uc4zviMRy8jDAzqGzrDbKRSGTPAwQEbmlqVQrClvJwwBLE+9vUzKP
wj7yMIC/oIkXbBuFY+RhgE/P6jYvd43COfIwwNjXq77cYKJQTB6GsI57wJOL
jsJ98jCEvt+m8KDkKJSThyHCap8krhwThRryMMT9/VNE99Oi8JE8DDHaY7SP
xqIotJKHIXhZh/RFa6Pwm+5nDPGudeCbrVuioEAehmj7Lbe3dn8UtMjDEILT
Zgn8wiiYkIchfq1cJD+1KAoc8jBExWjXgot3ozCAPAxheylMJFcRBQ/yMITn
otK2mDdRAHkYYm/ww9wdTVGIJA9DfBSMZj53RkFCHobokRxv9FCIxnDyMISL
4Y1dq3SiMYE8DNH1+k5SpUU0ZpCHIT48rbO0s4vGQvIwxLcWt+8L3KOxijwM
sdKqveKpIBrZ5GEIOwfhfV5sNHaQhyHufZr/bP7gaOSThyHmswqby8ZFo5A8
DBF+xYZvPzMal8jDCNZF/DkrlkTjJnkY4VV467va9dF4RB5GWFn6NM07Nxov
ycMI+W91rbfmR+MteRihZpnK95+notFIHkaY0qP6RXwtGm3kYQQjlemqZ0uj
8Zful42gV75LYvAyWrrv9w7QCL5q3x/NaYiGHnkYYWDri1nVzdGwIA8jPE+5
FMt0R8OGPIyg8V512EHlGDiThxGGFyFPwyAGPuRhhOuNlazZrBgEk4cRVEVx
r+sGxCCWPKT/Luj/PMI7BsnkYYQPxzs0L4TEYBR5GOGLDLOeK47BZPIwgnhS
bmzO8BjMIQ8jWN7ZOVguNQZLycMI280/nZ45NwbryMMIM89ZJn1cEYPN5GGE
iZzP0YOzY7CHPIzgImnb8nRXDI6QhxFs8tvdQo/G4Ax5GKPhc/6A4vMxuEoe
xnBZWbLE82YM7pKHMTTmaQw88yQGz8jDGPYzxEGOr2NQTR7GsK0defn4pxi8
Jw9jnOnQ3mrfFoNm8jCGT61nzTGZWHSRhzHC8oo2DtCMhRx5GKNk6JJTJ01j
oUEexmj2mRnsZhMLI/IwRsfmtTFFLrFgkYcxhv278kTAxMKePKTHG6728EFU
LNzIwxhOXfNDEpJjEUAexjix1kxQPyYW4eRhjJfJPSVTp8dCTB7GmBvhc//P
olgMJQ9jqHxvG7RxXSzGkYcxJMfj57G2xUo/1/c+jGF+MsPu3IFYzCcP6fVz
r02JOBWLDPIwxlFX74i3V2OxkTyMUWzrdz29NBa55GGMKXN1KvRexiKPPIxR
Va+8prAhFgXkYYJTKxbUR7XE4gJ5mEC5+WFDY3csSsjDBCX+I7PWq8ThAXmY
INPleKODYRyek4cJVMLYXWXsONSRh/T77wdemesYh8/kYYJjrVs9rX3j8IM8
TKDQU5B2PywOPRt7B2iCMSEWk2ZK4qBEHiYQDM+wZY2Mgw55mKCq34aCJ1Pi
YEYeJhj/42PP4vlx4JGHCSo2RFoMXB0HR/Iwwa6p87Q+bIqDF3mYwP22f+WO
fXEIJA8TdG+ZNF98Ig7R5GECtTevu9WL4pBIHtLvPz5nxL27cUghDxPcdrU7
mlERh0nkYYKvPY01QW/jMIs8TPDk59W/Ct/isJg8TLAx86je/V9xWEMeJshJ
G7UxVF6IHPIwQdCErTrHVIXYRR4msMtSyNHSEeIQeZhibukdg1lGQpwiD1No
aXXtqLYQoog8TNE9p9gmkCvEbfIwRbhYUHTMTogn5GEKJdfCJANnIV6Rhyl2
y3nJLvEQooE8TBGoZ3y50U+Ir+RhiqcD1i5LChKigzykzz9aNvROhBAy5GGK
lQu8Y9yEQqiRhymeRWgn5CcKYUAeplBedHiO4TAhrMjDFJyEoedWjxaiH3mY
YlnPBp3uiUK4kIcpcnfmbZiWJoQfeZjCboqS44c5QoSShykKy/u3DVkkhJA8
TPFvwvqGihVCDCYPU0ywzO+OXifEGPIwhVVQt+BethBTycMUD45YXArcJkQ6
eZiivHBHyvXdQiwnD1NkDdMK8M8XIpM8TGG60Dj+6jEhtpKHKdIPD83zOy3E
PvIwg8Gk9Y7FF4U4Rh5mWBif/BvFQpwjDzNc0Fmicue2EMXkYYaqjJtDIh8K
cZ88zKDU8LXjWZkQ5eRhhsabT2uSXwlRQx5mmBgcrNNQJ8RH8jBDh3X/zZM/
CNFKHmbwvTs5tatJiN9jez3MwJn/K3flDyEUyMMMoyaXWhv8EkKLPMywtrJG
Lv+fECbkYYYIC78QdyUROORhhjV1nV/uaYgwgDzMkMuxaxuiL4IHeZiBSf0+
7rupCCAPM9RXzg9ZwxIhkjzMMD2oK4dlK4KEPMzwZvRBcZGDCMPJwwx1X+6u
TnATYQJ5mEG8/5j7Dx8RZpCHGUbkHB6RLRBhIXmY4QbHStU5XIRV5GEGDa90
97JYEbLJwwzOg+0+z0wQYQd5mOPmy0KeyVAR8snDHLffZzVfGyVCIXmYg186
LGLsRBEukYc5rnWf9dJKE+EmeZhDIcar5NIcER6RhzlSNXa+G7NIhJfkYY4o
p22H9DJEeEse5lib/kPj5joRGsnDHLL7F5nN/E+ENvIwx4KlBhX8XBH++vV6
mGOS5x6f6j0iqJCHOZIGaSZkHxRBjzzM4WuSYhNeIIIFeZjDNW3fGdmzItiQ
hzkyJO//XL0sgjN5mKO0JkZjfokIPuRhjukz1Ru87okQTB7mqFNIXvHrsQix
5GGOfk4L2q48FyGZPMyhN7PUe+lrEUaRhzl2j81PCm0QYTJ5mGNxw3yx1hcR
5pCHOXYwpY6vWkRYSh7mGLnM9PuBDhHWkYf0+rPl90z/I8Jm8rDApikOPgIF
MfaQhwUWTYl6oKcuxhHysIBoMiv+o64YZ8jDAh6qi6uumIhxlTwsoPc2eNQm
azHukocFTtwe82OyjRjPyMMCLv9qNoY7iFFNHhaYtPaqn42bGO/JwwJLYziy
Sr5iNJOHBcaO9a//JBCjizws8GRITMPDcDHkyMMC/Kl5qmfixNAgDwuUP909
dEeiGEbkIT1e8+m3GcPEYJGHhfR9a9TO6WPEsCcPC7x6G5KTkiqGG3lYwMZB
/qFohhgB5GGBg5clUSHzxAgnDwuUhiqb+i4VSz+n9z6kr7/yt7frajGGkocF
/o5in3PYKMY48rDAmiHLN9hvESONPCww9Z7nI7tdYswnDwt8ckyb0/+AGBnk
YYHxu6fmOB0TYyN5WCKvY52Nx2kxcsnDEkNiXLyZS2LkkYclTvp+ehZ5XYwC
8rBEp19gW/JdMS6QhyXmqf44OvGxGCXkYYlDP690LXwuxgPysAQnbOGnnNdi
PCcPS+w8arPoeIMYdeRhCbdFd0vufhHjM3lYQjdkyeX3rWL8IA9LjFPfMFWx
S4we/V4PS9wpDf7U758YSuRhiRflBv3jlOKhQx6WOBCwUpCuGQ8z8rBEXLKX
S75BPHjkYQl7rSaFCvN4OJKHJZaOnn1DgRsPL/KwRMv7B9O87eMRSB6W0vf5
buPpA+MRTR6WgL7LzeNe8UgkD0sMvnxpzhcmHinkYQnb2e3+9mHxmEQelniV
O5k1NTYes8jDEus/lNicT4jHYvKwxHmtc4P+DY3HGvKwwgfG9mb0mHjkkIcV
mvLNJ+5Ojccu8rDC3LYzSd9nxOMQeVjhRI/TtvD58ThFHla469LpfGBZPIrI
wwoHgrMcZdfG4zZ5WMH8xP7to7Lj8YQ8rHAksnvBvW3xeEUeVsjpynzjtDce
DeRhhYP2k5/sPBSPr+RhhZHrK8TqhfHoIA8rVO3izl18Ph4y5GGFh0PehbRf
jYcaeVhh3YeS0mm342FAHlaIYOVoNj+MhxV5WOHL2ASLtIp49CMPK0QNdJHt
qI6HC3lYweHJvHtLGuLhRx5WSFY/Ml+zMR6h5CE9Xstom73f4yEkDyv4T1v6
0u1XPAaThxUy+v3Z+kRGgjHkYQWOhfKsySoSTCUPK2RN/jVPS0eCdPKwwl7L
4efPGUuwnDysMe9ls8sIawkyycMaAQe3/NO0lWAreVjj6u0p/W44SrCPPKxR
PPp2UbqHBMfIwxrbp5jedguQ4Bx5WCNGwhK3h0hQTB7S578umVEUI8F98rBG
/gdjt4wECcrJwxqpAen54mES1JCHNYInpZbzx0rwkTysMXXGmUd/JkvQSh7W
cDkTmlc9S4Lfjb0XbI2gA4NHXV0ogQJ5WCPi6GCLAxkSaJGHNR6//vZmY6YE
JuRhjclPOq4u2SyRdtvrYY3RiZtvzd4lwQDysIZ1DEdher4EHuRhDZ84n6zp
BRKAPKyhNffc7LnnJIgkD2t80T1yf/lVCSTkYY2ZcZO3b7otwXDysIZqY+6v
o48kmEAe1uDeU+q+81yCGeRhjVUbn538VCNBAP06BguOnvH22h8kuEU+LGSv
cVzk902CcPrfNSxc3hhyZVq7BI/Ji4Wp/4o7j/yRQEy3kyxYZSmGflZMQCX5
sSDjev+yg1YChvaeLpeFN7G/x80zSkA9ebJQ8rBi5EOrBIzrPZwjCwmGZcVc
2wQ0kS8Lvt1ncpY7JSCtdz5eLOTNWPzjk2cC2smbhUr3hT/jkYD5vfMKZGGo
v9fxu+EJ+Ef+LChqL3OCKAEZveOLZiGxbtzWkkEJUKWf17DwYJ5PR9ioBGzs
vdwkFob/Wz/25aQE6NPnUxZGxtt1p85MQG7v4UayICe2eKKyMAGWdD/Ogs2F
I+0FGQnI6513KgsNBRFrkzckwJbuB1lQ1zq5T31rAgp65z+bBWfnovi7exIw
kN7/WDgdO79ozeEEXOjlWCKd/5x+38SnEuBLvbMQ8JWjwL+cgJJej3XS11P4
bPzvRgJCaL2x8EusI6h/kIAHvR6bWdjnEp77sCIBcbT+pK+3PNyjuCYBz3s9
9rAQm/3E9fKHBAyi9cjCDLNNR682J6Cu1+MIC5oROHW/MwGjaX2yYJY1LqVW
JhGfez3OsqArTCv/rZqIKbReWdB32GzF1k/Ej16Payx0vbgzVGiRiLm0fqXz
9TyYv4afiJ5ej3vS9VSXqvnAMRHLaD2zEDj41QkDr0Qo0Z+zsJA803jXBEEi
1tP6ZsG7/di3O5GJ0KE/92Dh+eOYiwMkidhC652F+74vNHYPS4QZ/bmBdB5X
tGSNxydiL61/FtxH7Di4Iy0RPPp1cxaCbW6o9ZufiKPUg/T8ukKZ6ysS4Ui/
jsqCQ7GnMGVDIs5SHyxs1DsZrr4tEV7UBxud8jsGluxLxDXqg40TTjN0lxxL
RCD1wUbFmu9NYecScY/6YCOk69oNs+JERFMfbCS3qmd33ktEGfXBhtlPD2Fd
WSISqQ82Zn2N7XzyOhGvqQ82jK23zy79kIgU6oONaQHyFx63JOID9cHGcv7q
3a9/JWIS9cHGt0mL1H7KJ6GF+mDjU21Nhb5WEmZRH9LnF4+572+ShF/UBxsZ
ASdPpHGSsJj6YGPsZjumYEAS5KkPNhRzmge0eiRhDfXBxsphS838BEnQpD7Y
8Fw+bHdWVBJyqA82nvCm+DYmJMGY+mDjb4H/xKiUJOyiPtgYdV5nzZlJSWBT
H2zpHArfWc1OwiHqg43S4t8ns5YkoT/1wcbrQUFKCuuScIr6YON3SGDD/M1J
cKc+2MhbXWr1c08SiqgPNi5+1pmRejQJDPXBxojSnRMbzibhNvXBhrbFibGJ
xUmIoD7YWOPHbL5zPwlPqA82dD1mNzlUJCGe+mBjUdAC7obaJLyiPtjYofr4
5NtPSRhGfbChOanqIv9HEhqoD+nxtP5qDepJwnjqg439zKv+c5WS8ZX6YKM8
55vVQp1kTKc+2OB/Pb9mtFkyOqgPNi6cNM3qx0vGAuqDjZkjVpTfcUiGDPXB
xpWnZ0e5eyZjJfXBxpYBu86mIRlq1Acb249sz0mLSEYW9cFGikGmhYM4GQbU
Bxv6O0ad3z04GdupD+m/M97IXh6VDCvqg42ulQvez5qUjAPUBxv2YXMX352e
jH7UBxt17pEeeenJOEF9sHEo5fTt7sXJcKE+OND/uTfibkYyLlIfHBTOcp3U
tjYZftQHB/uXr0pP35iMG9QHB7PO3TkYnJOMUOqDg+7FCIjakoyH1AcHi+Yk
NS/elgwh9cHB7zPOWhW5yXhBfXAQ3GX+3Xd7MgZTHxwsZgrdTkq//ob64KBK
S0adJ33+GOqDA5eDEQs2bU7GF+qDA+sPkzd3ZSdjKvXBgczp1xuEmcn4SX1w
wIvb/XzHqmSkUx8cjBxcLl+1JBl/6H6CA5XvN0q1pPNYTn1wMHZx5xXBtGQo
Ux8cuDkZWs0bm4xM6oMDAW/v3mvS+etSHxz8cOcYmsYlYyv1wUGS8J7z1sBk
mFMfHDxtLvGHezL2UR8cTLZzqufYJoNPfXDQqOPTEGGSjGPUBwfGHpLfJSrJ
cKI+OJg0+MuJTV1JOEd9cJA5xtPhsXT9elMfHEj2nPFLf5mEYuqDgz+vLHl7
bychiPrg4EvRmANRZ5Jwn/rgoO1S4NdVe5MQQ31IfVUe7x2UmYRy6oODTb7q
Tx+mJyGJ+uBAZ+77P+/HJKGG+uCgRuuWbYEwCSOpDw4ORKXesfVLwkfqg4Ph
ejsrhtkmIZX64GConVV1vF4SWqkPDmxuG/7U+pOI2dQHB/61gvJNnxLxu9ej
THq9H20ffZTup0uoDw42l/fUqF9NhAL1If36I5xUOpSItdQHBwNGyeZVZyVC
i/rgwPL9lSfr5iViE/XBQfTUWi2z0YkwoT44mF32VmZ9dCJ2Ux8cXFyjofnW
PREc6kM6n+DnE82tE3GY+uDAcFGDNaOSiAHUBxdRPU80Y74n4DT1wUXKydVN
odUJ8KA+uKhWnB7jeCsBV6gPLtwHBh1WKEgA/UGsKRdjRxyNfbg5AXeoDy7+
VR1etGJRAiKpDy6SCh9LHMcl4Cn1wUWqj0fto9gESKgPLioKh6ulSO+fqqgP
LvZGVlz5bJ2A4dQHF88eXCwer5KAd9QHF5UCx6e1rdL7R+qDi48he7dHVUnw
jfrgYgv/45XTN6T3k9QHF4NzR9/VOSZBJ/XBxSb+L7+JORIspD64mBbXsu3K
fAlkqQ8uxMn3g1VGS7CK+uCiIVH2cFyUBOrUh/T8rW6Z5LhKkE19cFE1MqPp
qbkEhtQHF03xeyaoKkiwg/rgoqjpeVnA13hYUx/SeVRWjEx7Ho986oOLOzr7
o/dIPz/ZUR/SeTcrltzPj0ch9SH9/gUt71oy4+FKfXDhfOtutf7seFyiPrj4
fPvGDbdh8fCnPriYvsnhtDgkHjepDy7s3c5cneIQjzDqg4vhZ7N/rjSMxyPq
g4vrda9Tdv4RQ0R9cAGNAvXCD2K8pD648A6L7bwm/bw/hPrgYp7XNO7D82K8
pT64CDUMzHyxW4yx1AcX/pUH7GtXitFIfXAx4Y9PW/0UMaZRH1z8Ut/8+l2C
GG3UBxd3//o8a/AXYx71wcWIqrLiOr4Yf3s/D9VwUbOE91+lphgrqA8udnZ5
Oz5uF0GF+uDitM/o+ddrRdhAfXCxOi8sqfCOCHrUh3Se/JYD20+IsI36kB5/
2AO/ZVtEsKA+uNg181J378/39lMfXPDU1S8FjxXBhvrg4T1/TSgrRoTj1AcP
hcaT5nW6ieBMffCwc90w1gMLEc5THzykbV+kkqsggg/1wcNy2dielK9CXKc+
eAiaePYW77kQwXS5POwv+sJ9d0WIUuqDh55V6W92HhAilvrg4eJU/oXY9UJU
UB88BC5+P6Z7hhDJ1AcPw2fcPbh/sBC11AcP7uXvnQSBQoyiPniovB91scpO
iE/UBw+CQ/VfJ+kKMZn64OH5q209n7/H4Tv1wYPrxgP9v5bEYQ71Ib3eLXPP
1WXFoZs+n/KwMX9k7fXhcVhKffAwNtf6w0aHOChSHzzM3JgpF9UTi3XUh/T8
5MPG/HwQC23qgwerRXHOq7fHYjP1wUOZ094VihNiYUp98PBX/sL0KR6x2EN9
8LA+zFqhWCEWXOqDB5uYr94d5TE4Qn3w0GrGUzbcHwMH6oMH+NhKTKfF4Az1
Ib2ezUp/ZP1j4El98DDA5dGzx2oxuEp98DBi/bnsBa+iIaA+pOfzIbFF9VA0
7lIfUg/ulay5M6MRRX3woG05ROEWovGM+uAhM1XzSaNmNBKoDx48YysHf6uO
QjX1IfXqzFMoPRyFEdQHDx7eldoLZ0XhPfXBw3a7x0cVBFGYSH3w8N9j608p
mlFopj6k8xhadmNjVSRmUh88mCoLjDMPRqKL+uBh2vCmg4nTI7GI+uDhx+Vm
ta9+kZCjPnioL4u6HqESidXUBw+6eVUGUyoioEF98DDUo8Elfk8E/qM+eFgS
PVTv14QIGFEf0tc/cXbeENcI7KQ+eIg6r9015084WNQHH9eXK7wNuxeOg9QH
HxdebBM8yA6HPfXBR4/94ne/BoXjJPXBx+AF03zLOeFwoz746Jc2eWxsUxgu
Ux983Ku+bTrxbBgCqA8+luHQfosFYbhFffDx4PzX0lGBYQinPvjgr3hb4aYa
hsfUBx+CT3NGr38aCjH1wcfALTmThm8JRSX1wYdd8F6dg4NDMZT64CM/9NKW
BOtQ1FMffMxWFjmPfReCcdQHH3Ixau/vHQpBE/XBx6GGrri0iSFIoz74uPTD
aEZc/xC0Ux98fOx4NVTyNRjzqQ8+0leUVacWBOMf/TyHjyUxT38vSQ1GBvXB
x4jgcwvn2gVDlfqQzsdEy8D9YxA2Uh98+HzdnbZ1fxD0qQ8+PgTMa58xJAi5
1AcfP6+ld2/XD4Il9cHH6wClCc9KA5FHffCRl9zEPF4UCFvqg4+/ktF5bk6B
KKA++HDc3mKXXSvAQOqDj0C1/i8C1whwgfrgY8J/7vdmOQrgS33wkTvheEvz
E+D/APIAvIE=
         "]]}, {
        Hue[0.6142719099991583, 0.6, 0.6], 
        Directive[
         PointSize[
          NCache[
           Rational[1, 360], 0.002777777777777778]], 
         RGBColor[0.528488, 0.470624, 0.701351], 
         AbsoluteThickness[1.6], FontSize -> 18, FontWeight -> ""], 
        LineBox[CompressedData["
1:eJw123c8lf//x3F7j2NvzrT33tfz2JS096eh0pD2TrQXbUmLooSGiqJdUiol
iaiElopIRrLy4/X1O/98bucm17ner/v7cZ3r+MAJXzx6jpiIiIiHhIjI4H//
/2EYl18XelgC69UvBX5ct5VJteHNcV0tOfQ8gTFtOvIzKUwK+YbbGkflJzMv
UgW7NxpJD339DGNR4+le8U0ax44OPjKZDc/qdk7OlMEN+veXGLxdysufLYuf
owaPcIWJHr3nR4yu3ND35zL3Jl76ZFksB7nKtCVecnnMWHvVGbar5UGHO3qD
OeSpGtNgqADTqfsKOkxvM8fnOJhfKVBAHh3/LsNuXvC0NFwRg99dmXafWXLH
/NCefkU00us9YBLePLnMP6oEB3o8ZNxara1e2CgPvX4hI31P/m7+Q2U87Bh8
hUdMWk21825zFuTpfIqYUJ3CwxLLWBhDA3jCjK9czpuWz8JxOr+nzKq9u3+e
62Ph87rBAz5jhiVp7P8tVIEFne9zZltRd0TwNhUsHzy9JS+Yp1y39NtFKrhF
51/C1Hc/i54gqwpR0ihlNo4stRKEqOIsraeUEdWON7HdrYrgj4Mv8IqR/nlO
a/NTVTTR+l4xj8SN+ngyajhQMLiAMub7T46rYYAanGi9r5lrDS5Ja7ao4S0N
6DWzNqpqnvt9NWyg9ZczEQsvRS/oVQNn8HQMK5hQu8suyq7qeETzqGDe6dgm
WS9Xx/yIwccbZtctSabkojoUaT6VzKL4hlVt39RxJXDwBCuZO/s5HmkcDYyj
eVUxwlUxXp8ma6CLAKuYpC8fGnMPaeAkze8tc3Wn4Uqj5xoQ0gZ4x1xYnvFC
IKGJrzTPd0zBzb05xR6a2EWg75niqnFX1ZdrwormW82Uq8wzlsjSxKvng49q
xlYGOFmniZU07w/MvgcjpT9rakFncLnqNcyO3VemVg3Xwh2afw2TuORQX+xm
LcwcPNzUWkYxctu26jwt/K+ROmbYvbglLT+1MJbWU8dEXVEyuMvRRjr51DEz
jc+8CByvjb+0vjrGPTova99ubYSQ10emfadq4ZG72jhB6/3IrJkTohreqo1m
8vvIaEaormkR6OB/AXxits9f/dBvkg4OkucnZuNiyewZ8Tr4Qof7xIR6vP3k
f08HzuT7mXE+ntLR8VsHO2k+n5mJT7ZELePr4h3xfGZ22ik9uD1eF5Y0ry9M
1ef2CW926iKG/L8ww7Jq4u7f1EUpze8LM+KzTmb0T11waT98ZU7/Cfwlb6iH
FTTPr4yz8N+BxWF6eEz74yszy/2/Gxkb9aBN861nVm9P3px/RQ8LaL/UM3uO
HRM59UkPt2ne9UzurgDPGWr6UKL98425ts3cqdtXHzNo/t+YpEOvPi5aoY+r
tJ++MfMa7G3vndGHBHl8Z17P1ZD6Wa6P8eQx8Dw2SvhHwgAZ5PGdeS9+Pb/G
0QDd5PGd6dT080ifbYDh5PGDcU1OPBCaYIBk8vjBOK8+vaHioQFayOMHY5Kv
fsu7zQA+5NHA6Lud6t/FNUQCeTQwH0859OSNMkQ9eTQw1RYeE59uNIQreTQy
k6e/vXU32xC7/3cBYoa9NXicVGOIavJoZB5HuKlOVDSCNXn8ZD7GZTv3eRhh
I3n8ZLae3vZo5wIjlJHHT+bOxcXDe5KMwCePJmaCVs/YcUVGWEUeTUz3mLzZ
RzqM8IQ8mpiU8Zf+1amwoUsezczkE2tKGkzZWEgezUyJ4p9pPxg27pJHM6N8
9Hxj9Xg2WOTxi1mVtPrSoyg2wsnjFxNnfro2bSsbueTxi1n4vv7a6uNsiJNH
C5OWER8hvMoe2l8tzO258wWiT9lD/bcwCUlt/Lxa9tB+a2G+Z4YmzvrDxjny
amFW54/KlFLkDO2/FmZHyYn4UzzO0PWihXmTdTTKzp0ztB9/M0fU49bcGMnB
MPL8zVgUHK5yncsZ2p+/mZlVT/OyN3CGri+/mcVSloxhAmdov/5mAvzuJm7N
4uAX8fxm5Fx2fv10nzO0f1uZRKSMcqvkDF2PWpkJXtYiO5s4Q/u5lWlsj9Z4
Kc7FIdoPrUwmOnOVdLlD+7uV+dDoIBpoyx26frUyq0b26K0J4A7t9zYmNSfU
OHUqFy60X9oYtTnz8WgZd2j/tzEn0kp3fdzJHbretTHngsM4ncncoR7amHF+
IgKpa1y8p/3UxkyoHH1VqZg71Ec7cyVbuZ71kTt0fWxn7hf9V63QyR3qpZ3x
Niy6LKbIQyx5tDOLfbxiWrm8oX7aGf08g+nVrryh62k702flHHV/BG+op3bm
0sknD5Jn88Ajjw5GzGHfytXreEN9dTCS7PunQvbzhq6/HYxrsMoU7XTeUG8d
zMzXt27V3eKhiDw6GIODsW/TXvGG+utgoialP5v5jTd0vf7D3LaXPqvbxxvq
8Q/TtEo2pkSVj0jy+MP0vDi3YIMpf6jPP4yK5vJYE2/+0PX9D/Pb7nDp8zH8
oV7/MAfvv14aNZ8PZfLoZLzvHlwlG8sf6reTWcaq/H0qgT/0ftDJVPQG/XHI
4g/13MkUxTsnFtzjI4c8OhnWh8Ofh1fwh/ruZCynSreUNfAhSR5/mYaOyudj
RQRDvf9lTlmLx5VpCDCBPP4y262cPIZbCIb6/8tsyHve9AACZJLHX0ao++Gq
w3jB0PXgLxMqa3vsdKQAPTS+v4zqwsAc+U2CoetDF3PfcLriskQBQsmji3lx
dlFe+XnB0PWii7lVbn7f4YEAKeTRxYTPk3be90YwdP3oYrIOu5p8axTgN3l0
MZHxuac9RI2HrifdzM5fjjnxmsbwJY9uxtTHdf47C+Oh60s3cy5E/BVfaIzD
5NHNREemdkaONx663nQz8a0NP7IjjfGNPLoZyenRuS0bjYeuPz1MePKDWdaJ
xnAjjx4mGq3i888bD12PepjgNLXTp+4bI448epgEze6AigrjoetTD7OoM1hU
utEYH8ijh/EoXPPeScQEUuTRyySYldTN1DCBDXn0MjOl5+jHmZtgInn0MvsX
Wx69wphgE3n0Mo9Ofp9ZMdYEWeTRyzz57rDpz3wTvCaPXmbexVhRjVgT9JJH
LxPloNFkm2ACAXn0MQfjNUeEZJpgBHn0MdeiYq1n3jXBavLoY3aLGSetfG2C
U+TRx4jfvpWw47sJnpJHH+OrU2J1pM8EreTRxxRGFi08o2oKPfL4x/gl/pqc
bWIKP/L4x/xXtFA039MUUeTxj+mw9pt/d5QpEsnjH5OdPfl4QYQp7pHHP6Y1
buWpwvWm+E4e/xhZJY9NhftNoUIe/cxsK4eAgrOmcCePfua89ZPOOzdNMYs8
+plHCEzOe2mKePLoZ3ZqfBRmfzHFNfLoZzatzmo402WKGvLoZ1zenziVpGQ2
9P4hgsamxMjdPDNo0XpEsJL935h1rmZD988ikLU5Nn1eqBkYWp8Ias7WHhkb
bjZ0Py6C7PB0cWa1GebSekUQohaWZRJvNnR/L4KIK9xDSqfNQKe7TwQuPaMf
tV0zG/q8IIK7P7oDK5+ZDX2eEMEEvhH3Rq0ZislXBJZLL00+2m6GWpqPCET4
m/+uljVHG3mL4OWuaWLjDM0hTfMSxaTRbTG2DubQI39RxHS+XyEXZA4bmp8o
KjmnGj5NNYcv7QdRZMvn1t9Yao4JdIKiiP24ZvG+7eaIpP0x8P1sr7hZx80R
S/MVhU6bJ5wvm+MQ7RdReMWlJkg/Msc5mrcoLNdv31v51hy3aP+IQlahxSG9
2RwvacGieH+wYvdycQt8pv0kirkP9Y8y2hbo7B98iKJQ9PhsOSsLyJOHGFqu
aLS9FlrAiDzEUL/NJ+TEeAs4kIcY6p4WLZ4VaYFA8hDDqmzP+WYbLTCFPMRw
PdHMsznBAovJQwzW42War2RaYAt5iMF7k9/WFXctcIQ8xGB40UPC+bUFzpOH
GKJyvZb/+WaBe+Qhhoyu+DfXei3wmjzEIJsxzWGFiiW+kYcYlNve7bUztkTP
m8EFiyN0nEFzk7sllMlDHFNfOI7PDLMEjzzEIaHLfz5rtiVcyEMcIzs+jjVY
a4lh5CEO8RGTOir2WGI6eYgjZuP8q3tSLbGcPMQxb2/9fr88S+wgD3FIjjt6
uLvYEsfJQxzSD5lH2XWWyCYPcTxR2MOf3WGJh+QhDrM6s3wtOStUkoc4OhNz
tz4ztEIjeYijYN6DvdEOVui/OHhACaQff/fOKsgKauQhga6cjVE1U61gQh4S
uJNmPmzvUit4kIcExv31X+O13Qph5CGB6TIuXY3HrDCLPCRQYzSp7Gi2FVaT
hwT8L/yTDiy0Qhx5SGDh3KXJbVVWSCEPCVzc1Ho0pckKOeQxcD7FN/+FiFmj
iDwk8K+mu7RD0xrvyUMCIQHv1U9ZWOMXeUii4kx0STCsIU4ekuB86BRtG2sN
LfKQhLXLtJzj861hQR6SuLvtRr1vjDUY8pDEtmEKpxoPWmMMeUjCtnbU54Pn
rDGXPCTRszcm1+22NdaThyRUC2O16kqtsY88JJHJ92Rt/2qNNPKQxMTrh1It
uq2RRx6SCOyfXlaqZINi8pCEvMmKtJU8G9SShyRMtE7q6LraoI08pFB77LTr
3eE2kCYPKYyP8ZEIn2kDPfKQQtlF942Sq2xgQx5S+DiGuZyx2wa+5CGFwM7+
I8NSbDCBPKSQlmTs0Zxjg0jykMKUlxNO7n9ig1jykIJFvX2B/QcbHCIPKRzt
HHWx/LcNzpGHFJIlBHYe4ra4RR4Dr3doXGucoi1ekocUzkLkRLWWLT6ThzTc
8d3GimuLzq2DA5SG3vKS7A2WtpAnD2l0LF1qUOJsCyPykMacY3vWGQpt4UAe
0tis9+HJomG2CCQPafDFtOXujbPFFPIY+Pf+7YzyDFssJg9p/FcmWDh9gS22
kIc0HJOm7c9eYYsj5CGN94dGXOqPscV58pDGgfdpRWG7bHGPPKQxOkuuJuWQ
LV6ThzT8I63afp20xTfykEFSYa4MMmzRM2XwBGXwKjWQvf+qLZTJQwajfeM8
6m7bgkceMpjO8KbaFtnChTxkkJh4ZcvGV7YYRh4yCLrxJqf0vS2mk4cMFA7Z
NbPrbbGcPGRwJ2G649IWW+wgDxlcv9u740G3LY6ThwyuZaU1qEjaIZs8ZHDr
cNN/4cp2eEgeMvg9f9nnqzp2qCQPWfQVPYkW59uhkTxk8ZS13WKstR367Qc9
ZPFukffvM652UCMPWWTUbn3Z4WMHE/KQxXPPxqKAUDt4kIcsbPzFqo9MsEMY
echCJn2S4o+ZdphFHrK4I77xP/eFdlhNHrJ4KyZeErfKDnHkIYu8kYtnfNho
hxTykIXrhZGaNnF2yCEPWUxotvu98bAdishDFkdUT7aWpdjhPXnIYRejpy/I
ssMv8pCD4UvHxatz7SD+vx/4oWL80qand+2gRR5ykLk8IUn/qR0syEMObf1R
Sxe/tgNDHgP//p7buoIPdhhDHnIoLWRyNb7bYS55yKE5UIIzv9UO68lDDtVN
cgW3e+2wjzzk8LrkTRJL2h5p5CEH65iG9Nkq9sgjDzmwVZ805evZo5g85BFm
8XuRorE9aslDHjN66y3Cbe3RRh7yCB9lbpznbg9p8pDHzCMe0xX87aFHHvLY
+vlY1cwwe9iQhzwyu4sO5U2yhy95yGPLRJ+DirPtMYE85PHeeVfFrEX2iCQP
eeQl6E2/ucYeseQhj3ivNbYqW+xxiDzkgVKDYfP22OMcechjwuPdl+8dscct
8pDHo3Ve4Vqp9nhJHgrg2uXOXHzBHp/JQwHB+lGXi67bo1N20EMBsXPqw9gP
7CFPHgrwckgWri22hxF5KKA0W3VHWYU9HMhDAbtYBRzLOnsEkocC5E+Yq21v
sMcU8lBA6JVnU+va7bGYPBRgUcIW8ei3xxbyUAAn8fy/w7IOOEIeCvhd9WPS
bzUHnCcPBbCOTlYLNXTAPfJQxCbVDZaZpg54TR6KsHpQmi7p4IBv5KGIQ3Mr
toR7OaCnbvCAitDUkH90L9AByuShiFeWrZEGox3AIw9FJEXKr1s/1QEu5KGI
v82VLW8jHDCMPBRh6vH2letSB0wnD0WUCg8YJq13wHLyUIT3vM1VndscsIM8
FFG9x0Z04n4HHCePwfPVP5Z/zAHZ5KGIX9XFZ3TOOuAheShBaeZD7vpsB1SS
hxJ80ndofLjhgEbyUEJfaHIMU+iAfrpBVUL60T3TU0scoEYeSmCWVt+QfOsA
E/JQQul81X3zPzvAgzyUYFicV/eiyQFh5KGER4njLtv/dcAs8lBCxZ6V/UfE
HLGaPJSwzSX1ZZ+CI+LIQwnh3yK4s7UckUIeSkh8GNb1jOOIHPJQhkXxj3H2
lo4oIg9lLKgucDvm7Ij35KEM/q356WJCR/wiD2VIaS06GTnMEeLkoYy8AzPY
FeMcoUUeylj6qMyWmeEIC/JQhvGwCaWZCxzBkIcyPt7fJKKx0hFjyEMZoqX1
BRtjHTGXPAaO56Cv07TLEevJQxkh9/IlJic4Yh95KGPj7LE7ipIdkUYeA8dz
25nqlOmIaloPC6GbmiecyXFEPfmwwLnEzVS764gWWh8L1ZEPjmx54ohu8mJh
xpl5gvYyR0jQ+yULO7bnjZnzwRFKdH1jYUv8CH7lN0do0/WBhTGbXyYFtzqC
S32xMC3+w9XbvY6wpHmwUGNlsMJW2gnO5Dvw/WGONWdUnACaDwsl/s9adfSd
EELeLPyu3JGzz9gJY2leLJgGaHGl7JwwjfxZWDiSjw0eTphH82NhpNdU5Q5/
Jyyj/cBCSF3UgaiRToimebJQcEr2Sf1kJ2yn/cHChY0fc2fMccJ+mi8LNrzM
Se8XO+EY7RcWUl9r5I9f54QzNG8WxsbXvCrb6oRLtH9YsOq7lRG2zwn5NH8W
ug7O835x1AkFtJ9YaN5wKmHYGSc8Jw8WmvI5F59dcsIb8lCBC+vCrpAbTqgj
DxUUm4paFj90QgN5qMB6x5fDw0uc0E4eKkhO1HtaUuWEf7T/VCC8HFU06rMT
ZMhDBZ7cMwcrmpygSh4qkHLZbTn5rxP0yUMFxz2bEmvFnGFMHir4Fnfi9RxF
Z9iShwqe7Jv/5aeWM9zJQwViL0yKV3Cd4UceKrD9cWFXn6UzRpCHCqKvlnJ2
uDhjInkMfN0k6rCKjzPCyUMF3hum1Z8Y7oyF5KGCKrMtmmYTnLGKPFRg8uOW
yfWZzthIHipgPW7U81vojN3koQI+92972SpnJJCHCsTvPMkN3+SMZPJQQePt
wP/a4pyRQR4qUL4+s2VrojOukocKLHIkl2iddsZt8lCBkZegJuu8Mx6Thwoc
Z+V6MtedUUoeqtj+MHNP+X1nvCMPVYw49K9sQbEzvpCHKlLTLymJvXFGM3mo
Yv/afJ9jdc74Sx6qMHc1WOrQ6Awx8lCFbVHd8RcdzlAgD1XEPpd9NE/EBZrk
oQrR/NPNEvIuYJOHKpjnubqpGi4wJw9V6JuMHga2CxzJQxXvn8VtrjV3gTd5
qEL83KqCWCcXBJGHKpadNlfkwAWjyUMVY1MKZj8MccFU8lDFtr1TiyPGuSCC
PFTxdJGOr/wMFywhD1U0TjYoubzABevIQxVbD+5bNGGlC7aSx8A8thwz7o91
wV7yUMXNssi/53a7IIk8VHF2rmP9qMMuSCUPVdivMG3tTXHBBfJQxb7YWMPM
LBdcJw9VfF28Imr8NRfcJw9VJCb4f5S474Jn5KEG/cuO0bnPXFBOHmpYI7YD
cypcUEMealg2ZputVp0LvpOHGkz61o941uCCVvJQQ+ifmydiOlzQS+83anD4
cNjAUcQVUuShBkux2a8b5FzBIg81nF628X6qhit0yUMNdeIh36awXcEnDzWE
TeOFaFq4wpo81LBXZnnjKydXuJKHGhKWpb3YC1f4kIca5ovy2oYPc8Vw8lDD
CN3Z0xTGu2I8eaihwPqDyosZrphBHmr4UCTD2hfpigXkoYaUg3OmjF7lihXk
oYbdkav+aG5yRQx5qKF7QcHn6jhX7CQPNYz7XS44k+iKg+Shhp05XvcWnnbF
CfJQw7Si/VedL7ginTzU4H85QkwszxWXyUMN7IVTr5Q8cMVN8lCD1ka1ghPP
XVFIHuq4KGnvsrDSFSXkoQ7F/HA1r0+uqCIPdQhFx01SbnLFJ/JQR6X0HfnP
na74SR7q8L89xipfzA1/yEMdht/e3N+r6AYR8lBHhrPs0whtN8iRhzo0Q68G
gecGdfJQR3NJso+etRsMyUMdgqWnbnS6usGUPNTBktl7ucLXDfbkoY7vh33N
r41wgyd5qKNmUqpZ4iQ3BJCHOjRq919ZM9sNI8lDHf3yPYVTF7thMnmo47ld
WYTPOjfMJo+B4+kpHjPb5oZF5KEOMXbGTNX9blhDHgPHtzp7v/eYGzaTx8B6
auVvfj/rhnjyUIfL7h8j31x2QyJ5qCMxdNTOR7fccIo81CFpPHXW9cduyCIP
dZzpNf2a8coNueShjpf51ayT1W64Sx4aWDQq9cfBb254Qh4a2FqTtWx3qxvK
yEMDZuetsrf0uaGaPDRgFTgvNUbGHfXkoYF7R5PD1qu5o4U8NHCtTffmWkN3
dNP9jAbcudZf15q5Q4I8NHB0k035ekd3KJGHBh6wNuyOZdyhTR4a8Nq6Xn5b
iDu45KEB/uTEyfHj3GFJHhqoaWLWH57hDmfy0IB9/O8lpyLdAfLQQPkOC+bi
KneEkIcGvoSu/HFrkzvGkocGKtf9t/x5vDumkcfA+f9aW1dzxB3zyEMDZ77N
dWxLdccy8tCAm+LzZbKX3BFNHhr4sX90CueGO7aThwa0mOw7HoXu2E8eGric
ePLVhJfuOEYeGuiqratZ+c4dZ8hDA+99/X4c/uqOS+QxMM/Px9rzWtyRTx6a
SGu+J1Hd444C8tDEjbuJBmLSHnhOHpoI/Snna67qgTfkoQnV+ay1Yw08UEce
mvidlPZwo6kHGshDEzaRT42zHTzQTh6a4KzYl17r7YF/dL+siRXSCoGqIR6Q
IQ9NxI6ephA4zgOq5KGJrlWXujfM8IA+eWhCMd1KMy/SA8bkoQmhp+as1lUe
sCUPTXyvPv/VZrMH3MlDE9F7PVIX7/GAH3loYnul3skrSR4YQR4DX39/4V1H
mgcmkocmNNZMnO6Z7YFw8tDE/FkHbbbd9MBC8tCEVkhVWOkjD6wiD00UNV0p
NHjlgY3koYl7flcORlV7YDd5aELk6LK79755IIE8NLEs48Rw9TYPJJPHwHof
1Qkj/3kggzw0kdLZnVoo64mr5KEFF4OrK9ganrhNHlpoVKi6FcP2xGPy0EJU
fvCGWgtPlJKHFmTCft3xcfHEO/LQgu7M25szfDzxhTy0UCR+uZQ1whPN5KGF
Ux3lF9ZP8sRf8tCCzkOh/o/ZnhAjDy2M+KnNn7TEEwrkoYViuV1Pi9d7QpM8
tOD+97mKcIcn2OQx8LzDQuzGQU+Yk4cWFr3qSnFI9oQjeWghRO1Iy+VMT3iT
hxbGc5Z22V7zRBB5aME+Uux+zn1PjCYPLRgmlAW7PffEVPLQwpiTq048qPRE
BHloYb/KgTvDP3tiCXloocO27Oq7Zk+sIw8tXDX4uymy2xNbyUML0bIvbfsl
vbCXPLQwZZbdo8MqXkgiDy3slpLxtzHwQip5aOHL/JDrxaZeuEAe2qh/+c8w
0tEL18lDG5mr3Qc+lXrhPnloo7SE8+vqMC88Iw9tLEv7Hj5lghfKyUMbJyeU
1UvN8kINeWgDGvabri3ywnfy0EaHWKTr3HVeaCUPbRSubVHV3+6F3r2DA9TG
Qo8ArfIDXpAiD20UZYoM33fSCyzy0IZKf2FeaKYXdMlDG1Xbg2cqX/MCnzy0
4Vg1Lqz8vhesyUMb21gPd5547gVX8tDGWOVo9XlVXvAhD22MztnQ5fzFC8PJ
QxvPtSq9ZVu8MJ48tFH3OrOxpscLM8hDG1Lu5tL50t5YQB7aaElKSUpQ88YK
8tBG7obZ51YYeSOGPLSx9E+9+0QLb+wkD21sf5MxmXHxxkHyGJhnD6Nk7uuN
E+ShjfaE8f9ph3kjnTx00DjvfJjcFG9cJg8dXDJSbeqP8MZN8tCBUvxyr65l
3igkDx18/vMi6E+MN0rIQwfhkU5anbu9UUUeOuiTKL/ck+iNT+ShA23vBgOJ
NG/8JA8dzMLLCFa2N/6Qhw5YLr8PsW95Q4Q8dFB3quKiY5E35MhDByfO6twZ
/tob6uShg02Ry57Nq/WGIXno4NGiizU7G71hSh46uP7ustjFTm/Yk4cOcj+v
ZyrEGXiShw4u80ySRVkMAshDB487v5jY6zMYSR46sKwVrY8wZTCZPHQQVf3l
Y4ojg9nkoQPpKmXBBzBYRB46iJVg3zAMZbCGPHRg6F9ybvYkBpvJQwdTD//q
vjSHQTx56ODTspW3+5YySCQPHcwNXvRnZAyDU+Shi4A6yZyM3QyyyEMXX55u
65U4wiCXPHSxp2LchzlpDO6Shy4stvROL85m8IQ8dFG5xmif020GZeShC7ue
LSvPPGFQTR66UJ2rbKhdwaCePAa+/1LRof0fGbSQhy5eVLz+qNjMoHvOoIcu
klZHq+3vZiBBHrpI5moeixMHlMhDF9qB+edeyQLa5KGL7s/RrrosgEseujih
MGL0HE3Akjx0caDNpOeqPuBMHrr4aq/jJs4DQB66WKjhqzreDAghD13kfHwb
f94GGEseuphuLMgWdwamkYcunkhvjJ3mCcwjD10w+yZJ3PYBlpGHLjp7HP30
g4Fo8tAFVyPLPzYM2E4eutCImaP8dRywnzx0cVveLCN0KnCMPPRQq/dc80Y4
cIY89KDQ7BFuMh+4RB56WPBv/YGkxUA+eehBJTz9vMKqgdsZ8tBDtOBn3pZo
4Dl56OHmhcN3+jYDb8hDD4c0xAvX7QLqyEMPW49fKOveBzSQhx40/3F/b0gE
2slDDx++K5tInAT+eQ566KHuP+foPWmADHno4Rtn+V+dLECVPPSw2OJOWuZl
QJ889BCoZrzdMw8wJg892Ox8d67sDmBLHnpgF3JVFhYC7uShh1SJWc9kigE/
8hg4nqR+dcYrYAR56GHyhsYRw6uAieShh7DkeIu2GiCcPPTw4EjVupNfgYXk
oYfHekX+w34Cq8hDDwHfFh3ubQU2koceGodLLb/SBewmDz30F3z+Nl9EiATy
0MfMFTF9AmkhkslDH8Xli+58VRQigzz08cplsV2muhBXyUMf1yKnzlqiJ8Rt
8tBH2ATn/zy4QjwmD32MPM42kzMTopQ89LHaZdarahsh3pGH/sDnlsgZOc5C
fCEPfZQHFdft8RKimTz0YZvk+d9CPyH+koc+PCam1I0YJoQYeehjwv6elU6j
hVAgD33ElW8yZU8SQpM89FEhGS+uPEMINnkMHE8rWVVsrhDm5KGP9jcRM7ui
hHAkD30U3b7f075CCG/y0MeC21eb2tcLEUQe+nA2WOrbtVmI0eShj8fjp8mK
7RZiKnnoI6VVfrjyASEiyEMfxss9tDlJQiwhD31ooHadS4oQ68hDH/5JeptG
pwuxlTz0kbgr0HXZRSH2kocBApqbLibmCpFEHgZIXVLy694tIVLJwwDVCTXy
zQVCXCAPAxg+DWFxnglxnTwMMD16tfykV0LcJw8DtHmIKSRWCfGMPAzQWFnA
rqoVopw8DFCy9/lEo29C1JCHAWKx+GFksxDfycMAxRmuS+50CNFKHga4ebpj
kXqfEL1qgx4GUFyU83KJhA+kyMMAK+QfpJbJ+4BFHgYw23v5r5uaD3TJwwDj
t078lK7rAz55GIA/q2KJDtcH1uRhgOTe3dcOmPnAlTwMkNIvKFC284EPeRhA
ZtPJjEOuPhhOHgZYvM9xvQF8MJ48DGD5av3wi4E+mEEeBtCxGmPjG+aDBeRh
gKkxjc61432wgjwM8GLMk1WbpvkghjwMUHXzgZh5hA92kochrmtK/aqK8sFB
8jBEn7j+yL0rfXCCPAwRGfzFPWSDD9LJwxAjK44XKmzzwWXyMMTCpx/E3sT7
4CZ5GGJJwln59AQfFJKHIYbrjuqIPuGDEvIwxKrG1DeTz/igijwMkRlX+Ji5
4INP5GGI/CdBHyxyffCTPAzRyLG2Nxq4QP8hD0NE4OMHnUIfiJCH4cC8mC69
5z6QIw9DXN5/9KSg3Afq5GEIfb3rX5yrfWBIHoaw3lP+PeyLD0zJw3DgviC7
cMlPH9iThyGO3tp06Gi7DzzJwxBvpCWXPuv1QQB5GKJp6dq14pK+GEkehqif
mf7UT9EXk8ljYD4hNTF7NXwxmzwMoS4plldn4ItF5GGIpcFb93sY+2INeRji
i0eUeYq1LzaThxH+ak87I+/ii3jyMEJ0T4LhJsYXieRhhJJ7LTf6A31xijyM
sEei48iOkb7IIg8jPA4ueac9yRe55GGEPpvxZ3Nm+uIueRjhU6WW3sQFvnhC
HkYonTV2htRyX5SRhxECT0gfu7veF9XkYYSM/J9NG7f6op48jDA1dMvm0D2+
aCEPI2yfoR7LT/RFd8Pggo1QmZ4nL5XiCwnyMMLLHxNHtZ7zhRJ5GOF80p21
Py77Qps8jPB02+7sxhu+4JKHEXa/CjbsKvCFJXkY4YzE0laV575wJg8jbJsy
d5Jzhe/AG+Tgwwjj/eI3RdT4IoQ8jNDJ8j6W+s0XY8nDCBtq6143tPhiGnkY
YcnNr9OZbl/MIw8jvGt9teSUuB+WkYcRRK8HuCsp+sGbfh2Djc91Mr93avrh
IfmwsUFNtpjF9kMQ/e8aNtolF/afNfPDC/JiYxXn0OMgBz+MpttJNq5NF0zu
8vRDJfmxMXuZdkdegB+mDp4uj410p5uvt470w0fyZCNo8U2HGZP9EDF4OGs2
oj84jg2Z7YdG8mXj8JFbK30X+WHJ4Hxc2fj3YOa7YWv80EHebFQcffxo1mY/
rBuclw8bF6vYG+Li/dBP/mzYrggJfJjoh62D4xvOBuvW84Xyp/0gSz+vYWNB
2U+X2ef9sHdwuRPY6EnIb39xzQ9q9PmUjbeVar+D7vshafBwM9nIVH8cXfHM
DwZ0P86G3YadP5ZX+CF1cN6RA8dfqx7Hr/ODCd0PsjF/n33etwY/XBic/0o2
zt95+uhOhx/s6P2PDSOvX6xzIv64PsgRy0by9T/tafL+8KDe2Qit31yaq+mP
+4Meu9nwvJgo8Y7jD3/ab2xcOZDermblj2eDHglsrDufJTXL1R9htP8GvLps
04p8/VE+6JHMxjn2EiefMH9Mov3IRvO2yRavJ/ujZtAjg41tL650rIvwxyza
n2yoZujKuC/zx/dBjxw2RjXbvmXF+COK9isb5n3HP/Xv8kfroMcdNsT9eael
E/2xmvYvG7G9BQmmqf7oHfQoYkPsy33MuuSPTbSf2cgRe2CRf9MfUvTnLGzc
8nlXa1Lkjzja32z4l2Q1XH3tDxb9uQcbGdILP0yq88dh2u9svGyVDDVo8ocu
/bkBG4o1nLK+Ln+k0P5no4/lKdsrFQA+/bo5G71euQe11QOQST2wcWF+tepY
TgCs6ddR2dBtlrTPtg5ADvXBxkm7+BPmngFwpT44eHK8WqwoOAB3qA8OtDzW
62ybEAAf6oODjFjxo3PmBKCI+uCgaCTfe/7yAAynPjgYcz7x6f5NAXhFfXDQ
Vq4o8mFfAMZTHxz8kWdnjUgOwHvqg4PuJcYJ9RcCMIP64ODiddW9Z28FDHwu
GOyDA/Mm18j4ZwFYQH1wMDtaXuzE2wD8oj44+K5VZFHxPQArqA8OurgKha5/
A9BFfXBQnxieUSQdiBjqg4NGlbN5m7UCIU59cPDLNuzVApNA7KQ+ONB/nFW+
0SUQitQHB4Hlb1IeBQbiIPXBgdqaVCX3iYHQoj44UJF36qqZF4gT1AcHqhXr
7a+tDQSH+hg4n81jt9/ZHYh06oODw5MX5P09HggL6oODIzdvRs+9GIjL1AcH
R2tzYuTuBcKJ+uAg2qR2zKfSQNykPgZeT1dqw69PgWCoDw6mT783w74jEIXU
Bwe920YEnJcOQjD1wYG40r2wybpBKKE+OKjIYS9nrIIwhvrgYPOqJ8smIwhV
1MeAx8bV5VljgvAf9cFBgm5gpc3cIHyiPjjQmeAy7/u6IMylPjiQKvHSeL03
CD+pDw4ijl3915QahKXUx8D59vQ+ds4Lwh/qg4OTtREbs4qDsJ764IC7T+ao
f10QRKgPDrL2Py8U7wjCNuqDg5RNp7/WygZDjvrgIFZfsfW1YTD2UR8cGH9b
967KIRjq1AcHX4Wvo+qDgnGU+uDgY5rAu+2/YBhSHxz8zF23vX1ZMNKoj4Hz
eemsVrMjGKbUBwcTfV9ap54IxkXqg4Mf3KYEuyvBsKc+uDi3dfai9Y+CkUd9
cMF/cGRi1NtgeFIfXPyW/biu7WcwHlAfXJxI+u/C3/5gBFAfXAzf8+l8hGoI
iqkPLkzKWxYY80MwkvrgolPHMpLtFIIK6oOLD2c9LL38QzCZ+uCij+eePmds
CGqpDy60vloWbwkPwWzqg4thxzJktiwOwQ/qg4tnU9QKRq4PwSLqgwulRNnb
1dtC0EZ9cJG9cOoynX0hWEN9DKznzesxvYkh6KP7CS7Oemh/3HAyBJupDy4m
bD546WhqCKSpDy4WjR43bER6COKpDy7e6nSwTmaEQIX64MJs3dyPuzJDkEh9
cDGJs6tKd+C5HvXBxWdu2Z8J50JwivrgQkJo+yzkTAgE1AcXm5aydf6lhCCL
+uBi1xT2oQ3HQmBDfXBRo3hgZ8WhEORSH1ywl3mfV40PgRv1wYWKiGiVcEsI
7lIfXFwr/+/H4rUh8KU+uJBRSjuYuSgET6gPLhZfv+PTMzDPUOqDi/sLvygu
HR+CMuqDizHlxic1g0Mwgfrg4kf1H26newiqqQ8uTBeUjjGwDMFM6oOLqFC3
8EP6IainPrjYkRzZF64Qgkjqg4sZ3eqjD/cEo4X64OLTgQsKDg3BWEl9cPEv
vHOqX1Uwugc9XnGxQnxOd+nA/oulPrhgNfWb1l0NhgT1MeAx/ubdNSnB2EV9
cBG54qfp6bhgKFEfXJws/rR0+upgHKI+uPD0nhVwIzwY2tQHF0f6NHpyQoNx
kvrgwuV24YGxrsHgUh9cdJ+MuJvCDcY56mOgh7TWxqMKwbCkPngQK29H4J8g
XKE+eBg7/kva+dogOFMfPDwwcb/37EkQblEfPLyzDZbMuBIE+oNYHR6yA97m
BBwLwiPqg4eXzjsqMzcHIYT64GHO1J8jyhcE4SX1wcPjtftfPBkdhLHUBw8/
rmbU7HIPwlvqg4fIA+nfdLhBmEZ98DDlz1Hz9bJB+Ex98KD6at6T7JZAzKM+
eJg0qbbgRmUgmqgPHgIXH/937G4gllEfPESfqfAbdzYQndQHD1nD5fwb4gIR
TX3wcLNia+KUZYEQpT548Nzw8kbWwPvFduqDB4NpsrpvvQMhT33wsDaTr/Sd
H4j91AcPFfeV3lXJBUKD+uDhzOOH2RdaAnCM+uCh1DDs8uw3ATCiPnhocb/5
U/R2AM5QHzxM7WyI2HY6AGbUBw/yV5aptmwPwCXqgwcn87AKn4UBcKA+eNDx
TN4ZMyoA+dQHDwfg35XmHAAv6oOHGMU933P0AlBAfQx4BucoZIsEIJD64GHy
q6UqiV/98Zz64GHT++ik+c/8MYr6GHi+9K+bebY/3lAfA/N9/XVr1SF/TKE+
eGAF7upfscYfddQHD5dKn5iI/OePOdQHD0XM1uXrhP5ooD54uNFbP/KLwB+L
qQ8eNv/OMfaW80c79cFD8Le4sTub/bCW+uBh5Flrh4dlfvg3+HmoemC9Bnnq
v677YQv1wcOtj2V+Csf9IEN98NBg3iGjF+uHPdQHD9OPbDulN8sPqtQHDwV1
cv5KgX44Qn0MPL80yrzN3A/61AcPepf2xTxT8sNp6oOH/apbFiS0+sKY+uCj
MmWvyqg3vjhPffCxdVzZAZGbvrClPvi4Ug6JtJO+uEZ98JFx8Eq06yZfuFMf
fFh//yX7YLYv7lEffBhLF13zDPKFHy2XD9FPctvOW/jiKfXBxzeJ5NWKyr4Y
QX3wIZyzYmd4qw9eUx985HEOXcyq8MFE6oOPXEvFqq/5PvhAffDR9aa3TW3g
83449cFHm9m6746xPvhGfQycT/+eI0HhPlhIffDx+A6nZoS/D35TH3zInGo8
FGjqg1XUBx9Ppk+Is5f3QQ99PuWjmht5QLlZiI3UBx81azOiakqFkKQ++Bjn
/eNjco4Qu6mPgfmpu2aNTBRCmfrgI23Umei2NUIkUB98iLWzZHdMEUKH+uCj
KeLfXzlvIZKpDz4OnhnxK4YtBI/64KNkvPjOT2JCZFAffKxf3zHB6StgRX3w
cUp2+89VRcBV6oMPDZHA4vRMwIX64GOu24mlhXHAbeqDD8/AMWNfRgFC6oOP
pVvsah+HAY+pDz52Ra5ekWUHDKM++JjqNnHhWjWglPrgI8roqWlEA4Nx1MfA
PIpe/HfxIoN31Acf4WNmfHm8hMF06oOPR6x05SsODL5QHwPrm3FEa8Efb8yn
Pvi47cTXasn3RjP1wUf9fFM54XpvLKc++LhoYV482csbf6kPPqY0v2d59Hth
A/XBx47QyZG1970gRn3wUWxlIPTf7IUd1Acf03oPFM/39YIC9cFHwpQxaiES
XjhAfQz4JrY0fir0hCb1wceBBsdftts8cZz64EO98f1qW39PsKkPAVaLnzz+
QcITZ6kPAQJ6l/MdCz1gTn0IsPCQ9C6bLR7Ipj4E+OEk++WZ0AOO1IcAETtn
NoiIeOAG9SHAsFHttcV33OFNfQgwRvrWbsF6dzykPgQDn8++8aRd3RFEfQhw
b0VWwPx2N7ygPgRIW2Jb7XvZDaOpDwHkLGwk9ka6oZL6EGBn5aQuL2M3TKU+
BKia+LglqM4VH6kPAURcddtSj7oigvoQ4JlR70Xv0a5opD4E2KP52kNRzhVL
qA8BpiR41/bdd0EH9SHALLeqS32rXLCO+hDAsfqkZaeFC/rp5zkD5/f2UsGr
WmdspT4E+JC9T3/pQWfIUh8CPGnfODLX1xl7qQ8B/sS0PV7R5gQ16kOAW/uP
Pdp62glJ1IcANvrSqy6GOsGA+hDgpeNcswudjkilPgR4zZFaaZ3iCBPqQwCX
tZdjn/s64gL1IUDdDbfJIl8dYEd9CLCky8hPe7MDrlMfApw8djfLSNcBHtSH
AF7NN6qvnbfH/wEqIJEL
         "]]}, {
        Hue[0.8503398874989481, 0.6, 0.6], 
        Directive[
         PointSize[
          NCache[
           Rational[1, 360], 0.002777777777777778]], 
         RGBColor[0.772079, 0.431554, 0.102387], 
         AbsoluteThickness[1.6], FontSize -> 18, FontWeight -> ""], 
        LineBox[CompressedData["
1:eJw123c8lf//x3F77+3gONMeh3OOzfV09ElTQ0mT0o5Ku2hSqaiUhqaotAcV
lRYtpV1GQ8psIqTS+B2vr59/PrdzO1znul739+N9ruMT7oRZQycpKSgo+Kso
KHT/9/+/ru+NOjffQh0JJqdC3y1JZtzK3+3RXvP/jzOYxleF9f4t6ihkr/40
pHAfUzCpdODkERo9zx9kEmydJ7y6rIFdmd1fRxmlAKeMtzaauEjff4rR6t+8
8eRSTXwe0n2Es8yFkAKlRa80e37+HDPDI1NrhrcWtCpyZgdqFTDci9d6n0zX
Ah0u8yLj05h2JfqjFhzGbCrucChiLA8bpucEa6OAjn+VWTpyz5bNO7TR/dMV
OdcZ19rKy8xnbXyi17vBBBz8sOU2owMxfZUwdxeVLvXZotPz+jeZcQKxRm6t
Dko6ul/hFtP6KZPNk+hCm87nDsO+5YnCJF2E0wDuMqGjc44ueKqL3XR+pUzd
+l2Lp3H0ULuk+4D3mOsHIx7vjtODM51vGTOrz+eP5pf0MLf79GY/YFRyf/o1
qurjMp3/Q+aqVniC0RB9KJLGYyak1Lr4wG59HKLrecysqs/bvKdeH33fdb/A
EyaxX0VLsrkBvtD1PWGCJh1m/fA3QHpx9wU8ZQZZez90ijaAlK73GePnL3pn
m2yAKhrQM2ZKZNmvqlwDLKXrf87csL+xY/R9A3C7T4f9gilddE0396sBbtE8
XjBNi3duvGpoiGmTu7/Kmb3mxs4HJYbQpflUMH5Pl7wYOcIQZ0O7T7CC8eS3
xLxbbIjhNK9KJmzJyi0BewzxkwArmZZWI9W4q4bYS/OrYgTGrL7zagwRTAvg
JVMywrMiXMkI9TTPl8yK1RtNdAVGWEegrxizFf2GHfjPCK4039eMx42sSsMp
RnhS1v31mqkJVXselWKE+TTvN8y7pe7TU48awbL7ck2qmfN9Fc7uvGeEKzT/
ambbf9POrv5khPHdhxvzlrn4Wjx1mI4x/tdIDdP+9uptVVdjDKPrqWGW/DiR
v2ugMQ6TTw0zw2+NtslMY/yg66th7nYOPDBnozH6kdc7pqtclyk4ZYw9dL3v
mHjzEYffPzTGV/J7x+S+uLS546sx/hfAe+aOnt+ZFj0TbCHP98xOvVOnn7uZ
oI4O9555Uecozg4zgRf51jLas4ZXjpxpghSaTy0za2Gx1+80E7wknlpm1LiA
mnUnTeBC86pjbAuNxis/MMEy8q9jJgdHYdpnEzym+dUxt1eGKhRpm4JH66Ge
mTnTj/3byRTzaJ71jMkIJ2Onfqa4TeujnimILgnvPc0UFjTfBkb0YN/gISmm
mE7rpYGJ6DN3Qf9cUxTRvBuYN7NkbtLbptCj9dPI2NxOeqNXb4pomn8jYxUw
sKFS2Qx5tJ4ame+Ji3O38sygQh5NTH/bskQm2AwR5NHEVNcYX3sdZYYj5NHE
9NHpf3PGMjP8Io8m5qPdhbef95hhAHl8YI4oKU6IvmyGfeTxgTk1cFTm7Soz
tJDHBya5IO2J7Q8zyMjjI+NabD0s1swcGeTxkdkTHjH1hMQcDeTxkbnMiguv
GWoOH/L4xOyvSo3UiDfH+v9tQEz04a+Fgk3meE0en5jtos/50pPmcCOPz8w6
K6O1/vfNsYI8PjOuiz1men0wx1Py+Mwsmzs7x07dAgLy+MKMdR8VpSO0wALy
+MIMbv9S2SizwF3y+MIo55z872K0BVjk8ZW5kny8asUyC8SSx1emX+KOO0F7
LHCVPL4yXVn30XbRAgbk0czoDYicv6/CAhPIQ/54v34GOixwjjyaGecNm+9V
GVlCmTxamD1RQ/6bLrLsWV8tzJO6o+7fBlr29N/CzNJ+kx8/w7JnvbUwTmJe
V1OKJXLJq4Wp0D/lGnnYsmf9tTD5ostzrpVY9uwXLYyt+5YW9jvLnvXYyqxO
SS9b8NcS/cmzlXljL3W+Y8XqWZ+tzPtsG5GBL6tnf2llzrqa/x0SwepZr63M
xL6cgtS5LDQTTyujJpqdeH0zq2f9fmOyFJfO/HKS1bMffWNSzymeNL7P6lnP
8sdlyiPETSxspfXwjdn2snL9AFWrnvX9jVl713lyFM+qZ//6xoi+KarFMlY9
672Nuat3fc2cMVbwpvXSxkz/7KYyd7FVz/pvY6r+Lc+M227Vs9+1Ma2lQ8ZP
yLfq6aGNGW56bv6Qx1Z4ReupjcnXdWnx+2LV00c7U+xR+IGtZd2zP7Yzu3jP
l/yxs+7ppZ3JH5x4uTzEGsvJo535nOJRcizauqefdqb/hN9HFi+17tlP25na
tNlJIbuse3pqZxZrnZmqUWANPnl0MEEBM2fefWbd01cHU/rx29GkFuue/beD
EQhtRH66Nj29dTB+epNNPzva4A55dDAT0mvjMnvb9PTXwTxQ6D9QFmPTs19/
Z0L3td1uWG7T0+N3Zp5+1Zc1e2wwgzy+M7uu7H3Ou2jT0+d3xoiflnbphU3P
/v6dmaq6zynsm01Pr9+ZcfvmXXmjx4Y+eXQy4/InjpjmzO7pt5P5uGeuZmso
u+f9oJO5Gjiqbt5Edk/PnUzwpzU/2lewkU8enYxTb9uI+L3snr47mRVqSrof
L7KhSh4/mHWFd12iytk9vf9ghsaV3nz8jY0R5PGDYY2zqAvSt+3p/wfzJGld
5lFnWxwljx9MGC+vzaCPbc9+8IM50eejwvyJtuii8f1g1HqHPXqxwrZnf/jJ
VBtfjxXvtcVA8vjJyC40NaRdtO3ZL34yHem+/etf2GI/efxkzhV+Oez7zbZn
//jJLNi+Ouk/dQ5ayeMnc1XXsyjWlNOzn/xi6tTKkrbwOQghj1/MmHXray54
cHr2l1+MwuzUyiqGg23k8Ys51lEZ3zWQ07Pf/GL4QdF5VmM4aCSPX0zQq679
ftM5PftPF5MVNguRizjwJY8upmLt1Mx5azg9+1EX0ztqxZlNGRxsII8u5puu
/4aj2Zye/amLqT+g4V58hoM35NHFnJ3134GqqxyokcdvJnKlX2NzGQfu5PGb
OafIVlN9xUEkefxmLh8yVrb8wMFK8vjN3DRyrXXu5OAYefxmxsimHw9U5eIZ
efxm1tdejA4z5uI3efxmrl78qT6Oy4WQPP4w/j+/H4p15yKMPP4wYw7MZJYE
crGQPP4wG5/rVq3pz0UWefxhwt3mLNwykotS8vjDvDRzst07hYtv5PGHaTc5
//zwfC6syOMvc9Imec/pJC56kcdfZsb7n0sK0rmII4+/zA3rGfOu7udiO3n8
ZZ5UstNunuTiGnn8ZVqvhJWWXuaiiTz+MrrD7V0flnJhSB7/mJFhd4ueVHDh
Rx7/mMU3eyU+r+cihjz+MTeW5cwqb+MilTz+Mes83u6qUOThPHnIv/9Kg2Kl
Pg/V5PGPeRK790iFDa/n/UMBTe6vtpQ782BO16OA+orYm899eT33zwqYNNgk
+GkoDwxdnwLyKlJ0Hg3n9dyPK+CNdKHT/RgeptD1KiD528p9t+N5Pff3Cshd
Fxx7YzkPdLqbFNC8r9eOy2m8ns8LCugnMuCf383r+TyhgP/u2BqfOsrDffJV
gOXR+umHC3h4S/NRgLPafdd9t3hoI28FuDqIorY940Gd5qWIGftjlVLf8WBF
/oqQzXrEWtXMgzvNTxGDfPcfX/iHhxBaD4pwmsoqjNXmYwSdoCK+RC4MGW/J
xwxaH4pgJ9cNHm7Px3KaryIyDqXU9pHysZXWiyK21q766x/CRy7NWxH/dXw8
6DaEj8u0fhQR2udJFSeKj0d0wYrIEjJZRnF81NJ6UsSFF15dygl8dP7r/lLE
m5L8L+0pfGiThxL0DhxbUr+dD1vyUMLn1ZqHXhzkQ0weSuCZFM66lcdHKHko
IWTHjjfnrvMxmjyU8EiQ1JrzkI9Z5KGEW5cHndrymo8k8lDCppgys5Uf+dhB
HkoY16/YddYPPo6ThxJq3rd3jFET4Bp5KCFLkTenn4kAz8hDCZk/FQ958wRo
JA8leceh6QKRAF3l3ResjFvvsnwNgwTQJw9lOH06n/WnvwB88lDGR6lT6YeR
AniTh/z7HfecfzFFgP7koYyJYYem3pgvQBR5KKNo4su6E0kCzCUPZTQvv++y
M12AteShjNU2KiFJ+wXYTR7K2B2o7TTzpACnyUMZ3kti6iIvC1BCHvLn2Rvm
hZQKUEEeymgP/P3atUKAT+ShjIelLhyLegH+new+oAo0jmyEUpsAxuShgml3
N+GzghD25KECM79dvHI9IfzJQwXBMPlwzVqIQeShAp0p0duPOgkRQx4qSNjx
xmWrjxALyUMFR5wbTyX2FmIDeagASi/Yk4cJsZ88VHAvvWvZoAlC5JOHCi52
HX/iM1uIO+ShAl9biSVvmRCvyEMF4cerR2inCtFMHqqI9mjb1J4phDJ5qOKs
14WSN7lCmJOHKmS9p3XcPi+EM3mo4qtif/szJUIw5KGKPPGO0ZlPhAgnD1VM
qF6TseqtEFPIQxX2YYOfz/giRAJ5qMLA0d5meJcQm8hDFe+WBcQHadohhzxU
EVh19am9uR0KyEMVFv1fhhgK7XCfPFThvaLw9i9PO7wlD1VMKVsxtg52aCMP
NWzyi9R6GGYHdfJQQ8ju8Y8KxtjBijzUcG7rlVMHptvBnTzU8PL4+mMbFtkh
hDzUcG1M/c35a+wwgjzUsJnd9C8qww4zyEMN8QuOj+2XbYfl5KEGc5XeNZIz
dthKHmpYsalsne1VO+SShxoaTIeO0Sqzw2XyUENcRePIjio7PCIPNZyM2Ztc
02iHWvJQR83hFdX3O+zQmdw9QHUM/L53WoGyPbTJQx3aNgoOOYb2sCUPdYyY
esZqk609xOShjuf5F3onuNojlDzUsWy+5fEp/vYYTR7qML73pt+wvvaYRR7q
iF+h7hA8wh5J5KGOtcLMXm6T7LGDPNTxXT8j22quPY6ThzpiZ/wI0Vxpj2vk
oY4fIbecOjfa4xl5qGNJ+o/I+j32aCQPDcTINj1+dsweXaO7T1ADgtDVW4sL
7aFPHhrYvudFztnb9uCThwbsRixRPvDcHt7koYGJJ2PPbX5vj/7koYEpSocK
V7TYI4o8NLC/hWUU/9cec8lDA2/DbxWP13HAWvLQQF34rrKhLAfsJg8NjJ25
yaOXgwNOk4cGTFdmtkm9HFBCHhrwfH7CxKGXAyrIQxNb+Ve2s4Y64BN5aEJy
9EqCbrQD/nl2e2jiqt2BWwozHWBMHprwbB65oD3BAfbkoYmUlqpNTesc4E8e
mhhzxcjkzQ4HDCIPTfhv71B5esgBMeShCc25cyfeyXfAQvLQxDKdpZIrNxyw
gTw0MaheaWH+IwfsJw9NTAzvcD32xgH55KEJ7XW9Rh/45IA75KGJxr01Cpk/
HfCKPLQg2HmRk67uiGby0ELU/GtF60wdofy/X/hhsfh9+Sq+I8zJQwv7qgzj
Ez0c4UweWni/IihtAeMIhjy0gLGRrvEDHRFOHlrQvD0oPHa0I6aQhxbKg0wV
p05zRAJ5aKFxeabPxIWO2EQeWvi97EFX9GpH5JCHFrIXZg8Yt9URBeShhbI2
TdcxBxxxnzy00fd5x75Rpx3xljy0IRsZeXDkFUe0kYc2pjkJmJH3HaFOHto4
FTUgfmSVI6zIQxvcdTcDRjU6wp08tJFVsCJndIcjQshDG23J83PHKjthBHlo
Q9V6Z79oQyfMIA9t2ARXb4yxdcJy8pAfb1TQgimuTthKHtrYueC0Uqy/E3LJ
QxtGkY5e8X2dcJk8tNG5+KDRwhFOeEQeOuiyZO1aOskJteShgztM8sPkuU7o
1Oz20MH0W2/Opq50gjZ56CAiitd72yYn2JKHDiwOhqXt2+sEMXno4LdJ9Loj
x50QSh46mC0cHpB/0QmjyUMHU0Ncj1y944RZ5KED77dND++9cEISeejgwNx1
eRW1TthBHjooTzMcXt/qhOPkoYO+L5IL2/454Rp56OK9cVO1kp4znpGHLu4F
Bt8zsnZGI3noIm3xjkS+kzO6aroPqIvb9m2dEh9n6JOHLnI/jQ0K7e0MPnno
wjLv/ZBRw5zhTR66KLiUJpk5wRn9yUMXX/bFNq2a7Ywo8tDFulEbZ+1c5oy5
5KGLaeHKZadSnbGWPHSRMf7Nv1u7nLGbPHQRVOGuW33EGafJQxdlKfrfv19w
Rgl56OHz8y1FBrecUUEeeph94skE52fO+EQeeri9q/5j73fO+Ec3qHqIe/Ah
IqbZGcbkoYdU664jK/44w5489OBo7FO7T9sF/uShh4Tv19WvWrpgEHnoweFR
gUW1vQtiyEMPybNh8U/qgoXkoQfZyhUa3F4u2EAeetiQtP9TyFAX7CcPPfR6
c7tkSrQL8slDH5Y13K2pM11whzz0off0zei8RBe8Ig99FHY4cqrWu6CZPPSR
usX7vUKmC5TJQx8Wf3wPOua6wJw89HFn/+Sp4edd4Ewe+lBS7hAtK3EBQx7y
51+wFY49cUE4eehD97ttZflbF0whD33MX+x1WeWrCxLIQx8l57OPi3+7YBN5
6COlb+7xGC1X5JCHPvYK1l3JsHDFa7oeA3inb6q9beeKBvIxgHGACueXxBUt
dH0GuBgonu8W4opf5GUAJf6M+pghrlCh90sDWH//PWdXlCv0aH8zwNDQAM7T
OFdY0P5gAG2v5c1aia7gUV8GqFrMru213hUuNA8DxM+Y/2f5Tld4ka/8ed33
KDrsCtB8DDDc/Nbpn+dc0Y+8DfD918oBPiWuGEbzMkBy6zLLRU9cMY78DfBJ
SWh58a0rptL8DPBSv2Zg1xdXzKH1YICzL9mXgn67IpHmaYAJhuHRSVpuWEPr
wwAfIlplpRZu2EzzNcCpAfETDezdsIvWiwFi9wy8Eyl1w0GatwG6FFVmZoe4
4RStHwMcG2Y6+ssQNxTS/A1QnK6a7hvthmJaTwaorh9ttHamG8rIwwDhBdnv
XiS6oZw8DFF7eoqi3QY31JCHIQbf8Z+3MNMNH8nDEIED8wPu5bqhnTwMsa5t
0lj2BTf8pfVniAeVXyvn3nSDBnkYYteWz2fvPXWDEXkYwtlH8RPvnRusycMQ
rbFP1yQ2u8GOPAwxcoZmSsUfN4jIwxCm+uGtYh13+JGHIZ7URN1KZ7mjF3kY
oh+nTq3VwR1h5GGI5492FA7xdkckeRhi4DWvN/n/uWMCeRgidseKhebD3BFL
HoZ4U+ezPnGCOxaQhyEK+fYWtbPdsYI8DKF030zQf7k71pOHIZZHVpw5l+aO
DPIwxKnRATds97hjH3kYYvEqm8jUY+44Qh6G6HMwYtGvQnfkkYchch7eEUy/
444i8jDE/cHDo1+9cMdt8jBE551G17A6dzwmDyN0OMduLv7mjpfkYYQXX6b9
t0dBhDryMMLoYVoGleoifCUPI+ydk3HURF+EH+RhhNqCtcZDzURQIg8jjKqZ
NGizjQg65GGEsV154x4JRDAjDyMEzumQ6buIwCEPIxTrXfgzSCyCE3kYoVRx
xeZ0PxEk5GEEm481v58FixBEHvKffzW1l3lfEfqQhxGYicemjh4swlDyMMLh
7X4zskaIMIY8jJCme3ZgwzgRJpOHEfLbcw1dJ4swmzyMMEW/qHBenAhLyMMI
JtdTe12ZJ0IyecivX7/oglqiCBvJwwjT8r8aDEkSYSd5GCHBvGzYnvUiZJOH
/Ppj/iY1pYtwgjyM0LzKM0uaKcIF8jDCK1eL40lZIlwnD/nrN48//DRXhHvk
YQyW262tvNMiPCcPY9wW/5o394II1eRhjDnSov63rojQRB7GSBldamlxS4Rv
5GGM4tL3NTPKRPhN7zfGOJpbln39mQhq5GGMQoew8WavRDAgD2O8zvBgx70X
gUUexmgd3OvVzQ8iCMjDGBGNEbtsWkVwIw9jXDAIHLvwhwg+5GGM7UUPhE//
iSAjD2MksGo7XNU9MIA8jHEge9Sj9XoeiCAPY4Tbmp5rMvVANHkY4+H574dC
bTwwnTyMUdXccDhX4IF55GGMJzcfF2q4eGAZeRhjRE72m+liD6SQhzFeLQkz
f+jngS3kIT/fW6VTPGUe2EMexvi7WffJjr4eOEwexhi43mz438EeOEMexlBU
q++YFOmBS+RhDKn20vMPozxwkzxMkDO2YZvPFA88JA8T2KS4ZObM9EAleZig
qWHcDf0FHnhPHiZIzNtssHSpBz6ThwnMtKpSPiV74Dt5mKD871CX0akeUCAP
EyTvs/lzf6sHtMjDBMV/R/8J3O0BE/IwwcQ+Uvez2R5gk4cJMoufZwiPecCB
PExwpnqaaPdZD3iSh/z5EAcVo4seCCAPE9ypCjVaf90DvcnDBDoVKmOV73pg
MHnIX+/e/oaljzwwijxMoHBs7Nmf5R6YSB4mePdq7bUF1R6YSR4m8Osda9xR
74FF5GECy1FjT8/74oFV5GGCW5y8bR3tHkglDxPs7XP77sLfHthOHibw9fzV
r0vZE1nkYYJPf/LYK7Q9cYw8TKCaOaq3mrEnzpGHCTLuR91MY3niKnmYQtrb
a7cZzxN3ycMUKmciHmQ5euIpeZjiw7mgsS4ennhNHqY4YRw/8KKPJxrIwxTF
J+ZnhcITLeRhio+bqyIrQj3xi+5nTKFj4L546iBPqJCH/PXu6qp0RXhCjzxM
YX/e6PfGcZ6wIA9TLGFqYgSTPcEjD1NkDGAHXY7zhAt5mGJc2JK08Pme8CIP
U4wOzx32JdETIA/5+ZuP256S7Il+5GGKYKOxw4WpnhhGHqbQTZ2aUbLVE+PI
wxQpx/pFxOz2xFTyMIV28rO9KjmemEMeplgmqorLPeaJRPIwhekr79L+eZ5Y
Qx6m0H/+JK/1oic2k4cpXmZvcs284Yld5GGKCIvoAFmpJw6ShykSxvu8//zY
E6fIwxTmLBNeZqUnCsnDDD+iOv72rvFEMXmYwbahLuF7oyfKyMMMazS+7c5t
9kQ5eZih6K3nhFGdnqghDzMMHn7zid4/T3wkDzP89b735aaaGO3kYYbxg2dd
TNQT4y/dL5tBd0G9t5eZGBrkYYZbByfFttqIYUQeZvhiKBp1SiiGNXmYYaIs
VSXOVQw78jBDPad0pqtUDBF5mMHbJHBPc4AYfuRhhu+mvTfn9xKjF3mYoa60
b9jiAWKEkYcZHLadr8IwMSLJQ3795/9KtcaIMYE85N8/OnvyixgxYsnDDNzr
wlnZM8RYQB5mkASZhcfPFWMFeZhhZJymmSxBjPXkYYYbvnsvmySJkUEeZoj/
uzD0w3ox9pGHGQ7v73Pl2hYxjpCHGawP3ebs3CVGHnmYY+bwvPlzssUoIg9z
GDx5fi3smBi3ycMck90UlF3zxHhMHua4sk0/RPeSGC/Jwxy/xjYmNd8Qo448
zLHWcX7ps1IxvpKHOZqVz5hfeiLGD/Iwx5zlO+dkV4mhRB7myHzmU536Tgwd
8jBHWdfBcYs/iGFGHuY4XP6rc0qrGBzyMMe6/yacivwphhN5mOPLAN01/RUl
kJCHOcolPknQlCCIPMwhOOZ4zNtQgj7kYY5vbz3/iSwl8vvybg9zsPJOr3Hh
SjCGPMyRdEftPydHCSaThzkyzh8NcvKQYDZ5mOM633SRi68ES8jDHG+bH3eI
giVIJg/58cJnF3n3lWAjeZjDRn3LYwyRYCd5mKN3bI3XgJESZJOHOdhnDNtH
jpfgBHlYIKm9UWf6NAkukIcFYhZ6rEmMl+A6eVgg9vLdiemLJbhHHhY4cSbj
5JGVEjwnDwukVadMKl4nQTV5WEBh46H06nQJmsjDAjntnV5/MiX4Rh4WmBK9
axQ7W4LfG7sHaIFvMecUZcckUCMPC5xVTvCYmieBAXlY4GatqHnzJQlY5GGB
WQvsUFQsgYA8LLDJ+ZLjx3sSuJGHBXZkRZ5lPZPAhzwsMPNJ4uuBrySQkYcF
pP3OnEmqlWAAeVhg0cgN4qJPEkSQhwUqQ85P72yTIJo8LNCwsG609LcE08nD
Ar4l1ToLVKSYRx4WmJOyOOmijhTLyMMC9zoyb/0zkSKFPCzwMkBa1cdGii3k
IX/9+4NvZgil2EMeFviTpJRW6yqVr7vuA1oi9tdsX6mXFGfIwxJ9Tz57tC5I
ikvkYYlFIXMj3vWW4iZ5WGJJ6dFn/oOkeEgellBteT8wc4QUleRhiYr+e+7/
jJLiPXlYQrJ9UvjYqVJ8Jg9LvPxa86lkthTfycMSA21LdrsulkKBPCwRXf1s
2q6VUmiRhyXMzb6O0VovhQl5WELJSSFx6RYp2ORhiY4gnYdtu6RwIA9L+CU7
jIrLkcKTPCyxa+ly+4/HpQggD0sEDBocOP2cFL3JwxIntZqzvxRJMZg8LFH9
+2bUvFtSjCIPS/D/Dk74+0CKieRhifAS+z8byqWYSR6WEIraP1u/lWIReVji
wvGFQ882SrGKPCyRP3+9tG+LFKnkYYkTf6z21f2QYjt5WOKLvzgjSdELWeTB
wiXtZls7LS8cIw8WQtau6Vtm5IVz5MFCzKS+lgusvHCVPFjgjszawRd44S55
sHBsju6D5y5eeEoeLOxY5VK8TuqF1+TBQtyy/OWyIC80kAcL8xrn6P3r7YUW
8mAhQRyx8NogL/ya1O3BAt97YklSpBdUyIOFgi3XuvqP94IeebBwl5PraDHd
CxbkwcKVyQsimuZ4gUceLGhqHN5QlOAFF/JgQcG/7GlGshe8yIOFWOyVxqd5
AeTBQuvrT1eGbPdCP/JgQfzi6Hyv/V4YRh4s9I9tmmx7xAvjyIOFZXWVu3XO
emEqebCQrfSA/feiF+aQBwuBGd6/2oq9kEgeLFR0nvD5et8La8iDhRVHaus+
P/fCZvJg4fL9c5otb7ywizysMKnYOq+zwQsHycMKE4v8Pyi3eOEUeVhh/aCI
SyY/vVBIHlawMywXOSl5o5g8rNDl2S+yl7Y3ysjDCsH8qQExJt4oJw8r/HDX
+bDGxhs15GGFEa5+00/beeMjeViBxWGXvXb3Rjt5WOHpRx0rfV9v/A3o9rAC
719yTG+ZNzTIwwq9jdzzVvX3hhF5WEG7vNr45jBvWJOHFfLObd2mNc4bduRh
hdvpi3tFTPGGiDys8DPtg2vubG/4kYf8/B5Nj/qz2Bu9yMMK/YfkN0QmeSOM
PKxgfPrIk4up3ogkDysoKYx342z3xgTysMLYU3zt1P3eiCUPKzyLmL7gzxFv
LCAPK/ideLdsXp43VpCHFf6Lni5uveyN9eRhBRNDVs7cW97IIA9rmAUEvOl6
6I195GGNFK/w1nWV3jhCHtY472TZbPPeG3nkYY0sq5UNBZ+8UUQe1lD9WtA4
osMbt8nDGvYLhcp//3rjMXnIH2+J63tMwwcvycMauv7x98cY+aCOPKxx8cyg
XabWPvhKHtZ4sWfKnedCH/wgD2sYhERO3OXuAyXysEbrBaWkyb4+0CEPa/yx
2CD1DfGBGXlY4/3LkRuNBvqAQx7WWKptk/UtwgdO5GGNQcdKl1ZF+0BCHtZQ
Ud7rd2e6D4LIwxo8Q/bHy/N80Ic85K/3iZ1VsMwHQ8nDGmL/q7MvpfhgDHlY
Y8O5qbNvbvHBZPKwhkL2y/wXe3wwmzys8SOeO/jrYR8sIQ9r7Bm8d5TeWR8k
k4c1ZtxX+iC97ION5GGDnGVjDCfd8sFO8rBB+AOdj7sf+SCbPGzQ5+CjdS+r
fHCCPOTfH1qkzq3zwQXysMEol9CEWV99cJ08bMB9E/L71g8f3CMPG8R9asgW
KPviOXnYQOfLnbUbdH1RTR42GLamtuSXuS+ayMMG+1bunT2H54tv5GEDWXtx
7jcXX/w27vawwf341KQEb1+okYcN7gzIYuvKfGFAHja40miSkTvAFyzysJHv
c3P/9RvhCwF52GDeysLEzvG+cCMPG3gEjnI4GesLH/KwQZos1DZ2oS9k5GGD
JqtPyySrfDGAPGzQtk00SS3NFxHkYQP71ckt73b4Ipo8bGC1r5K5k+2L6eRh
g+Dxh+dcOOmLeeRhg0+sb0dOF/piGXnY4EHnQOX8El+kkAcbyu5vsq8/9MUW
8mCDJxtxtLLKF3vIg40+w7R9u+p8cZg82GjbUTvPocUXZ8iDDZvyqSuiu3xx
iTzYSNa9vTxHzQ83yYON6S5lO1oN/fCQPNjIr+v40s/GD5Xkwcb+3TOOnHbw
w3vyYMNygfpXW4kfPpMHG8tWjWzYzfjhO3mwcUHhxEV+fz8okAcbeaXq6QUR
ftAiDzaWVvhsHzHBDybkwUbN16dtyjP9wCYP+evN8HpRtNgPDuTBxm7Rtsmr
VvvBkzzYCL7S+XxYuh8CyIMN/WmyMMleP/QmDzY+3/ZT5B71w2DyYGOtR5qN
1Xk/jCIPNgauevqMd8MPE8mDDaP2bcN9HvhhJnmwES0e/WJ0lR8WkQcbFXsP
rkmr98Mq8rBFn7yfex+0+iGVPGzxOu/LYOu/fthOHrawTrQrX6zljyzysMW+
9JhJDWb+OEYe8scTVntP4PvjHHnY4szdjDVf3P1xlTxskV98Ly0lwB93ycMW
u+N2rhP39cdT8rBFQ+Dpgq/D/fGaPGzxIkFzxKUJ/mggD1vUqbTlbp/ljxby
sMXFYUafkxL98etj9wXbYn9l/ORV6/yhQh62aN+0bvSW7f7QIw9bJPzuY3gu
xx8W5GGLpZO4jxrP+INHHvLHsw2qXa/6w4U8bNFsdDxlzX1/eJGHLSbXOFh9
q/QHyMMWEYWzamc3+KMfech/vtzWQ7ndH8PIwxZ3+2UNP6oYgHHkYYtRr5wP
xugHYCp52CJ6eHW8p00A5pCHLcSDi03NnAMQRP8cg4OZU9426fkGoIR8OJC1
9OltExqAPvS/azhIc3PdEDw8AA/Ii4MK3XqzxJgADKXbSQ76T1Tp/yA+ABXk
x4F5yfQN0hUBGNN9unwOLr8cFnR+YwDekScHqxfOLBuwNwCTuw/nxsEs6/qs
38cD8Il8ObCRJTjeuhSA2d3z8eFAN2hP+eHSAHSQd/fxZltlVwZgSfe8ZPLv
P9geV9AYgH/kz0Fmi3Zo4/cAJHePbwAHLsd38TzVAqFJv6/hYFvD7uU7TQOx
sftyR3CwNsivhiUMhDF9PuWgTv9D6UVJIHZ2H248B53rl92a3ysQNnQ/zsHb
o2FRg4YFIrt73jM4SNAPtQ+dGAh7uh/kIKpc++zYeYE40T3/+RwkDzfN2Joc
CA96/+NA6/3DGR8yAnGhm2M5B4ItFyqiDgXCn3rngKO5LKHzfCCud3us58Bi
kMu/M7cD8R+tNw5CL0M/rSIQ97o9MuTX01Y+JrUpEINo/XEwXKVs7+mfgXje
7bGPg7YtdamdWkEYSeuRA7i0f5hoHYTqbo8jHKifVF3ywzUIMbQ+OUgvSVbP
Z4LQ1O2Rz5HfR0ydsG1IEOJovcp99aKis2KC8K3b4woHbi6/Xj+fH4SFtH45
SOx4fVGcEoTf3R53OJg74GP1lV1BWEnrmYOX7vP85p0Mghr9OQsHAddn3Bhx
PQgbaH1zsKEqfda0Z0EwoD/34OCc+ZHQYw1B2EbrnYOrptnhVr+CwKI/N+Dg
wMnyg1d0Geyn9c/Bjm+iYVu4DAT0z8056LM1etUuKYOj1AMHD2WakRV9GbjR
P0flYPG5FtV+4xjkUx8cSLKdbrXNYeBDfXBhJJNVvFjL4Ar1wcXCGdFrWvcw
kFEfXJzfGSfsk8fgDvXBla9/N4NXdxgMoD64WNY++vjxNwyeUB9cfJKenni5
jUEE9cFFs3B+laoq8Ir64KK0oElrkAEQTX1w0TZPR/uSFVBPfXCRtelAdqg9
MJ364OIp68K+H55AM/XBxRXVFY8fBAHzqA8u+o501r3bD/hJfXBRtDLTtSkC
WEZ9cLHRQl/PPQZQpj64SPZ9kLZ3FpBCfXAR/nPLRkkioEt9cCHQVm5vTwG2
UB9csNU+ZL/dBphTH1zcVx+5oiMb2EN9cKGXkzPb+wzApT7k87Q1jzh8BThM
fXCR/me1fsh9wJn64KJ+07oFelXAGeqDi/EaC8ZqNgJS6oOLm+1tqZIO4BL1
wYXOWI8bm5WDwVAfXGyv23WYbRSMm9QHF6dl8jt+TjD6Uh9cPPQY+/iJezAe
Uh9cfD/Y92dnUDDCqQ8u7h5bnD4kLBiV1Id8HppnT1ePDcZY6oOL9dPaffbH
BeM99cGFgmZqxZalwZhCfXDheb24pTAtGJ+pDy7MPiDTYF8w4qkP+esZ1a3d
eSoY36kPLqw/dqoNuhaMBOqDi6/M5VqPx8FQoD64OJdrNyboXTBWUx9cZLz7
qRX/LRha1AcXPkedn95SlmET9cHFi1cdJd6mMphQH1xsOv1W64adDJnUBxcl
z0Y+GeUjA5v64CLO7Yrjn74y5FAfXCxaVdK5b7QMDtQHF+Pqql9L42Q4SX1w
UWkpcLywTAZP6oOHuLCbT402y1BAffAw51nogsADMgRQHzxMO/FwvF2eDDeo
Dx5aAxNOFhXL0Jv64IFtcWfC16cy3Kc+eKjf/yD/yHsZBlMfPEha0mWVrTK8
oD54OB3/Y8E0hRCMoj54MJxwoaaPXgjeUh88JPZSPxBjFYKJ1AcPvjOKy3Pt
Q/CB+uCBmXBMTVUcgpnUBw/Lvc8ujg0MQRv1wUPt7lUbnvQOwSLqg4fA8+/r
HAeF4A/dT/BQqu60Py4iBKuoDx5aQliDd4wJgTr1wYNlL5d/OeNDkEp9yOcT
r6u+dVIIDKkP+fPhto2TpoZgO/XBw7vt4zQ500NgRX3wYGdtv/K2/HEW9cFD
6rXW21Hyx0Lqg4dtLSnz2uQ/f4z64OFzUJzK+skhcKc+eOhXFLndJSYE56gP
HpY1mVyqGxcCX+qDh8pm7+CikSG4Sn3wcKijxvxKeAhCqA8ehmuLBK0DQnCX
+pDPs+mn84T/QjCQ+uBhJEyuW8rn9ZT64OH8z7UuXEkIRlAf8nm6dsSudArB
a+qDhxyVpYIQTgjGUx88CHdv3TnTNAQN1AcPJg6up7S1QjCD+uChb9n9Ju5f
GVqoDx7aA1VnFMr951MfPPh7O/x4USfDr26PJzwEHyr8vqJChuXUBw+jqtfM
vVYqgwr1wYNWtodwx2UZ1lEfPDjGfJ6le1IGPeqDB6+1M6bZ75NhK/XBQ7Xm
29cfNspgQX3I/RM/hI1cLsNe6oMH98rViktmycCjPniICnzaOShKhlzqgweL
9MKf1WEyuFAffIzH7B1OQTKcpT74eOta7uLlKoMX9cHHBUlmnYq1DJepDz4O
XPa7nKklA/1BrCUfy3bVruz8EYxb1AcfD9303nEag9GP+uBjcYPaaIsXwXhE
ffCR96xXWE1xMIZRH3yM1NvTueRMMKqoDz4G3uo/7+PeYIyjPvgY2vyhRLQh
GLXUh/x8N7ndG7QoGFOpDz6mLs4a3HdSML5QH3w4LhJq2A4Nxhzqgw//wwvX
P5Xvn53UBx+Dzq8cPck5GInUBx/9H+Z8rDQPhiL1wYfmzvdb3VSCsYb64GPC
e8UDU1oAbeqDj46I1H6rXwObqQ8+SpeWFqbcBUypDz6WDshRmXsO2EV98KEc
k+jzXxZgS33wcVj5x2CFVOAg9cGHWcm5wEMLAUfqg4+oyl/vJPL3u1PUBx/7
GsaZngkDxNSHfB6aow6a+wGF1AcfBa8rBscKgUDqg49J7pefnpK/PxdTH/Lr
+ZF/5long1Dqgw/W0ve6Cg8ZlFEffLSN4n23PchgCPXBB++4yhbOEgbl1Acf
e836/FIazGA09cGHUsA6n7tCBjXUBx+x4xtD47uCMIn6kM+Hv8/03+MgfKQ+
+JjxNGPlnMNBmEV98MFo1Y0rSwhCO/XBx0eHofN05fdvi6kPPnoZ3kn0sgvC
3+7PQ6/5aLxRYN+nKxBJ1AcfRwXrLUMeB0KD+uAjdVXrJ3v5/Wka9cHHg7YQ
t87FgTCiPvi4ximddDYsEDuoDz7CDijpjeAHwpr6kF+P/9edTZ0BOEB98LES
slmTywJgR30IcKnXwZbHWQE4Tn0IsDT85VyH+QEQUR8CGFZ97x3XNwDnqQ8B
xGOXn94v/zzjR30IMNt948drrf64Rn0IcIHV7PLwlj960eUKsNLbO+depj9K
qQ8B/qutiD8f548w6kMAtY8u5zcG++MZ9SFA2dvVKyNM/RFJfQjQeNipVueD
H95QHwKstxxdfbbIDxOoDwHcbvad9d9mPzRSHwIY7TZcfyfGD7HUhwBtaYdZ
Pt5+aKU+BMh9dl1lh5YfFlAfAty8Ucyve+OLLvp8KkDM7539bM/6YgX1IcCe
6xkhfZJ9oUp9CBCvjMfjRvhiPfUhwH1j56MTnHyhT30IMGxi/tLwPz7IoD7k
8zAuaRM99oEl9SFA/xspub+yfbCP+pDPg2/vfGa+D/jUhwAJj0arDenjgyPU
hwBr1ltfeM3ygSv1IcC2iU4nhn7xRh71IYBfWWZY3jVveFMfAtieCuv8le6N
IupDAM+tM9qcJ3ojmPoQwGdL3qpeXt64TX0I8PdmeXmIhjf6Ux8CZF8vMnJ8
6YXH1Id8/lOO9G077oXh1IcAYa4Ryw4s9cJL6kOAtMN/DngO8kIU9SFA5i+/
rYc4XqijPgQ4GPva+merFNOoDwGuvdzc7lwixVfqQ/76O+deDMiQYi71IYDB
xvhvjpOk+EF9CDC8fJXON6kUS6kPAaavyo/cqiaFEvUhwBlRh6ZOhQRrqQ8B
SoPyPEflSqBDfQjAdWMVJyyUIJ36kM9zls3KmaESmFEfAvzj6uqLzCXYTX0I
UDH8yZsrDWJwqA8hzigedjW9IMYh6kOIRa39NcSrxXCiPoTInr3D32SYGKep
DyHi7GTh53liSKgPIa70q0k3avXERepDiLKHT5vsr3kiiPoQ4tA39eaWVE+U
UB9ChC0dUj51lCf6UB9CqHVqRa2398QD6kOI+hcXSwe1e2Ao9SFExPaA23nX
PVBBfcjPb4tS9IlUD4yhPoRYo5bTIIn0wDvqQ4hprK4nIXwPTKY+hMi/VpT1
6IsIn6gPIewLVc48KBBhNvUhxMTB1lqeK0XooD6EMJB8dWzuK8IS6kOIqYuq
TncYivCPfp8jRHXqEbWpee5Ipj6EaBhpeMGZcYcm9SHE2rmfeqnfc8NG6kOI
eXcGRpcMdYMx9SGES93rOewqV+ykPoRIGrrxQekYV9hQH0K8zn5bMOmNC7Kp
DyEmeX0qTxjlAnvqQ4gQjfSfC5454wT1IcSOpjXZ20Od4UF9CLFRRUH26rwT
LlAf8jeWm5Ym9dZO8Kc+hLjR1ZBduMQR/wfPaGH7
         "]]}, {
        Hue[0.08640786499873876, 0.6, 0.6], 
        Directive[
         PointSize[
          NCache[
           Rational[1, 360], 0.002777777777777778]], 
         RGBColor[0.363898, 0.618501, 0.782349], 
         AbsoluteThickness[1.6], FontSize -> 18, FontWeight -> ""], 
        LineBox[CompressedData["
1:eJw123dcje8fx/H2Hmd0Rueczj7tccoW7ncZERKykxFFKHtk7zJDVnZWZmRL
IXuULRIilAopWhq/0+fb7/zzffTtnPvc1/W8Xve5r5RibMyA8QZ6enq+Rnp6
zf/9/6Nf1Kn5m07/YebbnQ74FLuCORTq6vPF5m/L14mMZeZb91GT/zKXpStL
+1/ey0hPZZX0v/f/7x9ixojChjfJqpiknc2PY4xg8NDx+2dXMVfo+aeZizEf
3o9/VMWU9W8+wlnm1rxXtfOk1S2vP8/UW8TE6k+tZixyD07tbHGJGf8teqvk
RjVDh9t5hfEUDk0tsqlhnEM3Zv11vsbs14//PT+0hrlEx89kpjSF3/6VUsM0
vzr34A0mrufmVkP+1DCl9H43mVXKStzuUsu0osct5pTRBZeAuNqW97/NTOoU
uP/n01rm1t/md7jDiIcPaLgnrGMs6XzuMQduSyd+HFXHDKQJuM9Y+CmamCN1
zC46vwfM9YJ+ZZWldUxhbPMBHzLj4wbFG3n/Y9zofB8z08Z0nhY76x8zo/n0
pmYzj0Octo688o9Jp/PPYaLEsX0v1P9j9EnjKTPcuHJCHFPPHKbxPGVKXQs7
vF9az/T61PwGz5jI6fkHrtyqZ37Q+J4xf0xMJCrjBmZTVvMAnjM5xgF3pT0a
mDY03hfMv8LoiWdXNTBvaYJeMO+tFy75eLeBWUjjf8n86qlmTpk0Morm05G+
YoTtk7dLezQyd2g+XjGxpU1Mu5WNzMSI5sdrpmxe9sW6W42MNc1PLuPuPiFg
skETczag+QRzmeMn31hvRBMziObrDWNUGlI3flETU0uAb5geH2NeVqY3MXto
/t4yvVh6XXxrmxg/WgB5zJ4Bn4fLxHr4SvOZx4hLi/os6aCHeAJ9x3iM/pB4
c4gePGh+85mjf4Z3+zJLD88eNz/ymVWbUkZ936KHWTTf75mk+ckfnp3Vg33z
cO0+MHsPLTy194keMmj+PzD1vstOBf/Qw5jmw4V+ZEb9vXih2EIf/zVSwAQO
XLwl0lkfITSeAiZP7mmZ010fR8ingDnvuP6NJFwfNTS+Auar5YjUkCX6CCSv
T0xRxxu+s/foYzeN9xPTb0O6ctlVffwkv0+M0czVBvNy9QEa/2emtVPN9BF/
9LGZPD8zORtfGLuyDfCFDveZmReoCvjqYYC25FvImPZbmrE+0ABxND+FzI39
o0pUkQbII55C5kpU78CU5QZwp/n6wtwpcBsk3m+AReT/hclru3DRwmsGeErz
94VZV7O6zZM3BlDSevjK5Bht/cr6a4CZNJ9fmS6TpVX+bEPcpfXxlZkV1fBw
vIchhDS/3xhe6tbb83oZIorWyzfGwbGRWTzeENdovr8x5pOdts9eaggbWj9F
DJevpxi9xxCjaf6LmPzKbd6drhgijdZTEbN5iq/I8pUhjMijmFnlsNslu9wQ
g8mjmBlxq/DEMisjpJBHMbP3xMsSN2cj1JFHMaM5/NnjQVcj9CGP74xyV++r
w0cZYS95fGfcSzxfFMQaoZw8vjNblx+8MmKbEfzJo4TpUvH45KOzRkgkjxLm
X/9f37XZRvhGHiXM+l7LTq4tNkJ78ihlVPyunvmGxljz3wWIKbnY/ahSZox8
8ihltnYzDhrV0Rie5FHG9F82Y8jmQcZYQh5lTMc00+r0qcZ4Th5lzOPLj8Py
1xpDTR4/mJwd0dcrjxhjNnn8YCz6B/Q0yDLGffL4wQSrJzmZvTeGiDx+MiEh
5+ONa4wxmTx+MtGDc5LqOCbIJI+fzJV4rCzyMAGLPH4xYbPmTn/c0wRjyeMX
czLxxZpj4SY4Tx6/mKuXUv4uWmQCQ/IoZ041BL/ts9OkZX2VM/OnaEdwz5vg
v/7LGWWrzH3Pc0xa1ls5s3nFuodrvpvgKHmVMyWtght9jUxb1l85411RFPpN
aor/rhflDDsg3HRNB9OW9fib2QVzqVOIKXqT52/G7GPYjYxo05b1+Zs5ynhY
B8Wb4r/ry29mffxq5ZuDpi3r9TezY99Th9BMU/wint9M084b4rw3pi3rt4KZ
ahHVfkClKf67HlUwd6yYjbetzVrWcwVj4cT39XY2wxZaDxXMzjrPwTv8zVrW
dwWj/6BtXW2oWcv1q4Ipyu6DwXPMWtZ7JTNjqonfqU1maEfrpZK50neGXdMJ
s5b1X8nUOSie975r1nK9q2R+zJJt2lJg1tJDJdMqwnDC6zozvKP1VMn41JVM
tuOZt/Txh+myfcmFvl7mLdfHP4x3l8bBy3qZt/TyhylL1UakhZtjMXn8YbbP
jq1+v9C8pZ8/TM+Xr6XGO8xbrqd/mPY78n85pZm39PSHqX53Y2GPx+ZQkcdf
5nPKsHejv5m39PWX2bBaLp6jZ9Fy/f3LBNS27hcvsmjp7S8z4n1Y/PbWFrhH
Hn+ZppusdweCLFr6+8ssUkYNSplg0XK9rmJebu5gfmKZRUuPVcyrt40mx3db
YBJ5VDG/a8vCDl+0aOmzivF3LZPveWrRcn2vYjTXd4VuKrFo6bWK6WUUolhm
ZAlb8qhmzpg6L4qRWrb0W82IhhQtHdbesuXzoJqZmyrzxQDLlp6rmSf7pJdV
ky1xjjyqmfvSShOjVZYtfVczXXgxbT7ts4QxedQw/Hzn/ulXLFt6r2Gmpi6I
3PzCEkPIo4Y5y9+wMuKHZUv/NUxf/16X25la4Rh51DCyUeOsTBRWLdeDGmZp
wegNzzpa4R9NXw0z5sa6wKQQq5brQy2TdNGw7+hoK/Qlj1pmduSZA6o4q5br
RS1zIr5vyJcDVthHHrVMhWHk1OR0q5brRy3jbThCP+yVFX6TRy0TYDaCI/hl
1XI9qWM4vyafzjazRlfyqGMqf0wqWKq0brm+1DGLNpifa9XJGlvJo44J25ej
LRxk3XK9qWPKZZJxCTHWKCKPOqaXxn2Ib7x1y/XnH5NwhWP3JdkaHcjjH2N+
IfPQmmvWLdejf8yxTXUcr9fWWEse/5jwDlMmPPtl3XJ9+sfMyUk6Pc3cBu/J
4x+jjvn601ZlAxPyqGcm/Vnvc7KTDbzIo54JOXF+WY/BNhhKHvWMwmJ48YcY
Gywlj3omafSoybPibXCcPOoZwYrVAouDNnhBHvWM15w5Fbuv2aCePOqZrtaX
jD1f20BDHg1MbfzZYRm/bBBEHg3MnU4XqwLNbTGHPBqY28LaL6+VtthPHg3M
z55b3Md0ssUD8mhgom8sf/V9kC0qyKOBKb+XWjQ1xhZi8mhkWKsLo6ribNGN
PBoZ17XPI2KTbTGFPBoZVaCwsD7dFtvIo5H5kdy+aOErW1wnj0bm+/D9sQ0/
bVFMHo3MpUcDnnc2YoFNHk0Mz61b23oWCx3Jo4nZPPVK2RUHFsLJQ/e1vHPt
bFcW1pFHEzNvcL9RrdqxcIE8mpiAf+OVv7qy8IE8mpj9dWXdjwezWj4/9GA9
p0f2uJEsCGg8esisf5gujWLhv/tnPYw498DuzWwW/tsg6CFtQ9y7hOUs/Hc/
rodui7pxeyWwEEnj1UP+Lu/rentY+O/+Xg8dhs3/fOkYC3S6G/UQdbLbkuiL
LPy3X9BDsm/KLvUtFv7bT+jhw+rL7fKesPCIfHX3nfwlQzbms/CR5kcPu5P0
G7t+Z6GSvPWwXNLes+YvC6Y0X/oYqxCUnjBgQ0z++tj4bE27UbZseNH86UNf
OpfPkbDRldaDPgZ+vbbmtjMbQ+gE9XFLoN0+uw0bk2h96O4b8w50cfZnYzHN
rz7eHX+3/G0QG1tovejDaPH+iWtGsHGU5lsfCcUnKzpOYCOd1o8+pre+pCid
ycYTGrA+XNbG1CYtZaOQ1pM+KmyXLAjcwEZ1U/NDH/ub1p2qTWLDkjwMcCen
9caUo2zIyMMALgEs9ZDzbLQiDwO8PJQWbXyTjQDyMMDatGPTzmWzMYI8DLDn
60KvMXlsxJCHAUbNSztuU8TGcvIwwL/4O1/TK9nYTh4GeOapLZygx8EJ8jBA
UGLEYZ41B9fJwwAzeG88s+w5eEEeBjgV8mtptCMHReRhgMAQzgFRKw7+vW4e
sCGSNyRvuMtwYEsehkiybugzvQ8HKvIwRNHS2A8OwzhoRx6GKBwW0/3BeA56
k4chsnPdVsyczsEo8jDEF6f63bLFHMwgD0OYz3be/HAtB6vJwxCfDf6On7WD
g13koXt++2SR/DAHqeRhiGM3Jqc9PMvBLfIwRPet671mZXKQSx6GMBV2TJQ9
4qCUPAzBVh/6/CCXg6ZTzQc0wiJFnWTmFw645GEED2Fkd+lvDpzIwwhxWZyw
+w0c+JKHEZbvU0ycbsFFP/IwQr7RhQkSARfh5GGEDdrSsLsqLuaQhxHGDf/Y
d6qWi7XkYQTWnWPtRJ252EceRviTM0p6uxcX58jDCO8N7IyiB3NxjzyMEO78
ukQQzsU78jDCo4HnXt6M4eIXeejue6su3Jq0gAtD8jDG97KvV3jxXAjIwxi8
TT2vXN/KhRt5GGPr3YJbE5O5YMjDGP6Wqe+4qVwMJA9jxK48a5CZzkUkeRjj
AOdLxwn3uZhPHsbYOQirOK+42EgexjhyO+PbtU9cHCQP3fEv9Q+L/MnFJfIw
Rv9Zv36y/3HxiDyMMckvLumaqR0+kocxVk20DI+0s0MleZhg+YCIQI7CDqbk
YYKhK1cMyPCwg5g8TOBxrd/CCR3t4EUeJrj3M/UxN8AOXcnDBKJRa/2vD7TD
EPIwwdnDdwuiRtthEnmY4HFGt2P8KXZYTB4mGMwu2pM1zw5byMMEJivX34he
ZYej5KG7T1/O54q32CGdPEww22LU9nv77PCEPEyw7Zx/v5kn7VBIHqbonrWr
k+KKHapXNE+gKeI9uo7JuWMHS/IwxeQTrOvzn9tBRh6mqE7PG+Ly0Q6tyMMU
ledme+SW2iGAPEwRe++y38oaO4wgD1N8s5u5rZUxDzHkYYqi07Een9k8LCcP
U1gd3WO2ScrDdvIw1a3/Uy5w4+EEeZgi3Wvu5l/teLhOHrrz7ZDdbV83Hl6Q
hylER+f59+vPQxF5mCFOEri+aSQP/0Y0n6AZ3s+xcDoTxYMteZgh6d1K9pg5
PKjIwwxjLq8K4qzgoR15mCHo9euPtxJ46E0eZvAOY+7N2sPDKPIwg7owzsT5
OA8zyMMMiybN35d3kYfV5GEG59gPW9bf4mEXeeju4wXzvuIpD6nkYYZ1eext
f/J5uEUeZrj+O/poyncecsnDHKlug8Ujq3goJQ9zSPXWV7IN+WjyafYwx9Yd
b7zv2fLBJQ9z/HjTkLtAwocTeZjjX+TNIh8XPnzJwxwOl4vGfm/DRz/yMMcW
2za99/vzEU4e5nifMCV5SD8+5pCHOdp1HRRlG8rHWvIwxz3RmUP3JvCxjzzM
8UbPf+CSWXycIw9zCPJz5nRYxsc98jDHuh0iu8oNfLwjDwsUeH13ObWLj1/k
YYGgs41XI1P4MPzvB35I6CV7oLzAh4A8LPAz0Hbwh5t8uJGHBazabAlPyuGD
IQ/d8a7FVA5+x8dA8rBA2MuJpnbFfESShwVmpvU48OwPH/PJw0I334+yNuoL
sJE8LLBWfX1KkI0AB8nDAp1ufztoLRbgEnlYQNDfPDLbSYBH5GGJj9k/Lq9v
LcBH8rBExzMjdgX5CVBJHpZwLBaxWEECmJKHJa4VVQqfDxdATB6WGHc89VJi
pABe5GGJddcEP4fMFKAreVhC3bUqQ7xUgCHkYYkPBnyXgvUCTCIPS2RE+nsf
ThJgMXlYYv66gDdRRwXYQh6WeO1XIfM+L8BR8rCEmM+yqLkhQDp5WCIwNGbH
9WwBnpCHFU63+vh4dZ4AheRhhdwNXseCiwSoNm/2sEJ3X28v0R8BLMnDCtuK
L4z+oieEjDyskOyVwKRaC9GKPKzQOWlLdqxIiADy0O0bjiVaBTgJMYI8rJDy
cUIjt7UQMeRhhcdZ3w59ghDLycMKm4q/6p/pK8R28tDtW/51ESweLsQJ8rDC
6puPvgVFCnGdPKyxTBM5XTZTiBfkYY3enX6kly8Roog8rKHp63sna70Q/wqa
D6jbJ7zxStiaJIQteVijft9x6cSjQqjIwxpzT66b3vm8EO3IwxqXBl9ez7kp
RG/ysEZyX/b04mwhRpGHNdrtXaC4nifEDPKwxvKrBXu2FQmxmjysIVyq+R79
R4hd5KE7v26tjXvq2yOVPKyR+qy6UmFjj1vkYYPQeaGX6kX2yCUPG3TkBfd/
42SPUvKwwTVW1q3zre3RRDeoNrgSc5C12c8eXPKwQb/X3zpMDbKHE3nYICJh
iV+/EfbwJQ8bLNoR4eI1wR79yMMG7P0Jlbaz7BFOHjYYxK858HupPeaQhw1c
tTvavtxgj7XkYYM9v6acu7TLHvvIwwZj3OaKdqfY4xx52CJ626UpSy/Y4x55
2CL1nmdqZJY93pGHLTL9PhcEPbHHL/KwxbTYN0bt8u1hSB62WPTZ3kH+3R4C
8rBF/I8zbhZV9nAjD1tctj/u89dAhP/+QcAWsdXc1p9sRRhIHraY5d3knSMR
IZI8bBGZuMjzmosI88nDFhzBUbcTbUXYSB62aPN5o9uuriIcJA9bTBo6QLsu
WIR8Gg8LC6QWnRaNFOEb+ej2QapXwdOiRCin8bGgOPpi6vg5ItSRFwvV3Z33
Dl8hghF9XrIwvaE6L3iTCDZ0fWOhTdsol557RRDS9YGF2kcpa3FCBCX1pfua
V2DY8bII7jQfun3Ory6Jre+I0JZ8WXC+XtVF+1wE0PywcGapr4nHRxECyZuF
/k+7lrmWiRBC88WCf0nPSpdaEcLIn4W+GascXE3EmEDzx8KRn75T3LhiTKf1
wEJA4bEvHnIxFtB8sqB6YLfK20OMVbQ+WCjcd2tg245iJND8snDeTy+4U4AY
SbReWJgxWbCwa4gYh2i+WXj4cOj73mPEOE3rh4Vv9fwZg6LFuEzzz0L35KMY
PV+MLFpPLESMDe85OU6Mx+TBwtyqw+vmbRXjNXno9kE+ObZxyWIUkAcbj2y6
vNyeKkYJebDx4+zw/JRrYvwhDzaOzFvnmv5AjEZaf2yYGDM3c16LYUYebPzt
/Cm5sFAMDnmwoQz/+qy2XAwJebDxmX0zmN0ohiN5sOEX/EPhaimBljzY2Lbt
W0A3oQQdyYONuXnud0ZpJOhGHmy029F19wIfCYLIg40F788+SWIkGEoebFwe
aDD2ah8JxpIHGxsDbw16N0yCyeTBRv+sVacaIiSYTR5sJM/+PEkxU4Il5MHG
sO8xW3oslWANebAxZcpjxykbJEgkD933vXc6b90lwV7yYONX4PxdmSkSpJAH
Gxdvipd9vyBBGnmw8SrJ6SPvlgTXyIONm4X9LnR9KsFd8mDjU0Yv0xnvJXhK
HhyMjMrJPVgiQR55cHBq0C6X19USfCEPDrKU05vMjR3wkzw4uHlJGMpwHFBD
Hhx06DXMf7bMAQbkwUFmhMGF0+4OsCIPDg6aFF0s7uAAPnlwkLb5Q6A6wAFy
8uBg0p/bM8aEOMCVPDiIPhDbev8YB7QmDw76pHzZWBDtgC7kofs6oyxOucAB
PcmDg6CApcqIeAcMIA8Ozk7eOurENgeEkgcHV+SKrhUHHRBBHhw80yqedjzr
gKnkwcHu/tvNV2Y6IJY8OOB4rKl4+sgBK8iDg48xxhukbx2wgTw4cM21/zjl
mwN2kAcH97q8L86sdEAyeXDQOjXqNFtfipPkwUHJpM8+ETZSXCQP3T5SP2re
NbEUN8hDt28d5L7SzkWKh+TBxZuzw4ZFt5XiJXlwceSNU+2DrlJ8IA8u6mye
Rzr1l6KYPLiQeO5MWRUmRQV5cOGRdiuzaJIU9fR5w4Xw4Z5TgfOkMCEPLn5E
zJubukoKFnlw8bn3aSU/UQoReXABaVLqogNSqMmDi9RZ+5XfT0vhSR5cbC9z
XTzomhTtyYOLSdpj9289kMKfPLi4ydlk0DpXij7kwcX7nWHaI1+kGEweXLTl
JA4SVUgxmjx0+0DZ1VkJTVJEkQcXq7NHJZpZyzCTPLjIOCi6sEwkwyLy4KLh
/Kp3jU4yxJEHF9fSelgubCPDZvLgolWTYc8Gfxl2kwcXKdejty4OluEIeXAx
6FfnasMwGc6Qh24fPd1r2ppJMlwlDy7inc1MufNkuE0edmD0E6/tWSVDDnnY
4ZjNka2uiTK8IQ/dvm2ncNuVAzJ8Jg87XGyTfTMwVYYy8rDD6lcnJR+uyVBF
HnYY8/Ho8RkPZdAjD93z/S7GWL6RwYI87DAsLjfm8FcZ7MjDDg9+c1L9KmWQ
kodu35mVLpyqJ4czeejOj7NhIUzl8CEPO3i+sjXj2MjRiTx0+7oFIVe/2MnR
gzzs8CFuxrbLYjmCycMOG3bE7V2vlGM4edhBb+q5l+EucowjDzv8NBH6+mrl
iCYPOxglfnjBbSfHXPKww70drQ786CzHMvKww6MfAYfvd5NjHXnY4UdO8OdD
veXYRh668RatHr5sgBz7ycMOytFurDHD5DhOHnZo832hsd9oOc6Thx3KHtzt
pIyUI5M8eBhb1v+yUbQc98mDh98lMbHFM+V4Th483HGYvTJ7vhz55MGDe0rm
u3PL5PhGHjxsXpWyeFe8HOXkwcOY3dtnrEiQo47uZ3iwzvpzJXq7HEbkwUPA
C49Bw/fKYUMePFzOuBAQcFgOIXnwMHSjUWKbk3IoyYOHVSu3d9Kck8OdPHio
EP/uyr8qR1vy4OGVeOdJs5tygDx4mHZCMq/+nhyB5MHDqZE2J3/nyBFCHjzd
fsCkZ/ErOcLIQ/f6ygP9CvLlmEAePPQ/ueLO20I5ppMHDx79h5x8WSLHAvLg
odeq+ybPfsuxijx4CMtcl5tTI0cCeejmp0+YIqdJjiTy4OHZjIZvOSYKHCIP
HqIXaN2eWStwmjx4qL55q/ylnQKXyYOPoffiO+aJFcgiDz7O9Bxh+UmpwGPy
4MM6SBDx3UWB1+TBB6vLwb6VWgUKyIMP/98ltxvbKVBCHrp97p2CHEtGgT/k
wUfwmYXRoh4KNNL9Mh/rB9084tpXATPy4OOlMC22U4gCHPLgo2erkT/6jVBA
Qh586N9/rT9+rAKO5MFHQG2H9PkTFdCSBx+pDSmSxKkKdCQPPq606etyeo4C
3ciDjxK/IV8eLFIgiDz4KBc2BRetVGAoefDBl66YbrJegbHkwUf/9h59nBIV
mEwefIz93vNTr10KzCYP3fjGe7SJTlZgCXnwoTrevnfiMQXWkAcfF3Y8dbx2
RoFE8uBjsVX4o6+XFNhLHnyY/B3fiX1dgRTy4ONZ9JCFXe4qkEYeAkx4n7Fp
SrYC18hDgBoj54V7Xypwlzx0+0CNR9dn7xR4Sh4COHOnFBkXKpBHHgLYDE6Y
0qlEgS/kIUA3v55vZ/5W4Cd5CNCJ3c8ztUaBGvIQYL7phKmlTQoYkIcAx1aP
OuhiqoQVeQhwpbXlo4k2SvDJQ4CTNoGlJ3hKyMlDgCMJRmblEiVcyUOAM0/c
NW3VSrQmDwG278zsschNiS7kIcCpxOtT7/so0ZM8BFg9ijlq11GJAeSh29ef
HfJzrJ8SoeShO9+F7oHneioRQR66fbRNWaZxsBJTyUOAMu2T4OFDlIglDwEi
guyNzoYpsYI8BGhKFL43j1BiA3kI4GfvWDBuihI7yEOAW3WH2VkzlUgmDwHe
xpnOVixQ4iR5CPEl8g57+XIlLpKHEB0vjf/+bY0SN8hDiG/tYvX7blbiIXkI
MWvG/rALO5V4SR661xcuNZYfUOIDeQjxR/yybl2KEsXkIUTn8qFd61OVqCAP
IT7t/1A45ZIS9RuaJ1CIp4b49ClTCRPyEOJD6jgMvasEizyEWOfsZ/IsWwkR
eQgxwCK3XZ9XSqjJQ4jadm3yHuQr4UkeQkSYza3o9UWJ9uQhRNtZD1Y+LlXC
nzyE6B84Zmf/SiX6kIcQeYNW+rytU2IweQgxf2f84HADFUaThxC/5z+1KDdX
IYo8hLj/72HIYrYKM8lDiJ+fazqw7VVYRB5C5NYVXz8sVyGOPIR47NehrJOz
CpvJQwgTxfbbr71U2E0eQpw/eD1oRjsVjpCHPX6cXpzAYVQ4Qx722N7x/Mbz
PVS4Sh726LY2cMCwIBVuk4c9jKbgg95gFXLIwx59Yw51ODFShTfkYY8Gxbao
oeNV+Ewe9uAN7DHHbIoKZeRhj9y+1ePTZ6pQRR72UIgbOk1boIIeedhDlpVh
4LpCBQvysIfn2rMZX9eqYEce9nDvGj7z0BYVpOSh+/6SqR4Ru1RwJg977CyK
/+V6UAUf8rCHyawZNyuOq9CJPOxRk2V0PCNNhR7kYY9tIS5n1l5VIZg87LG8
oCAvNEuF4eRhj0l7GG/vhyqMIw97fNgYfdXsuQrR5GEP7dsTCwvfqjCXPOwR
Z9Z72c1PKiwjD935TL7wJPm7Sreumj108xUZNWX1bxW2kYc99G81jY2pVWE/
eYjgYq68PFxfjePkIcKkvMSZvczVOE8eIlzq2Wq/L1uNTPIQ6boo9/e2V+M+
eYiw+sDrca4KNZ6ThwgFjhY2Ti5q5JOHCFe63Ovh5K3GN/IQYeHZcIFbBzXK
yUOErJqgOB8/NerGN3uIMPMwJ7lzLzWMyEOEcfcHTOnTXw0b8hBhTWhORdgw
NYTkIcKAc6N8Z41RQ0keIjCF9f02TlTDnTxEGNj+codT09RoSx4iWBy9of9k
nhogDxFUfmPP/lmqRiB5iGB8ymSAdI0aIeQhwtR9bX703qxGGHmIMGbI1nUL
k9SYQB4iLJGUdjiXrMZ08hAh8Ia4qey4GgvIQ4S+CvdvrufUWEUeIsSf9aud
nK5GAnno3r8p2f/cLTWSyEMMQ1x+3PBIjUPkIYZDgWVyn5dqnCYPMT5wemfv
y1fjMnmI4R/ZY1j1FzWyyEMM0aiK4IE/1HhMHmKMMZ9w/dxfNV6Thxj39n1N
FTaqUUAeYnRzeuKxzESDEvIQY6xdardyGw3+kIcYWyra6oULNGjs1OwhRgdb
TM6TaWBGHmKYOz9OHOysAYc8xNjqYLIqV6uBhDzE+JLi32dkBw0cyUOMozz9
P0V+GmjJQ/f8ptL4OYEadCQPMVbb5YmsBmrQjTzEWJiXc+7wCA2CyEOM+Hn/
xnQbp8FQ8hAjY811n+LJGowlDzHsS4+12jRLg8nkIYb7lnnTmUUazCYPMdbM
kDZUrNJgCXmIYTH46qcTGzVYQx5iFNw64Bm1Q4NE8tDty8tDKzwOaLCXPCRQ
n0zxrT6mQQp5SHB+0Bz7u2kapJGHBFVvfyclpWtwjTwkeJg298nM2xrcJQ8J
RD8P3Q3J1uApeUhQ3rFXQsfXGuSRhwRW9dM7OX7U4At5SDB0zKR3gmINfpKH
BO1WX15o+1uDGvKQoH63tLV1nQYG5KE7X/YBW7ahI6zIQwL7B8sVYitH8MlD
Av6gPvPdeI6Qk4fu+x1vefpLHeFKHhJEtP/bd5STI1qThwSj9rYuXaZ1RBfy
kCA+WWR/qoMjepKHBFl34kre+ztiAHlIoO1yfDqvjyNCyUOCI1F/bw8c5IgI
8pBA2s/j744wR0wlDwmWiMIFXyMdEUseEly9UM20n+aIFeQhwafQPcs3xzpi
A3k4gOc/rLpyuSN2kIcDPnVceSZ0vSOSycMBE+c+u/14myNOkocD5IE9Arvt
d8RF8nAAyroPuXXMETfIwwHJYzYYBJ5zxEPycMDiYb7hb6454iV5OOC24n5C
9F1HfCAPBzw8zD5o9dQRxeThgOGxQ9PS3jqigjwcYFHtnzu60BH13GYPB5wZ
+dFV8MMRJuThgATbI3dfVTmCRR4O6P18/u3dek4QkYcDKpXnu0y2cIKaPByw
YCc3uJudEzzJwwHFI55zNVIntCcPB+xM3nvYxtkJ/uThgH599yn0fZzQhzwc
4Llm9qF6XycMJg8H/N3Qrbd+DyeMJg8HOI8/3so22AlR5OGATQ8ez3cc7oSZ
5OEAS/kQ/4BxTlhEHg54On/RkWnRTogjDykiMozuH57rhM3kIcWau773Cpc5
YTd5SNH2jtkdt/VOOEIeUuzYWvR54XYnnCEPKYI6//TPO+CEq+QhRcOip6Z+
J51wmzykWBdXGJJ20Qk55CHF03RFkOdNJ7whDynab/EUXnjkhM/kIYXTweFv
erx2Qhl5SNF4+ej5wgInVJGHFFXC7BdrS52gRx5SLHrnO5KpcoIFeUhxaZJq
XqOeM+zIQ4psp9nBDyydISUPKaaqf1rt5zvDmTykOGvHebtM4Qwf8pAifUjH
gmnuzuhEHlJ09NgWNKWdM3qQhxR+HO/+s/ydEUweUpj0rOGt6eusW0fNHlIU
rLzx6MRQZ4wjDyn03/ROzgt3RjR5SHH8ZL+H/BhnzCUPKdaz588aHeuMZeQh
g6lq4etLK52xjjxkOHraUuGwyRnbyEOGr5Yl8Qm7nbGfPGT45lbeg5PijOPk
IUPBZ/bG5HPOOE8eMrSaEpHkd90ZmeQhwxofbfKvh864Tx4yNNz/UnDytTOe
k4fu9R3bbJ732Rn55CFD2iZ+5aCfzvhGHrr3T3no51/njHLykOFs4PeMLiYu
qCtpHrAMK5MmpvTmuMCIPGSY9ORE14lSF9iQhwx//Za/2O7qAiF5yDD2Kfbk
tnWBkjxkWLE7o8i5qwvcyUOGYseIf2v7uaAtechg/Ki7Uj/UBSAPGar3cVLi
JrggkDxkiL7ZIU85ywUh5CHDduMy06dLXRBGHjJcVrktS9jgggnkIQMnOHfX
uF0umE4eMizpn3GsT4oLutCvY8jxkHfYoNcFF9wiHznOPhjdNCzLBT3pn2vk
uDovv27xExdkk5ccFfAckJ7vggF0OylHveXRcVYlLsglPzmkfwu3zKh2QWjz
6arkSERB199GrvhEnnJ0bzR9t5Ljiojmw3nK0Wto7yxvuStKyVcOva0+4/96
uGJq8/y0lyPgeYX3M19X/CVvOWKWL995p5crYpvny1+OUZfO274Y4oom8pdD
oO1hWTfeFSuap6+PHAMHNBn7znSFOf28Ro7SqnsLti1zxYbm4Q6R44M665fV
JldwaX8qR6vr4z7v3eeKHc2HGyNHuPv2d31Ou8KB7sflWGaYM16Q4Yrk5vme
JMebu862TY9c4UT3g3LYXEyYaPTOFSeb53+WHH1uvrFwLnGFN33+ycFL+bAu
qtYVF5s5FstR3fvU+sdmbvCl3uUI7bo/NUjohhvNHmvkeHEubudvJzd0p/Wm
81j8oupCOzc8bPZIlOPCkzNzdge4oR+tPzk4+p2fHR7ihpfNHnvlmGdwIuN5
pBuG0XrUeTlOrVfNdcOHZo8U3fvNnjYgKc4N4bQ+5fix1GdN251uKG72OKeb
3yzjmbXH3DCF1qscHsu7fCu86oaKZo8MOU6GjsuoeuSGObR+5eB2npDv894N
9c0e9+Qwbcxz3/nTDUtpPcsxdLFmn6ueO0zoz1nkqOmc5VrMdsdaWt9yRA+b
m/Nc5Q4W/bmHHOzK7Qmlbdyxlda7HLey2y1u1dMdIvpzAzkGWM88c2K4O/bR
+pdjfOkp/0FT3KGmXzeXo8rjcaj3Enccox7kWCBf4Om3xR2e9OuocrjfnF6+
8og7zlEfOq/bp77oXXVHe+pDgbVN5wafy3ZHBvWhwOOzL3ft/eQOf+pDgXZW
47m3/7rjHvWhQEaHf44aCw/0oT4UyDE+EnhL6oFn1IcCxgJ5w75WHhhMfSgw
bUXDvWs9PfCO+lCgduBzRhzmgdHUhwL7tMFGGTM88JX6UMB75LAbB+M9EEV9
KLBlo4nrs30e+EV9KFD8b7dBwEUPzKQ+FGCNm8Y3zfZALfWhgPv08524Xzyw
iPpQoMpSPWTKPw8YUh8KrE7Y3V/A9UQc9aHALtkKBdfNE9bUhwLHWOZ3xnb1
xGbqQwGzQ27+ZqGeEFAfClifjD9sPMsTu6kPBeKnf9IbucETCupDoXseM5GV
4okj1IduvJr7fxRZnnCjPhTI72ZzeUu+J85QHwp0ji/Iiqz2RBvqQzffCbGS
/RwvXKU+FAiIaczs4ukFhvpQoCBQtLl7oBduUx+6+c65PO5ihBd6UR8K3P23
7evm5V7IoT4UaORuTcrf74WB1IcCD9tseZ2Y6YU31Ifu/XscPnUt3wsjqQ/d
fG8eVxTyzwufqQ8FPi1OqPa01iKS+tCN53duQalEizLqQ4GZHQLLCty1mEZ9
KHCmVhpv3VmLKupD51u2/tHUvlrMpz4U6Dc/ZaR5mBZ61IcCWBMT/Spai5XU
hwKtP0v3PV+shQX1ocDosKs/GxK02Eh9KNCpo+Ghgcla2FEfCiyulLZ9ck6L
ndSHAstGRLSedEcLKfWhgGispaciV4uD1IdufketSvperIUz9aHASC+T2+l1
WpyiPnTr5ffkC+utvOFDfShh3eO0R4jUG5eoDyUcLu5PMtB6oxP1oUTrNTMd
1vp54yb1oUSOSVXShwHe6EF9KHE1fc7bsnBvPKI+lFiSf+rUoZneCKY+lJhx
pKDtnxXeeEV9KGHhctblQaI3hlMfSvRpDHZiH/LGR+pDiYmDjjtcTfPGOOpD
CZNLGSfSbnjjO/WhhOOkQytKsr0RTX0o0X1o2KMBed6opD6U2KcoH/Phqzfm
Uh+6838Q4rSs3BsNdD+hRCczf0WbOm8soz6USM5YlFBu4ANT6kMJ/8I+5akW
PlhHfSix8Nqvz1PZPmBTH0pcLJ9j00rgg23UhxKpDw7/qBb7QEx9KFHrW7Aj
S+aD/dSHEplh5mu3K32goT6U8EqdP36B2gfHqQ/dfIhfX5ij8YEX9aHEhYo1
1xN0X5+nPpQIjV0Q+ET3/A7UhxLPO4TN8VX5IJP6UEJQK0p6L/dBV+pDiTev
NKJMBx/cpz6UKP0YNvSrvQ/6Uh9KdGFZJ43g+eA59aHEmfARNc4sHwyhPpR4
f+LGwEG68edTH0pYcjMCiw19MIb6UCKpbEyr7/Xe+EZ9KHFis0Yw6q83JlEf
Sux4suVM8A9vlFMfSmwIjo26/cUbs6gPJZwbu4y+8c4bdc0ez5RIDxGPCnzu
jcXUhxLPThgWR973hhH1ocTOK5Y+0kxvxFMfSvxeofSYfs4bNtSHEsoVpisn
pHhjC/WhBL9m9CHjPd4QUh9KqLILLvXd5I091IcSYdsnnu220htK6kMJn0zn
3j/neuMo9aFEWsYei6DJ3nCnPlRQHonrGjnKG2epDxWm56SLOuvWf1vqQ4Wx
gpy45928kU59qFDV4WSoaztvgPpQ4dV0sy4BLt64Q32oULAiJdVN7I1A6kOF
4rjN7Dxdj0+oDxXejrA/GNKoRQj1oYJp5oMVe35p8Zb6UKFTeIerFwu0CKM+
VDgadMUt+ZkWhdSHCn2Lyo6OydJiAvWhwpO2AV+r0rT4QX2oILsdszz8oBbT
qQ8Vxs9OsDq2RYtq6kOFyIL1VfeXa7GA+lBhRG+3Q7dnaKFPfajw7rY4Yk+4
FquoDxVcJuovCBmohSX1ocJUm1Beqb8WCdSHCnMjJwwY66MFj/pQ4Xpyebd0
hRZJ1IcK0fNtf1extJBRHyr4HPjWl6+nxSHqQwX5ns3rWn/wggv1oXt+yqXp
pte8cJr6UOHCsf5VR3Z6oRX1ocKyjGHH7eZ44TL1ocJX0zTrASFe6Ex9qPDc
RrRutLcXsqgPFSIGchf72XghgPpQwcv9kmdViSceUx8qtHuy6Pnie57oT32o
MDuqcdPHg554TX3ozpeXuJK/xBMjqA8V9IdZXtLoPk8LqA8V+hm2Vdq098R4
6kOFmvzYC091n88l1IcK5Z+GD4j+5YEY6kOFx4t+ZBc99MAf6kP3+sEhvzsf
8cA86kMFdz2n2GlLPdDYvB/KVyFImytaHuqB5dRH889xrefPaOcBM+pD56PV
a9+V44H11IcK7wNvfqkocweH+lAhKiDeYvk9d2ynPnTrcU+t858D7pBQH7qv
o4Zf7LHAHQeoD918RTyXzR/sDkfqQ425C3c+2KR1xwnqQ41uHR1t11q4Q0t9
qKGRDu4a+cUNF6gPNdZbbzrjmOmGjtSHGmO/Fe14sN0N16kPNdQDPdsGT3ND
NxquGq1/2F69GuiGB9SHGmPS5EHmajcEUR9qtHldzO3U4IoX1IcaXUtK1QNf
u2Io9aFG+yEnNgeluuI99aHGQdGhCM84V4ylPtSYfT4guWK0K4qoD93x3cu7
7OrgisnUhxr5tk88nHX7nd/Uhxq/kTtkp26/NJv6UONz5IE9P3X7rX+0P1Vj
yvPAXCfdfm0J9aFG4tKgl91muMCY+lAjVDp0RPfeLlhDfaihWs5ydVG5wJb6
UOPngsI/v3T710TqQ42zwzMjdj53hj31oYZd7l255rgz9lIfalQ+M7+6eakz
VNSHGl16Ka5/0u3vU6gPNWy/Pj3L1jrDg/pQY8PIHWZKU2ekUR9qNH7u6Mn5
4IR21IfOc2/HpZ/OO+Ea9aGGT+eAgRvXOsGP+lBjxIi9xaKxTrhLfahRtih0
zvL2TuhNfahhpcpwvG/jhKfUhxr2bj1tir84YhD1oUb6y5LWn686Io/6UGO4
Zd3GCwmOGEV9qLE4RWwwJsIRX6gPNUy/cocX+jpiIvWhxs2XM/r7sh3xk/pQ
QzJUszbymwYzqA81jk9+uikiXYMa6kMNjiPvddsEDRZSH2rs+p548vU4DQyo
DzX002737tZBg9XUhxrP5EsfLLTWwIr6UIOvHypcqnvdJupDjf2xO436XND9
f+pDjXEbn2nz43THpT7UaLXCmeOlWwdy6kODH7Nsyvy81DhMfWiQGzvjEdtA
DVfqQ4MJnsOX7nqpQir1ocE2v9O73x1RoTX1ocGxMUx4zlwVrlAfGqzocfVB
TKAKXagPDWIOTotKF6twi/rQIHl5ZuzJMiV6Uh8adH+bltlZ9zmdTX1ocCjt
fuzE9UoMoD40sL2gCncZqUQu9aFBt5UfV8921913UB8aPN+T1bnXP919MvWh
wZUniwx2PlAggvrQwIw1aUTodgVKqQ+N7jrT71TcOAWmUh8a/POJsuR4K/CX
+tBgR69O/0rq5YilPjTwc33oYnRfjib6eY4GlbU51n02y7GC+tBg7betU0+P
kMOc+tBg9NmtL7lqOTZQHxqEn6gYdvO1DFzqQ4NHZf2OFI+VYQf1ocF2wxDf
fmVSOFAfGoQeSsvdOl2KZOpD9/p7fTJ6/HWAE/WhG88f3vrsGQ44SX1oEGxy
8nvUDwm8qQ+dn03pG/kYCS5SH7p1lFT6bVO2GL7Uhwab3rV3vKsV43/FPhCC

         "]]}}, {{
        Directive[
         PointSize[
          NCache[
           Rational[1, 360], 0.002777777777777778]], 
         RGBColor[0.368417, 0.506779, 0.709798], 
         AbsoluteThickness[1.6], FontSize -> 18, FontWeight -> ""]}, {
        Directive[
         PointSize[
          NCache[
           Rational[1, 360], 0.002777777777777778]], 
         RGBColor[0.880722, 0.611041, 0.142051], 
         AbsoluteThickness[1.6], FontSize -> 18, FontWeight -> ""]}, {
        Directive[
         PointSize[
          NCache[
           Rational[1, 360], 0.002777777777777778]], 
         RGBColor[0.560181, 0.691569, 0.194885], 
         AbsoluteThickness[1.6], FontSize -> 18, FontWeight -> ""]}, {
        Directive[
         PointSize[
          NCache[
           Rational[1, 360], 0.002777777777777778]], 
         RGBColor[0.922526, 0.385626, 0.209179], 
         AbsoluteThickness[1.6], FontSize -> 18, FontWeight -> ""]}, {
        Directive[
         PointSize[
          NCache[
           Rational[1, 360], 0.002777777777777778]],
[truncated: 460,760 more chars]
