# Supplementary material for: Bistability in fatty-acid oxidation resulting from substrate inhibition
Source: PLoS Comput Biol. 2021 Aug 12;17(8):e1009259. doi: 10.1371/journal.pcbi.1009259 (PMC8396765; doi:10.1371/journal.pcbi.1009259)
Supplement: S2 Appendix — (ZIP) [file pcbi.1009259.s013.zip]

Archive with 2 entries (2 files):
- MFAOmodelwithVaryingParametersFin.nb
- MFAOmodelwithVaryingParametersFin.pdf
