# Supplementary material for: Bistability in fatty-acid oxidation resulting from substrate inhibition
Source: PLoS Comput Biol. 2021 Aug 12;17(8):e1009259. doi: 10.1371/journal.pcbi.1009259 (PMC8396765; doi:10.1371/journal.pcbi.1009259)
Supplement: S2 Appendix — (ZIP) [file pcbi.1009259.s013.zip › MFAOmodelwithVaryingParametersFin.nb]

(* Content-type: application/vnd.wolfram.mathematica *)

(*** Wolfram Notebook File ***)
(* http://www.wolfram.com/nb *)

(* CreatedBy='Mathematica 12.0' *)

(*CacheID: 234*)
(* Internal cache information:
NotebookFileLineBreakTest
NotebookFileLineBreakTest
NotebookDataPosition[       158,          7]
NotebookDataLength[   3215226,      61624]
NotebookOptionsPosition[   3202054,      61445]
NotebookOutlinePosition[   3202455,      61461]
CellTagsIndexPosition[   3202412,      61458]
WindowFrame->Normal*)

(* Beginning of Notebook Content *)
Notebook[{

Cell[CellGroupData[{
Cell[TextData[{
 StyleBox["Mitochondrial Fatty Acid Oxidation Kinetic model with Varying \
Parameters:NAD:NADH ratio, FAD:FADH ratio, Malonyl-CoA concentration,  total \
CoA pool, total NAD and NADH, Vmax of CPT1 and MCKAT.",
  FontFamily->"Times New Roman",
  FontSize->36,
  FontWeight->"Bold",
  FontColor->RGBColor[0.5, 0, 0.5]],
 StyleBox[" ",
  FontFamily->"Times New Roman",
  FontSize->36]
}], "Section",
 CellChangeTimes->{{3.48489837309375*^9, 3.484898374640625*^9}, {
  3.819231301067007*^9, 3.8192314125091486`*^9}, {3.8192781993904114`*^9, 
  3.8192782102873197`*^9}, {3.8279781680551615`*^9, 3.82797818910209*^9}, {
  3.8328670036188865`*^9, 
  3.83286703379526*^9}},ExpressionUUID->"49094d9c-edae-41e2-91f5-\
4c7cb9638d14"],

Cell[TextData[StyleBox["Definitions of the various functions",
 FontSize->24,
 FontWeight->"Bold"]], "Text",
 CellChangeTimes->{{3.48032243746875*^9, 3.48032245315625*^9}, {
  3.480324407984375*^9, 3.48032454875*^9}, {3.480324587125*^9, 
  3.480324613953125*^9}, {3.480326447015625*^9, 3.480326456375*^9}, {
  3.480326786125*^9, 3.4803267875625*^9}, {3.4803298338125*^9, 
  3.48032984396875*^9}, {3.489830575*^9, 3.489830577375*^9}},
 FontSize->16,ExpressionUUID->"c6166c54-c9d0-4d06-9d3d-8a939d8a0f72"],

Cell[BoxData[
 RowBox[{
  RowBox[{"CPT1", "[", 
   RowBox[{
   "sf_", ",", "V_", ",", "Kms1_", ",", "Kms2_", ",", "Kmp1_", ",", "Kmp2_", 
    ",", "Ki1_", ",", "Keq_", ",", "S1_", ",", "S2_", ",", "P1_", ",", "P2_", 
    ",", "I1_", ",", "n_"}], "]"}], ":=", 
  FractionBox[
   RowBox[{"sf", "*", "V", "*", 
    RowBox[{"(", 
     RowBox[{
      FractionBox[
       RowBox[{"S1", "*", "S2"}], 
       RowBox[{"Kms1", "*", "Kms2"}]], "-", 
      FractionBox[
       RowBox[{"P1", "*", "P2"}], 
       RowBox[{"Kms1", "*", "Kms2", "*", "Keq"}]]}], ")"}]}], 
   RowBox[{
    RowBox[{"(", 
     RowBox[{"1", "+", 
      FractionBox["S1", "Kms1"], "+", 
      FractionBox["P1", "Kmp1"], "+", 
      SuperscriptBox[
       RowBox[{"(", 
        FractionBox["I1", "Ki1"], ")"}], "n"]}], ")"}], "*", 
    RowBox[{"(", 
     RowBox[{"1", "+", 
      FractionBox["S2", "Kms2"], "+", 
      FractionBox["P2", "Kmp2"]}], ")"}]}]], "  ", 
  RowBox[{"(*", 
   RowBox[{
    RowBox[{"(", 
     RowBox[{"1", "-", 
      RowBox[{"(", 
       FractionBox[
        SuperscriptBox["I1", "n"], 
        RowBox[{
         SuperscriptBox["I1", "n"], "+", " ", 
         SuperscriptBox["Ki1", "n"]}]], ")"}]}], ")"}], "*", 
    RowBox[{"+", 
     SuperscriptBox[
      RowBox[{"(", 
       FractionBox["I1", "Ki1"], ")"}], "n"]}]}], "*)"}]}]], "Input",
 CellChangeTimes->{{3.749296177400999*^9, 3.749296203623124*^9}, {
  3.749296240999936*^9, 3.7492963380764856`*^9}, {3.7492963787729187`*^9, 
  3.7492963874095755`*^9}, {3.7492964321150427`*^9, 3.7492964446351185`*^9}, {
  3.749296480990537*^9, 3.749296498158236*^9}, {3.7492965446567497`*^9, 
  3.749296554603218*^9}, {3.749296756591996*^9, 3.7492967879153776`*^9}, {
  3.749296944581998*^9, 3.74929695401385*^9}, {3.7492974896351132`*^9, 
  3.749297510485449*^9}, {3.749461668765024*^9, 3.749461736536493*^9}, {
  3.74946451954282*^9, 3.749464528113671*^9}},
 CellLabel->"In[91]:=",ExpressionUUID->"65d74be1-bddb-4b2c-b6c0-8b394e0dc692"],

Cell[BoxData[
 RowBox[{
  RowBox[{"CACT", "[", 
   RowBox[{
   "Vf_", ",", "Vr_", ",", "Kms1_", ",", "Kms2_", ",", "Kmp1_", ",", "Kmp2_", 
    ",", "Kis1_", ",", "Kip2_", ",", "Keq_", ",", "S1_", ",", "S2_", ",", 
    "P1_", ",", "P2_"}], "]"}], ":=", 
  FractionBox[
   RowBox[{"Vf", "*", 
    RowBox[{"(", 
     RowBox[{
      RowBox[{"S1", "*", "S2"}], "-", 
      FractionBox[
       RowBox[{"P1", "*", "P2"}], "Keq"]}], ")"}]}], 
   RowBox[{
    RowBox[{"S1", "*", "S2"}], "+", 
    RowBox[{"Kms2", "*", "S1"}], "+", 
    RowBox[{"Kms1", "*", "S2", "*", 
     RowBox[{"(", 
      RowBox[{"1", "+", 
       FractionBox["P2", "Kip2"]}], ")"}]}], "+", 
    RowBox[{
     FractionBox["Vf", 
      RowBox[{"Vr", "*", "Keq"}]], "*", 
     RowBox[{"(", 
      RowBox[{
       RowBox[{"Kmp2", "*", "P1", "*", 
        RowBox[{"(", 
         RowBox[{"1", "+", 
          FractionBox["S1", "Kis1"]}], ")"}]}], "+", 
       RowBox[{"P2", "*", 
        RowBox[{"(", 
         RowBox[{"Kmp1", "+", "P1"}], ")"}]}]}], ")"}]}]}]]}]], "Input",
 CellChangeTimes->{{3.49034989240625*^9, 3.490349893140625*^9}, {
  3.493530624953125*^9, 3.4935307199375*^9}, {3.493531110515625*^9, 
  3.493531189234375*^9}, {3.493531226859375*^9, 3.493531269453125*^9}, {
  3.49353130775*^9, 3.4935313235625*^9}},
 CellLabel->"In[92]:=",ExpressionUUID->"1154a7ed-f6cf-40a7-b435-09f31129a382"],

Cell[BoxData[
 RowBox[{
  RowBox[{"CPT2", "[", 
   RowBox[{
   "sf_", ",", "V_", ",", "Kms1_", ",", "Kms2_", ",", "Kms3_", ",", "Kms4_", 
    ",", "Kms5_", ",", "Kms6_", ",", "Kms7_", ",", "Kms8_", ",", "Kmp1_", ",",
     "Kmp2_", ",", "Kmp3_", ",", "Kmp4_", ",", "Kmp5_", ",", "Kmp6_", ",", 
    "Kmp7_", ",", "Kmp8_", ",", "Keq_", ",", "S1_", ",", "S2_", ",", "S3_", 
    ",", "S4_", ",", "S5_", ",", "S6_", ",", "S7_", ",", "S8_", ",", "P1_", 
    ",", "P2_", ",", "P3_", ",", "P4_", ",", "P5_", ",", "P6_", ",", "P7_", 
    ",", "P8_"}], "]"}], ":=", 
  FractionBox[
   RowBox[{"sf", "*", "V", "*", 
    RowBox[{"(", 
     RowBox[{
      FractionBox[
       RowBox[{"S1", "*", "S8"}], 
       RowBox[{"Kms1", "*", "Kms8"}]], "-", 
      FractionBox[
       RowBox[{"P1", "*", "P8"}], 
       RowBox[{"Kms1", "*", "Kms8", "*", "Keq"}]]}], ")"}]}], 
   RowBox[{
    RowBox[{"(", 
     RowBox[{"1", "+", 
      FractionBox["S1", "Kms1"], "+", 
      FractionBox["P1", "Kmp1"], "+", 
      FractionBox["S2", "Kms2"], "+", 
      FractionBox["P2", "Kmp2"], "+", 
      FractionBox["S3", "Kms3"], "+", 
      FractionBox["P3", "Kmp3"], "+", 
      FractionBox["S4", "Kms4"], "+", 
      FractionBox["P4", "Kmp4"], "+", 
      FractionBox["S5", "Kms5"], "+", 
      FractionBox["P5", "Kmp5"], "+", 
      FractionBox["S6", "Kms6"], "+", 
      FractionBox["P6", "Kmp6"], "+", 
      FractionBox["S7", "Kms7"], "+", 
      FractionBox["P7", "Kmp7"]}], ")"}], "*", 
    RowBox[{"(", 
     RowBox[{"1", "+", 
      FractionBox["S8", "Kms8"], "+", 
      FractionBox["P8", "Kmp8"]}], ")"}]}]]}]], "Input",
 CellChangeTimes->{{3.4903498875625*^9, 3.4903498885625*^9}, 
   3.493531846421875*^9, {3.4935324259375*^9, 3.493532498484375*^9}, {
   3.50857315153125*^9, 3.508573287203125*^9}, {3.508573623421875*^9, 
   3.5085736880625*^9}},
 CellLabel->"In[93]:=",ExpressionUUID->"44cc4dc8-fa5f-47a6-a1fc-480ead1af464"],

Cell[BoxData[
 RowBox[{
  RowBox[{"VLCAD", "[", 
   RowBox[{
   "sf_", ",", "V_", ",", "Kms1_", ",", "Kms2_", ",", "Kms3_", ",", "Kms4_", 
    ",", "Kmp1_", ",", "Kmp2_", ",", "Kmp3_", ",", "Kmp4_", ",", "Keq_", ",", 
    "S1_", ",", "S2_", ",", "S3_", ",", "S4_", ",", "P1_", ",", "P2_", ",", 
    "P3_", ",", "P4_"}], "]"}], ":=", 
  FractionBox[
   RowBox[{"sf", "*", "V", "*", 
    RowBox[{"(", 
     RowBox[{
      FractionBox[
       RowBox[{"S1", "*", 
        RowBox[{"(", 
         RowBox[{"S4", "-", "P4"}], ")"}]}], 
       RowBox[{"Kms1", "*", "Kms4"}]], "-", 
      FractionBox[
       RowBox[{"P1", "*", "P4"}], 
       RowBox[{"Kms1", "*", "Kms4", "*", "Keq"}]]}], ")"}]}], 
   RowBox[{
    RowBox[{"(", 
     RowBox[{"1", "+", 
      FractionBox["S1", "Kms1"], "+", 
      FractionBox["P1", "Kmp1"], "+", 
      FractionBox["S2", "Kms2"], "+", 
      FractionBox["P2", "Kmp2"], "+", 
      FractionBox["S3", "Kms3"], "+", 
      FractionBox["P3", "Kmp3"]}], ")"}], "*", 
    RowBox[{"(", 
     RowBox[{"1", "+", 
      FractionBox[
       RowBox[{"(", 
        RowBox[{"S4", "-", "P4"}], ")"}], "Kms4"], "+", 
      FractionBox["P4", "Kmp4"]}], ")"}]}]]}]], "Input",
 CellChangeTimes->{{3.490349898546875*^9, 3.490349901765625*^9}, 
   3.490350000359375*^9, {3.49189912965625*^9, 3.491899138796875*^9}, {
   3.49353681325*^9, 3.4935368254375*^9}, {3.49353687090625*^9, 
   3.4935369268125*^9}, {3.4976802293125*^9, 3.497680240421875*^9}},
 CellLabel->"In[94]:=",ExpressionUUID->"644e2d1f-80ac-4d10-b6fc-adf6ed462cc1"],

Cell[BoxData[
 RowBox[{
  RowBox[{"LCAD", "[", 
   RowBox[{
   "sf_", ",", "V_", ",", "Kms1_", ",", "Kms2_", ",", "Kms3_", ",", "Kms4_", 
    ",", "Kms5_", ",", "Kms6_", ",", "Kmp1_", ",", "Kmp2_", ",", "Kmp3_", ",",
     "Kmp4_", ",", "Kmp5_", ",", "Kmp6_", ",", "Keq_", ",", "S1_", ",", "S2_",
     ",", "S3_", ",", "S4_", ",", "S5_", ",", "S6_", ",", "P1_", ",", "P2_", 
    ",", "P3_", ",", "P4_", ",", "P5_", ",", "P6_"}], "]"}], ":=", 
  FractionBox[
   RowBox[{"sf", "*", "V", "*", 
    RowBox[{"(", 
     RowBox[{
      FractionBox[
       RowBox[{"S1", "*", 
        RowBox[{"(", 
         RowBox[{"S6", "-", "P6"}], ")"}]}], 
       RowBox[{"Kms1", "*", "Kms6"}]], "-", 
      FractionBox[
       RowBox[{"P1", "*", "P6"}], 
       RowBox[{"Kms1", "*", "Kms6", "*", "Keq"}]]}], ")"}]}], 
   RowBox[{
    RowBox[{"(", 
     RowBox[{"1", "+", 
      FractionBox["S1", "Kms1"], "+", 
      FractionBox["P1", "Kmp1"], "+", 
      FractionBox["S2", "Kms2"], "+", 
      FractionBox["P2", "Kmp2"], "+", 
      FractionBox["S3", "Kms3"], "+", 
      FractionBox["P3", "Kmp3"], "+", 
      FractionBox["S4", "Kms4"], "+", 
      FractionBox["P4", "Kmp4"], "+", 
      FractionBox["S5", "Kms5"], "+", 
      FractionBox["P5", "Kmp5"]}], ")"}], "*", 
    RowBox[{"(", 
     RowBox[{"1", "+", 
      FractionBox[
       RowBox[{"(", 
        RowBox[{"S6", "-", "P6"}], ")"}], "Kms6"], "+", 
      FractionBox["P6", "Kmp6"]}], ")"}]}]]}]], "Input",
 CellChangeTimes->{{3.490349903375*^9, 3.490349903765625*^9}, 
   3.490349992484375*^9, {3.491899136109375*^9, 3.491899143890625*^9}, {
   3.493540040140625*^9, 3.493540092375*^9}, {3.49768032953125*^9, 
   3.497680344125*^9}},
 CellLabel->"In[95]:=",ExpressionUUID->"51490068-d40f-4616-afe6-8ed7767bc8bc"],

Cell[BoxData[
 RowBox[{
  RowBox[{"MCAD", "[", 
   RowBox[{
   "sf_", ",", "V_", ",", "Kms1_", ",", "Kms2_", ",", "Kms3_", ",", "Kms4_", 
    ",", "Kms5_", ",", "Kms6_", ",", "Kmp1_", ",", "Kmp2_", ",", "Kmp3_", ",",
     "Kmp4_", ",", "Kmp5_", ",", "Kmp6_", ",", "Keq_", ",", "S1_", ",", "S2_",
     ",", "S3_", ",", "S4_", ",", "S5_", ",", "S6_", ",", "P1_", ",", "P2_", 
    ",", "P3_", ",", "P4_", ",", "P5_", ",", "P6_"}], "]"}], ":=", 
  FractionBox[
   RowBox[{"sf", "*", "V", "*", 
    RowBox[{"(", 
     RowBox[{
      FractionBox[
       RowBox[{"S1", "*", 
        RowBox[{"(", 
         RowBox[{"S6", "-", "P6"}], ")"}]}], 
       RowBox[{"Kms1", "*", "Kms6"}]], "-", 
      FractionBox[
       RowBox[{"P1", "*", "P6"}], 
       RowBox[{"Kms1", "*", "Kms6", "*", "Keq"}]]}], ")"}]}], 
   RowBox[{
    RowBox[{"(", 
     RowBox[{"1", "+", 
      FractionBox["S1", "Kms1"], "+", 
      FractionBox["P1", "Kmp1"], "+", 
      FractionBox["S2", "Kms2"], "+", 
      FractionBox["P2", "Kmp2"], "+", 
      FractionBox["S3", "Kms3"], "+", 
      FractionBox["P3", "Kmp3"], "+", 
      FractionBox["S4", "Kms4"], "+", 
      FractionBox["P4", "Kmp4"], "+", 
      FractionBox["S5", "Kms5"], "+", 
      FractionBox["P5", "Kmp5"]}], ")"}], "*", 
    RowBox[{"(", 
     RowBox[{"1", "+", 
      FractionBox[
       RowBox[{"(", 
        RowBox[{"S6", "-", "P6"}], ")"}], "Kms6"], "+", 
      FractionBox["P6", "Kmp6"]}], ")"}]}]]}]], "Input",
 CellChangeTimes->{{3.490349906171875*^9, 3.49034990665625*^9}, 
   3.490349983*^9, {3.49189915071875*^9, 3.49189915384375*^9}, {
   3.49354199765625*^9, 3.493542007203125*^9}, {3.49768035121875*^9, 
   3.497680360234375*^9}, 3.497680762921875*^9},
 CellLabel->"In[96]:=",ExpressionUUID->"b4ab62a6-33b7-4b16-bcca-c53ae51a2133"],

Cell[BoxData[
 RowBox[{
  RowBox[{"SCAD", "[", 
   RowBox[{
   "sf_", ",", "V_", ",", "Kms1_", ",", "Kms2_", ",", "Kms3_", ",", "Kmp1_", 
    ",", "Kmp2_", ",", "Kmp3_", ",", "Keq_", ",", "S1_", ",", "S2_", ",", 
    "S3_", ",", "P1_", ",", "P2_", ",", "P3_"}], "]"}], ":=", 
  FractionBox[
   RowBox[{"sf", "*", "V", "*", 
    RowBox[{"(", 
     RowBox[{
      FractionBox[
       RowBox[{"S1", "*", 
        RowBox[{"(", 
         RowBox[{"S3", "-", "P3"}], ")"}]}], 
       RowBox[{"Kms1", "*", "Kms3"}]], "-", 
      FractionBox[
       RowBox[{"P1", "*", "P3"}], 
       RowBox[{"Kms1", "*", "Kms3", "*", "Keq"}]]}], ")"}]}], 
   RowBox[{
    RowBox[{"(", 
     RowBox[{"1", "+", 
      FractionBox["S1", "Kms1"], "+", 
      FractionBox["P1", "Kmp1"], "+", 
      FractionBox["S2", "Kms2"], "+", 
      FractionBox["P2", "Kmp2"]}], ")"}], "*", 
    RowBox[{"(", 
     RowBox[{"1", "+", 
      FractionBox[
       RowBox[{"(", 
        RowBox[{"S3", "-", "P3"}], ")"}], "Kms3"], "+", 
      FractionBox["P3", "Kmp3"]}], ")"}]}]]}]], "Input",
 CellChangeTimes->{{3.49034990809375*^9, 3.49034990921875*^9}, 
   3.490349975859375*^9, {3.49189916021875*^9, 3.491899162671875*^9}, {
   3.49354259003125*^9, 3.4935425988125*^9}, {3.497680365234375*^9, 
   3.497680376546875*^9}},
 CellLabel->"In[97]:=",ExpressionUUID->"fb4a3454-74fb-44e6-9746-3615c64a5631"],

Cell[BoxData[
 RowBox[{
  RowBox[{"CROT", "[", 
   RowBox[{
   "sf_", ",", "V_", ",", "Kms1_", ",", "Kms2_", ",", "Kms3_", ",", "Kms4_", 
    ",", "Kms5_", ",", "Kms6_", ",", "Kms7_", ",", "Kmp1_", ",", "Kmp2_", ",",
     "Kmp3_", ",", "Kmp4_", ",", "Kmp5_", ",", "Kmp6_", ",", "Kmp7_", ",", 
    "Ki1_", ",", "Keq_", ",", "S1_", ",", "S2_", ",", "S3_", ",", "S4_", ",", 
    "S5_", ",", "S6_", ",", "S7_", ",", "P1_", ",", "P2_", ",", "P3_", ",", 
    "P4_", ",", "P5_", ",", "P6_", ",", "P7_", ",", "I1_"}], "]"}], ":=", 
  FractionBox[
   RowBox[{"sf", "*", "V", "*", 
    RowBox[{"(", 
     RowBox[{
      FractionBox["S1", "Kms1"], "-", 
      FractionBox["P1", 
       RowBox[{"Kms1", "*", "Keq"}]]}], ")"}]}], 
   RowBox[{"1", "+", 
    FractionBox["S1", "Kms1"], "+", 
    FractionBox["P1", "Kmp1"], "+", 
    FractionBox["S2", "Kms2"], "+", 
    FractionBox["P2", "Kmp2"], "+", 
    FractionBox["S3", "Kms3"], "+", 
    FractionBox["P3", "Kmp3"], "+", 
    FractionBox["S4", "Kms4"], "+", 
    FractionBox["P4", "Kmp4"], "+", 
    FractionBox["S5", "Kms5"], "+", 
    FractionBox["P5", "Kmp5"], "+", 
    FractionBox["S6", "Kms6"], "+", 
    FractionBox["P6", "Kmp6"], "+", 
    FractionBox["S7", "Kms7"], "+", 
    FractionBox["P7", "Kmp7"], "+", 
    FractionBox["I1", "Ki1"]}]]}]], "Input",
 CellChangeTimes->{{3.490349926671875*^9, 3.49034992771875*^9}, {
  3.494142515140625*^9, 3.4941425468125*^9}, {3.4941426298125*^9, 
  3.494142738453125*^9}, {3.494142792921875*^9, 3.494142960015625*^9}, {
  3.494143271*^9, 3.494143294015625*^9}, {3.520742791984375*^9, 
  3.520742826421875*^9}, {3.520743030625*^9, 3.520743040671875*^9}},
 CellLabel->"In[98]:=",ExpressionUUID->"7af20f79-2684-4fd7-8398-bdd9448680d0"],

Cell[BoxData[
 RowBox[{
  RowBox[{"MSCHAD", "[", 
   RowBox[{
   "sf_", ",", "V_", ",", "Kms1_", ",", "Kms2_", ",", "Kms3_", ",", "Kms4_", 
    ",", "Kms5_", ",", "Kms6_", ",", "Kms7_", ",", "Kms8_", ",", "Kmp1_", ",",
     "Kmp2_", ",", "Kmp3_", ",", "Kmp4_", ",", "Kmp5_", ",", "Kmp6_", ",", 
    "Kmp7_", ",", "Kmp8_", ",", "Keq_", ",", "S1_", ",", "S2_", ",", "S3_", 
    ",", "S4_", ",", "S5_", ",", "S6_", ",", "S7_", ",", "S8_", ",", "P1_", 
    ",", "P2_", ",", "P3_", ",", "P4_", ",", "P5_", ",", "P6_", ",", "P7_", 
    ",", "P8_"}], "]"}], ":=", 
  FractionBox[
   RowBox[{"sf", "*", "V", "*", 
    RowBox[{"(", 
     RowBox[{
      FractionBox[
       RowBox[{"S1", "*", 
        RowBox[{"(", 
         RowBox[{"S8", "-", "P8"}], ")"}]}], 
       RowBox[{"Kms1", "*", "Kms8"}]], "-", 
      FractionBox[
       RowBox[{"P1", "*", "P8"}], 
       RowBox[{"Kms1", "*", "Kms8", "*", "Keq"}]]}], ")"}]}], 
   RowBox[{
    RowBox[{"(", 
     RowBox[{"1", "+", 
      FractionBox["S1", "Kms1"], "+", 
      FractionBox["P1", "Kmp1"], "+", 
      FractionBox["S2", "Kms2"], "+", 
      FractionBox["P2", "Kmp2"], "+", 
      FractionBox["S3", "Kms3"], "+", 
      FractionBox["P3", "Kmp3"], "+", 
      FractionBox["S4", "Kms4"], "+", 
      FractionBox["P4", "Kmp4"], "+", 
      FractionBox["S5", "Kms5"], "+", 
      FractionBox["P5", "Kmp5"], "+", 
      FractionBox["S6", "Kms6"], "+", 
      FractionBox["P6", "Kmp6"], "+", 
      FractionBox["S7", "Kms7"], "+", 
      FractionBox["P7", "Kmp7"]}], ")"}], "*", 
    RowBox[{"(", 
     RowBox[{"1", "+", 
      FractionBox[
       RowBox[{"(", 
        RowBox[{"S8", "-", "P8"}], ")"}], "Kms8"], "+", 
      FractionBox["P8", "Kmp8"]}], ")"}]}]]}]], "Input",
 CellChangeTimes->{{3.49034994053125*^9, 3.490349942140625*^9}, 
   3.494234091765625*^9, {3.494235304390625*^9, 3.494235400015625*^9}, {
   3.49768099765625*^9, 3.497681009390625*^9}},
 CellLabel->"In[99]:=",ExpressionUUID->"2ade593c-e4c0-478d-8eaf-e9c919d9d895"],

Cell[BoxData[
 RowBox[{
  RowBox[{"MCKATA", "[", 
   RowBox[{
   "sf_", ",", "V_", ",", "Kms1_", ",", "Kms2_", ",", "Kms3_", ",", "Kms4_", 
    ",", "Kms5_", ",", "Kms6_", ",", "Kms7_", ",", "Kms8_", ",", "Kmp1_", ",",
     "Kmp2_", ",", "Kmp3_", ",", "Kmp4_", ",", "Kmp5_", ",", "Kmp6_", ",", 
    "Kmp7_", ",", "Kmp8_", ",", "Keq_", ",", "S1_", ",", "S2_", ",", "S3_", 
    ",", "S4_", ",", "S5_", ",", "S6_", ",", "S7_", ",", "S8_", ",", "P1_", 
    ",", "P2_", ",", "P3_", ",", "P4_", ",", "P5_", ",", "P6_", ",", "P7_", 
    ",", "P8_"}], "]"}], ":=", 
  RowBox[{
   RowBox[{"(", 
    RowBox[{"sf", "*", "V", "*", 
     RowBox[{"(", 
      RowBox[{
       FractionBox[
        RowBox[{"S1", "*", "S8"}], 
        RowBox[{"Kms1", "*", "Kms8"}]], "-", 
       FractionBox[
        RowBox[{"P1", "*", "P8"}], 
        RowBox[{"Kms1", "*", "Kms8", "*", "Keq"}]]}], ")"}]}], ")"}], "/", 
   RowBox[{"(", 
    RowBox[{
     RowBox[{"(", 
      RowBox[{"1", "+", 
       FractionBox["S1", "Kms1"], "+", 
       FractionBox["P1", "Kmp1"], "+", 
       FractionBox["S2", "Kms2"], "+", 
       FractionBox["P2", "Kmp2"], "+", 
       FractionBox["S3", "Kms3"], "+", 
       FractionBox["P3", "Kmp3"], "+", 
       FractionBox["S4", "Kms4"], "+", 
       FractionBox["P4", "Kmp4"], "+", 
       FractionBox["S5", "Kms5"], "+", 
       FractionBox["P5", "Kmp5"], "+", 
       FractionBox["S6", "Kms6"], "+", 
       FractionBox["P6", "Kmp6"], "+", 
       FractionBox["S7", "Kms7"], "+", 
       FractionBox["P7", "Kmp7"], "+", 
       FractionBox["P8", "Kmp8"]}], ")"}], "*", 
     RowBox[{"(", 
      RowBox[{"1", "+", 
       FractionBox["S8", "Kms8"], "+", 
       FractionBox["P8", "Kmp8"]}], ")"}]}], ")"}]}]}]], "Input",
 CellChangeTimes->{{3.49034994896875*^9, 3.490349951140625*^9}, 
   3.494302106984375*^9, {3.49481839628125*^9, 3.4948184140625*^9}},
 CellLabel->
  "In[100]:=",ExpressionUUID->"695562d8-b36a-498c-95db-6427d4bd7804"],

Cell[BoxData[
 RowBox[{
  RowBox[{"MCKATB", "[", 
   RowBox[{
   "sf_", ",", "V_", ",", "Kms1_", ",", "Kms2_", ",", "Kms3_", ",", "Kms4_", 
    ",", "Kms5_", ",", "Kms6_", ",", "Kms7_", ",", "Kms8_", ",", "Kmp1_", ",",
     "Kmp2_", ",", "Kmp3_", ",", "Kmp4_", ",", "Kmp5_", ",", "Kmp6_", ",", 
    "Kmp7_", ",", "Kmp8_", ",", "Keq_", ",", "S1_", ",", "S2_", ",", "S3_", 
    ",", "S4_", ",", "S5_", ",", "S6_", ",", "S7_", ",", "S8_", ",", "P1_", 
    ",", "P2_", ",", "P3_", ",", "P4_", ",", "P5_", ",", "P6_", ",", "P7_", 
    ",", "P8_"}], "]"}], ":=", 
  RowBox[{
   RowBox[{"(", 
    RowBox[{"sf", "*", "V", "*", 
     RowBox[{"(", 
      RowBox[{
       FractionBox[
        RowBox[{"S1", "*", "S8"}], 
        RowBox[{"Kms1", "*", "Kms8"}]], "-", 
       FractionBox[
        RowBox[{"P8", "*", "P8"}], 
        RowBox[{"Kms1", "*", "Kms8", "*", "Keq"}]]}], ")"}]}], ")"}], "/", 
   RowBox[{"(", 
    RowBox[{
     RowBox[{"(", 
      RowBox[{"1", "+", 
       FractionBox["S1", "Kms1"], "+", 
       FractionBox["P1", "Kmp1"], "+", 
       FractionBox["S2", "Kms2"], "+", 
       FractionBox["P2", "Kmp2"], "+", 
       FractionBox["S3", "Kms3"], "+", 
       FractionBox["P3", "Kmp3"], "+", 
       FractionBox["S4", "Kms4"], "+", 
       FractionBox["P4", "Kmp4"], "+", 
       FractionBox["S5", "Kms5"], "+", 
       FractionBox["P5", "Kmp5"], "+", 
       FractionBox["S6", "Kms6"], "+", 
       FractionBox["P6", "Kmp6"], "+", 
       FractionBox["S7", "Kms7"], "+", 
       FractionBox["P7", "Kmp7"], "+", 
       FractionBox["P8", "Kmp8"]}], ")"}], "*", 
     RowBox[{"(", 
      RowBox[{"1", "+", 
       FractionBox["S8", "Kms8"], "+", 
       FractionBox["P8", "Kmp8"]}], ")"}]}], ")"}]}]}]], "Input",
 CellChangeTimes->{{3.494818427515625*^9, 3.49481844140625*^9}},
 CellLabel->
  "In[101]:=",ExpressionUUID->"b21983fb-49f4-4b07-a762-697409a383a1"],

Cell[BoxData[
 RowBox[{
  RowBox[{"MTP", "[", 
   RowBox[{
   "sf_", ",", "V_", ",", "Kms1_", ",", "Kms2_", ",", "Kms3_", ",", "Kms4_", 
    ",", "Kms5_", ",", "Kms7_", ",", "Kms8_", ",", "Kmp1_", ",", "Kmp2_", ",",
     "Kmp3_", ",", "Kmp4_", ",", "Kmp5_", ",", "Kmp6_", ",", "Kmp7_", ",", 
    "Kmp8_", ",", "Ki1_", ",", "Keq_", ",", "S1_", ",", "S2_", ",", "S3_", 
    ",", "S4_", ",", "S5_", ",", "S7_", ",", "S8_", ",", "P1_", ",", "P2_", 
    ",", "P3_", ",", "P4_", ",", "P5_", ",", "P6_", ",", "P7_", ",", "P8_", 
    ",", "I1_"}], "]"}], ":=", 
  RowBox[{
   RowBox[{"(", 
    RowBox[{"sf", "*", "V", "*", 
     RowBox[{"(", 
      RowBox[{
       FractionBox[
        RowBox[{"S1", "*", 
         RowBox[{"(", 
          RowBox[{"S7", "-", "P7"}], ")"}], "*", "S8"}], 
        RowBox[{"Kms1", "*", "Kms7", "*", "Kms8"}]], "-", 
       FractionBox[
        RowBox[{"P1", "*", "P7", "*", "P8"}], 
        RowBox[{"Kms1", "*", "Kms7", "*", "Kms8", "*", "Keq"}]]}], ")"}]}], 
    ")"}], "/", 
   RowBox[{"(", 
    RowBox[{
     RowBox[{"(", 
      RowBox[{"1", "+", 
       FractionBox["S1", "Kms1"], "+", 
       FractionBox["P1", "Kmp1"], "+", 
       FractionBox["S2", "Kms2"], "+", 
       FractionBox["P2", "Kmp2"], "+", 
       FractionBox["S3", "Kms3"], "+", 
       FractionBox["P3", "Kmp3"], "+", 
       FractionBox["S4", "Kms4"], "+", 
       FractionBox["P4", "Kmp4"], "+", 
       FractionBox["S5", "Kms5"], "+", 
       FractionBox["P5", "Kmp5"], "+", 
       FractionBox["P6", "Kmp6"], "+", 
       FractionBox["I1", "Ki1"]}], ")"}], "*", 
     RowBox[{"(", 
      RowBox[{"1", "+", 
       FractionBox[
        RowBox[{"(", 
         RowBox[{"S7", "-", "P7"}], ")"}], "Kms7"], "+", 
       FractionBox["P7", "Kmp7"]}], ")"}], "*", 
     RowBox[{"(", 
      RowBox[{"1", "+", 
       FractionBox["S8", "Kms8"], "+", 
       FractionBox["P8", "Kmp8"]}], ")"}]}], ")"}]}]}]], "Input",
 CellChangeTimes->{{3.49189457996875*^9, 3.49189458140625*^9}, 
   3.494821359078125*^9, {3.4948214065*^9, 3.4948217809375*^9}, {
   3.49482194884375*^9, 3.494821980515625*^9}, {3.494822668890625*^9, 
   3.49482267875*^9}, {3.494828226671875*^9, 3.494828382671875*^9}, {
   3.49768104928125*^9, 3.4976810615625*^9}, {3.521171849335596*^9, 
   3.521171870032557*^9}},
 CellLabel->
  "In[102]:=",ExpressionUUID->"16b71fc7-21dd-430e-9168-ea4efa2a7c67"],

Cell[BoxData[
 RowBox[{
  RowBox[{"RES", "[", 
   RowBox[{"Ks_", ",", "S_", ",", "K1_"}], "]"}], ":=", 
  RowBox[{"Ks", "*", 
   RowBox[{"(", 
    RowBox[{"S", "-", "K1"}], ")"}]}]}]], "Input",
 CellChangeTimes->{{3.490349959703125*^9, 3.490349960125*^9}, 
   3.490352018328125*^9},
 CellLabel->
  "In[103]:=",ExpressionUUID->"ab492a5b-8f88-4459-96cd-bbc045bded9a"],

Cell[TextData[StyleBox["Define the differential equations",
 FontSize->24,
 FontWeight->"Bold"]], "Text",
 CellChangeTimes->{{3.480327618984375*^9, 3.48032763234375*^9}, {
  3.4803298023125*^9, 3.48032980303125*^9}, {3.737355387664946*^9, 
  3.7373553912401505`*^9}},
 FontSize->16,ExpressionUUID->"b53fc1ed-147a-4f3c-a559-1266eee3f57d"],

Cell[BoxData[{
 RowBox[{
  RowBox[{
   RowBox[{"Odes", "=", 
    RowBox[{"{", "\[IndentingNewLine]", 
     RowBox[{
      RowBox[{
       RowBox[{
        RowBox[{"C16AcylCarCYT", "'"}], "[", "t", "]"}], "\[Equal]", 
       FractionBox[
        RowBox[{"vcpt1C16", "-", "vcactC16"}], "VCYT"]}], ",", 
      "\[IndentingNewLine]", 
      RowBox[{
       RowBox[{
        RowBox[{"C16AcylCarMAT", "'"}], "[", "t", "]"}], "\[Equal]", 
       FractionBox[
        RowBox[{"vcactC16", "-", "vcpt2C16"}], "VMAT"]}], ",", 
      "\[IndentingNewLine]", 
      RowBox[{
       RowBox[{
        RowBox[{"C16AcylCoAMAT", "'"}], "[", "t", "]"}], "\[Equal]", 
       FractionBox[
        RowBox[{"vcpt2C16", "-", "vvlcadC16", "-", "vlcadC16"}], "VMAT"]}], 
      ",", "\[IndentingNewLine]", 
      RowBox[{
       RowBox[{
        RowBox[{"C16EnoylCoAMAT", "'"}], "[", "t", "]"}], "\[Equal]", 
       FractionBox[
        RowBox[{
        "vvlcadC16", "+", "vlcadC16", "-", "vcrotC16", "-", "vmtpC16"}], 
        "VMAT"]}], ",", "\[IndentingNewLine]", 
      RowBox[{
       RowBox[{
        RowBox[{"C16HydroxyacylCoAMAT", "'"}], "[", "t", "]"}], "\[Equal]", 
       FractionBox[
        RowBox[{"vcrotC16", "-", "vmschadC16"}], "VMAT"]}], ",", 
      "\[IndentingNewLine]", 
      RowBox[{
       RowBox[{
        RowBox[{"C16KetoacylCoAMAT", "'"}], "[", "t", "]"}], "\[Equal]", 
       FractionBox[
        RowBox[{"vmschadC16", "-", "vmckatC16"}], "VMAT"]}], ",", 
      "\[IndentingNewLine]", 
      RowBox[{
       RowBox[{
        RowBox[{"C14AcylCarCYT", "'"}], "[", "t", "]"}], "\[Equal]", 
       FractionBox[
        RowBox[{"-", "vcactC14"}], "VCYT"]}], ",", "\[IndentingNewLine]", 
      RowBox[{
       RowBox[{
        RowBox[{"C14AcylCarMAT", "'"}], "[", "t", "]"}], "\[Equal]", 
       FractionBox[
        RowBox[{"vcactC14", "-", "vcpt2C14"}], "VMAT"]}], ",", 
      "\[IndentingNewLine]", 
      RowBox[{
       RowBox[{
        RowBox[{"C14AcylCoAMAT", "'"}], "[", "t", "]"}], "\[Equal]", 
       FractionBox[
        RowBox[{
        "vcpt2C14", "+", "vmtpC16", "+", "vmckatC16", "-", "vvlcadC14", "-", 
         "vlcadC14"}], "VMAT"]}], ",", "\[IndentingNewLine]", 
      RowBox[{
       RowBox[{
        RowBox[{"C14EnoylCoAMAT", "'"}], "[", "t", "]"}], "\[Equal]", 
       FractionBox[
        RowBox[{
        "vvlcadC14", "+", "vlcadC14", "-", "vcrotC14", "-", "vmtpC14"}], 
        "VMAT"]}], ",", "\[IndentingNewLine]", 
      RowBox[{
       RowBox[{
        RowBox[{"C14HydroxyacylCoAMAT", "'"}], "[", "t", "]"}], "\[Equal]", 
       FractionBox[
        RowBox[{"vcrotC14", "-", "vmschadC14"}], "VMAT"]}], ",", 
      "\[IndentingNewLine]", 
      RowBox[{
       RowBox[{
        RowBox[{"C14KetoacylCoAMAT", "'"}], "[", "t", "]"}], "\[Equal]", 
       FractionBox[
        RowBox[{"vmschadC14", "-", "vmckatC14"}], "VMAT"]}], ",", 
      "\[IndentingNewLine]", 
      RowBox[{
       RowBox[{
        RowBox[{"C12AcylCarCYT", "'"}], "[", "t", "]"}], "\[Equal]", 
       FractionBox[
        RowBox[{"-", "vcactC12"}], "VCYT"]}], ",", "\[IndentingNewLine]", 
      RowBox[{
       RowBox[{
        RowBox[{"C12AcylCarMAT", "'"}], "[", "t", "]"}], "\[Equal]", 
       FractionBox[
        RowBox[{"vcactC12", "-", "vcpt2C12"}], "VMAT"]}], ",", 
      "\[IndentingNewLine]", 
      RowBox[{
       RowBox[{
        RowBox[{"C12AcylCoAMAT", "'"}], "[", "t", "]"}], "\[Equal]", 
       FractionBox[
        RowBox[{
        "vcpt2C12", "+", "vmtpC14", "+", "vmckatC14", "-", "vvlcadC12", "-", 
         "vlcadC12", "-", "vmcadC12"}], "VMAT"]}], ",", "\[IndentingNewLine]", 
      RowBox[{
       RowBox[{
        RowBox[{"C12EnoylCoAMAT", "'"}], "[", "t", "]"}], "\[Equal]", 
       FractionBox[
        RowBox[{
        "vvlcadC12", "+", "vlcadC12", "+", "vmcadC12", "-", "vcrotC12", "-", 
         "vmtpC12"}], "VMAT"]}], ",", "\[IndentingNewLine]", 
      RowBox[{
       RowBox[{
        RowBox[{"C12HydroxyacylCoAMAT", "'"}], "[", "t", "]"}], "\[Equal]", 
       FractionBox[
        RowBox[{"vcrotC12", "-", "vmschadC12"}], "VMAT"]}], ",", 
      "\[IndentingNewLine]", 
      RowBox[{
       RowBox[{
        RowBox[{"C12KetoacylCoAMAT", "'"}], "[", "t", "]"}], "\[Equal]", 
       FractionBox[
        RowBox[{"vmschadC12", "-", "vmckatC12"}], "VMAT"]}], ",", 
      "\[IndentingNewLine]", 
      RowBox[{
       RowBox[{
        RowBox[{"C10AcylCarCYT", "'"}], "[", "t", "]"}], "\[Equal]", 
       FractionBox[
        RowBox[{"-", "vcactC10"}], "VCYT"]}], ",", "\[IndentingNewLine]", 
      RowBox[{
       RowBox[{
        RowBox[{"C10AcylCarMAT", "'"}], "[", "t", "]"}], "\[Equal]", 
       FractionBox[
        RowBox[{"vcactC10", "-", "vcpt2C10"}], "VMAT"]}], ",", 
      "\[IndentingNewLine]", 
      RowBox[{
       RowBox[{
        RowBox[{"C10AcylCoAMAT", "'"}], "[", "t", "]"}], "\[Equal]", 
       FractionBox[
        RowBox[{
        "vcpt2C10", "+", "vmtpC12", "+", "vmckatC12", "-", "vlcadC10", "-", 
         "vmcadC10"}], "VMAT"]}], ",", "\[IndentingNewLine]", 
      RowBox[{
       RowBox[{
        RowBox[{"C10EnoylCoAMAT", "'"}], "[", "t", "]"}], "\[Equal]", 
       FractionBox[
        RowBox[{
        "vlcadC10", "+", "vmcadC10", "-", "vcrotC10", "-", "vmtpC10"}], 
        "VMAT"]}], ",", "\[IndentingNewLine]", 
      RowBox[{
       RowBox[{
        RowBox[{"C10HydroxyacylCoAMAT", "'"}], "[", "t", "]"}], "\[Equal]", 
       FractionBox[
        RowBox[{"vcrotC10", "-", "vmschadC10"}], "VMAT"]}], ",", 
      "\[IndentingNewLine]", 
      RowBox[{
       RowBox[{
        RowBox[{"C10KetoacylCoAMAT", "'"}], "[", "t", "]"}], "\[Equal]", 
       FractionBox[
        RowBox[{"vmschadC10", "-", "vmckatC10"}], "VMAT"]}], ",", 
      "\[IndentingNewLine]", 
      RowBox[{
       RowBox[{
        RowBox[{"C8AcylCarCYT", "'"}], "[", "t", "]"}], "\[Equal]", 
       FractionBox[
        RowBox[{"-", "vcactC8"}], "VCYT"]}], ",", "\[IndentingNewLine]", 
      RowBox[{
       RowBox[{
        RowBox[{"C8AcylCarMAT", "'"}], "[", "t", "]"}], "\[Equal]", 
       FractionBox[
        RowBox[{"vcactC8", "-", "vcpt2C8"}], "VMAT"]}], ",", 
      "\[IndentingNewLine]", 
      RowBox[{
       RowBox[{
        RowBox[{"C8AcylCoAMAT", "'"}], "[", "t", "]"}], "\[Equal]", 
       FractionBox[
        RowBox[{
        "vcpt2C8", "+", "vmtpC10", "+", "vmckatC10", "-", "vlcadC8", "-", 
         "vmcadC8"}], "VMAT"]}], ",", "\[IndentingNewLine]", 
      RowBox[{
       RowBox[{
        RowBox[{"C8EnoylCoAMAT", "'"}], "[", "t", "]"}], "\[Equal]", 
       FractionBox[
        RowBox[{"vlcadC8", "+", "vmcadC8", "-", "vcrotC8", "-", "vmtpC8"}], 
        "VMAT"]}], ",", "\[IndentingNewLine]", 
      RowBox[{
       RowBox[{
        RowBox[{"C8HydroxyacylCoAMAT", "'"}], "[", "t", "]"}], "\[Equal]", 
       FractionBox[
        RowBox[{"vcrotC8", "-", "vmschadC8"}], "VMAT"]}], ",", 
      "\[IndentingNewLine]", 
      RowBox[{
       RowBox[{
        RowBox[{"C8KetoacylCoAMAT", "'"}], "[", "t", "]"}], "\[Equal]", 
       FractionBox[
        RowBox[{"vmschadC8", "-", "vmckatC8"}], "VMAT"]}], ",", 
      "\[IndentingNewLine]", 
      RowBox[{
       RowBox[{
        RowBox[{"C6AcylCarCYT", "'"}], "[", "t", "]"}], "\[Equal]", 
       FractionBox[
        RowBox[{"-", "vcactC6"}], "VCYT"]}], ",", "\[IndentingNewLine]", 
      RowBox[{
       RowBox[{
        RowBox[{"C6AcylCarMAT", "'"}], "[", "t", "]"}], "\[Equal]", 
       FractionBox[
        RowBox[{"vcactC6", "-", "vcpt2C6"}], "VMAT"]}], ",", 
      "\[IndentingNewLine]", 
      RowBox[{
       RowBox[{
        RowBox[{"C6AcylCoAMAT", "'"}], "[", "t", "]"}], "\[Equal]", 
       FractionBox[
        RowBox[{
        "vcpt2C6", "+", "vmtpC8", "+", "vmckatC8", "-", "vmcadC6", "-", 
         "vscadC6"}], "VMAT"]}], ",", "\[IndentingNewLine]", 
      RowBox[{
       RowBox[{
        RowBox[{"C6EnoylCoAMAT", "'"}], "[", "t", "]"}], "\[Equal]", 
       FractionBox[
        RowBox[{"vmcadC6", "+", "vscadC6", "-", "vcrotC6"}], "VMAT"]}], ",", 
      "\[IndentingNewLine]", 
      RowBox[{
       RowBox[{
        RowBox[{"C6HydroxyacylCoAMAT", "'"}], "[", "t", "]"}], "\[Equal]", 
       FractionBox[
        RowBox[{"vcrotC6", "-", "vmschadC6"}], "VMAT"]}], ",", 
      "\[IndentingNewLine]", 
      RowBox[{
       RowBox[{
        RowBox[{"C6KetoacylCoAMAT", "'"}], "[", "t", "]"}], "\[Equal]", 
       FractionBox[
        RowBox[{"vmschadC6", "-", "vmckatC6"}], "VMAT"]}], ",", 
      "\[IndentingNewLine]", 
      RowBox[{
       RowBox[{
        RowBox[{"C4AcylCarCYT", "'"}], "[", "t", "]"}], "\[Equal]", 
       FractionBox[
        RowBox[{"-", "vcactC4"}], "VCYT"]}], ",", "\[IndentingNewLine]", 
      RowBox[{
       RowBox[{
        RowBox[{"C4AcylCarMAT", "'"}], "[", "t", "]"}], "\[Equal]", 
       FractionBox[
        RowBox[{"vcactC4", "-", "vcpt2C4"}], "VMAT"]}], ",", 
      "\[IndentingNewLine]", 
      RowBox[{
       RowBox[{
        RowBox[{"C4AcylCoAMAT", "'"}], "[", "t", "]"}], "\[Equal]", 
       FractionBox[
        RowBox[{"vcpt2C4", "+", "vmckatC6", "-", "vmcadC4", "-", "vscadC4"}], 
        "VMAT"]}], ",", "\[IndentingNewLine]", 
      RowBox[{
       RowBox[{
        RowBox[{"C4EnoylCoAMAT", "'"}], "[", "t", "]"}], "\[Equal]", 
       FractionBox[
        RowBox[{"vmcadC4", "+", "vscadC4", "-", "vcrotC4"}], "VMAT"]}], ",", 
      "\[IndentingNewLine]", 
      RowBox[{
       RowBox[{
        RowBox[{"C4HydroxyacylCoAMAT", "'"}], "[", "t", "]"}], "\[Equal]", 
       FractionBox[
        RowBox[{"vcrotC4", "-", "vmschadC4"}], "VMAT"]}], ",", 
      "\[IndentingNewLine]", 
      RowBox[{
       RowBox[{
        RowBox[{"C4AcetoacylCoAMAT", "'"}], "[", "t", "]"}], "\[Equal]", 
       FractionBox[
        RowBox[{"vmschadC4", "-", "vmckatC4"}], "VMAT"]}]}], "}"}]}], ";"}], 
  "\[IndentingNewLine]"}], "\[IndentingNewLine]", 
 RowBox[{
  RowBox[{
   RowBox[{"RateEqs", "=", 
    RowBox[{"{", 
     RowBox[{
      RowBox[{"vcpt1C16", "\[Rule]", 
       RowBox[{"CPT1", "[", 
        RowBox[{
        "sfcpt1C16", ",", "Vcpt1", ",", "Kmcpt1C16AcylCoACYT", ",", 
         "Kmcpt1CarCYT", ",", "Kmcpt1C16AcylCarCYT", ",", "Kmcpt1CoACYT", ",",
          "Kicpt1MalCoACYT", ",", "Keqcpt1", ",", "C16AcylCoACYT", ",", 
         "CarCYT", ",", 
         RowBox[{"C16AcylCarCYT", "[", "t", "]"}], ",", "CoACYT", ",", 
         "MalCoACYT", ",", "ncpt1"}], "]"}]}], ",", 
      RowBox[{"vcactC16", "\[Rule]", 
       RowBox[{"CACT", "[", 
        RowBox[{
        "Vfcact", ",", "Vrcact", ",", "KmcactC16AcylCarCYT", ",", 
         "KmcactCarMAT", ",", "KmcactC16AcylCarMAT", ",", "KmcactCarCYT", ",",
          "KicactC16AcylCarCYT", ",", "KicactCarCYT", ",", "Keqcact", ",", 
         RowBox[{"C16AcylCarCYT", "[", "t", "]"}], ",", "CarMAT", ",", 
         RowBox[{"C16AcylCarMAT", "[", "t", "]"}], ",", "CarCYT"}], "]"}]}], 
      ",", "\[IndentingNewLine]", 
      RowBox[{"vcactC14", "\[Rule]", 
       RowBox[{"CACT", "[", 
        RowBox[{
        "Vfcact", ",", "Vrcact", ",", "KmcactC14AcylCarCYT", ",", 
         "KmcactCarMAT", ",", "KmcactC14AcylCarMAT", ",", "KmcactCarCYT", ",",
          "KicactC14AcylCarCYT", ",", "KicactCarCYT", ",", "Keqcact", ",", 
         RowBox[{"C14AcylCarCYT", "[", "t", "]"}], ",", "CarMAT", ",", 
         RowBox[{"C14AcylCarMAT", "[", "t", "]"}], ",", "CarCYT"}], "]"}]}], 
      ",", 
      RowBox[{"vcactC12", "\[Rule]", 
       RowBox[{"CACT", "[", 
        RowBox[{
        "Vfcact", ",", "Vrcact", ",", "KmcactC12AcylCarCYT", ",", 
         "KmcactCarMAT", ",", "KmcactC12AcylCarMAT", ",", "KmcactCarCYT", ",",
          "KicactC12AcylCarCYT", ",", "KicactCarCYT", ",", "Keqcact", ",", 
         RowBox[{"C12AcylCarCYT", "[", "t", "]"}], ",", "CarMAT", ",", 
         RowBox[{"C12AcylCarMAT", "[", "t", "]"}], ",", "CarCYT"}], "]"}]}], 
      ",", 
      RowBox[{"vcactC10", "\[Rule]", 
       RowBox[{"CACT", "[", 
        RowBox[{
        "Vfcact", ",", "Vrcact", ",", "KmcactC10AcylCarCYT", ",", 
         "KmcactCarMAT", ",", "KmcactC10AcylCarMAT", ",", "KmcactCarCYT", ",",
          "KicactC10AcylCarCYT", ",", "KicactCarCYT", ",", "Keqcact", ",", 
         RowBox[{"C10AcylCarCYT", "[", "t", "]"}], ",", "CarMAT", ",", 
         RowBox[{"C10AcylCarMAT", "[", "t", "]"}], ",", "CarCYT"}], "]"}]}], 
      ",", 
      RowBox[{"vcactC8", "\[Rule]", 
       RowBox[{"CACT", "[", 
        RowBox[{
        "Vfcact", ",", "Vrcact", ",", "KmcactC8AcylCarCYT", ",", 
         "KmcactCarMAT", ",", "KmcactC8AcylCarMAT", ",", "KmcactCarCYT", ",", 
         "KicactC8AcylCarCYT", ",", "KicactCarCYT", ",", "Keqcact", ",", 
         RowBox[{"C8AcylCarCYT", "[", "t", "]"}], ",", "CarMAT", ",", 
         RowBox[{"C8AcylCarMAT", "[", "t", "]"}], ",", "CarCYT"}], "]"}]}], 
      ",", 
      RowBox[{"vcactC6", "\[Rule]", 
       RowBox[{"CACT", "[", 
        RowBox[{
        "Vfcact", ",", "Vrcact", ",", "KmcactC6AcylCarCYT", ",", 
         "KmcactCarMAT", ",", "KmcactC6AcylCarMAT", ",", "KmcactCarCYT", ",", 
         "KicactC6AcylCarCYT", ",", "KicactCarCYT", ",", "Keqcact", ",", 
         RowBox[{"C6AcylCarCYT", "[", "t", "]"}], ",", "CarMAT", ",", 
         RowBox[{"C6AcylCarMAT", "[", "t", "]"}], ",", "CarCYT"}], "]"}]}], 
      ",", 
      RowBox[{"vcactC4", "\[Rule]", 
       RowBox[{"CACT", "[", 
        RowBox[{
        "Vfcact", ",", "Vrcact", ",", "KmcactC4AcylCarCYT", ",", 
         "KmcactCarMAT", ",", "KmcactC4AcylCarMAT", ",", "KmcactCarCYT", ",", 
         "KicactC4AcylCarCYT", ",", "KicactCarCYT", ",", "Keqcact", ",", 
         RowBox[{"C4AcylCarCYT", "[", "t", "]"}], ",", "CarMAT", ",", 
         RowBox[{"C4AcylCarMAT", "[", "t", "]"}], ",", "CarCYT"}], "]"}]}], 
      ",", 
      RowBox[{"vcpt2C16", "\[Rule]", 
       RowBox[{"CPT2", "[", 
        RowBox[{
        "sfcpt2C16", ",", "Vcpt2", ",", "Kmcpt2C16AcylCarMAT", ",", 
         "Kmcpt2C14AcylCarMAT", ",", "Kmcpt2C12AcylCarMAT", ",", 
         "Kmcpt2C10AcylCarMAT", ",", "Kmcpt2C8AcylCarMAT", ",", 
         "Kmcpt2C6AcylCarMAT", ",", "Kmcpt2C4AcylCarMAT", ",", "Kmcpt2CoAMAT",
          ",", "Kmcpt2C16AcylCoAMAT", ",", "Kmcpt2C14AcylCoAMAT", ",", 
         "Kmcpt2C12AcylCoAMAT", ",", "Kmcpt2C10AcylCoAMAT", ",", 
         "Kmcpt2C8AcylCoAMAT", ",", "Kmcpt2C6AcylCoAMAT", ",", 
         "Kmcpt2C4AcylCoAMAT", ",", "Kmcpt2CarMAT", ",", "Keqcpt2", ",", 
         RowBox[{"C16AcylCarMAT", "[", "t", "]"}], ",", 
         RowBox[{"C14AcylCarMAT", "[", "t", "]"}], ",", 
         RowBox[{"C12AcylCarMAT", "[", "t", "]"}], ",", 
         RowBox[{"C10AcylCarMAT", "[", "t", "]"}], ",", 
         RowBox[{"C8AcylCarMAT", "[", "t", "]"}], ",", 
         RowBox[{"C6AcylCarMAT", "[", "t", "]"}], ",", 
         RowBox[{"C4AcylCarMAT", "[", "t", "]"}], ",", "CoAMAT", ",", 
         RowBox[{"C16AcylCoAMAT", "[", "t", "]"}], ",", 
         RowBox[{"C14AcylCoAMAT", "[", "t", "]"}], ",", 
         RowBox[{"C12AcylCoAMAT", "[", "t", "]"}], ",", 
         RowBox[{"C10AcylCoAMAT", "[", "t", "]"}], ",", 
         RowBox[{"C8AcylCoAMAT", "[", "t", "]"}], ",", 
         RowBox[{"C6AcylCoAMAT", "[", "t", "]"}], ",", 
         RowBox[{"C4AcylCoAMAT", "[", "t", "]"}], ",", "CarMAT"}], "]"}]}], 
      ",", "\[IndentingNewLine]", 
      RowBox[{"vcpt2C14", "\[Rule]", 
       RowBox[{"CPT2", "[", 
        RowBox[{
        "sfcpt2C14", ",", "Vcpt2", ",", "Kmcpt2C14AcylCarMAT", ",", 
         "Kmcpt2C16AcylCarMAT", ",", "Kmcpt2C12AcylCarMAT", ",", 
         "Kmcpt2C10AcylCarMAT", ",", "Kmcpt2C8AcylCarMAT", ",", 
         "Kmcpt2C6AcylCarMAT", ",", "Kmcpt2C4AcylCoAMAT", ",", "Kmcpt2CoAMAT",
          ",", "Kmcpt2C14AcylCoAMAT", ",", "Kmcpt2C16AcylCoAMAT", ",", 
         "Kmcpt2C12AcylCoAMAT", ",", "Kmcpt2C10AcylCoAMAT", ",", 
         "Kmcpt2C8AcylCoAMAT", ",", "Kmcpt2C6AcylCoAMAT", ",", 
         "Kmcpt2C4AcylCoAMAT", ",", "Kmcpt2CarMAT", ",", "Keqcpt2", ",", 
         RowBox[{"C14AcylCarMAT", "[", "t", "]"}], ",", 
         RowBox[{"C16AcylCarMAT", "[", "t", "]"}], ",", 
         RowBox[{"C12AcylCarMAT", "[", "t", "]"}], ",", 
         RowBox[{"C10AcylCarMAT", "[", "t", "]"}], ",", 
         RowBox[{"C8AcylCarMAT", "[", "t", "]"}], ",", 
         RowBox[{"C6AcylCarMAT", "[", "t", "]"}], ",", 
         RowBox[{"C4AcylCarMAT", "[", "t", "]"}], ",", "CoAMAT", ",", 
         RowBox[{"C14AcylCoAMAT", "[", "t", "]"}], ",", 
         RowBox[{"C16AcylCoAMAT", "[", "t", "]"}], ",", 
         RowBox[{"C12AcylCoAMAT", "[", "t", "]"}], ",", 
         RowBox[{"C10AcylCoAMAT", "[", "t", "]"}], ",", 
         RowBox[{"C8AcylCoAMAT", "[", "t", "]"}], ",", 
         RowBox[{"C6AcylCoAMAT", "[", "t", "]"}], ",", 
         RowBox[{"C4AcylCoAMAT", "[", "t", "]"}], ",", "CarMAT"}], "]"}]}], 
      ",", 
      RowBox[{"vcpt2C12", "\[Rule]", 
       RowBox[{"CPT2", "[", 
        RowBox[{
        "sfcpt2C12", ",", "Vcpt2", ",", "Kmcpt2C12AcylCarMAT", ",", 
         "Kmcpt2C16AcylCarMAT", ",", "Kmcpt2C14AcylCarMAT", ",", 
         "Kmcpt2C10AcylCarMAT", ",", "Kmcpt2C8AcylCarMAT", ",", 
         "Kmcpt2C6AcylCarMAT", ",", "Kmcpt2C4AcylCarMAT", ",", "Kmcpt2CoAMAT",
          ",", "Kmcpt2C12AcylCoAMAT", ",", "Kmcpt2C16AcylCoAMAT", ",", 
         "Kmcpt2C14AcylCoAMAT", ",", "Kmcpt2C10AcylCoAMAT", ",", 
         "Kmcpt2C8AcylCoAMAT", ",", "Kmcpt2C6AcylCoAMAT", ",", 
         "Kmcpt2C4AcylCoAMAT", ",", "Kmcpt2CarMAT", ",", "Keqcpt2", ",", 
         RowBox[{"C12AcylCarMAT", "[", "t", "]"}], ",", 
         RowBox[{"C16AcylCarMAT", "[", "t", "]"}], ",", 
         RowBox[{"C14AcylCarMAT", "[", "t", "]"}], ",", 
         RowBox[{"C10AcylCarMAT", "[", "t", "]"}], ",", 
         RowBox[{"C8AcylCarMAT", "[", "t", "]"}], ",", 
         RowBox[{"C6AcylCarMAT", "[", "t", "]"}], ",", 
         RowBox[{"C4AcylCarMAT", "[", "t", "]"}], ",", "CoAMAT", ",", 
         RowBox[{"C12AcylCoAMAT", "[", "t", "]"}], ",", 
         RowBox[{"C16AcylCoAMAT", "[", "t", "]"}], ",", 
         RowBox[{"C14AcylCoAMAT", "[", "t", "]"}], ",", 
         RowBox[{"C10AcylCoAMAT", "[", "t", "]"}], ",", 
         RowBox[{"C8AcylCoAMAT", "[", "t", "]"}], ",", 
         RowBox[{"C6AcylCoAMAT", "[", "t", "]"}], ",", 
         RowBox[{"C4AcylCoAMAT", "[", "t", "]"}], ",", "CarMAT"}], "]"}]}], 
      ",", 
      RowBox[{"vcpt2C10", "\[Rule]", 
       RowBox[{"CPT2", "[", 
        RowBox[{
        "sfcpt2C10", ",", "Vcpt2", ",", "Kmcpt2C10AcylCarMAT", ",", 
         "Kmcpt2C16AcylCarMAT", ",", "Kmcpt2C14AcylCarMAT", ",", 
         "Kmcpt2C12AcylCarMAT", ",", "Kmcpt2C8AcylCarMAT", ",", 
         "Kmcpt2C6AcylCarMAT", ",", "Kmcpt2C4AcylCarMAT", ",", "Kmcpt2CoAMAT",
          ",", "Kmcpt2C10AcylCoAMAT", ",", "Kmcpt2C16AcylCoAMAT", ",", 
         "Kmcpt2C14AcylCoAMAT", ",", "Kmcpt2C12AcylCoAMAT", ",", 
         "Kmcpt2C8AcylCoAMAT", ",", "Kmcpt2C6AcylCoAMAT", ",", 
         "Kmcpt2C4AcylCoAMAT", ",", "Kmcpt2CarMAT", ",", "Keqcpt2", ",", 
         RowBox[{"C10AcylCarMAT", "[", "t", "]"}], ",", 
         RowBox[{"C16AcylCarMAT", "[", "t", "]"}], ",", 
         RowBox[{"C14AcylCarMAT", "[", "t", "]"}], ",", 
         RowBox[{"C12AcylCarMAT", "[", "t", "]"}], ",", 
         RowBox[{"C8AcylCarMAT", "[", "t", "]"}], ",", 
         RowBox[{"C6AcylCarMAT", "[", "t", "]"}], ",", 
         RowBox[{"C4AcylCarMAT", "[", "t", "]"}], ",", "CoAMAT", ",", 
         RowBox[{"C10AcylCoAMAT", "[", "t", "]"}], ",", 
         RowBox[{"C16AcylCoAMAT", "[", "t", "]"}], ",", 
         RowBox[{"C14AcylCoAMAT", "[", "t", "]"}], ",", 
         RowBox[{"C12AcylCoAMAT", "[", "t", "]"}], ",", 
         RowBox[{"C8AcylCoAMAT", "[", "t", "]"}], ",", 
         RowBox[{"C6AcylCoAMAT", "[", "t", "]"}], ",", 
         RowBox[{"C4AcylCoAMAT", "[", "t", "]"}], ",", "CarMAT"}], "]"}]}], 
      ",", "\[IndentingNewLine]", 
      RowBox[{"vcpt2C8", "\[Rule]", 
       RowBox[{"CPT2", "[", 
        RowBox[{
        "sfcpt2C8", ",", "Vcpt2", ",", "Kmcpt2C8AcylCarMAT", ",", 
         "Kmcpt2C16AcylCarMAT", ",", "Kmcpt2C14AcylCarMAT", ",", 
         "Kmcpt2C12AcylCarMAT", ",", "Kmcpt2C10AcylCarMAT", ",", 
         "Kmcpt2C6AcylCarMAT", ",", "Kmcpt2C4AcylCarMAT", ",", "Kmcpt2CoAMAT",
          ",", "Kmcpt2C8AcylCoAMAT", ",", "Kmcpt2C16AcylCoAMAT", ",", 
         "Kmcpt2C14AcylCoAMAT", ",", "Kmcpt2C12AcylCoAMAT", ",", 
         "Kmcpt2C10AcylCoAMAT", ",", "Kmcpt2C6AcylCoAMAT", ",", 
         "Kmcpt2C4AcylCoAMAT", ",", "Kmcpt2CarMAT", ",", "Keqcpt2", ",", 
         RowBox[{"C8AcylCarMAT", "[", "t", "]"}], ",", 
         RowBox[{"C16AcylCarMAT", "[", "t", "]"}], ",", 
         RowBox[{"C14AcylCarMAT", "[", "t", "]"}], ",", 
         RowBox[{"C12AcylCarMAT", "[", "t", "]"}], ",", 
         RowBox[{"C10AcylCarMAT", "[", "t", "]"}], ",", 
         RowBox[{"C6AcylCarMAT", "[", "t", "]"}], ",", 
         RowBox[{"C4AcylCarMAT", "[", "t", "]"}], ",", "CoAMAT", ",", 
         RowBox[{"C8AcylCoAMAT", "[", "t", "]"}], ",", 
         RowBox[{"C16AcylCoAMAT", "[", "t", "]"}], ",", 
         RowBox[{"C14AcylCoAMAT", "[", "t", "]"}], ",", 
         RowBox[{"C12AcylCoAMAT", "[", "t", "]"}], ",", 
         RowBox[{"C10AcylCoAMAT", "[", "t", "]"}], ",", 
         RowBox[{"C6AcylCoAMAT", "[", "t", "]"}], ",", 
         RowBox[{"C4AcylCoAMAT", "[", "t", "]"}], ",", "CarMAT"}], "]"}]}], 
      ",", "\[IndentingNewLine]", 
      RowBox[{"vcpt2C6", "\[Rule]", 
       RowBox[{"CPT2", "[", 
        RowBox[{
        "sfcpt2C6", ",", "Vcpt2", ",", "Kmcpt2C6AcylCarMAT", ",", 
         "Kmcpt2C16AcylCarMAT", ",", "Kmcpt2C14AcylCarMAT", ",", 
         "Kmcpt2C12AcylCarMAT", ",", "Kmcpt2C10AcylCarMAT", ",", 
         "Kmcpt2C8AcylCarMAT", ",", "Kmcpt2C4AcylCarMAT", ",", "Kmcpt2CoAMAT",
          ",", "Kmcpt2C6AcylCoAMAT", ",", "Kmcpt2C16AcylCoAMAT", ",", 
         "Kmcpt2C14AcylCoAMAT", ",", "Kmcpt2C12AcylCoAMAT", ",", 
         "Kmcpt2C10AcylCoAMAT", ",", "Kmcpt2C8AcylCoAMAT", ",", 
         "Kmcpt2C4AcylCoAMAT", ",", "Kmcpt2CarMAT", ",", "Keqcpt2", ",", 
         RowBox[{"C6AcylCarMAT", "[", "t", "]"}], ",", 
         RowBox[{"C16AcylCarMAT", "[", "t", "]"}], ",", 
         RowBox[{"C14AcylCarMAT", "[", "t", "]"}], ",", 
         RowBox[{"C12AcylCarMAT", "[", "t", "]"}], ",", 
         RowBox[{"C10AcylCarMAT", "[", "t", "]"}], ",", 
         RowBox[{"C8AcylCarMAT", "[", "t", "]"}], ",", 
         RowBox[{"C4AcylCarMAT", "[", "t", "]"}], ",", "CoAMAT", ",", 
         RowBox[{"C6AcylCoAMAT", "[", "t", "]"}], ",", 
         RowBox[{"C16AcylCoAMAT", "[", "t", "]"}], ",", 
         RowBox[{"C14AcylCoAMAT", "[", "t", "]"}], ",", 
         RowBox[{"C12AcylCoAMAT", "[", "t", "]"}], ",", 
         RowBox[{"C10AcylCoAMAT", "[", "t", "]"}], ",", 
         RowBox[{"C8AcylCoAMAT", "[", "t", "]"}], ",", 
         RowBox[{"C4AcylCoAMAT", "[", "t", "]"}], ",", "CarMAT"}], "]"}]}], 
      ",", "\[IndentingNewLine]", 
      RowBox[{"vcpt2C4", "\[Rule]", 
       RowBox[{"CPT2", "[", 
        RowBox[{
        "sfcpt2C4", ",", "Vcpt2", ",", "Kmcpt2C4AcylCarMAT", ",", 
         "Kmcpt2C16AcylCarMAT", ",", "Kmcpt2C14AcylCarMAT", ",", 
         "Kmcpt2C12AcylCarMAT", ",", "Kmcpt2C10AcylCarMAT", ",", 
         "Kmcpt2C8AcylCarMAT", ",", "Kmcpt2C6AcylCarMAT", ",", "Kmcpt2CoAMAT",
          ",", "Kmcpt2C4AcylCoAMAT", ",", "Kmcpt2C16AcylCoAMAT", ",", 
         "Kmcpt2C14AcylCoAMAT", ",", "Kmcpt2C12AcylCoAMAT", ",", 
         "Kmcpt2C10AcylCoAMAT", ",", "Kmcpt2C8AcylCoAMAT", ",", 
         "Kmcpt2C6AcylCoAMAT", ",", "Kmcpt2CarMAT", ",", "Keqcpt2", ",", 
         RowBox[{"C4AcylCarMAT", "[", "t", "]"}], ",", 
         RowBox[{"C16AcylCarMAT", "[", "t", "]"}], ",", 
         RowBox[{"C14AcylCarMAT", "[", "t", "]"}], ",", 
         RowBox[{"C12AcylCarMAT", "[", "t", "]"}], ",", 
         RowBox[{"C10AcylCarMAT", "[", "t", "]"}], ",", 
         RowBox[{"C8AcylCarMAT", "[", "t", "]"}], ",", 
         RowBox[{"C6AcylCarMAT", "[", "t", "]"}], ",", "CoAMAT", ",", 
         RowBox[{"C4AcylCoAMAT", "[", "t", "]"}], ",", 
         RowBox[{"C16AcylCoAMAT", "[", "t", "]"}], ",", 
         RowBox[{"C14AcylCoAMAT", "[", "t", "]"}], ",", 
         RowBox[{"C12AcylCoAMAT", "[", "t", "]"}], ",", 
         RowBox[{"C10AcylCoAMAT", "[", "t", "]"}], ",", 
         RowBox[{"C8AcylCoAMAT", "[", "t", "]"}], ",", 
         RowBox[{"C6AcylCoAMAT", "[", "t", "]"}], ",", "CarMAT"}], "]"}]}], 
      ",", 
      RowBox[{"vvlcadC16", "\[Rule]", 
       RowBox[{"VLCAD", "[", 
        RowBox[{
        "sfvlcadC16", ",", "Vvlcad", ",", "KmvlcadC16AcylCoAMAT", ",", 
         "KmvlcadC14AcylCoAMAT", ",", "KmvlcadC12AcylCoAMAT", ",", 
         "KmvlcadFAD", ",", "KmvlcadC16EnoylCoAMAT", ",", 
         "KmvlcadC14EnoylCoAMAT", ",", "KmvlcadC12EnoylCoAMAT", ",", 
         "KmvlcadFADH", ",", "Keqvlcad", ",", 
         RowBox[{"C16AcylCoAMAT", "[", "t", "]"}], ",", 
         RowBox[{"C14AcylCoAMAT", "[", "t", "]"}], ",", 
         RowBox[{"C12AcylCoAMAT", "[", "t", "]"}], ",", "FADtMAT", ",", 
         RowBox[{"C16EnoylCoAMAT", "[", "t", "]"}], ",", 
         RowBox[{"C14EnoylCoAMAT", "[", "t", "]"}], ",", 
         RowBox[{"C12EnoylCoAMAT", "[", "t", "]"}], ",", "FADHMAT"}], "]"}]}],
       ",", "\[IndentingNewLine]", 
      RowBox[{"vvlcadC14", "\[Rule]", 
       RowBox[{"VLCAD", "[", 
        RowBox[{
        "sfvlcadC14", ",", "Vvlcad", ",", "KmvlcadC14AcylCoAMAT", ",", 
         "KmvlcadC16AcylCoAMAT", ",", "KmvlcadC12AcylCoAMAT", ",", 
         "KmvlcadFAD", ",", "KmvlcadC14EnoylCoAMAT", ",", 
         "KmvlcadC16EnoylCoAMAT", ",", "KmvlcadC12EnoylCoAMAT", ",", 
         "KmvlcadFADH", ",", "Keqvlcad", ",", 
         RowBox[{"C14AcylCoAMAT", "[", "t", "]"}], ",", 
         RowBox[{"C16AcylCoAMAT", "[", "t", "]"}], ",", 
         RowBox[{"C12AcylCoAMAT", "[", "t", "]"}], ",", "FADtMAT", ",", 
         RowBox[{"C14EnoylCoAMAT", "[", "t", "]"}], ",", 
         RowBox[{"C16EnoylCoAMAT", "[", "t", "]"}], ",", 
         RowBox[{"C12EnoylCoAMAT", "[", "t", "]"}], ",", "FADHMAT"}], "]"}]}],
       ",", "\[IndentingNewLine]", 
      RowBox[{"vvlcadC12", "\[Rule]", 
       RowBox[{"VLCAD", "[", 
        RowBox[{
        "sfvlcadC12", ",", "Vvlcad", ",", "KmvlcadC12AcylCoAMAT", ",", 
         "KmvlcadC16AcylCoAMAT", ",", "KmvlcadC14AcylCoAMAT", ",", 
         "KmvlcadFAD", ",", "KmvlcadC12EnoylCoAMAT", ",", 
         "KmvlcadC16EnoylCoAMAT", ",", "KmvlcadC14EnoylCoAMAT", ",", 
         "KmvlcadFADH", ",", "Keqvlcad", ",", 
         RowBox[{"C12AcylCoAMAT", "[", "t", "]"}], ",", 
         RowBox[{"C16AcylCoAMAT", "[", "t", "]"}], ",", 
         RowBox[{"C14AcylCoAMAT", "[", "t", "]"}], ",", "FADtMAT", ",", 
         RowBox[{"C12EnoylCoAMAT", "[", "t", "]"}], ",", 
         RowBox[{"C16EnoylCoAMAT", "[", "t", "]"}], ",", 
         RowBox[{"C14EnoylCoAMAT", "[", "t", "]"}], ",", "FADHMAT"}], "]"}]}],
       ",", "\[IndentingNewLine]", 
      RowBox[{"vlcadC16", "\[Rule]", 
       RowBox[{"LCAD", "[", 
        RowBox[{
        "sflcadC16", ",", "Vlcad", ",", "KmlcadC16AcylCoAMAT", ",", 
         "KmlcadC14AcylCoAMAT", ",", "KmlcadC12AcylCoAMAT", ",", 
         "KmlcadC10AcylCoAMAT", ",", "KmlcadC8AcylCoAMAT", ",", "KmlcadFAD", 
         ",", "KmlcadC16EnoylCoAMAT", ",", "KmlcadC14EnoylCoAMAT", ",", 
         "KmlcadC12EnoylCoAMAT", ",", "KmlcadC10EnoylCoAMAT", ",", 
         "KmlcadC8EnoylCoAMAT", ",", "KmlcadFADH", ",", "Keqlcad", ",", 
         RowBox[{"C16AcylCoAMAT", "[", "t", "]"}], ",", 
         RowBox[{"C14AcylCoAMAT", "[", "t", "]"}], ",", 
         RowBox[{"C12AcylCoAMAT", "[", "t", "]"}], ",", 
         RowBox[{"C10AcylCoAMAT", "[", "t", "]"}], ",", 
         RowBox[{"C8AcylCoAMAT", "[", "t", "]"}], ",", "FADtMAT", ",", 
         RowBox[{"C16EnoylCoAMAT", "[", "t", "]"}], ",", 
         RowBox[{"C14EnoylCoAMAT", "[", "t", "]"}], ",", 
         RowBox[{"C12EnoylCoAMAT", "[", "t", "]"}], ",", 
         RowBox[{"C10EnoylCoAMAT", "[", "t", "]"}], ",", 
         RowBox[{"C8EnoylCoAMAT", "[", "t", "]"}], ",", "FADHMAT"}], "]"}]}], 
      ",", "\[IndentingNewLine]", 
      RowBox[{"vlcadC14", "\[Rule]", 
       RowBox[{"LCAD", "[", 
        RowBox[{
        "sflcadC14", ",", "Vlcad", ",", "KmlcadC14AcylCoAMAT", ",", 
         "KmlcadC16AcylCoAMAT", ",", "KmlcadC12AcylCoAMAT", ",", 
         "KmlcadC10AcylCoAMAT", ",", "KmlcadC8AcylCoAMAT", ",", "KmlcadFAD", 
         ",", "KmlcadC14EnoylCoAMAT", ",", "KmlcadC16EnoylCoAMAT", ",", 
         "KmlcadC12EnoylCoAMAT", ",", "KmlcadC10EnoylCoAMAT", ",", 
         "KmlcadC8EnoylCoAMAT", ",", "KmlcadFADH", ",", "Keqlcad", ",", 
         RowBox[{"C14AcylCoAMAT", "[", "t", "]"}], ",", 
         RowBox[{"C16AcylCoAMAT", "[", "t", "]"}], ",", 
         RowBox[{"C12AcylCoAMAT", "[", "t", "]"}], ",", 
         RowBox[{"C10AcylCoAMAT", "[", "t", "]"}], ",", 
         RowBox[{"C8AcylCoAMAT", "[", "t", "]"}], ",", "FADtMAT", ",", 
         RowBox[{"C14EnoylCoAMAT", "[", "t", "]"}], ",", 
         RowBox[{"C16EnoylCoAMAT", "[", "t", "]"}], ",", 
         RowBox[{"C12EnoylCoAMAT", "[", "t", "]"}], ",", 
         RowBox[{"C10EnoylCoAMAT", "[", "t", "]"}], ",", 
         RowBox[{"C8EnoylCoAMAT", "[", "t", "]"}], ",", "FADHMAT"}], "]"}]}], 
      ",", "\[IndentingNewLine]", 
      RowBox[{"vlcadC12", "\[Rule]", 
       RowBox[{"LCAD", "[", 
        RowBox[{
        "sflcadC12", ",", "Vlcad", ",", "KmlcadC12AcylCoAMAT", ",", 
         "KmlcadC16AcylCoAMAT", ",", "KmlcadC14AcylCoAMAT", ",", 
         "KmlcadC10AcylCoAMAT", ",", "KmlcadC8AcylCoAMAT", ",", "KmlcadFAD", 
         ",", "KmlcadC12EnoylCoAMAT", ",", "KmlcadC16EnoylCoAMAT", ",", 
         "KmlcadC14EnoylCoAMAT", ",", "KmlcadC10EnoylCoAMAT", ",", 
         "KmlcadC8EnoylCoAMAT", ",", "KmlcadFADH", ",", "Keqlcad", ",", 
         RowBox[{"C12AcylCoAMAT", "[", "t", "]"}], ",", 
         RowBox[{"C16AcylCoAMAT", "[", "t", "]"}], ",", 
         RowBox[{"C14AcylCoAMAT", "[", "t", "]"}], ",", 
         RowBox[{"C10AcylCoAMAT", "[", "t", "]"}], ",", 
         RowBox[{"C8AcylCoAMAT", "[", "t", "]"}], ",", "FADtMAT", ",", 
         RowBox[{"C14EnoylCoAMAT", "[", "t", "]"}], ",", 
         RowBox[{"C16EnoylCoAMAT", "[", "t", "]"}], ",", 
         RowBox[{"C14EnoylCoAMAT", "[", "t", "]"}], ",", 
         RowBox[{"C10EnoylCoAMAT", "[", "t", "]"}], ",", 
         RowBox[{"C8EnoylCoAMAT", "[", "t", "]"}], ",", "FADHMAT"}], "]"}]}], 
      ",", "\[IndentingNewLine]", 
      RowBox[{"vlcadC10", "\[Rule]", 
       RowBox[{"LCAD", "[", 
        RowBox[{
        "sflcadC10", ",", "Vlcad", ",", "KmlcadC10AcylCoAMAT", ",", 
         "KmlcadC16AcylCoAMAT", ",", "KmlcadC14AcylCoAMAT", ",", 
         "KmlcadC12AcylCoAMAT", ",", "KmlcadC8AcylCoAMAT", ",", "KmlcadFAD", 
         ",", "KmlcadC10EnoylCoAMAT", ",", "KmlcadC16EnoylCoAMAT", ",", 
         "KmlcadC14EnoylCoAMAT", ",", "KmlcadC12EnoylCoAMAT", ",", 
         "KmlcadC8EnoylCoAMAT", ",", "KmlcadFADH", ",", "Keqlcad", ",", 
         RowBox[{"C10AcylCoAMAT", "[", "t", "]"}], ",", 
         RowBox[{"C16AcylCoAMAT", "[", "t", "]"}], ",", 
         RowBox[{"C14AcylCoAMAT", "[", "t", "]"}], ",", 
         RowBox[{"C12AcylCoAMAT", "[", "t", "]"}], ",", 
         RowBox[{"C8AcylCoAMAT", "[", "t", "]"}], ",", "FADtMAT", ",", 
         RowBox[{"C10EnoylCoAMAT", "[", "t", "]"}], ",", 
         RowBox[{"C16EnoylCoAMAT", "[", "t", "]"}], ",", 
         RowBox[{"C14EnoylCoAMAT", "[", "t", "]"}], ",", 
         RowBox[{"C12EnoylCoAMAT", "[", "t", "]"}], ",", 
         RowBox[{"C8EnoylCoAMAT", "[", "t", "]"}], ",", "FADHMAT"}], "]"}]}], 
      ",", "\[IndentingNewLine]", 
      RowBox[{"vlcadC8", "\[Rule]", 
       RowBox[{"LCAD", "[", 
        RowBox[{
        "sflcadC8", ",", "Vlcad", ",", "KmlcadC8AcylCoAMAT", ",", 
         "KmlcadC16AcylCoAMAT", ",", "KmlcadC14AcylCoAMAT", ",", 
         "KmlcadC12AcylCoAMAT", ",", "KmlcadC10AcylCoAMAT", ",", "KmlcadFAD", 
         ",", "KmlcadC8EnoylCoAMAT", ",", "KmlcadC16EnoylCoAMAT", ",", 
         "KmlcadC14EnoylCoAMAT", ",", "KmlcadC12EnoylCoAMAT", ",", 
         "KmlcadC10EnoylCoAMAT", ",", "KmlcadFADH", ",", "Keqlcad", ",", 
         RowBox[{"C8AcylCoAMAT", "[", "t", "]"}], ",", 
         RowBox[{"C16AcylCoAMAT", "[", "t", "]"}], ",", 
         RowBox[{"C14AcylCoAMAT", "[", "t", "]"}], ",", 
         RowBox[{"C12AcylCoAMAT", "[", "t", "]"}], ",", 
         RowBox[{"C10AcylCoAMAT", "[", "t", "]"}], ",", "FADtMAT", ",", 
         RowBox[{"C8EnoylCoAMAT", "[", "t", "]"}], ",", 
         RowBox[{"C16EnoylCoAMAT", "[", "t", "]"}], ",", 
         RowBox[{"C14EnoylCoAMAT", "[", "t", "]"}], ",", 
         RowBox[{"C12EnoylCoAMAT", "[", "t", "]"}], ",", 
         RowBox[{"C10EnoylCoAMAT", "[", "t", "]"}], ",", "FADHMAT"}], "]"}]}],
       ",", "\[IndentingNewLine]", 
      RowBox[{"vmcadC12", "\[Rule]", 
       RowBox[{"MCAD", "[", 
        RowBox[{
        "sfmcadC12", ",", "Vmcad", ",", "KmmcadC12AcylCoAMAT", ",", 
         "KmmcadC10AcylCoAMAT", ",", "KmmcadC8AcylCoAMAT", ",", 
         "KmmcadC6AcylCoAMAT", ",", "KmmcadC4AcylCoAMAT", ",", "KmmcadFAD", 
         ",", "KmmcadC12EnoylCoAMAT", ",", "KmmcadC10EnoylCoAMAT", ",", 
         "KmmcadC8EnoylCoAMAT", ",", "KmmcadC6EnoylCoAMAT", ",", 
         "KmmcadC4EnoylCoAMAT", ",", "KmmcadFADH", ",", "Keqmcad", ",", 
         RowBox[{"C12AcylCoAMAT", "[", "t", "]"}], ",", 
         RowBox[{"C10AcylCoAMAT", "[", "t", "]"}], ",", 
         RowBox[{"C8AcylCoAMAT", "[", "t", "]"}], ",", 
         RowBox[{"C6AcylCoAMAT", "[", "t", "]"}], ",", 
         RowBox[{"C4AcylCoAMAT", "[", "t", "]"}], ",", "FADtMAT", ",", 
         RowBox[{"C12EnoylCoAMAT", "[", "t", "]"}], ",", 
         RowBox[{"C10EnoylCoAMAT", "[", "t", "]"}], ",", 
         RowBox[{"C8EnoylCoAMAT", "[", "t", "]"}], ",", 
         RowBox[{"C6EnoylCoAMAT", "[", "t", "]"}], ",", 
         RowBox[{"C4EnoylCoAMAT", "[", "t", "]"}], ",", "FADHMAT"}], "]"}]}], 
      ",", "\[IndentingNewLine]", 
      RowBox[{"vmcadC10", "\[Rule]", 
       RowBox[{"MCAD", "[", 
        RowBox[{
        "sfmcadC10", ",", "Vmcad", ",", "KmmcadC10AcylCoAMAT", ",", 
         "KmmcadC12AcylCoAMAT", ",", "KmmcadC8AcylCoAMAT", ",", 
         "KmmcadC6AcylCoAMAT", ",", "KmmcadC4AcylCoAMAT", ",", "KmmcadFAD", 
         ",", "KmmcadC10EnoylCoAMAT", ",", "KmmcadC12EnoylCoAMAT", ",", 
         "KmmcadC8EnoylCoAMAT", ",", "KmmcadC6EnoylCoAMAT", ",", 
         "KmmcadC4EnoylCoAMAT", ",", "KmmcadFADH", ",", "Keqmcad", ",", 
         RowBox[{"C10AcylCoAMAT", "[", "t", "]"}], ",", 
         RowBox[{"C12AcylCoAMAT", "[", "t", "]"}], ",", 
         RowBox[{"C8AcylCoAMAT", "[", "t", "]"}], ",", 
         RowBox[{"C6AcylCoAMAT", "[", "t", "]"}], ",", 
         RowBox[{"C4AcylCoAMAT", "[", "t", "]"}], ",", "FADtMAT", ",", 
         RowBox[{"C10EnoylCoAMAT", "[", "t", "]"}], ",", 
         RowBox[{"C12EnoylCoAMAT", "[", "t", "]"}], ",", 
         RowBox[{"C8EnoylCoAMAT", "[", "t", "]"}], ",", 
         RowBox[{"C6EnoylCoAMAT", "[", "t", "]"}], ",", 
         RowBox[{"C4EnoylCoAMAT", "[", "t", "]"}], ",", "FADHMAT"}], "]"}]}], 
      ",", "\[IndentingNewLine]", 
      RowBox[{"vmcadC8", "\[Rule]", 
       RowBox[{"MCAD", "[", 
        RowBox[{
        "sfmcadC8", ",", "Vmcad", ",", "KmmcadC8AcylCoAMAT", ",", 
         "KmmcadC12AcylCoAMAT", ",", "KmmcadC10AcylCoAMAT", ",", 
         "KmmcadC6AcylCoAMAT", ",", "KmmcadC4AcylCoAMAT", ",", "KmmcadFAD", 
         ",", "KmmcadC8EnoylCoAMAT", ",", "KmmcadC12EnoylCoAMAT", ",", 
         "KmmcadC10EnoylCoAMAT", ",", "KmmcadC6EnoylCoAMAT", ",", 
         "KmmcadC4EnoylCoAMAT", ",", "KmmcadFADH", ",", "Keqmcad", ",", 
         RowBox[{"C8AcylCoAMAT", "[", "t", "]"}], ",", 
         RowBox[{"C12AcylCoAMAT", "[", "t", "]"}], ",", 
         RowBox[{"C10AcylCoAMAT", "[", "t", "]"}], ",", 
         RowBox[{"C6AcylCoAMAT", "[", "t", "]"}], ",", 
         RowBox[{"C4AcylCoAMAT", "[", "t", "]"}], ",", "FADtMAT", ",", 
         RowBox[{"C8EnoylCoAMAT", "[", "t", "]"}], ",", 
         RowBox[{"C12EnoylCoAMAT", "[", "t", "]"}], ",", 
         RowBox[{"C10EnoylCoAMAT", "[", "t", "]"}], ",", 
         RowBox[{"C6EnoylCoAMAT", "[", "t", "]"}], ",", 
         RowBox[{"C4EnoylCoAMAT", "[", "t", "]"}], ",", "FADHMAT"}], "]"}]}], 
      ",", "\[IndentingNewLine]", 
      RowBox[{"vmcadC6", "\[Rule]", 
       RowBox[{"MCAD", "[", 
        RowBox[{
        "sfmcadC6", ",", "Vmcad", ",", "KmmcadC6AcylCoAMAT", ",", 
         "KmmcadC12AcylCoAMAT", ",", "KmmcadC10AcylCoAMAT", ",", 
         "KmmcadC8AcylCoAMAT", ",", "KmmcadC4AcylCoAMAT", ",", "KmmcadFAD", 
         ",", "KmmcadC6EnoylCoAMAT", ",", "KmmcadC12EnoylCoAMAT", ",", 
         "KmmcadC10EnoylCoAMAT", ",", "KmmcadC8EnoylCoAMAT", ",", 
         "KmmcadC4EnoylCoAMAT", ",", "KmmcadFADH", ",", "Keqmcad", ",", 
         RowBox[{"C6AcylCoAMAT", "[", "t", "]"}], ",", 
         RowBox[{"C12AcylCoAMAT", "[", "t", "]"}], ",", 
         RowBox[{"C10AcylCoAMAT", "[", "t", "]"}], ",", 
         RowBox[{"C8AcylCoAMAT", "[", "t", "]"}], ",", 
         RowBox[{"C4AcylCoAMAT", "[", "t", "]"}], ",", "FADtMAT", ",", 
         RowBox[{"C6EnoylCoAMAT", "[", "t", "]"}], ",", 
         RowBox[{"C12EnoylCoAMAT", "[", "t", "]"}], ",", 
         RowBox[{"C10EnoylCoAMAT", "[", "t", "]"}], ",", 
         RowBox[{"C8EnoylCoAMAT", "[", "t", "]"}], ",", 
         RowBox[{"C4EnoylCoAMAT", "[", "t", "]"}], ",", "FADHMAT"}], "]"}]}], 
      ",", "\[IndentingNewLine]", 
      RowBox[{"vmcadC4", "\[Rule]", 
       RowBox[{"MCAD", "[", 
        RowBox[{
        "sfmcadC4", ",", "Vmcad", ",", "KmmcadC4AcylCoAMAT", ",", 
         "KmmcadC12AcylCoAMAT", ",", "KmmcadC10AcylCoAMAT", ",", 
         "KmmcadC8AcylCoAMAT", ",", "KmmcadC6AcylCoAMAT", ",", "KmmcadFAD", 
         ",", "KmmcadC4EnoylCoAMAT", ",", "KmmcadC12EnoylCoAMAT", ",", 
         "KmmcadC10EnoylCoAMAT", ",", "KmmcadC8EnoylCoAMAT", ",", 
         "KmmcadC6EnoylCoAMAT", ",", "KmmcadFADH", ",", "Keqmcad", ",", 
         RowBox[{"C4AcylCoAMAT", "[", "t", "]"}], ",", 
         RowBox[{"C12AcylCoAMAT", "[", "t", "]"}], ",", 
         RowBox[{"C10AcylCoAMAT", "[", "t", "]"}], ",", 
         RowBox[{"C8AcylCoAMAT", "[", "t", "]"}], ",", 
         RowBox[{"C6AcylCoAMAT", "[", "t", "]"}], ",", "FADtMAT", ",", 
         RowBox[{"C4EnoylCoAMAT", "[", "t", "]"}], ",", 
         RowBox[{"C12EnoylCoAMAT", "[", "t", "]"}], ",", 
         RowBox[{"C10EnoylCoAMAT", "[", "t", "]"}], ",", 
         RowBox[{"C8EnoylCoAMAT", "[", "t", "]"}], ",", 
         RowBox[{"C6EnoylCoAMAT", "[", "t", "]"}], ",", "FADHMAT"}], "]"}]}], 
      ",", "\[IndentingNewLine]", 
      RowBox[{"vscadC6", "\[Rule]", 
       RowBox[{"SCAD", "[", 
        RowBox[{
        "sfscadC6", ",", "Vscad", ",", "KmscadC6AcylCoAMAT", ",", 
         "KmscadC4AcylCoAMAT", ",", "KmscadFAD", ",", "KmscadC6EnoylCoAMAT", 
         ",", "KmscadC4EnoylCoAMAT", ",", "KmscadFADH", ",", "Keqscad", ",", 
         RowBox[{"C6AcylCoAMAT", "[", "t", "]"}], ",", 
         RowBox[{"C4AcylCoAMAT", "[", "t", "]"}], ",", "FADtMAT", ",", 
         RowBox[{"C6EnoylCoAMAT", "[", "t", "]"}], ",", 
         RowBox[{"C4EnoylCoAMAT", "[", "t", "]"}], ",", "FADHMAT"}], "]"}]}], 
      ",", "\[IndentingNewLine]", 
      RowBox[{"vscadC4", "\[Rule]", 
       RowBox[{"SCAD", "[", 
        RowBox[{
        "sfscadC4", ",", "Vscad", ",", "KmscadC4AcylCoAMAT", ",", 
         "KmscadC6AcylCoAMAT", ",", "KmscadFAD", ",", "KmscadC4EnoylCoAMAT", 
         ",", "KmscadC6EnoylCoAMAT", ",", "KmscadFADH", ",", "Keqscad", ",", 
         RowBox[{"C4AcylCoAMAT", "[", "t", "]"}], ",", 
         RowBox[{"C6AcylCoAMAT", "[", "t", "]"}], ",", "FADtMAT", ",", 
         RowBox[{"C4EnoylCoAMAT", "[", "t", "]"}], ",", 
         RowBox[{"C6EnoylCoAMAT", "[", "t", "]"}], ",", "FADHMAT"}], "]"}]}], 
      ",", "\[IndentingNewLine]", 
      RowBox[{"vcrotC16", "\[Rule]", 
       RowBox[{"CROT", "[", 
        RowBox[{
        "sfcrotC16", ",", "Vcrot", ",", "KmcrotC16EnoylCoAMAT", ",", 
         "KmcrotC14EnoylCoAMAT", ",", "KmcrotC12EnoylCoAMAT", ",", 
         "KmcrotC10EnoylCoAMAT", ",", "KmcrotC8EnoylCoAMAT", ",", 
         "KmcrotC6EnoylCoAMAT", ",", "KmcrotC4EnoylCoAMAT", ",", 
         "KmcrotC16HydroxyacylCoAMAT", ",", "KmcrotC14HydroxyacylCoAMAT", ",",
          "KmcrotC12HydroxyacylCoAMAT", ",", "KmcrotC10HydroxyacylCoAMAT", 
         ",", "KmcrotC8HydroxyacylCoAMAT", ",", "KmcrotC6HydroxyacylCoAMAT", 
         ",", "KmcrotC4HydroxyacylCoAMAT", ",", "KicrotC4AcetoacylCoA", ",", 
         "Keqcrot", ",", 
         RowBox[{"C16EnoylCoAMAT", "[", "t", "]"}], ",", 
         RowBox[{"C14EnoylCoAMAT", "[", "t", "]"}], ",", 
         RowBox[{"C12EnoylCoAMAT", "[", "t", "]"}], ",", 
         RowBox[{"C10EnoylCoAMAT", "[", "t", "]"}], ",", 
         RowBox[{"C8EnoylCoAMAT", "[", "t", "]"}], ",", 
         RowBox[{"C6EnoylCoAMAT", "[", "t", "]"}], ",", 
         RowBox[{"C4EnoylCoAMAT", "[", "t", "]"}], ",", 
         RowBox[{"C16HydroxyacylCoAMAT", "[", "t", "]"}], ",", 
         RowBox[{"C14HydroxyacylCoAMAT", "[", "t", "]"}], ",", 
         RowBox[{"C12HydroxyacylCoAMAT", "[", "t", "]"}], ",", 
         RowBox[{"C10HydroxyacylCoAMAT", "[", "t", "]"}], ",", 
         RowBox[{"C8HydroxyacylCoAMAT", "[", "t", "]"}], ",", 
         RowBox[{"C6HydroxyacylCoAMAT", "[", "t", "]"}], ",", 
         RowBox[{"C4HydroxyacylCoAMAT", "[", "t", "]"}], ",", 
         RowBox[{"C4AcetoacylCoAMAT", "[", "t", "]"}]}], "]"}]}], ",", 
      "\[IndentingNewLine]", 
      RowBox[{"vcrotC14", "\[Rule]", 
       RowBox[{"CROT", "[", 
        RowBox[{
        "sfcrotC14", ",", "Vcrot", ",", "KmcrotC14EnoylCoAMAT", ",", 
         "KmcrotC16EnoylCoAMAT", ",", "KmcrotC12EnoylCoAMAT", ",", 
         "KmcrotC10EnoylCoAMAT", ",", "KmcrotC8EnoylCoAMAT", ",", 
         "KmcrotC6EnoylCoAMAT", ",", "KmcrotC4EnoylCoAMAT", ",", 
         "KmcrotC14HydroxyacylCoAMAT", ",", "KmcrotC16HydroxyacylCoAMAT", ",",
          "KmcrotC12HydroxyacylCoAMAT", ",", "KmcrotC10HydroxyacylCoAMAT", 
         ",", "KmcrotC8HydroxyacylCoAMAT", ",", "KmcrotC6HydroxyacylCoAMAT", 
         ",", "KmcrotC4HydroxyacylCoAMAT", ",", "KicrotC4AcetoacylCoA", ",", 
         "Keqcrot", ",", 
         RowBox[{"C14EnoylCoAMAT", "[", "t", "]"}], ",", 
         RowBox[{"C16EnoylCoAMAT", "[", "t", "]"}], ",", 
         RowBox[{"C12EnoylCoAMAT", "[", "t", "]"}], ",", 
         RowBox[{"C10EnoylCoAMAT", "[", "t", "]"}], ",", 
         RowBox[{"C8EnoylCoAMAT", "[", "t", "]"}], ",", 
         RowBox[{"C6EnoylCoAMAT", "[", "t", "]"}], ",", 
         RowBox[{"C4EnoylCoAMAT", "[", "t", "]"}], ",", 
         RowBox[{"C14HydroxyacylCoAMAT", "[", "t", "]"}], ",", 
         RowBox[{"C16HydroxyacylCoAMAT", "[", "t", "]"}], ",", 
         RowBox[{"C12HydroxyacylCoAMAT", "[", "t", "]"}], ",", 
         RowBox[{"C10HydroxyacylCoAMAT", "[", "t", "]"}], ",", 
         RowBox[{"C8HydroxyacylCoAMAT", "[", "t", "]"}], ",", 
         RowBox[{"C6HydroxyacylCoAMAT", "[", "t", "]"}], ",", 
         RowBox[{"C4HydroxyacylCoAMAT", "[", "t", "]"}], ",", 
         RowBox[{"C4AcetoacylCoAMAT", "[", "t", "]"}]}], "]"}]}], ",", 
      "\[IndentingNewLine]", 
      RowBox[{"vcrotC12", "\[Rule]", 
       RowBox[{"CROT", "[", 
        RowBox[{
        "sfcrotC12", ",", "Vcrot", ",", "KmcrotC12EnoylCoAMAT", ",", 
         "KmcrotC16EnoylCoAMAT", ",", "KmcrotC14EnoylCoAMAT", ",", 
         "KmcrotC10EnoylCoAMAT", ",", "KmcrotC8EnoylCoAMAT", ",", 
         "KmcrotC6EnoylCoAMAT", ",", "KmcrotC4EnoylCoAMAT", ",", 
         "KmcrotC12HydroxyacylCoAMAT", ",", "KmcrotC16HydroxyacylCoAMAT", ",",
          "KmcrotC14HydroxyacylCoAMAT", ",", "KmcrotC10HydroxyacylCoAMAT", 
         ",", "KmcrotC8HydroxyacylCoAMAT", ",", "KmcrotC6HydroxyacylCoAMAT", 
         ",", "KmcrotC4HydroxyacylCoAMAT", ",", "KicrotC4AcetoacylCoA", ",", 
         "Keqcrot", ",", 
         RowBox[{"C12EnoylCoAMAT", "[", "t", "]"}], ",", 
         RowBox[{"C16EnoylCoAMAT", "[", "t", "]"}], ",", 
         RowBox[{"C14EnoylCoAMAT", "[", "t", "]"}], ",", 
         RowBox[{"C10EnoylCoAMAT", "[", "t", "]"}], ",", 
         RowBox[{"C8EnoylCoAMAT", "[", "t", "]"}], ",", 
         RowBox[{"C6EnoylCoAMAT", "[", "t", "]"}], ",", 
         RowBox[{"C4EnoylCoAMAT", "[", "t", "]"}], ",", 
         RowBox[{"C12HydroxyacylCoAMAT", "[", "t", "]"}], ",", 
         RowBox[{"C16HydroxyacylCoAMAT", "[", "t", "]"}], ",", 
         RowBox[{"C14HydroxyacylCoAMAT", "[", "t", "]"}], ",", 
         RowBox[{"C10HydroxyacylCoAMAT", "[", "t", "]"}], ",", 
         RowBox[{"C8HydroxyacylCoAMAT", "[", "t", "]"}], ",", 
         RowBox[{"C6HydroxyacylCoAMAT", "[", "t", "]"}], ",", 
         RowBox[{"C4HydroxyacylCoAMAT", "[", "t", "]"}], ",", 
         RowBox[{"C4AcetoacylCoAMAT", "[", "t", "]"}]}], "]"}]}], ",", 
      "\[IndentingNewLine]", 
      RowBox[{"vcrotC10", "\[Rule]", 
       RowBox[{"CROT", "[", 
        RowBox[{
        "sfcrotC10", ",", "Vcrot", ",", "KmcrotC10EnoylCoAMAT", ",", 
         "KmcrotC16EnoylCoAMAT", ",", "KmcrotC14EnoylCoAMAT", ",", 
         "KmcrotC12EnoylCoAMAT", ",", "KmcrotC8EnoylCoAMAT", ",", 
         "KmcrotC6EnoylCoAMAT", ",", "KmcrotC4EnoylCoAMAT", ",", 
         "KmcrotC10HydroxyacylCoAMAT", ",", "KmcrotC16HydroxyacylCoAMAT", ",",
          "KmcrotC14HydroxyacylCoAMAT", ",", "KmcrotC12HydroxyacylCoAMAT", 
         ",", "KmcrotC8HydroxyacylCoAMAT", ",", "KmcrotC6HydroxyacylCoAMAT", 
         ",", "KmcrotC4HydroxyacylCoAMAT", ",", "KicrotC4AcetoacylCoA", ",", 
         "Keqcrot", ",", 
         RowBox[{"C10EnoylCoAMAT", "[", "t", "]"}], ",", 
         RowBox[{"C16EnoylCoAMAT", "[", "t", "]"}], ",", 
         RowBox[{"C14EnoylCoAMAT", "[", "t", "]"}], ",", 
         RowBox[{"C12EnoylCoAMAT", "[", "t", "]"}], ",", 
         RowBox[{"C8EnoylCoAMAT", "[", "t", "]"}], ",", 
         RowBox[{"C6EnoylCoAMAT", "[", "t", "]"}], ",", 
         RowBox[{"C4EnoylCoAMAT", "[", "t", "]"}], ",", 
         RowBox[{"C10HydroxyacylCoAMAT", "[", "t", "]"}], ",", 
         RowBox[{"C16HydroxyacylCoAMAT", "[", "t", "]"}], ",", 
         RowBox[{"C14HydroxyacylCoAMAT", "[", "t", "]"}], ",", 
         RowBox[{"C12HydroxyacylCoAMAT", "[", "t", "]"}], ",", 
         RowBox[{"C8HydroxyacylCoAMAT", "[", "t", "]"}], ",", 
         RowBox[{"C6HydroxyacylCoAMAT", "[", "t", "]"}], ",", 
         RowBox[{"C4HydroxyacylCoAMAT", "[", "t", "]"}], ",", 
         RowBox[{"C4AcetoacylCoAMAT", "[", "t", "]"}]}], "]"}]}], ",", 
      "\[IndentingNewLine]", 
      RowBox[{"vcrotC8", "\[Rule]", 
       RowBox[{"CROT", "[", 
        RowBox[{
        "sfcrotC8", ",", "Vcrot", ",", "KmcrotC8EnoylCoAMAT", ",", 
         "KmcrotC16EnoylCoAMAT", ",", "KmcrotC14EnoylCoAMAT", ",", 
         "KmcrotC12EnoylCoAMAT", ",", "KmcrotC10EnoylCoAMAT", ",", 
         "KmcrotC6EnoylCoAMAT", ",", "KmcrotC4EnoylCoAMAT", ",", 
         "KmcrotC8HydroxyacylCoAMAT", ",", "KmcrotC16HydroxyacylCoAMAT", ",", 
         "KmcrotC14HydroxyacylCoAMAT", ",", "KmcrotC12HydroxyacylCoAMAT", ",",
          "KmcrotC10HydroxyacylCoAMAT", ",", "KmcrotC6HydroxyacylCoAMAT", ",",
          "KmcrotC4HydroxyacylCoAMAT", ",", "KicrotC4AcetoacylCoA", ",", 
         "Keqcrot", ",", 
         RowBox[{"C8EnoylCoAMAT", "[", "t", "]"}], ",", 
         RowBox[{"C16EnoylCoAMAT", "[", "t", "]"}], ",", 
         RowBox[{"C14EnoylCoAMAT", "[", "t", "]"}], ",", 
         RowBox[{"C12EnoylCoAMAT", "[", "t", "]"}], ",", 
         RowBox[{"C10EnoylCoAMAT", "[", "t", "]"}], ",", 
         RowBox[{"C6EnoylCoAMAT", "[", "t", "]"}], ",", 
         RowBox[{"C4EnoylCoAMAT", "[", "t", "]"}], ",", 
         RowBox[{"C8HydroxyacylCoAMAT", "[", "t", "]"}], ",", 
         RowBox[{"C16HydroxyacylCoAMAT", "[", "t", "]"}], ",", 
         RowBox[{"C14HydroxyacylCoAMAT", "[", "t", "]"}], ",", 
         RowBox[{"C12HydroxyacylCoAMAT", "[", "t", "]"}], ",", 
         RowBox[{"C10HydroxyacylCoAMAT", "[", "t", "]"}], ",", 
         RowBox[{"C6HydroxyacylCoAMAT", "[", "t", "]"}], ",", 
         RowBox[{"C4HydroxyacylCoAMAT", "[", "t", "]"}], ",", 
         RowBox[{"C4AcetoacylCoAMAT", "[", "t", "]"}]}], "]"}]}], ",", 
      "\[IndentingNewLine]", 
      RowBox[{"vcrotC6", "\[Rule]", 
       RowBox[{"CROT", "[", 
        RowBox[{
        "sfcrotC6", ",", "Vcrot", ",", "KmcrotC6EnoylCoAMAT", ",", 
         "KmcrotC16EnoylCoAMAT", ",", "KmcrotC14EnoylCoAMAT", ",", 
         "KmcrotC12EnoylCoAMAT", ",", "KmcrotC10EnoylCoAMAT", ",", 
         "KmcrotC8EnoylCoAMAT", ",", "KmcrotC4EnoylCoAMAT", ",", 
         "KmcrotC6HydroxyacylCoAMAT", ",", "KmcrotC16HydroxyacylCoAMAT", ",", 
         "KmcrotC14HydroxyacylCoAMAT", ",", "KmcrotC12HydroxyacylCoAMAT", ",",
          "KmcrotC10HydroxyacylCoAMAT", ",", "KmcrotC8HydroxyacylCoAMAT", ",",
          "KmcrotC4HydroxyacylCoAMAT", ",", "KicrotC4AcetoacylCoA", ",", 
         "Keqcrot", ",", 
         RowBox[{"C6EnoylCoAMAT", "[", "t", "]"}], ",", 
         RowBox[{"C16EnoylCoAMAT", "[", "t", "]"}], ",", 
         RowBox[{"C14EnoylCoAMAT", "[", "t", "]"}], ",", 
         RowBox[{"C12EnoylCoAMAT", "[", "t", "]"}], ",", 
         RowBox[{"C10EnoylCoAMAT", "[", "t", "]"}], ",", 
         RowBox[{"C8EnoylCoAMAT", "[", "t", "]"}], ",", 
         RowBox[{"C4EnoylCoAMAT", "[", "t", "]"}], ",", 
         RowBox[{"C6HydroxyacylCoAMAT", "[", "t", "]"}], ",", 
         RowBox[{"C16HydroxyacylCoAMAT", "[", "t", "]"}], ",", 
         RowBox[{"C14HydroxyacylCoAMAT", "[", "t", "]"}], ",", 
         RowBox[{"C12HydroxyacylCoAMAT", "[", "t", "]"}], ",", 
         RowBox[{"C10HydroxyacylCoAMAT", "[", "t", "]"}], ",", 
         RowBox[{"C8HydroxyacylCoAMAT", "[", "t", "]"}], ",", 
         RowBox[{"C4HydroxyacylCoAMAT", "[", "t", "]"}], ",", 
         RowBox[{"C4AcetoacylCoAMAT", "[", "t", "]"}]}], "]"}]}], ",", 
      "\[IndentingNewLine]", 
      RowBox[{"vcrotC4", "\[Rule]", 
       RowBox[{"CROT", "[", 
        RowBox[{
        "sfcrotC4", ",", "Vcrot", ",", "KmcrotC4EnoylCoAMAT", ",", 
         "KmcrotC16EnoylCoAMAT", ",", "KmcrotC14EnoylCoAMAT", ",", 
         "KmcrotC12EnoylCoAMAT", ",", "KmcrotC10EnoylCoAMAT", ",", 
         "KmcrotC8EnoylCoAMAT", ",", "KmcrotC6EnoylCoAMAT", ",", 
         "KmcrotC4HydroxyacylCoAMAT", ",", "KmcrotC16HydroxyacylCoAMAT", ",", 
         "KmcrotC14HydroxyacylCoAMAT", ",", "KmcrotC12HydroxyacylCoAMAT", ",",
          "KmcrotC10HydroxyacylCoAMAT", ",", "KmcrotC8HydroxyacylCoAMAT", ",",
          "KmcrotC6HydroxyacylCoAMAT", ",", "KicrotC4AcetoacylCoA", ",", 
         "Keqcrot", ",", 
         RowBox[{"C4EnoylCoAMAT", "[", "t", "]"}], ",", 
         RowBox[{"C16EnoylCoAMAT", "[", "t", "]"}], ",", 
         RowBox[{"C14EnoylCoAMAT", "[", "t", "]"}], ",", 
         RowBox[{"C12EnoylCoAMAT", "[", "t", "]"}], ",", 
         RowBox[{"C10EnoylCoAMAT", "[", "t", "]"}], ",", 
         RowBox[{"C8EnoylCoAMAT", "[", "t", "]"}], ",", 
         RowBox[{"C6EnoylCoAMAT", "[", "t", "]"}], ",", 
         RowBox[{"C4HydroxyacylCoAMAT", "[", "t", "]"}], ",", 
         RowBox[{"C16HydroxyacylCoAMAT", "[", "t", "]"}], ",", 
         RowBox[{"C14HydroxyacylCoAMAT", "[", "t", "]"}], ",", 
         RowBox[{"C12HydroxyacylCoAMAT", "[", "t", "]"}], ",", 
         RowBox[{"C10HydroxyacylCoAMAT", "[", "t", "]"}], ",", 
         RowBox[{"C8HydroxyacylCoAMAT", "[", "t", "]"}], ",", 
         RowBox[{"C6HydroxyacylCoAMAT", "[", "t", "]"}], ",", 
         RowBox[{"C4AcetoacylCoAMAT", "[", "t", "]"}]}], "]"}]}], ",", " ", 
      "\[IndentingNewLine]", 
      RowBox[{"vmschadC16", "\[Rule]", 
       RowBox[{"MSCHAD", "[", 
        RowBox[{
        "sfmschadC16", ",", "Vmschad", ",", "KmmschadC16HydroxyacylCoAMAT", 
         ",", "KmmschadC14HydroxyacylCoAMAT", ",", 
         "KmmschadC12HydroxyacylCoAMAT", ",", "KmmschadC10HydroxyacylCoAMAT", 
         ",", "KmmschadC8HydroxyacylCoAMAT", ",", 
         "KmmschadC6HydroxyacylCoAMAT", ",", "KmmschadC4HydroxyacylCoAMAT", 
         ",", "KmmschadNADMAT", ",", "KmmschadC16KetoacylCoAMAT", ",", 
         "KmmschadC14KetoacylCoAMAT", ",", "KmmschadC12KetoacylCoAMAT", ",", 
         "KmmschadC10KetoacylCoAMAT", ",", "KmmschadC8KetoacylCoAMAT", ",", 
         "KmmschadC6KetoacylCoAMAT", ",", "KmmschadC4AcetoacylCoAMAT", ",", 
         "KmmschadNADHMAT", ",", "Keqmschad", ",", 
         RowBox[{"C16HydroxyacylCoAMAT", "[", "t", "]"}], ",", 
         RowBox[{"C14HydroxyacylCoAMAT", "[", "t", "]"}], ",", 
         RowBox[{"C12HydroxyacylCoAMAT", "[", "t", "]"}], ",", 
         RowBox[{"C10HydroxyacylCoAMAT", "[", "t", "]"}], ",", 
         RowBox[{"C8HydroxyacylCoAMAT", "[", "t", "]"}], ",", 
         RowBox[{"C6HydroxyacylCoAMAT", "[", "t", "]"}], ",", 
         RowBox[{"C4HydroxyacylCoAMAT", "[", "t", "]"}], ",", "NADtMAT", ",", 
         RowBox[{"C16KetoacylCoAMAT", "[", "t", "]"}], ",", 
         RowBox[{"C14KetoacylCoAMAT", "[", "t", "]"}], ",", 
         RowBox[{"C12KetoacylCoAMAT", "[", "t", "]"}], ",", 
         RowBox[{"C10KetoacylCoAMAT", "[", "t", "]"}], ",", 
         RowBox[{"C8KetoacylCoAMAT", "[", "t", "]"}], ",", 
         RowBox[{"C6KetoacylCoAMAT", "[", "t", "]"}], ",", 
         RowBox[{"C4AcetoacylCoAMAT", "[", "t", "]"}], ",", "NADHMAT"}], 
        "]"}]}], ",", "\[IndentingNewLine]", 
      RowBox[{"vmschadC14", "\[Rule]", 
       RowBox[{"MSCHAD", "[", 
        RowBox[{
        "sfmschadC14", ",", "Vmschad", ",", "KmmschadC14HydroxyacylCoAMAT", 
         ",", "KmmschadC16HydroxyacylCoAMAT", ",", 
         "KmmschadC12HydroxyacylCoAMAT", ",", "KmmschadC10HydroxyacylCoAMAT", 
         ",", "KmmschadC8HydroxyacylCoAMAT", ",", 
         "KmmschadC6HydroxyacylCoAMAT", ",", "KmmschadC4HydroxyacylCoAMAT", 
         ",", "KmmschadNADMAT", ",", "KmmschadC14KetoacylCoAMAT", ",", 
         "KmmschadC16KetoacylCoAMAT", ",", "KmmschadC12KetoacylCoAMAT", ",", 
         "KmmschadC10KetoacylCoAMAT", ",", "KmmschadC8KetoacylCoAMAT", ",", 
         "KmmschadC6KetoacylCoAMAT", ",", "KmmschadC4AcetoacylCoAMAT", ",", 
         "KmmschadNADHMAT", ",", "Keqmschad", ",", 
         RowBox[{"C14HydroxyacylCoAMAT", "[", "t", "]"}], ",", 
         RowBox[{"C16HydroxyacylCoAMAT", "[", "t", "]"}], ",", 
         RowBox[{"C12HydroxyacylCoAMAT", "[", "t", "]"}], ",", 
         RowBox[{"C10HydroxyacylCoAMAT", "[", "t", "]"}], ",", 
         RowBox[{"C8HydroxyacylCoAMAT", "[", "t", "]"}], ",", 
         RowBox[{"C6HydroxyacylCoAMAT", "[", "t", "]"}], ",", 
         RowBox[{"C4HydroxyacylCoAMAT", "[", "t", "]"}], ",", "NADtMAT", ",", 
         RowBox[{"C14KetoacylCoAMAT", "[", "t", "]"}], ",", 
         RowBox[{"C16KetoacylCoAMAT", "[", "t", "]"}], ",", 
         RowBox[{"C12KetoacylCoAMAT", "[", "t", "]"}], ",", 
         RowBox[{"C10KetoacylCoAMAT", "[", "t", "]"}], ",", 
         RowBox[{"C8KetoacylCoAMAT", "[", "t", "]"}], ",", 
         RowBox[{"C6KetoacylCoAMAT", "[", "t", "]"}], ",", 
         RowBox[{"C4AcetoacylCoAMAT", "[", "t", "]"}], ",", "NADHMAT"}], 
        "]"}]}], ",", "\[IndentingNewLine]", 
      RowBox[{"vmschadC12", "\[Rule]", 
       RowBox[{"MSCHAD", "[", 
        RowBox[{
        "sfmschadC12", ",", "Vmschad", ",", "KmmschadC12HydroxyacylCoAMAT", 
         ",", "KmmschadC16HydroxyacylCoAMAT", ",", 
         "KmmschadC14HydroxyacylCoAMAT", ",", "KmmschadC10HydroxyacylCoAMAT", 
         ",", "KmmschadC8HydroxyacylCoAMAT", ",", 
         "KmmschadC6HydroxyacylCoAMAT", ",", "KmmschadC4HydroxyacylCoAMAT", 
         ",", "KmmschadNADMAT", ",", "KmmschadC12KetoacylCoAMAT", ",", 
         "KmmschadC16KetoacylCoAMAT", ",", "KmmschadC14KetoacylCoAMAT", ",", 
         "KmmschadC10KetoacylCoAMAT", ",", "KmmschadC8KetoacylCoAMAT", ",", 
         "KmmschadC6KetoacylCoAMAT", ",", "KmmschadC4AcetoacylCoAMAT", ",", 
         "KmmschadNADHMAT", ",", "Keqmschad", ",", 
         RowBox[{"C12HydroxyacylCoAMAT", "[", "t", "]"}], ",", 
         RowBox[{"C16HydroxyacylCoAMAT", "[", "t", "]"}], ",", 
         RowBox[{"C14HydroxyacylCoAMAT", "[", "t", "]"}], ",", 
         RowBox[{"C10HydroxyacylCoAMAT", "[", "t", "]"}], ",", 
         RowBox[{"C8HydroxyacylCoAMAT", "[", "t", "]"}], ",", 
         RowBox[{"C6HydroxyacylCoAMAT", "[", "t", "]"}], ",", 
         RowBox[{"C4HydroxyacylCoAMAT", "[", "t", "]"}], ",", "NADtMAT", ",", 
         RowBox[{"C12KetoacylCoAMAT", "[", "t", "]"}], ",", 
         RowBox[{"C16KetoacylCoAMAT", "[", "t", "]"}], ",", 
         RowBox[{"C14KetoacylCoAMAT", "[", "t", "]"}], ",", 
         RowBox[{"C10KetoacylCoAMAT", "[", "t", "]"}], ",", 
         RowBox[{"C8KetoacylCoAMAT", "[", "t", "]"}], ",", 
         RowBox[{"C6KetoacylCoAMAT", "[", "t", "]"}], ",", 
         RowBox[{"C4AcetoacylCoAMAT", "[", "t", "]"}], ",", "NADHMAT"}], 
        "]"}]}], ",", "\[IndentingNewLine]", 
      RowBox[{"vmschadC10", "\[Rule]", 
       RowBox[{"MSCHAD", "[", 
        RowBox[{
        "sfmschadC10", ",", "Vmschad", ",", "KmmschadC10HydroxyacylCoAMAT", 
         ",", "KmmschadC16HydroxyacylCoAMAT", ",", 
         "KmmschadC14HydroxyacylCoAMAT", ",", "KmmschadC12HydroxyacylCoAMAT", 
         ",", "KmmschadC8HydroxyacylCoAMAT", ",", 
         "KmmschadC6HydroxyacylCoAMAT", ",", "KmmschadC4HydroxyacylCoAMAT", 
         ",", "KmmschadNADMAT", ",", "KmmschadC10KetoacylCoAMAT", ",", 
         "KmmschadC16KetoacylCoAMAT", ",", "KmmschadC14KetoacylCoAMAT", ",", 
         "KmmschadC12KetoacylCoAMAT", ",", "KmmschadC8KetoacylCoAMAT", ",", 
         "KmmschadC6KetoacylCoAMAT", ",", "KmmschadC4AcetoacylCoAMAT", ",", 
         "KmmschadNADHMAT", ",", "Keqmschad", ",", 
         RowBox[{"C10HydroxyacylCoAMAT", "[", "t", "]"}], ",", 
         RowBox[{"C16HydroxyacylCoAMAT", "[", "t", "]"}], ",", 
         RowBox[{"C14HydroxyacylCoAMAT", "[", "t", "]"}], ",", 
         RowBox[{"C12HydroxyacylCoAMAT", "[", "t", "]"}], ",", 
         RowBox[{"C8HydroxyacylCoAMAT", "[", "t", "]"}], ",", 
         RowBox[{"C6HydroxyacylCoAMAT", "[", "t", "]"}], ",", 
         RowBox[{"C4HydroxyacylCoAMAT", "[", "t", "]"}], ",", "NADtMAT", ",", 
         RowBox[{"C10KetoacylCoAMAT", "[", "t", "]"}], ",", 
         RowBox[{"C16KetoacylCoAMAT", "[", "t", "]"}], ",", 
         RowBox[{"C14KetoacylCoAMAT", "[", "t", "]"}], ",", 
         RowBox[{"C12KetoacylCoAMAT", "[", "t", "]"}], ",", 
         RowBox[{"C8KetoacylCoAMAT", "[", "t", "]"}], ",", 
         RowBox[{"C6KetoacylCoAMAT", "[", "t", "]"}], ",", 
         RowBox[{"C4AcetoacylCoAMAT", "[", "t", "]"}], ",", "NADHMAT"}], 
        "]"}]}], ",", "\[IndentingNewLine]", 
      RowBox[{"vmschadC8", "\[Rule]", 
       RowBox[{"MSCHAD", "[", 
        RowBox[{
        "sfmschadC8", ",", "Vmschad", ",", "KmmschadC8HydroxyacylCoAMAT", ",",
          "KmmschadC16HydroxyacylCoAMAT", ",", "KmmschadC14HydroxyacylCoAMAT",
          ",", "KmmschadC12HydroxyacylCoAMAT", ",", 
         "KmmschadC10HydroxyacylCoAMAT", ",", "KmmschadC6HydroxyacylCoAMAT", 
         ",", "KmmschadC4HydroxyacylCoAMAT", ",", "KmmschadNADMAT", ",", 
         "KmmschadC8KetoacylCoAMAT", ",", "KmmschadC16KetoacylCoAMAT", ",", 
         "KmmschadC14KetoacylCoAMAT", ",", "KmmschadC12KetoacylCoAMAT", ",", 
         "KmmschadC10KetoacylCoAMAT", ",", "KmmschadC6KetoacylCoAMAT", ",", 
         "KmmschadC4AcetoacylCoAMAT", ",", "KmmschadNADHMAT", ",", 
         "Keqmschad", ",", 
         RowBox[{"C8HydroxyacylCoAMAT", "[", "t", "]"}], ",", 
         RowBox[{"C16HydroxyacylCoAMAT", "[", "t", "]"}], ",", 
         RowBox[{"C14HydroxyacylCoAMAT", "[", "t", "]"}], ",", 
         RowBox[{"C12HydroxyacylCoAMAT", "[", "t", "]"}], ",", 
         RowBox[{"C10HydroxyacylCoAMAT", "[", "t", "]"}], ",", 
         RowBox[{"C6HydroxyacylCoAMAT", "[", "t", "]"}], ",", 
         RowBox[{"C4HydroxyacylCoAMAT", "[", "t", "]"}], ",", "NADtMAT", ",", 
         RowBox[{"C8KetoacylCoAMAT", "[", "t", "]"}], ",", 
         RowBox[{"C16KetoacylCoAMAT", "[", "t", "]"}], ",", 
         RowBox[{"C14KetoacylCoAMAT", "[", "t", "]"}], ",", 
         RowBox[{"C12KetoacylCoAMAT", "[", "t", "]"}], ",", 
         RowBox[{"C10KetoacylCoAMAT", "[", "t", "]"}], ",", 
         RowBox[{"C6KetoacylCoAMAT", "[", "t", "]"}], ",", 
         RowBox[{"C4AcetoacylCoAMAT", "[", "t", "]"}], ",", "NADHMAT"}], 
        "]"}]}], ",", "\[IndentingNewLine]", 
      RowBox[{"vmschadC6", "\[Rule]", 
       RowBox[{"MSCHAD", "[", 
        RowBox[{
        "sfmschadC6", ",", "Vmschad", ",", "KmmschadC6HydroxyacylCoAMAT", ",",
          "KmmschadC16HydroxyacylCoAMAT", ",", "KmmschadC14HydroxyacylCoAMAT",
          ",", "KmmschadC12HydroxyacylCoAMAT", ",", 
         "KmmschadC10HydroxyacylCoAMAT", ",", "KmmschadC8HydroxyacylCoAMAT", 
         ",", "KmmschadC4HydroxyacylCoAMAT", ",", "KmmschadNADMAT", ",", 
         "KmmschadC6KetoacylCoAMAT", ",", "KmmschadC16KetoacylCoAMAT", ",", 
         "KmmschadC14KetoacylCoAMAT", ",", "KmmschadC12KetoacylCoAMAT", ",", 
         "KmmschadC10KetoacylCoAMAT", ",", "KmmschadC8KetoacylCoAMAT", ",", 
         "KmmschadC4AcetoacylCoAMAT", ",", "KmmschadNADHMAT", ",", 
         "Keqmschad", ",", 
         RowBox[{"C6HydroxyacylCoAMAT", "[", "t", "]"}], ",", 
         RowBox[{"C16HydroxyacylCoAMAT", "[", "t", "]"}], ",", 
         RowBox[{"C14HydroxyacylCoAMAT", "[", "t", "]"}], ",", 
         RowBox[{"C12HydroxyacylCoAMAT", "[", "t", "]"}], ",", 
         RowBox[{"C10HydroxyacylCoAMAT", "[", "t", "]"}], ",", 
         RowBox[{"C8HydroxyacylCoAMAT", "[", "t", "]"}], ",", 
         RowBox[{"C4HydroxyacylCoAMAT", "[", "t", "]"}], ",", "NADtMAT", ",", 
         RowBox[{"C6KetoacylCoAMAT", "[", "t", "]"}], ",", 
         RowBox[{"C16KetoacylCoAMAT", "[", "t", "]"}], ",", 
         RowBox[{"C14KetoacylCoAMAT", "[", "t", "]"}], ",", 
         RowBox[{"C12KetoacylCoAMAT", "[", "t", "]"}], ",", 
         RowBox[{"C10KetoacylCoAMAT", "[", "t", "]"}], ",", 
         RowBox[{"C8KetoacylCoAMAT", "[", "t", "]"}], ",", 
         RowBox[{"C4AcetoacylCoAMAT", "[", "t", "]"}], ",", "NADHMAT"}], 
        "]"}]}], ",", "\[IndentingNewLine]", 
      RowBox[{"vmschadC4", "\[Rule]", 
       RowBox[{"MSCHAD", "[", 
        RowBox[{
        "sfmschadC4", ",", "Vmschad", ",", "KmmschadC4HydroxyacylCoAMAT", ",",
          "KmmschadC16HydroxyacylCoAMAT", ",", "KmmschadC14HydroxyacylCoAMAT",
          ",", "KmmschadC12HydroxyacylCoAMAT", ",", 
         "KmmschadC10HydroxyacylCoAMAT", ",", "KmmschadC8HydroxyacylCoAMAT", 
         ",", "KmmschadC6HydroxyacylCoAMAT", ",", "KmmschadNADMAT", ",", 
         "KmmschadC4AcetoacylCoAMAT", ",", "KmmschadC16KetoacylCoAMAT", ",", 
         "KmmschadC14KetoacylCoAMAT", ",", "KmmschadC12KetoacylCoAMAT", ",", 
         "KmmschadC10KetoacylCoAMAT", ",", "KmmschadC8KetoacylCoAMAT", ",", 
         "KmmschadC6KetoacylCoAMAT", ",", "KmmschadNADHMAT", ",", "Keqmschad",
          ",", 
         RowBox[{"C4HydroxyacylCoAMAT", "[", "t", "]"}], ",", 
         RowBox[{"C16HydroxyacylCoAMAT", "[", "t", "]"}], ",", 
         RowBox[{"C14HydroxyacylCoAMAT", "[", "t", "]"}], ",", 
         RowBox[{"C12HydroxyacylCoAMAT", "[", "t", "]"}], ",", 
         RowBox[{"C10HydroxyacylCoAMAT", "[", "t", "]"}], ",", 
         RowBox[{"C8HydroxyacylCoAMAT", "[", "t", "]"}], ",", 
         RowBox[{"C6HydroxyacylCoAMAT", "[", "t", "]"}], ",", "NADtMAT", ",", 
         RowBox[{"C4AcetoacylCoAMAT", "[", "t", "]"}], ",", 
         RowBox[{"C16KetoacylCoAMAT", "[", "t", "]"}], ",", 
         RowBox[{"C14KetoacylCoAMAT", "[", "t", "]"}], ",", 
         RowBox[{"C12KetoacylCoAMAT", "[", "t", "]"}], ",", 
         RowBox[{"C10KetoacylCoAMAT", "[", "t", "]"}], ",", 
         RowBox[{"C8KetoacylCoAMAT", "[", "t", "]"}], ",", 
         RowBox[{"C6KetoacylCoAMAT", "[", "t", "]"}], ",", "NADHMAT"}], 
        "]"}]}], ",", "\[IndentingNewLine]", 
      RowBox[{"vmckatC16", "\[Rule]", 
       RowBox[{"MCKATA", "[", 
        RowBox[{
        "sfmckatC16", ",", "Vmckat", ",", "KmmckatC16KetoacylCoAMAT", ",", 
         "KmmckatC14KetoacylCoAMAT", ",", "KmmckatC12KetoacylCoAMAT", ",", 
         "KmmckatC10KetoacylCoAMAT", ",", "KmmckatC8KetoacylCoAMAT", ",", 
         "KmmckatC6KetoacylCoAMAT", ",", "KmmckatC4AcetoacylCoAMAT", ",", 
         "KmmckatCoAMAT", ",", "KmmckatC14AcylCoAMAT", ",", 
         "KmmckatC16AcylCoAMAT", ",", "KmmckatC12AcylCoAMAT", ",", 
         "KmmckatC10AcylCoAMAT", ",", "KmmckatC8AcylCoAMAT", ",", 
         "KmmckatC6AcylCoAMAT", ",", "KmmckatC4AcylCoAMAT", ",", 
         "KmmckatAcetylCoAMAT", ",", "Keqmckat", ",", 
         RowBox[{"C16KetoacylCoAMAT", "[", "t", "]"}], ",", 
         RowBox[{"C14KetoacylCoAMAT", "[", "t", "]"}], ",", 
         RowBox[{"C12KetoacylCoAMAT", "[", "t", "]"}], ",", 
         RowBox[{"C10KetoacylCoAMAT", "[", "t", "]"}], ",", 
         RowBox[{"C8KetoacylCoAMAT", "[", "t", "]"}], ",", 
         RowBox[{"C6KetoacylCoAMAT", "[", "t", "]"}], ",", 
         RowBox[{"C4AcetoacylCoAMAT", "[", "t", "]"}], ",", "CoAMAT", ",", 
         RowBox[{"C14AcylCoAMAT", "[", "t", "]"}], ",", 
         RowBox[{"C16AcylCoAMAT", "[", "t", "]"}], ",", 
         RowBox[{"C12AcylCoAMAT", "[", "t", "]"}], ",", 
         RowBox[{"C10AcylCoAMAT", "[", "t", "]"}], ",", 
         RowBox[{"C8AcylCoAMAT", "[", "t", "]"}], ",", 
         RowBox[{"C6AcylCoAMAT", "[", "t", "]"}], ",", 
         RowBox[{"C4AcylCoAMAT", "[", "t", "]"}], ",", "AcetylCoAMAT"}], 
        "]"}]}], ",", "\[IndentingNewLine]", 
      RowBox[{"vmckatC14", "\[Rule]", 
       RowBox[{"MCKATA", "[", 
        RowBox[{
        "sfmckatC14", ",", "Vmckat", ",", "KmmckatC14KetoacylCoAMAT", ",", 
         "KmmckatC16KetoacylCoAMAT", ",", "KmmckatC12KetoacylCoAMAT", ",", 
         "KmmckatC10KetoacylCoAMAT", ",", "KmmckatC8KetoacylCoAMAT", ",", 
         "KmmckatC6KetoacylCoAMAT", ",", "KmmckatC4AcetoacylCoAMAT", ",", 
         "KmmckatCoAMAT", ",", "KmmckatC12AcylCoAMAT", ",", 
         "KmmckatC16AcylCoAMAT", ",", "KmmckatC14AcylCoAMAT", ",", 
         "KmmckatC10AcylCoAMAT", ",", "KmmckatC8AcylCoAMAT", ",", 
         "KmmckatC6AcylCoAMAT", ",", "KmmckatC4AcylCoAMAT", ",", 
         "KmmckatAcetylCoAMAT", ",", "Keqmckat", ",", 
         RowBox[{"C14KetoacylCoAMAT", "[", "t", "]"}], ",", 
         RowBox[{"C16KetoacylCoAMAT", "[", "t", "]"}], ",", 
         RowBox[{"C12KetoacylCoAMAT", "[", "t", "]"}], ",", 
         RowBox[{"C10KetoacylCoAMAT", "[", "t", "]"}], ",", 
         RowBox[{"C8KetoacylCoAMAT", "[", "t", "]"}], ",", 
         RowBox[{"C6KetoacylCoAMAT", "[", "t", "]"}], ",", 
         RowBox[{"C4AcetoacylCoAMAT", "[", "t", "]"}], ",", "CoAMAT", ",", 
         RowBox[{"C12AcylCoAMAT", "[", "t", "]"}], ",", 
         RowBox[{"C16AcylCoAMAT", "[", "t", "]"}], ",", 
         RowBox[{"C14AcylCoAMAT", "[", "t", "]"}], ",", 
         RowBox[{"C10AcylCoAMAT", "[", "t", "]"}], ",", 
         RowBox[{"C8AcylCoAMAT", "[", "t", "]"}], ",", 
         RowBox[{"C6AcylCoAMAT", "[", "t", "]"}], ",", 
         RowBox[{"C4AcylCoAMAT", "[", "t", "]"}], ",", "AcetylCoAMAT"}], 
        "]"}]}], ",", "\[IndentingNewLine]", 
      RowBox[{"vmckatC12", "\[Rule]", 
       RowBox[{"MCKATA", "[", 
        RowBox[{
        "sfmckatC12", ",", "Vmckat", ",", "KmmckatC12KetoacylCoAMAT", ",", 
         "KmmckatC16KetoacylCoAMAT", ",", "KmmckatC14KetoacylCoAMAT", ",", 
         "KmmckatC10KetoacylCoAMAT", ",", "KmmckatC8KetoacylCoAMAT", ",", 
         "KmmckatC6KetoacylCoAMAT", ",", "KmmckatC4AcetoacylCoAMAT", ",", 
         "KmmckatCoAMAT", ",", "KmmckatC10AcylCoAMAT", ",", 
         "KmmckatC16AcylCoAMAT", ",", "KmmckatC14AcylCoAMAT", ",", 
         "KmmckatC12AcylCoAMAT", ",", "KmmckatC8AcylCoAMAT", ",", 
         "KmmckatC6AcylCoAMAT", ",", "KmmckatC4AcylCoAMAT", ",", 
         "KmmckatAcetylCoAMAT", ",", "Keqmckat", ",", 
         RowBox[{"C12KetoacylCoAMAT", "[", "t", "]"}], ",", 
         RowBox[{"C16KetoacylCoAMAT", "[", "t", "]"}], ",", 
         RowBox[{"C14KetoacylCoAMAT", "[", "t", "]"}], ",", 
         RowBox[{"C10KetoacylCoAMAT", "[", "t", "]"}], ",", 
         RowBox[{"C8KetoacylCoAMAT", "[", "t", "]"}], ",", 
         RowBox[{"C6KetoacylCoAMAT", "[", "t", "]"}], ",", 
         RowBox[{"C4AcetoacylCoAMAT", "[", "t", "]"}], ",", "CoAMAT", ",", 
         RowBox[{"C10AcylCoAMAT", "[", "t", "]"}], ",", 
         RowBox[{"C16AcylCoAMAT", "[", "t", "]"}], ",", 
         RowBox[{"C14AcylCoAMAT", "[", "t", "]"}], ",", 
         RowBox[{"C12AcylCoAMAT", "[", "t", "]"}], ",", 
         RowBox[{"C8AcylCoAMAT", "[", "t", "]"}], ",", 
         RowBox[{"C6AcylCoAMAT", "[", "t", "]"}], ",", 
         RowBox[{"C4AcylCoAMAT", "[", "t", "]"}], ",", "AcetylCoAMAT"}], 
        "]"}]}], ",", "\[IndentingNewLine]", 
      RowBox[{"vmckatC10", "\[Rule]", 
       RowBox[{"MCKATA", "[", 
        RowBox[{
        "sfmckatC10", ",", "Vmckat", ",", "KmmckatC10KetoacylCoAMAT", ",", 
         "KmmckatC16KetoacylCoAMAT", ",", "KmmckatC14KetoacylCoAMAT", ",", 
         "KmmckatC12KetoacylCoAMAT", ",", "KmmckatC8KetoacylCoAMAT", ",", 
         "KmmckatC6KetoacylCoAMAT", ",", "KmmckatC4AcetoacylCoAMAT", ",", 
         "KmmckatCoAMAT", ",", "KmmckatC8AcylCoAMAT", ",", 
         "KmmckatC16AcylCoAMAT", ",", "KmmckatC14AcylCoAMAT", ",", 
         "KmmckatC12AcylCoAMAT", ",", "KmmckatC10AcylCoAMAT", ",", 
         "KmmckatC6AcylCoAMAT", ",", "KmmckatC4AcylCoAMAT", ",", 
         "KmmckatAcetylCoAMAT", ",", "Keqmckat", ",", 
         RowBox[{"C10KetoacylCoAMAT", "[", "t", "]"}], ",", 
         RowBox[{"C16KetoacylCoAMAT", "[", "t", "]"}], ",", 
         RowBox[{"C14KetoacylCoAMAT", "[", "t", "]"}], ",", 
         RowBox[{"C12KetoacylCoAMAT", "[", "t", "]"}], ",", 
         RowBox[{"C8KetoacylCoAMAT", "[", "t", "]"}], ",", 
         RowBox[{"C6KetoacylCoAMAT", "[", "t", "]"}], ",", 
         RowBox[{"C4AcetoacylCoAMAT", "[", "t", "]"}], ",", "CoAMAT", ",", 
         RowBox[{"C8AcylCoAMAT", "[", "t", "]"}], ",", 
         RowBox[{"C16AcylCoAMAT", "[", "t", "]"}], ",", 
         RowBox[{"C14AcylCoAMAT", "[", "t", "]"}], ",", 
         RowBox[{"C12AcylCoAMAT", "[", "t", "]"}], ",", 
         RowBox[{"C10AcylCoAMAT", "[", "t", "]"}], ",", 
         RowBox[{"C6AcylCoAMAT", "[", "t", "]"}], ",", 
         RowBox[{"C4AcylCoAMAT", "[", "t", "]"}], ",", "AcetylCoAMAT"}], 
        "]"}]}], ",", "\[IndentingNewLine]", 
      RowBox[{"vmckatC8", "\[Rule]", 
       RowBox[{"MCKATA", "[", 
        RowBox[{
        "sfmckatC8", ",", "Vmckat", ",", "KmmckatC8KetoacylCoAMAT", ",", 
         "KmmckatC16KetoacylCoAMAT", ",", "KmmckatC14KetoacylCoAMAT", ",", 
         "KmmckatC12KetoacylCoAMAT", ",", "KmmckatC10KetoacylCoAMAT", ",", 
         "KmmckatC6KetoacylCoAMAT", ",", "KmmckatC4AcetoacylCoAMAT", ",", 
         "KmmckatCoAMAT", ",", "KmmckatC6AcylCoAMAT", ",", 
         "KmmckatC16AcylCoAMAT", ",", "KmmckatC14AcylCoAMAT", ",", 
         "KmmckatC12AcylCoAMAT", ",", "KmmckatC10AcylCoAMAT", ",", 
         "KmmckatC8AcylCoAMAT", ",", "KmmckatC4AcylCoAMAT", ",", 
         "KmmckatAcetylCoAMAT", ",", "Keqmckat", ",", 
         RowBox[{"C8KetoacylCoAMAT", "[", "t", "]"}], ",", 
         RowBox[{"C16KetoacylCoAMAT", "[", "t", "]"}], ",", 
         RowBox[{"C14KetoacylCoAMAT", "[", "t", "]"}], ",", 
         RowBox[{"C12KetoacylCoAMAT", "[", "t", "]"}], ",", 
         RowBox[{"C10KetoacylCoAMAT", "[", "t", "]"}], ",", 
         RowBox[{"C6KetoacylCoAMAT", "[", "t", "]"}], ",", 
         RowBox[{"C4AcetoacylCoAMAT", "[", "t", "]"}], ",", "CoAMAT", ",", 
         RowBox[{"C6AcylCoAMAT", "[", "t", "]"}], ",", 
         RowBox[{"C16AcylCoAMAT", "[", "t", "]"}], ",", 
         RowBox[{"C14AcylCoAMAT", "[", "t", "]"}], ",", 
         RowBox[{"C12AcylCoAMAT", "[", "t", "]"}], ",", 
         RowBox[{"C10AcylCoAMAT", "[", "t", "]"}], ",", 
         RowBox[{"C8AcylCoAMAT", "[", "t", "]"}], ",", 
         RowBox[{"C4AcylCoAMAT", "[", "t", "]"}], ",", "AcetylCoAMAT"}], 
        "]"}]}], ",", "\[IndentingNewLine]", 
      RowBox[{"vmckatC6", "\[Rule]", 
       RowBox[{"MCKATA", "[", 
        RowBox[{
        "sfmckatC6", ",", "Vmckat", ",", "KmmckatC6KetoacylCoAMAT", ",", 
         "KmmckatC16KetoacylCoAMAT", ",", "KmmckatC14KetoacylCoAMAT", ",", 
         "KmmckatC12KetoacylCoAMAT", ",", "KmmckatC10KetoacylCoAMAT", ",", 
         "KmmckatC8KetoacylCoAMAT", ",", "KmmckatC4AcetoacylCoAMAT", ",", 
         "KmmckatCoAMAT", ",", "KmmckatC4AcylCoAMAT", ",", 
         "KmmckatC16AcylCoAMAT", ",", "KmmckatC14AcylCoAMAT", ",", 
         "KmmckatC12AcylCoAMAT", ",", "KmmckatC10AcylCoAMAT", ",", 
         "KmmckatC8AcylCoAMAT", ",", "KmmckatC6AcylCoAMAT", ",", 
         "KmmckatAcetylCoAMAT", ",", "Keqmckat", ",", 
         RowBox[{"C6KetoacylCoAMAT", "[", "t", "]"}], ",", 
         RowBox[{"C16KetoacylCoAMAT", "[", "t", "]"}], ",", 
         RowBox[{"C14KetoacylCoAMAT", "[", "t", "]"}], ",", 
         RowBox[{"C12KetoacylCoAMAT", "[", "t", "]"}], ",", 
         RowBox[{"C10KetoacylCoAMAT", "[", "t", "]"}], ",", 
         RowBox[{"C8KetoacylCoAMAT", "[", "t", "]"}], ",", 
         RowBox[{"C4AcetoacylCoAMAT", "[", "t", "]"}], ",", "CoAMAT", ",", 
         RowBox[{"C4AcylCoAMAT", "[", "t", "]"}], ",", 
         RowBox[{"C16AcylCoAMAT", "[", "t", "]"}], ",", 
         RowBox[{"C14AcylCoAMAT", "[", "t", "]"}], ",", 
         RowBox[{"C12AcylCoAMAT", "[", "t", "]"}], ",", 
         RowBox[{"C10AcylCoAMAT", "[", "t", "]"}], ",", 
         RowBox[{"C8AcylCoAMAT", "[", "t", "]"}], ",", 
         RowBox[{"C6AcylCoAMAT", "[", "t", "]"}], ",", "AcetylCoAMAT"}], 
        "]"}]}], ",", "\[IndentingNewLine]", 
      RowBox[{"vmckatC4", "\[Rule]", 
       RowBox[{"MCKATB", "[", 
        RowBox[{
        "sfmckatC4", ",", "Vmckat", ",", "KmmckatC4AcetoacylCoAMAT", ",", 
         "KmmckatC16KetoacylCoAMAT", ",", "KmmckatC14KetoacylCoAMAT", ",", 
         "KmmckatC12KetoacylCoAMAT", ",", "KmmckatC10KetoacylCoAMAT", ",", 
         "KmmckatC8KetoacylCoAMAT", ",", "KmmckatC6KetoacylCoAMAT", ",", 
         "KmmckatCoAMAT", ",", "KmmckatC4AcylCoAMAT", ",", 
         "KmmckatC16AcylCoAMAT", ",", "KmmckatC14AcylCoAMAT", ",", 
         "KmmckatC12AcylCoAMAT", ",", "KmmckatC10AcylCoAMAT", ",", 
         "KmmckatC8AcylCoAMAT", ",", "KmmckatC6AcylCoAMAT", ",", 
         "KmmckatAcetylCoAMAT", ",", "Keqmckat", ",", 
         RowBox[{"C4AcetoacylCoAMAT", "[", "t", "]"}], ",", 
         RowBox[{"C16KetoacylCoAMAT", "[", "t", "]"}], ",", 
         RowBox[{"C14KetoacylCoAMAT", "[", "t", "]"}], ",", 
         RowBox[{"C12KetoacylCoAMAT", "[", "t", "]"}], ",", 
         RowBox[{"C10KetoacylCoAMAT", "[", "t", "]"}], ",", 
         RowBox[{"C8KetoacylCoAMAT", "[", "t", "]"}], ",", 
         RowBox[{"C6KetoacylCoAMAT", "[", "t", "]"}], ",", "CoAMAT", ",", 
         RowBox[{"C4AcylCoAMAT", "[", "t", "]"}], ",", 
         RowBox[{"C16AcylCoAMAT", "[", "t", "]"}], ",", 
         RowBox[{"C14AcylCoAMAT", "[", "t", "]"}], ",", 
         RowBox[{"C12AcylCoAMAT", "[", "t", "]"}], ",", 
         RowBox[{"C10AcylCoAMAT", "[", "t", "]"}], ",", 
         RowBox[{"C8AcylCoAMAT", "[", "t", "]"}], ",", 
         RowBox[{"C6AcylCoAMAT", "[", "t", "]"}], ",", "AcetylCoAMAT"}], 
        "]"}]}], ",", "\[IndentingNewLine]", 
      RowBox[{"vmtpC16", "\[Rule]", 
       RowBox[{"MTP", "[", 
        RowBox[{
        "sfmtpC16", ",", "Vmtp", ",", "KmmtpC16EnoylCoAMAT", ",", 
         "KmmtpC14EnoylCoAMAT", ",", "KmmtpC12EnoylCoAMAT", ",", 
         "KmmtpC10EnoylCoAMAT", ",", "KmmtpC8EnoylCoAMAT", ",", "KmmtpNADMAT",
          ",", "KmmtpCoAMAT", ",", "KmmtpC14AcylCoAMAT", ",", 
         "KmmtpC16AcylCoAMAT", ",", "KmmtpC12AcylCoAMAT", ",", 
         "KmmtpC10AcylCoAMAT", ",", "KmmtpC8AcylCoAMAT", ",", 
         "KmmtpC6AcylCoAMAT", ",", "KmmtpNADHMAT", ",", "KmmtpAcetylCoAMAT", 
         ",", "KicrotC4AcetoacylCoA", ",", "Keqmtp", ",", 
         RowBox[{"C16EnoylCoAMAT", "[", "t", "]"}], ",", 
         RowBox[{"C14EnoylCoAMAT", "[", "t", "]"}], ",", 
         RowBox[{"C12EnoylCoAMAT", "[", "t", "]"}], ",", 
         RowBox[{"C10EnoylCoAMAT", "[", "t", "]"}], ",", 
         RowBox[{"C8EnoylCoAMAT", "[", "t", "]"}], ",", "NADtMAT", ",", 
         "CoAMAT", ",", 
         RowBox[{"C14AcylCoAMAT", "[", "t", "]"}], ",", 
         RowBox[{"C16AcylCoAMAT", "[", "t", "]"}], ",", 
         RowBox[{"C12AcylCoAMAT", "[", "t", "]"}], ",", 
         RowBox[{"C10AcylCoAMAT", "[", "t", "]"}], ",", 
         RowBox[{"C8AcylCoAMAT", "[", "t", "]"}], ",", 
         RowBox[{"C6AcylCoAMAT", "[", "t", "]"}], ",", "NADHMAT", ",", 
         "AcetylCoAMAT", ",", 
         RowBox[{"C4AcetoacylCoAMAT", "[", "t", "]"}]}], "]"}]}], ",", 
      "\[IndentingNewLine]", 
      RowBox[{"vmtpC14", "\[Rule]", 
       RowBox[{"MTP", "[", 
        RowBox[{
        "sfmtpC14", ",", "Vmtp", ",", "KmmtpC14EnoylCoAMAT", ",", 
         "KmmtpC16EnoylCoAMAT", ",", "KmmtpC12EnoylCoAMAT", ",", 
         "KmmtpC10EnoylCoAMAT", ",", "KmmtpC8EnoylCoAMAT", ",", "KmmtpNADMAT",
          ",", "KmmtpCoAMAT", ",", "KmmtpC12AcylCoAMAT", ",", 
         "KmmtpC16AcylCoAMAT", ",", "KmmtpC14AcylCoAMAT", ",", 
         "KmmtpC10AcylCoAMAT", ",", "KmmtpC8AcylCoAMAT", ",", 
         "KmmtpC6AcylCoAMAT", ",", "KmmtpNADHMAT", ",", "KmmtpAcetylCoAMAT", 
         ",", "KicrotC4AcetoacylCoA", ",", "Keqmtp", ",", 
         RowBox[{"C14EnoylCoAMAT", "[", "t", "]"}], ",", 
         RowBox[{"C16EnoylCoAMAT", "[", "t", "]"}], ",", 
         RowBox[{"C12EnoylCoAMAT", "[", "t", "]"}], ",", 
         RowBox[{"C10EnoylCoAMAT", "[", "t", "]"}], ",", 
         RowBox[{"C8EnoylCoAMAT", "[", "t", "]"}], ",", "NADtMAT", ",", 
         "CoAMAT", ",", 
         RowBox[{"C12AcylCoAMAT", "[", "t", "]"}], ",", 
         RowBox[{"C16AcylCoAMAT", "[", "t", "]"}], ",", 
         RowBox[{"C14AcylCoAMAT", "[", "t", "]"}], ",", 
         RowBox[{"C10AcylCoAMAT", "[", "t", "]"}], ",", 
         RowBox[{"C8AcylCoAMAT", "[", "t", "]"}], ",", 
         RowBox[{"C6AcylCoAMAT", "[", "t", "]"}], ",", "NADHMAT", ",", 
         "AcetylCoAMAT", ",", 
         RowBox[{"C4AcetoacylCoAMAT", "[", "t", "]"}]}], "]"}]}], ",", 
      "\[IndentingNewLine]", 
      RowBox[{"vmtpC12", "\[Rule]", 
       RowBox[{"MTP", "[", 
        RowBox[{
        "sfmtpC12", ",", "Vmtp", ",", "KmmtpC12EnoylCoAMAT", ",", 
         "KmmtpC16EnoylCoAMAT", ",", "KmmtpC14EnoylCoAMAT", ",", 
         "KmmtpC10EnoylCoAMAT", ",", "KmmtpC8EnoylCoAMAT", ",", "KmmtpNADMAT",
          ",", "KmmtpCoAMAT", ",", "KmmtpC10AcylCoAMAT", ",", 
         "KmmtpC16AcylCoAMAT", ",", "KmmtpC14AcylCoAMAT", ",", 
         "KmmtpC12AcylCoAMAT", ",", "KmmtpC8AcylCoAMAT", ",", 
         "KmmtpC6AcylCoAMAT", ",", "KmmtpNADHMAT", ",", "KmmtpAcetylCoAMAT", 
         ",", "KicrotC4AcetoacylCoA", ",", "Keqmtp", ",", 
         RowBox[{"C12EnoylCoAMAT", "[", "t", "]"}], ",", 
         RowBox[{"C16EnoylCoAMAT", "[", "t", "]"}], ",", 
         RowBox[{"C14EnoylCoAMAT", "[", "t", "]"}], ",", 
         RowBox[{"C10EnoylCoAMAT", "[", "t", "]"}], ",", 
         RowBox[{"C8EnoylCoAMAT", "[", "t", "]"}], ",", "NADtMAT", ",", 
         "CoAMAT", ",", 
         RowBox[{"C10AcylCoAMAT", "[", "t", "]"}], ",", 
         RowBox[{"C16AcylCoAMAT", "[", "t", "]"}], ",", 
         RowBox[{"C14AcylCoAMAT", "[", "t", "]"}], ",", 
         RowBox[{"C12AcylCoAMAT", "[", "t", "]"}], ",", 
         RowBox[{"C8AcylCoAMAT", "[", "t", "]"}], ",", 
         RowBox[{"C6AcylCoAMAT", "[", "t", "]"}], ",", "NADHMAT", ",", 
         "AcetylCoAMAT", ",", 
         RowBox[{"C4AcetoacylCoAMAT", "[", "t", "]"}]}], "]"}]}], ",", 
      "\[IndentingNewLine]", 
      RowBox[{"vmtpC10", "\[Rule]", 
       RowBox[{"MTP", "[", 
        RowBox[{
        "sfmtpC10", ",", "Vmtp", ",", "KmmtpC10EnoylCoAMAT", ",", 
         "KmmtpC16EnoylCoAMAT", ",", "KmmtpC14EnoylCoAMAT", ",", 
         "KmmtpC12EnoylCoAMAT", ",", "KmmtpC8EnoylCoAMAT", ",", "KmmtpNADMAT",
          ",", "KmmtpCoAMAT", ",", "KmmtpC8AcylCoAMAT", ",", 
         "KmmtpC16AcylCoAMAT", ",", "KmmtpC14AcylCoAMAT", ",", 
         "KmmtpC12AcylCoAMAT", ",", "KmmtpC10AcylCoAMAT", ",", 
         "KmmtpC6AcylCoAMAT", ",", "KmmtpNADHMAT", ",", "KmmtpAcetylCoAMAT", 
         ",", "KicrotC4AcetoacylCoA", ",", "Keqmtp", ",", 
         RowBox[{"C10EnoylCoAMAT", "[", "t", "]"}], ",", 
         RowBox[{"C16EnoylCoAMAT", "[", "t", "]"}], ",", 
         RowBox[{"C14EnoylCoAMAT", "[", "t", "]"}], ",", 
         RowBox[{"C12EnoylCoAMAT", "[", "t", "]"}], ",", 
         RowBox[{"C8EnoylCoAMAT", "[", "t", "]"}], ",", "NADtMAT", ",", 
         "CoAMAT", ",", 
         RowBox[{"C8AcylCoAMAT", "[", "t", "]"}], ",", 
         RowBox[{"C16AcylCoAMAT", "[", "t", "]"}], ",", 
         RowBox[{"C14AcylCoAMAT", "[", "t", "]"}], ",", 
         RowBox[{"C12AcylCoAMAT", "[", "t", "]"}], ",", 
         RowBox[{"C10AcylCoAMAT", "[", "t", "]"}], ",", 
         RowBox[{"C6AcylCoAMAT", "[", "t", "]"}], ",", "NADHMAT", ",", 
         "AcetylCoAMAT", ",", 
         RowBox[{"C4AcetoacylCoAMAT", "[", "t", "]"}]}], "]"}]}], ",", 
      "\[IndentingNewLine]", 
      RowBox[{"vmtpC8", "\[Rule]", 
       RowBox[{"MTP", "[", 
        RowBox[{
        "sfmtpC8", ",", "Vmtp", ",", "KmmtpC8EnoylCoAMAT", ",", 
         "KmmtpC16EnoylCoAMAT", ",", "KmmtpC14EnoylCoAMAT", ",", 
         "KmmtpC12EnoylCoAMAT", ",", "KmmtpC10EnoylCoAMAT", ",", 
         "KmmtpNADMAT", ",", "KmmtpCoAMAT", ",", "KmmtpC6AcylCoAMAT", ",", 
         "KmmtpC16AcylCoAMAT", ",", "KmmtpC14AcylCoAMAT", ",", 
         "KmmtpC12AcylCoAMAT", ",", "KmmtpC10AcylCoAMAT", ",", 
         "KmmtpC8AcylCoAMAT", ",", "KmmtpNADHMAT", ",", "KmmtpAcetylCoAMAT", 
         ",", "KicrotC4AcetoacylCoA", ",", "Keqmtp", ",", 
         RowBox[{"C8EnoylCoAMAT", "[", "t", "]"}], ",", 
         RowBox[{"C16EnoylCoAMAT", "[", "t", "]"}], ",", 
         RowBox[{"C14EnoylCoAMAT", "[", "t", "]"}], ",", 
         RowBox[{"C12EnoylCoAMAT", "[", "t", "]"}], ",", 
         RowBox[{"C10EnoylCoAMAT", "[", "t", "]"}], ",", "NADtMAT", ",", 
         "CoAMAT", ",", 
         RowBox[{"C6AcylCoAMAT", "[", "t", "]"}], ",", 
         RowBox[{"C16AcylCoAMAT", "[", "t", "]"}], ",", 
         RowBox[{"C14AcylCoAMAT", "[", "t", "]"}], ",", 
         RowBox[{"C12AcylCoAMAT", "[", "t", "]"}], ",", 
         RowBox[{"C10AcylCoAMAT", "[", "t", "]"}], ",", 
         RowBox[{"C8AcylCoAMAT", "[", "t", "]"}], ",", "NADHMAT", ",", 
         "AcetylCoAMAT", ",", 
         RowBox[{"C4AcetoacylCoAMAT", "[", "t", "]"}]}], "]"}]}], ",", 
      "\[IndentingNewLine]", 
      RowBox[{"vacesink", "\[Rule]", 
       RowBox[{"RES", "[", 
        RowBox[{"Ksacesink", ",", "AcetylCoAMAT", ",", "K1acesink"}], "]"}]}],
       ",", "\[IndentingNewLine]", 
      RowBox[{"vfadhsink", "\[Rule]", 
       RowBox[{"RES", "[", 
        RowBox[{"Ksfadhsink", ",", "FADHMAT", ",", "K1fadhsink"}], "]"}]}], 
      ",", "\[IndentingNewLine]", 
      RowBox[{"vnadhsink", "\[Rule]", 
       RowBox[{"RES", "[", 
        RowBox[{"Ksnadhsink", ",", "NADHMAT", ",", "K1nadhsink"}], "]"}]}]}], 
     "}"}]}], ";"}], "\[IndentingNewLine]"}], "\[IndentingNewLine]", 
 RowBox[{
  RowBox[{
   RowBox[{"CoAMATX", "=", 
    RowBox[{"{", 
     RowBox[{"CoAMAT", "\[Rule]", 
      RowBox[{"CoAMATt", "-", 
       RowBox[{"C16AcylCoAMAT", "[", "t", "]"}], "-", 
       RowBox[{"C16EnoylCoAMAT", "[", "t", "]"}], "-", 
       RowBox[{"C16HydroxyacylCoAMAT", "[", "t", "]"}], "-", 
       RowBox[{"C16KetoacylCoAMAT", "[", "t", "]"}], "-", 
       RowBox[{"C14AcylCoAMAT", "[", "t", "]"}], "-", 
       RowBox[{"C14EnoylCoAMAT", "[", "t", "]"}], "-", 
       RowBox[{"C14HydroxyacylCoAMAT", "[", "t", "]"}], "-", 
       RowBox[{"C14KetoacylCoAMAT", "[", "t", "]"}], "-", 
       RowBox[{"C12AcylCoAMAT", "[", "t", "]"}], "-", 
       RowBox[{"C12EnoylCoAMAT", "[", "t", "]"}], "-", 
       RowBox[{"C12HydroxyacylCoAMAT", "[", "t", "]"}], "-", 
       RowBox[{"C12KetoacylCoAMAT", "[", "t", "]"}], "-", 
       RowBox[{"C10AcylCoAMAT", "[", "t", "]"}], "-", 
       RowBox[{"C10EnoylCoAMAT", "[", "t", "]"}], "-", 
       RowBox[{"C10HydroxyacylCoAMAT", "[", "t", "]"}], "-", 
       RowBox[{"C10KetoacylCoAMAT", "[", "t", "]"}], "-", 
       RowBox[{"C8AcylCoAMAT", "[", "t", "]"}], "-", 
       RowBox[{"C8EnoylCoAMAT", "[", "t", "]"}], "-", 
       RowBox[{"C8HydroxyacylCoAMAT", "[", "t", "]"}], "-", 
       RowBox[{"C8KetoacylCoAMAT", "[", "t", "]"}], "-", 
       RowBox[{"C6AcylCoAMAT", "[", "t", "]"}], "-", 
       RowBox[{"C6EnoylCoAMAT", "[", "t", "]"}], "-", 
       RowBox[{"C6HydroxyacylCoAMAT", "[", "t", "]"}], "-", 
       RowBox[{"C6KetoacylCoAMAT", "[", "t", "]"}], "-", 
       RowBox[{"C4AcylCoAMAT", "[", "t", "]"}], "-", 
       RowBox[{"C4EnoylCoAMAT", "[", "t", "]"}], "-", 
       RowBox[{"C4HydroxyacylCoAMAT", "[", "t", "]"}], "-", 
       RowBox[{"C4AcetoacylCoAMAT", "[", "t", "]"}], "-", "AcetylCoAMAT"}]}], 
     "}"}]}], ";"}], "\[IndentingNewLine]"}], "\[IndentingNewLine]", 
 RowBox[{
  RowBox[{
   RowBox[{"Parm", "=", 
    RowBox[{"{", "\[IndentingNewLine]", 
     RowBox[{
      RowBox[{"sfcpt1C16", "\[Rule]", "1"}], ",", 
      RowBox[{"Vcpt1", "\[Rule]", "0.012"}], ",", 
      RowBox[{"Kmcpt1C16AcylCoACYT", "\[Rule]", "13.8"}], ",", 
      RowBox[{"Kmcpt1CarCYT", "\[Rule]", "250"}], ",", 
      RowBox[{"Kmcpt1C16AcylCarCYT", "\[Rule]", "136"}], ",", 
      RowBox[{"Kmcpt1CoACYT", "\[Rule]", "40.7"}], ",", 
      RowBox[{"Kicpt1MalCoACYT", "\[Rule]", "9.1"}], ",", 
      RowBox[{"Keqcpt1", "\[Rule]", "0.45"}], ",", " ", 
      RowBox[{"ncpt1", "\[Rule]", "2.4799"}], ",", "\[IndentingNewLine]", 
      RowBox[{"Vfcact", "\[Rule]", "0.42"}], ",", 
      RowBox[{"Vrcact", "\[Rule]", "0.42"}], ",", 
      RowBox[{"KmcactC16AcylCarCYT", "\[Rule]", "15"}], ",", 
      RowBox[{"KmcactC14AcylCarCYT", "\[Rule]", "15"}], ",", 
      RowBox[{"KmcactC12AcylCarCYT", "\[Rule]", "15"}], ",", 
      RowBox[{"KmcactC10AcylCarCYT", "\[Rule]", "15"}], ",", 
      RowBox[{"KmcactC8AcylCarCYT", "\[Rule]", "15"}], ",", 
      RowBox[{"KmcactC6AcylCarCYT", "\[Rule]", "15"}], ",", 
      RowBox[{"KmcactC4AcylCarCYT", "\[Rule]", "15"}], ",", 
      RowBox[{"KmcactCarMAT", "\[Rule]", "130"}], ",", 
      RowBox[{"KmcactC16AcylCarMAT", "\[Rule]", "15"}], ",", 
      RowBox[{"KmcactC14AcylCarMAT", "\[Rule]", "15"}], ",", 
      RowBox[{"KmcactC12AcylCarMAT", "\[Rule]", "15"}], ",", 
      RowBox[{"KmcactC10AcylCarMAT", "\[Rule]", "15"}], ",", 
      RowBox[{"KmcactC8AcylCarMAT", "\[Rule]", "15"}], ",", 
      RowBox[{"KmcactC6AcylCarMAT", "\[Rule]", "15"}], ",", 
      RowBox[{"KmcactC4AcylCarMAT", "\[Rule]", "15"}], ",", 
      RowBox[{"KmcactCarCYT", "\[Rule]", "130"}], ",", 
      RowBox[{"KicactC16AcylCarCYT", "\[Rule]", "56"}], ",", 
      RowBox[{"KicactC14AcylCarCYT", "\[Rule]", "56"}], ",", 
      RowBox[{"KicactC12AcylCarCYT", "\[Rule]", "56"}], ",", 
      RowBox[{"KicactC10AcylCarCYT", "\[Rule]", "56"}], ",", 
      RowBox[{"KicactC8AcylCarCYT", "\[Rule]", "56"}], ",", 
      RowBox[{"KicactC6AcylCarCYT", "\[Rule]", "56"}], ",", 
      RowBox[{"KicactC4AcylCarCYT", "\[Rule]", "56"}], ",", 
      RowBox[{"KicactCarCYT", "\[Rule]", "200"}], ",", 
      RowBox[{"Keqcact", "\[Rule]", "1"}], ",", "\[IndentingNewLine]", 
      RowBox[{"sfcpt2C16", "\[Rule]", "0.85"}], ",", 
      RowBox[{"sfcpt2C14", "\[Rule]", "1"}], ",", 
      RowBox[{"sfcpt2C12", "\[Rule]", "0.95"}], ",", 
      RowBox[{"sfcpt2C10", "\[Rule]", "0.95"}], ",", 
      RowBox[{"sfcpt2C8", "\[Rule]", "0.35"}], ",", 
      RowBox[{"sfcpt2C6", "\[Rule]", "0.15"}], ",", 
      RowBox[{"sfcpt2C4", "\[Rule]", "0.01"}], ",", 
      RowBox[{"Vcpt2", "\[Rule]", "0.391"}], ",", 
      RowBox[{"Kmcpt2C16AcylCarMAT", "\[Rule]", "51"}], ",", 
      RowBox[{"Kmcpt2C14AcylCarMAT", "\[Rule]", "51"}], ",", 
      RowBox[{"Kmcpt2C12AcylCarMAT", "\[Rule]", "51"}], ",", 
      RowBox[{"Kmcpt2C10AcylCarMAT", "\[Rule]", "51"}], ",", 
      RowBox[{"Kmcpt2C8AcylCarMAT", "\[Rule]", "51"}], ",", 
      RowBox[{"Kmcpt2C6AcylCarMAT", "\[Rule]", "51"}], ",", 
      RowBox[{"Kmcpt2C4AcylCarMAT", "\[Rule]", "51"}], ",", 
      RowBox[{"Kmcpt2CoAMAT", "\[Rule]", "30"}], ",", 
      RowBox[{"Kmcpt2C16AcylCoAMAT", "\[Rule]", "38"}], ",", 
      RowBox[{"Kmcpt2C14AcylCoAMAT", "\[Rule]", "38"}], ",", 
      RowBox[{"Kmcpt2C12AcylCoAMAT", "\[Rule]", "38"}], ",", 
      RowBox[{"Kmcpt2C10AcylCoAMAT", "\[Rule]", "38"}], ",", 
      RowBox[{"Kmcpt2C8AcylCoAMAT", "\[Rule]", "38"}], ",", 
      RowBox[{"Kmcpt2C6AcylCoAMAT", "\[Rule]", "1000"}], ",", 
      RowBox[{"Kmcpt2C4AcylCoAMAT", "\[Rule]", "1000000"}], ",", 
      RowBox[{"Kmcpt2CarMAT", "\[Rule]", "350"}], ",", 
      RowBox[{"Keqcpt2", "\[Rule]", "2.22"}], ",", "\[IndentingNewLine]", 
      RowBox[{"sfvlcadC16", "\[Rule]", "1"}], ",", 
      RowBox[{"sfvlcadC14", "\[Rule]", "0.42"}], ",", 
      RowBox[{"sfvlcadC12", "\[Rule]", "0.11"}], ",", 
      RowBox[{"Vvlcad", "\[Rule]", "0.008"}], ",", 
      RowBox[{"KmvlcadC16AcylCoAMAT", "\[Rule]", "6.5"}], ",", 
      RowBox[{"KmvlcadC14AcylCoAMAT", "\[Rule]", "4"}], ",", 
      RowBox[{"KmvlcadC12AcylCoAMAT", "\[Rule]", "2.7"}], ",", 
      RowBox[{"KmvlcadFAD", "\[Rule]", "0.12"}], ",", 
      RowBox[{"KmvlcadC16EnoylCoAMAT", "\[Rule]", "1.08"}], ",", 
      RowBox[{"KmvlcadC14EnoylCoAMAT", "\[Rule]", "1.08"}], ",", 
      RowBox[{"KmvlcadC12EnoylCoAMAT", "\[Rule]", "1.08"}], ",", 
      RowBox[{"KmvlcadFADH", "\[Rule]", "24.2"}], ",", 
      RowBox[{"Keqvlcad", "\[Rule]", "6"}], ",", "\[IndentingNewLine]", 
      RowBox[{"sflcadC16", "\[Rule]", "0.9"}], ",", 
      RowBox[{"sflcadC14", "\[Rule]", "1"}], ",", 
      RowBox[{"sflcadC12", "\[Rule]", "0.9"}], ",", 
      RowBox[{"sflcadC10", "\[Rule]", "0.75"}], ",", 
      RowBox[{"sflcadC8", "\[Rule]", "0.4"}], ",", 
      RowBox[{"Vlcad", "\[Rule]", "0.01"}], ",", 
      RowBox[{"KmlcadC16AcylCoAMAT", "\[Rule]", "2.5"}], ",", 
      RowBox[{"KmlcadC14AcylCoAMAT", "\[Rule]", "7.4"}], ",", 
      RowBox[{"KmlcadC12AcylCoAMAT", "\[Rule]", "9"}], ",", 
      RowBox[{"KmlcadC10AcylCoAMAT", "\[Rule]", "24.3"}], ",", 
      RowBox[{"KmlcadC8AcylCoAMAT", "\[Rule]", "123"}], ",", 
      RowBox[{"KmlcadFAD", "\[Rule]", "0.12"}], ",", 
      RowBox[{"KmlcadC16EnoylCoAMAT", "\[Rule]", "1.08"}], ",", 
      RowBox[{"KmlcadC14EnoylCoAMAT", "\[Rule]", "1.08"}], ",", 
      RowBox[{"KmlcadC12EnoylCoAMAT", "\[Rule]", "1.08"}], ",", 
      RowBox[{"KmlcadC10EnoylCoAMAT", "\[Rule]", "1.08"}], ",", 
      RowBox[{"KmlcadC8EnoylCoAMAT", "\[Rule]", "1.08"}], ",", 
      RowBox[{"KmlcadFADH", "\[Rule]", "24.2"}], ",", 
      RowBox[{"Keqlcad", "\[Rule]", "6"}], ",", "\[IndentingNewLine]", 
      RowBox[{"sfmcadC12", "\[Rule]", "0.38"}], ",", 
      RowBox[{"sfmcadC10", "\[Rule]", "0.8"}], ",", 
      RowBox[{"sfmcadC8", "\[Rule]", "0.87"}], ",", 
      RowBox[{"sfmcadC6", "\[Rule]", "1"}], ",", 
      RowBox[{"sfmcadC4", "\[Rule]", "0.12"}], ",", 
      RowBox[{"Vmcad", "\[Rule]", "0.081"}], ",", 
      RowBox[{"KmmcadC12AcylCoAMAT", "\[Rule]", "5.7"}], ",", 
      RowBox[{"KmmcadC10AcylCoAMAT", "\[Rule]", "5.4"}], ",", 
      RowBox[{"KmmcadC8AcylCoAMAT", "\[Rule]", "4"}], ",", 
      RowBox[{"KmmcadC6AcylCoAMAT", "\[Rule]", "9.4"}], ",", 
      RowBox[{"KmmcadC4AcylCoAMAT", "\[Rule]", "135"}], ",", 
      RowBox[{"KmmcadFAD", "\[Rule]", "0.12"}], ",", 
      RowBox[{"KmmcadC12EnoylCoAMAT", "\[Rule]", "1.08"}], ",", 
      RowBox[{"KmmcadC10EnoylCoAMAT", "\[Rule]", "1.08"}], ",", 
      RowBox[{"KmmcadC8EnoylCoAMAT", "\[Rule]", "1.08"}], ",", 
      RowBox[{"KmmcadC6EnoylCoAMAT", "\[Rule]", "1.08"}], ",", 
      RowBox[{"KmmcadC4EnoylCoAMAT", "\[Rule]", "1.08"}], ",", 
      RowBox[{"KmmcadFADH", "\[Rule]", "24.2"}], ",", 
      RowBox[{"Keqmcad", "\[Rule]", "6"}], ",", "\[IndentingNewLine]", 
      RowBox[{"sfscadC6", "\[Rule]", "0.3"}], ",", 
      RowBox[{"sfscadC4", "\[Rule]", "1"}], ",", 
      RowBox[{"Vscad", "\[Rule]", "0.081"}], ",", 
      RowBox[{"KmscadC6AcylCoAMAT", "\[Rule]", "285"}], ",", 
      RowBox[{"KmscadC4AcylCoAMAT", "\[Rule]", "10.7"}], ",", 
      RowBox[{"KmscadFAD", "\[Rule]", "0.12"}], ",", 
      RowBox[{"KmscadC6EnoylCoAMAT", "\[Rule]", "1.08"}], ",", 
      RowBox[{"KmscadC4EnoylCoAMAT", "\[Rule]", "1.08"}], ",", 
      RowBox[{"KmscadFADH", "\[Rule]", "24.2"}], ",", 
      RowBox[{"Keqscad", "->", "6"}], ",", "\[IndentingNewLine]", 
      RowBox[{"sfcrotC16", "\[Rule]", "0.13"}], ",", 
      RowBox[{"sfcrotC14", "\[Rule]", "0.2"}], ",", 
      RowBox[{"sfcrotC12", "\[Rule]", "0.25"}], ",", 
      RowBox[{"sfcrotC10", "\[Rule]", "0.33"}], ",", 
      RowBox[{"sfcrotC8", "\[Rule]", "0.58"}], ",", 
      RowBox[{"sfcrotC6", "\[Rule]", "0.83"}], ",", 
      RowBox[{"sfcrotC4", "\[Rule]", "1"}], ",", 
      RowBox[{"Vcrot", "\[Rule]", "3.6"}], ",", 
      RowBox[{"KmcrotC16EnoylCoAMAT", "\[Rule]", "150"}], ",", 
      RowBox[{"KmcrotC14EnoylCoAMAT", "\[Rule]", "100"}], ",", 
      RowBox[{"KmcrotC12EnoylCoAMAT", "\[Rule]", "25"}], ",", 
      RowBox[{"KmcrotC10EnoylCoAMAT", "\[Rule]", "25"}], ",", 
      RowBox[{"KmcrotC8EnoylCoAMAT", "\[Rule]", "25"}], ",", 
      RowBox[{"KmcrotC6EnoylCoAMAT", "\[Rule]", "25"}], ",", 
      RowBox[{"KmcrotC4EnoylCoAMAT", "\[Rule]", "40"}], ",", 
      RowBox[{"KmcrotC16HydroxyacylCoAMAT", "\[Rule]", "45"}], ",", 
      RowBox[{"KmcrotC14HydroxyacylCoAMAT", "\[Rule]", "45"}], ",", 
      RowBox[{"KmcrotC12HydroxyacylCoAMAT", "\[Rule]", "45"}], ",", 
      RowBox[{"KmcrotC10HydroxyacylCoAMAT", "\[Rule]", "45"}], ",", 
      RowBox[{"KmcrotC8HydroxyacylCoAMAT", "\[Rule]", "45"}], ",", 
      RowBox[{"KmcrotC6HydroxyacylCoAMAT", "\[Rule]", "45"}], ",", 
      RowBox[{"KmcrotC4HydroxyacylCoAMAT", "\[Rule]", "45"}], ",", 
      RowBox[{"KicrotC4AcetoacylCoA", "\[Rule]", "1.6"}], ",", 
      RowBox[{"Keqcrot", "\[Rule]", "3.13"}], ",", "\[IndentingNewLine]", 
      RowBox[{"sfmschadC16", "\[Rule]", "0.6"}], ",", 
      RowBox[{"sfmschadC14", "\[Rule]", "0.5"}], ",", 
      RowBox[{"sfmschadC12", "\[Rule]", "0.43"}], ",", 
      RowBox[{"sfmschadC10", "\[Rule]", "0.64"}], ",", 
      RowBox[{"sfmschadC8", "\[Rule]", "0.89"}], ",", 
      RowBox[{"sfmschadC6", "\[Rule]", "1"}], ",", 
      RowBox[{"sfmschadC4", "\[Rule]", "0.67"}], ",", 
      RowBox[{"Vmschad", "\[Rule]", "1"}], ",", 
      RowBox[{"KmmschadC16HydroxyacylCoAMAT", "\[Rule]", "1.5"}], ",", 
      RowBox[{"KmmschadC14HydroxyacylCoAMAT", "\[Rule]", "1.8"}], ",", 
      RowBox[{"KmmschadC12HydroxyacylCoAMAT", "\[Rule]", "3.7"}], ",", 
      RowBox[{"KmmschadC10HydroxyacylCoAMAT", "\[Rule]", "8.8"}], ",", 
      RowBox[{"KmmschadC8HydroxyacylCoAMAT", "\[Rule]", "16.3"}], ",", 
      RowBox[{"KmmschadC6HydroxyacylCoAMAT", "\[Rule]", "28.6"}], ",", 
      RowBox[{"KmmschadC4HydroxyacylCoAMAT", "\[Rule]", "69.9"}], ",", 
      RowBox[{"KmmschadNADMAT", "\[Rule]", "58.5"}], ",", 
      RowBox[{"KmmschadC16KetoacylCoAMAT", "\[Rule]", "1.4"}], ",", 
      RowBox[{"KmmschadC14KetoacylCoAMAT", "\[Rule]", "1.4"}], ",", 
      RowBox[{"KmmschadC12KetoacylCoAMAT", "\[Rule]", "1.6"}], ",", 
      RowBox[{"KmmschadC10KetoacylCoAMAT", "\[Rule]", "2.3"}], ",", 
      RowBox[{"KmmschadC8KetoacylCoAMAT", "\[Rule]", "4.1"}], ",", 
      RowBox[{"KmmschadC6KetoacylCoAMAT", "\[Rule]", "5.8"}], ",", 
      RowBox[{"KmmschadC4AcetoacylCoAMAT", "\[Rule]", "16.9"}], ",", 
      RowBox[{"KmmschadNADHMAT", "\[Rule]", "5.4"}], ",", 
      RowBox[{"Keqmschad", "\[Rule]", 
       RowBox[{"2.17", "*", 
        SuperscriptBox["10", 
         RowBox[{"-", "4"}]]}]}], ",", "\[IndentingNewLine]", 
      RowBox[{"sfmckatC16", "\[Rule]", "0"}], ",", 
      RowBox[{"sfmckatC14", "\[Rule]", "0.2"}], ",", 
      RowBox[{"sfmckatC12", "\[Rule]", "0.38"}], ",", 
      RowBox[{"sfmckatC10", "\[Rule]", "0.65"}], ",", 
      RowBox[{"sfmckatC8", "\[Rule]", "0.81"}], ",", 
      RowBox[{"sfmckatC6", "\[Rule]", "1"}], ",", 
      RowBox[{"sfmckatC4", "\[Rule]", "0.49"}], ",", 
      RowBox[{"Vmckat", "\[Rule]", "0.377"}], ",", 
      RowBox[{"KmmckatC16KetoacylCoAMAT", "\[Rule]", "1.1"}], ",", 
      RowBox[{"KmmckatC14KetoacylCoAMAT", "\[Rule]", "1.2"}], ",", 
      RowBox[{"KmmckatC12KetoacylCoAMAT", "\[Rule]", "1.3"}], ",", 
      RowBox[{"KmmckatC10KetoacylCoAMAT", "\[Rule]", "2.1"}], ",", 
      RowBox[{"KmmckatC8KetoacylCoAMAT", "\[Rule]", "3.2"}], ",", 
      RowBox[{"KmmckatC6KetoacylCoAMAT", "\[Rule]", "6.7"}], ",", 
      RowBox[{"KmmckatC4AcetoacylCoAMAT", "\[Rule]", "12.4"}], ",", 
      RowBox[{"KmmckatCoAMAT", "\[Rule]", "26.6"}], ",", 
      RowBox[{"KmmckatC14AcylCoAMAT", "\[Rule]", "13.83"}], ",", 
      RowBox[{"KmmckatC16AcylCoAMAT", "\[Rule]", "13.83"}], ",", 
      RowBox[{"KmmckatC12AcylCoAMAT", "\[Rule]", "13.83"}], ",", 
      RowBox[{"KmmckatC10AcylCoAMAT", "\[Rule]", "13.83"}], ",", 
      RowBox[{"KmmckatC8AcylCoAMAT", "\[Rule]", "13.83"}], ",", 
      RowBox[{"KmmckatC6AcylCoAMAT", "\[Rule]", "13.83"}], ",", 
      RowBox[{"KmmckatC4AcylCoAMAT", "\[Rule]", "13.83"}], ",", 
      RowBox[{"KmmckatAcetylCoAMAT", "\[Rule]", "30"}], ",", 
      RowBox[{"Keqmckat", "\[Rule]", "1051"}], ",", "\[IndentingNewLine]", 
      RowBox[{"sfmtpC16", "\[Rule]", "1"}], ",", 
      RowBox[{"sfmtpC14", "\[Rule]", "0.9"}], ",", 
      RowBox[{"sfmtpC12", "\[Rule]", "0.81"}], ",", 
      RowBox[{"sfmtpC10", "\[Rule]", "0.73"}], ",", 
      RowBox[{"sfmtpC8", "\[Rule]", "0.34"}], ",", 
      RowBox[{"Vmtp", "\[Rule]", "2.84"}], ",", 
      RowBox[{"KmmtpC16EnoylCoAMAT", "\[Rule]", "25"}], ",", 
      RowBox[{"KmmtpC14EnoylCoAMAT", "\[Rule]", "25"}], ",", 
      RowBox[{"KmmtpC12EnoylCoAMAT", "\[Rule]", "25"}], ",", 
      RowBox[{"KmmtpC10EnoylCoAMAT", "\[Rule]", "25"}], ",", 
      RowBox[{"KmmtpC8EnoylCoAMAT", "\[Rule]", "25"}], ",", 
      RowBox[{"KmmtpNADMAT", "\[Rule]", "60"}], ",", 
      RowBox[{"KmmtpCoAMAT", "\[Rule]", "30"}], ",", 
      RowBox[{"KmmtpC14AcylCoAMAT", "\[Rule]", "13.83"}], ",", 
      RowBox[{"KmmtpC16AcylCoAMAT", "\[Rule]", "13.83"}], ",", 
      RowBox[{"KmmtpC12AcylCoAMAT", "\[Rule]", "13.83"}], ",", 
      RowBox[{"KmmtpC10AcylCoAMAT", "\[Rule]", "13.83"}], ",", 
      RowBox[{"KmmtpC8AcylCoAMAT", "\[Rule]", "13.83"}], ",", 
      RowBox[{"KmmtpC6AcylCoAMAT", "\[Rule]", "13.83"}], ",", 
      RowBox[{"KmmtpNADHMAT", "\[Rule]", "50"}], ",", 
      RowBox[{"KmmtpAcetylCoAMAT", "\[Rule]", "30"}], ",", 
      RowBox[{"Keqmtp", "\[Rule]", "0.71"}], ",", "\[IndentingNewLine]", 
      RowBox[{"Ksacesink", "\[Rule]", "6000000"}], ",", " ", 
      RowBox[{"K1acesink", "\[Rule]", "70"}], ",", 
      RowBox[{"Ksfadhsink", "\[Rule]", "6000000"}], ",", 
      RowBox[{"K1fadhsink", "\[Rule]", "0.46"}], ",", 
      RowBox[{"Ksnadhsink", "\[Rule]", "6000000"}], ",", 
      RowBox[{"K1nadhsink", "\[Rule]", "12"}], ",", "\[IndentingNewLine]", 
      RowBox[{"C16AcylCoACYT", "\[Rule]", "25"}], ",", 
      RowBox[{"CarCYT", "\[Rule]", "200"}], ",", 
      RowBox[{"CoACYT", "\[Rule]", "140"}], ",", 
      RowBox[{"MalCoACYT", "\[Rule]", "0"}], ",", 
      RowBox[{"CarMAT", "->", "950"}], ",", 
      RowBox[{"FADtMAT", "\[Rule]", "0.77"}], ",", 
      RowBox[{"NADtMAT", "\[Rule]", "250"}], ",", 
      RowBox[{"CoAMATt", "\[Rule]", "5000"}], ",", "\[IndentingNewLine]", 
      RowBox[{"VCYT", "\[Rule]", 
       RowBox[{"2.2", "*", 
        SuperscriptBox["10", 
         RowBox[{"-", "6"}]]}]}], ",", 
      RowBox[{"VMAT", "\[Rule]", 
       RowBox[{"1.8", "*", 
        SuperscriptBox["10", 
         RowBox[{"-", "6"}]]}]}], ",", " ", 
      RowBox[{"AcetylCoAMAT", " ", "\[Rule]", " ", "70"}], ",", " ", 
      RowBox[{"FADHMAT", "\[Rule]", "0.46"}], ",", " ", 
      RowBox[{"NADHMAT", "\[Rule]", "12"}]}], "}"}]}], ";"}], " ", 
  "\[IndentingNewLine]"}], "\[IndentingNewLine]", 
 RowBox[{
  RowBox[{
   RowBox[{"InitialConditions", "=", 
    RowBox[{"{", "\[IndentingNewLine]", 
     RowBox[{
      RowBox[{
       RowBox[{"C16AcylCarCYT", "[", "0", "]"}], "\[Equal]", "0"}], ",", 
      RowBox[{
       RowBox[{"C16AcylCarMAT", "[", "0", "]"}], "\[Equal]", "0"}], ",", 
      RowBox[{
       RowBox[{"C16AcylCoAMAT", "[", "0", "]"}], "\[Equal]", "0"}], ",", 
      RowBox[{
       RowBox[{"C16EnoylCoAMAT", "[", "0", "]"}], "\[Equal]", "0"}], ",", 
      RowBox[{
       RowBox[{"C16HydroxyacylCoAMAT", "[", "0", "]"}], "\[Equal]", "0"}], 
      ",", 
      RowBox[{
       RowBox[{"C16KetoacylCoAMAT", "[", "0", "]"}], "\[Equal]", "0"}], ",", 
      "\[IndentingNewLine]", 
      RowBox[{
       RowBox[{"C14AcylCarCYT", "[", "0", "]"}], "\[Equal]", "0"}], ",", 
      RowBox[{
       RowBox[{"C14AcylCarMAT", "[", "0", "]"}], "\[Equal]", "0"}], ",", 
      RowBox[{
       RowBox[{"C14AcylCoAMAT", "[", "0", "]"}], "\[Equal]", "0"}], ",", 
      RowBox[{
       RowBox[{"C14EnoylCoAMAT", "[", "0", "]"}], "\[Equal]", "0"}], ",", 
      RowBox[{
       RowBox[{"C14HydroxyacylCoAMAT", "[", "0", "]"}], "\[Equal]", "0"}], 
      ",", 
      RowBox[{
       RowBox[{"C14KetoacylCoAMAT", "[", "0", "]"}], "\[Equal]", "0"}], ",", 
      "\[IndentingNewLine]", 
      RowBox[{
       RowBox[{"C12AcylCarCYT", "[", "0", "]"}], "\[Equal]", "0"}], ",", 
      RowBox[{
       RowBox[{"C12AcylCarMAT", "[", "0", "]"}], "\[Equal]", "0"}], ",", 
      RowBox[{
       RowBox[{"C12AcylCoAMAT", "[", "0", "]"}], "\[Equal]", "0"}], ",", 
      RowBox[{
       RowBox[{"C12EnoylCoAMAT", "[", "0", "]"}], "\[Equal]", "0"}], ",", 
      RowBox[{
       RowBox[{"C12HydroxyacylCoAMAT", "[", "0", "]"}], "\[Equal]", "0"}], 
      ",", 
      RowBox[{
       RowBox[{"C12KetoacylCoAMAT", "[", "0", "]"}], "\[Equal]", "0"}], ",", 
      "\[IndentingNewLine]", 
      RowBox[{
       RowBox[{"C10AcylCarCYT", "[", "0", "]"}], "\[Equal]", "0"}], ",", 
      RowBox[{
       RowBox[{"C10AcylCarMAT", "[", "0", "]"}], "\[Equal]", "0"}], ",", 
      RowBox[{
       RowBox[{"C10AcylCoAMAT", "[", "0", "]"}], "\[Equal]", "0"}], ",", 
      RowBox[{
       RowBox[{"C10EnoylCoAMAT", "[", "0", "]"}], "\[Equal]", "0"}], ",", 
      RowBox[{
       RowBox[{"C10HydroxyacylCoAMAT", "[", "0", "]"}], "\[Equal]", "0"}], 
      ",", 
      RowBox[{
       RowBox[{"C10KetoacylCoAMAT", "[", "0", "]"}], "\[Equal]", "0"}], ",", 
      "\[IndentingNewLine]", 
      RowBox[{
       RowBox[{"C8AcylCarCYT", "[", "0", "]"}], "\[Equal]", "0"}], ",", 
      RowBox[{
       RowBox[{"C8AcylCarMAT", "[", "0", "]"}], "\[Equal]", "0"}], ",", 
      RowBox[{
       RowBox[{"C8AcylCoAMAT", "[", "0", "]"}], "\[Equal]", "0"}], ",", 
      RowBox[{
       RowBox[{"C8EnoylCoAMAT", "[", "0", "]"}], "\[Equal]", "0"}], ",", 
      RowBox[{
       RowBox[{"C8HydroxyacylCoAMAT", "[", "0", "]"}], "\[Equal]", "0"}], ",", 
      RowBox[{
       RowBox[{"C8KetoacylCoAMAT", "[", "0", "]"}], "\[Equal]", "0"}], ",", 
      "\[IndentingNewLine]", 
      RowBox[{
       RowBox[{"C6AcylCarCYT", "[", "0", "]"}], "\[Equal]", "0"}], ",", 
      RowBox[{
       RowBox[{"C6AcylCarMAT", "[", "0", "]"}], "\[Equal]", "0"}], ",", 
      RowBox[{
       RowBox[{"C6AcylCoAMAT", "[", "0", "]"}], "\[Equal]", "0"}], ",", 
      RowBox[{
       RowBox[{"C6EnoylCoAMAT", "[", "0", "]"}], "\[Equal]", "0"}], ",", 
      RowBox[{
       RowBox[{"C6HydroxyacylCoAMAT", "[", "0", "]"}], "\[Equal]", "0"}], ",", 
      RowBox[{
       RowBox[{"C6KetoacylCoAMAT", "[", "0", "]"}], "\[Equal]", "0"}], ",", 
      "\[IndentingNewLine]", 
      RowBox[{
       RowBox[{"C4AcylCarCYT", "[", "0", "]"}], "\[Equal]", "0"}], ",", 
      RowBox[{
       RowBox[{"C4AcylCarMAT", "[", "0", "]"}], "\[Equal]", "0"}], ",", 
      RowBox[{
       RowBox[{"C4AcylCoAMAT", "[", "0", "]"}], "\[Equal]", "0"}], ",", 
      RowBox[{
       RowBox[{"C4EnoylCoAMAT", "[", "0", "]"}], "\[Equal]", "0"}], ",", 
      RowBox[{
       RowBox[{"C4HydroxyacylCoAMAT", "[", "0", "]"}], "\[Equal]", "0"}], ",", 
      RowBox[{
       RowBox[{"C4AcetoacylCoAMAT", "[", "0", "]"}], "\[Equal]", "0"}]}], 
     "}"}]}], ";"}], "\[IndentingNewLine]"}], "\[IndentingNewLine]", 
 RowBox[{
  RowBox[{"Vars", "=", 
   RowBox[{"{", "\[IndentingNewLine]", 
    RowBox[{
    "C16AcylCarCYT", ",", "C16AcylCarMAT", ",", "C16AcylCoAMAT", ",", 
     "C16EnoylCoAMAT", ",", "C16HydroxyacylCoAMAT", ",", "C16KetoacylCoAMAT", 
     ",", "\[IndentingNewLine]", "C14AcylCarCYT", ",", "C14AcylCarMAT", ",", 
     "C14AcylCoAMAT", ",", "C14EnoylCoAMAT", ",", "C14HydroxyacylCoAMAT", ",",
      "C14KetoacylCoAMAT", ",", "\[IndentingNewLine]", "C12AcylCarCYT", ",", 
     "C12AcylCarMAT", ",", "C12AcylCoAMAT", ",", "C12EnoylCoAMAT", ",", 
     "C12HydroxyacylCoAMAT", ",", "C12KetoacylCoAMAT", ",", 
     "\[IndentingNewLine]", "C10AcylCarCYT", ",", "C10AcylCarMAT", ",", 
     "C10AcylCoAMAT", ",", "C10EnoylCoAMAT", ",", "C10HydroxyacylCoAMAT", ",",
      "C10KetoacylCoAMAT", ",", "\[IndentingNewLine]", "C8AcylCarCYT", ",", 
     "C8AcylCarMAT", ",", "C8AcylCoAMAT", ",", "C8EnoylCoAMAT", ",", 
     "C8HydroxyacylCoAMAT", ",", "C8KetoacylCoAMAT", ",", 
     "\[IndentingNewLine]", "C6AcylCarCYT", ",", "C6AcylCarMAT", ",", 
     "C6AcylCoAMAT", ",", "C6EnoylCoAMAT", ",", "C6HydroxyacylCoAMAT", ",", 
     "C6KetoacylCoAMAT", ",", "\[IndentingNewLine]", "C4AcylCarCYT", ",", 
     "C4AcylCarMAT", ",", "C4AcylCoAMAT", ",", "C4EnoylCoAMAT", ",", 
     "C4HydroxyacylCoAMAT", ",", "C4AcetoacylCoAMAT"}], "}"}]}], 
  ";"}]}], "Input",
 CellChangeTimes->{{3.49033632684375*^9, 3.490336330578125*^9}, {
   3.490336364078125*^9, 3.49033654615625*^9}, {3.490336671046875*^9, 
   3.4903368766875*^9}, {3.49033913559375*^9, 3.490339355640625*^9}, {
   3.490341195015625*^9, 3.490341806984375*^9}, {3.49034975878125*^9, 
   3.4903497934375*^9}, {3.49189429596875*^9, 3.491894555453125*^9}, {
   3.49189460015625*^9, 3.49189463259375*^9}, {3.4918946951875*^9, 
   3.49189482253125*^9}, {3.4918948665625*^9, 3.491894972140625*^9}, {
   3.491895068640625*^9, 3.49189525965625*^9}, {3.491895327015625*^9, 
   3.491895569703125*^9}, {3.491895645046875*^9, 3.491895810640625*^9}, {
   3.4918963691875*^9, 3.4918963805625*^9}, {3.49189688278125*^9, 
   3.49189694175*^9}, {3.491898080578125*^9, 3.491898081484375*^9}, {
   3.4918982166875*^9, 3.491898230140625*^9}, {3.491898271421875*^9, 
   3.491898513875*^9}, {3.491898614390625*^9, 3.491898663890625*^9}, {
   3.49189885528125*^9, 3.4918990861875*^9}, {3.4918994204375*^9, 
   3.49189951471875*^9}, {3.4918995453125*^9, 3.49189974634375*^9}, {
   3.49189984628125*^9, 3.491899850203125*^9}, {3.49352235571875*^9, 
   3.493522603703125*^9}, {3.4935243883125*^9, 3.493524752546875*^9}, {
   3.493525739578125*^9, 3.493525789765625*^9}, {3.49352647221875*^9, 
   3.49352651478125*^9}, {3.493526554625*^9, 3.493526566984375*^9}, {
   3.4935313500625*^9, 3.493531567078125*^9}, {3.493531613*^9, 
   3.493531800625*^9}, {3.493532209125*^9, 3.493532311109375*^9}, {
   3.493532378109375*^9, 3.4935324143125*^9}, {3.493532514640625*^9, 
   3.4935327125*^9}, {3.493535831828125*^9, 3.493535860453125*^9}, {
   3.493536501734375*^9, 3.4935365024375*^9}, {3.4935365513125*^9, 
   3.49353657553125*^9}, {3.493536613390625*^9, 3.4935366628125*^9}, {
   3.4935367173125*^9, 3.493536773046875*^9}, {3.493536942890625*^9, 
   3.493537219484375*^9}, {3.493538634140625*^9, 3.493538778703125*^9}, {
   3.493538860921875*^9, 3.493538874515625*^9}, {3.493538909*^9, 
   3.4935389535*^9}, {3.493539534015625*^9, 3.493539536703125*^9}, {
   3.49353958271875*^9, 3.4935396210625*^9}, {3.4935396769375*^9, 
   3.493539724703125*^9}, {3.49353995353125*^9, 3.4935400255625*^9}, {
   3.493540109796875*^9, 3.493540247046875*^9}, {3.49354028334375*^9, 
   3.4935403468125*^9}, {3.493540379609375*^9, 3.493540506265625*^9}, {
   3.493540567203125*^9, 3.493540618890625*^9}, {3.493541008546875*^9, 
   3.493541052875*^9}, {3.493541404921875*^9, 3.493541535984375*^9}, {
   3.493541566078125*^9, 3.493541711640625*^9}, {3.493541917765625*^9, 
   3.4935419811875*^9}, {3.49354201975*^9, 3.493542579703125*^9}, {
   3.49354261884375*^9, 3.493542827953125*^9}, {3.49354285884375*^9, 
   3.4935431838125*^9}, {3.494142151625*^9, 3.494142153328125*^9}, {
   3.49414314634375*^9, 3.494143263390625*^9}, {3.49414330640625*^9, 
   3.4941436175625*^9}, {3.4941510911875*^9, 3.49415143546875*^9}, {
   3.494151471375*^9, 3.494151525609375*^9}, {3.494152046796875*^9, 
   3.494152049703125*^9}, {3.494152157953125*^9, 3.494152206390625*^9}, {
   3.49415225903125*^9, 3.494152293640625*^9}, {3.494234214296875*^9, 
   3.49423422165625*^9}, {3.4942343816875*^9, 3.494235259390625*^9}, {
   3.494235473171875*^9, 3.49423574253125*^9}, {3.494236160421875*^9, 
   3.49423621784375*^9}, {3.49423633009375*^9, 3.4942363305625*^9}, {
   3.4942363938125*^9, 3.49423658134375*^9}, {3.494237287203125*^9, 
   3.494237288765625*^9}, {3.494302134984375*^9, 3.49430231984375*^9}, {
   3.494302369328125*^9, 3.49430240271875*^9}, {3.4943024814375*^9, 
   3.494302692890625*^9}, {3.494302725984375*^9, 3.49430307603125*^9}, {
   3.49430313359375*^9, 3.49430317346875*^9}, {3.4948184886875*^9, 
   3.494818542046875*^9}, {3.4948185813125*^9, 3.494818616921875*^9}, {
   3.49481864821875*^9, 3.4948186741875*^9}, {3.494819062578125*^9, 
   3.49481915596875*^9}, {3.494821013890625*^9, 3.49482106053125*^9}, {
   3.494821119828125*^9, 3.494821121578125*^9}, {3.494821263859375*^9, 
   3.494821275453125*^9}, {3.494821835640625*^9, 3.49482193259375*^9}, {
   3.49482211196875*^9, 3.494822641796875*^9}, {3.49482270328125*^9, 
   3.494822879625*^9}, {3.494822913359375*^9, 3.49482293525*^9}, {
   3.494822968484375*^9, 3.49482299378125*^9}, {3.49482309025*^9, 
   3.49482310034375*^9}, {3.494823137046875*^9, 3.494823137890625*^9}, {
   3.49482319403125*^9, 3.494823220890625*^9}, {3.494823305203125*^9, 
   3.4948233096875*^9}, {3.49482339259375*^9, 3.49482341990625*^9}, {
   3.49482345109375*^9, 3.494823453546875*^9}, {3.494823484921875*^9, 
   3.494823583078125*^9}, {3.494826867640625*^9, 3.494826869125*^9}, {
   3.49482743403125*^9, 3.4948274356875*^9}, {3.494827505953125*^9, 
   3.494827615703125*^9}, 3.494827665578125*^9, {3.494829267796875*^9, 
   3.4948292888125*^9}, {3.49482936053125*^9, 3.494829363203125*^9}, {
   3.49482956925*^9, 3.49482957703125*^9}, 3.494829627171875*^9, {
   3.494830438375*^9, 3.49483045453125*^9}, {3.494830601796875*^9, 
   3.494830614296875*^9}, {3.49483084778125*^9, 3.494830853109375*^9}, {
   3.494830893734375*^9, 3.494830903375*^9}, {3.494831908234375*^9, 
   3.494832247546875*^9}, {3.494832342953125*^9, 3.494832343765625*^9}, {
   3.494832381671875*^9, 3.494832386109375*^9}, {3.494832426875*^9, 
   3.494832439328125*^9}, {3.494832469734375*^9, 3.49483251459375*^9}, {
   3.49483257040625*^9, 3.49483257584375*^9}, {3.4948326649375*^9, 
   3.494832826859375*^9}, {3.494833067625*^9, 3.4948330684375*^9}, 
   3.494833101578125*^9, {3.49483315409375*^9, 3.49483316315625*^9}, {
   3.494833259640625*^9, 3.49483328353125*^9}, {3.494833406109375*^9, 
   3.494833510703125*^9}, {3.494833605515625*^9, 3.49483360603125*^9}, {
   3.49483428084375*^9, 3.494834451234375*^9}, {3.494834875375*^9, 
   3.49483487578125*^9}, 3.4948351131875*^9, {3.494835151765625*^9, 
   3.494835160375*^9}, {3.494838000484375*^9, 3.49483811496875*^9}, {
   3.494846938453125*^9, 3.494846938984375*^9}, {3.494847780296875*^9, 
   3.4948477815625*^9}, {3.49490621590625*^9, 3.494906216578125*^9}, 
   3.494914298328125*^9, {3.49491637040625*^9, 3.494916370765625*^9}, {
   3.494916424921875*^9, 3.494916425*^9}, 3.49491655740625*^9, {
   3.4949166096875*^9, 3.4949166103125*^9}, {3.49491748284375*^9, 
   3.49491748853125*^9}, {3.494922391203125*^9, 3.49492239290625*^9}, {
   3.494922448859375*^9, 3.49492245890625*^9}, {3.494922497203125*^9, 
   3.494922500453125*^9}, {3.495120879035725*^9, 3.4951208791985683`*^9}, {
   3.4951209501840687`*^9, 3.495120951694242*^9}, {3.495121005322798*^9, 
   3.495121006837408*^9}, {3.495121049927929*^9, 3.495121051280054*^9}, {
   3.495121123716422*^9, 3.495121125551434*^9}, {3.495121177662735*^9, 
   3.495121180130315*^9}, {3.495271887671875*^9, 3.495271934046875*^9}, {
   3.497168336578125*^9, 3.497168337625*^9}, {3.4973237874375*^9, 
   3.4973237906875*^9}, {3.4973458345*^9, 3.497345843015625*^9}, {
   3.49734783021875*^9, 3.49734783075*^9}, 3.497347862359375*^9, {
   3.49734861984375*^9, 3.49734863728125*^9}, 3.497348875140625*^9, {
   3.497350023921875*^9, 3.497350026890625*^9}, {3.49735079075*^9, 
   3.497350791328125*^9}, {3.497680258125*^9, 3.49768028565625*^9}, {
   3.4976804075625*^9, 3.497680429609375*^9}, 3.49768050284375*^9, {
   3.49768080459375*^9, 3.49768080478125*^9}, {3.49768090053125*^9, 
   3.497680901078125*^9}, {3.497681088890625*^9, 3.497681140609375*^9}, {
   3.49768174996875*^9, 3.497681756953125*^9}, {3.497681812671875*^9, 
   3.497681817671875*^9}, 3.49768221175*^9, {3.497682283171875*^9, 
   3.497682288109375*^9}, {3.49777757765625*^9, 3.497777626640625*^9}, {
   3.497777774640625*^9, 3.49777791696875*^9}, {3.497778006359375*^9, 
   3.497778040765625*^9}, {3.497778073890625*^9, 3.4977781805625*^9}, 
   3.497778225171875*^9, 3.497778442265625*^9, {3.497778534875*^9, 
   3.49777856259375*^9}, {3.49777873790625*^9, 3.497778738671875*^9}, {
   3.498970635984375*^9, 3.498970641796875*^9}, {3.49899047690625*^9, 
   3.498990534703125*^9}, {3.498990893625*^9, 3.4989908961875*^9}, {
   3.506414681765625*^9, 3.506414688390625*^9}, {3.50676570646875*^9, 
   3.506765712296875*^9}, {3.506767935328125*^9, 3.5067679390625*^9}, {
   3.50676798903125*^9, 3.506767992828125*^9}, {3.5067680466875*^9, 
   3.506768050859375*^9}, {3.506768211484375*^9, 3.50676821690625*^9}, {
   3.50676826534375*^9, 3.506768268*^9}, {3.506768340140625*^9, 
   3.5067683439375*^9}, {3.5067683989375*^9, 3.50676840409375*^9}, {
   3.506768463828125*^9, 3.506768465*^9}, {3.506768523078125*^9, 
   3.50676852478125*^9}, {3.506768591328125*^9, 3.50676859275*^9}, {
   3.506769390359375*^9, 3.506769394484375*^9}, 3.506846770625*^9, 
   3.50684683015625*^9, 3.506846875203125*^9, {3.506847641078125*^9, 
   3.50684764603125*^9}, 3.506847703265625*^9, {3.506847743890625*^9, 
   3.5068477675*^9}, {3.506847799546875*^9, 3.50684782315625*^9}, {
   3.50684787434375*^9, 3.5068479043125*^9}, 3.50684794728125*^9, {
   3.50684799459375*^9, 3.50684799475*^9}, {3.506848040859375*^9, 
   3.506848059765625*^9}, 3.506848094703125*^9, {3.50684814190625*^9, 
   3.50684819378125*^9}, {3.5068482406875*^9, 3.506848240828125*^9}, 
   3.50684829146875*^9, 3.506848331734375*^9, {3.506848387765625*^9, 
   3.50684839353125*^9}, {3.506848438296875*^9, 3.50684843859375*^9}, {
   3.506848500796875*^9, 3.5068485009375*^9}, {3.506848559765625*^9, 
   3.506848559921875*^9}, {3.506848603125*^9, 3.50684860325*^9}, {
   3.5068486650625*^9, 3.506848667359375*^9}, {3.506848709890625*^9, 
   3.506848710015625*^9}, {3.506848753578125*^9, 3.506848753859375*^9}, {
   3.50684880240625*^9, 3.5068488025625*^9}, {3.50684884515625*^9, 
   3.506848845703125*^9}, 3.506848883859375*^9, {3.506848922421875*^9, 
   3.506848923515625*^9}, {3.506848977546875*^9, 3.506848977703125*^9}, {
   3.506849023375*^9, 3.5068490235*^9}, {3.5068490605625*^9, 
   3.506849060703125*^9}, {3.5068491060625*^9, 3.506849106859375*^9}, {
   3.506849149109375*^9, 3.506849150578125*^9}, 3.50684919859375*^9, 
   3.5068493254375*^9, {3.5068505126875*^9, 3.506850513078125*^9}, {
   3.50685055525*^9, 3.506850558109375*^9}, 3.506850601765625*^9, 
   3.506850671296875*^9, {3.5068507105625*^9, 3.5068507109375*^9}, {
   3.506850758234375*^9, 3.5068507816875*^9}, {3.508055074609375*^9, 
   3.5080550773125*^9}, {3.508055123578125*^9, 3.508055123890625*^9}, {
   3.508055267828125*^9, 3.508055268203125*^9}, {3.5080554336875*^9, 
   3.508055433921875*^9}, {3.508055562609375*^9, 3.508055566140625*^9}, {
   3.508055626765625*^9, 3.50805562690625*^9}, {3.508062599953125*^9, 
   3.508062630078125*^9}, {3.50856361628125*^9, 3.508563747484375*^9}, {
   3.508564154*^9, 3.50856431196875*^9}, {3.508564349828125*^9, 
   3.50856463484375*^9}, {3.508565008296875*^9, 3.50856517746875*^9}, {
   3.508565222609375*^9, 3.508565361515625*^9}, {3.50856572925*^9, 
   3.50856572940625*^9}, {3.50856583003125*^9, 3.50856583334375*^9}, {
   3.508566542171875*^9, 3.50856654234375*^9}, {3.508566679640625*^9, 
   3.508566679796875*^9}, {3.50857331575*^9, 3.50857346409375*^9}, {
   3.508573554609375*^9, 3.508573595734375*^9}, {3.508573721578125*^9, 
   3.5085740005*^9}, {3.508574060375*^9, 3.5085741295625*^9}, {
   3.508574200375*^9, 3.508574220484375*^9}, {3.5085742994375*^9, 
   3.50857432378125*^9}, 3.508574557578125*^9, {3.50857462571875*^9, 
   3.5085750135625*^9}, {3.508575086828125*^9, 3.508575144671875*^9}, {
   3.508575742328125*^9, 3.5085757425*^9}, {3.508576186765625*^9, 
   3.50857618709375*^9}, {3.508576260671875*^9, 3.508576260828125*^9}, 
   3.50857631334375*^9, {3.508577516515625*^9, 3.5085775846875*^9}, {
   3.508577645859375*^9, 3.50857769590625*^9}, {3.50857776290625*^9, 
   3.50857778309375*^9}, {3.508577846984375*^9, 3.508578486734375*^9}, {
   3.508578527265625*^9, 3.50857867196875*^9}, {3.50857873309375*^9, 
   3.50857885428125*^9}, {3.50857894471875*^9, 3.508579013890625*^9}, {
   3.50857904859375*^9, 3.508579070984375*^9}, {3.50857910521875*^9, 
   3.50857910540625*^9}, {3.508579159765625*^9, 3.508579160140625*^9}, 
   3.508579351671875*^9, {3.50858116684375*^9, 3.508581256140625*^9}, {
   3.5085812975*^9, 3.508581297671875*^9}, {3.508581605203125*^9, 
   3.508581606546875*^9}, {3.5085836325625*^9, 3.508583632921875*^9}, {
   3.50858377378125*^9, 3.508583774140625*^9}, 3.508583822140625*^9, {
   3.508583874421875*^9, 3.508583876140625*^9}, {3.508583921625*^9, 
   3.508583959671875*^9}, {3.508584127140625*^9, 3.508584165828125*^9}, {
   3.5085854924375*^9, 3.50858549325*^9}, {3.508585780546875*^9, 
   3.508585780921875*^9}, {3.51340978603125*^9, 3.513409859890625*^9}, {
   3.5134099006875*^9, 3.513410003515625*^9}, {3.5134100644375*^9, 
   3.513410151875*^9}, {3.513410426703125*^9, 3.513410465046875*^9}, {
   3.513410618453125*^9, 3.51341062034375*^9}, {3.51341072134375*^9, 
   3.51341072365625*^9}, 3.5134108025625*^9, {3.51341088775*^9, 
   3.513410889734375*^9}, {3.513411429875*^9, 3.513411439953125*^9}, {
   3.51341184678125*^9, 3.513411847234375*^9}, {3.513481825984375*^9, 
   3.5134819233125*^9}, 3.513482057421875*^9, {3.51348497865625*^9, 
   3.51348497890625*^9}, {3.513485029046875*^9, 3.5134850321875*^9}, {
   3.5146958456875*^9, 3.514695847*^9}, 3.51469988259375*^9, {
   3.514700054734375*^9, 3.514700133765625*^9}, {3.514700241046875*^9, 
   3.514700241546875*^9}, {3.514700417*^9, 3.514700420578125*^9}, {
   3.5188477059375*^9, 3.518847724171875*^9}, {3.518847813984375*^9, 
   3.51884781428125*^9}, {3.51884787571875*^9, 3.51884787609375*^9}, 
   3.518847928671875*^9, 3.5188479888125*^9, 3.518848052015625*^9, {
   3.5188480941875*^9, 3.518848094375*^9}, {3.5188481549375*^9, 
   3.518848155015625*^9}, {3.51884821984375*^9, 3.51884822553125*^9}, {
   3.51884829128125*^9, 3.518848291390625*^9}, {3.518848346234375*^9, 
   3.5188483463125*^9}, {3.518848393421875*^9, 3.518848393484375*^9}, {
   3.5188484475*^9, 3.518848447734375*^9}, {3.51884850475*^9, 
   3.518848504796875*^9}, {3.5188487274375*^9, 3.518848727515625*^9}, {
   3.518849030359375*^9, 3.5188490305625*^9}, {3.51884910553125*^9, 
   3.518849105859375*^9}, {3.518849165140625*^9, 3.518849186609375*^9}, {
   3.518849277140625*^9, 3.51884927728125*^9}, {3.52030976371875*^9, 
   3.520309778546875*^9}, 3.52031473028125*^9, {3.52031497396875*^9, 
   3.5203149743125*^9}, 3.520315535625*^9, 3.5203155963125*^9, 
   3.520315721984375*^9, {3.520316075375*^9, 3.520316094234375*^9}, {
   3.52031614446875*^9, 3.520316144546875*^9}, {3.52031619471875*^9, 
   3.52031619521875*^9}, 3.52031624165625*^9, 3.5203163064375*^9, {
   3.520316377046875*^9, 3.520316377703125*^9}, {3.520316434625*^9, 
   3.5203164346875*^9}, {3.5203165164375*^9, 3.52031651815625*^9}, {
   3.52031659109375*^9, 3.520316591265625*^9}, {3.520316652140625*^9, 
   3.520316652265625*^9}, {3.52031669290625*^9, 3.52031669303125*^9}, {
   3.520316738109375*^9, 3.520316738171875*^9}, {3.520316792828125*^9, 
   3.520316792890625*^9}, {3.52031686*^9, 3.520316860125*^9}, {
   3.52031693921875*^9, 3.52031693934375*^9}, {3.520318236046875*^9, 
   3.52031823621875*^9}, {3.520742868015625*^9, 3.52074293175*^9}, {
   3.520743005296875*^9, 3.520743008265625*^9}, {3.520743056921875*^9, 
   3.520743100296875*^9}, {3.520743131765625*^9, 3.520743141078125*^9}, {
   3.520743202609375*^9, 3.520743202796875*^9}, {3.52074333346875*^9, 
   3.52074333378125*^9}, 3.52074405278125*^9, {3.52074410409375*^9, 
   3.520744104625*^9}, 3.520744151140625*^9, 3.520746034953125*^9, 
   3.520746084125*^9, 3.5207461761875*^9, {3.5211719026886797`*^9, 
   3.5211719226467657`*^9}, {3.521171961570594*^9, 3.5211719795495033`*^9}, {
   3.521172177393194*^9, 3.521172178191263*^9}, {3.5211725655334063`*^9, 
   3.521172595583372*^9}, {3.5211727773413687`*^9, 3.521172778664266*^9}, {
   3.521172933390122*^9, 3.52117293362492*^9}, {3.521172976294199*^9, 
   3.5211729764406757`*^9}, {3.5211730618405647`*^9, 3.521173062012541*^9}, {
   3.521866279875*^9, 3.5218663398125*^9}, {3.52186649834375*^9, 
   3.521866498453125*^9}, {3.52186668421875*^9, 3.5218667244375*^9}, {
   3.521866791765625*^9, 3.521866791984375*^9}, {3.52186706984375*^9, 
   3.5218670704375*^9}, {3.52186712225*^9, 3.521867122390625*^9}, {
   3.521867190015625*^9, 3.52186719025*^9}, 3.52186730096875*^9, {
   3.5218673504375*^9, 3.52186735059375*^9}, {3.521868816484375*^9, 
   3.5218688576875*^9}, {3.52186894678125*^9, 3.521868984140625*^9}, 
   3.521869117625*^9, {3.521869236265625*^9, 3.521869256515625*^9}, {
   3.52187152540625*^9, 3.5218715259375*^9}, {3.521871609171875*^9, 
   3.52187160934375*^9}, {3.521871697359375*^9, 3.521871697453125*^9}, {
   3.521871753765625*^9, 3.52187175396875*^9}, {3.52187181075*^9, 
   3.521871811171875*^9}, {3.521871872859375*^9, 3.521871873203125*^9}, {
   3.521871933828125*^9, 3.52187193421875*^9}, {3.52187200490625*^9, 
   3.5218720051875*^9}, 3.52187304071875*^9, {3.52187563278125*^9, 
   3.521875633109375*^9}, {3.5218756810625*^9, 3.521875681359375*^9}, {
   3.52187574075*^9, 3.52187574109375*^9}, {3.521875783625*^9, 
   3.5218757838125*^9}, {3.521875839015625*^9, 3.521875839171875*^9}, {
   3.52187590225*^9, 3.5218759024375*^9}, 3.521875956296875*^9, {
   3.521878034921875*^9, 3.521878048078125*^9}, {3.521878146*^9, 
   3.521878146390625*^9}, {3.52187818909375*^9, 3.521878189390625*^9}, {
   3.521878260546875*^9, 3.52187826090625*^9}, {3.521878340375*^9, 
   3.52187834059375*^9}, {3.5218783833125*^9, 3.5218783835*^9}, {
   3.521878494703125*^9, 3.52187849484375*^9}, 3.52187854415625*^9, {
   3.5218790058125*^9, 3.52187900903125*^9}, {3.52187907875*^9, 
   3.521879079078125*^9}, {3.52187913625*^9, 3.521879136546875*^9}, {
   3.521879191484375*^9, 3.5218791918125*^9}, {3.52187924665625*^9, 
   3.521879246796875*^9}, {3.521879288703125*^9, 3.52187928890625*^9}, {
   3.52187934496875*^9, 3.521879345140625*^9}, 3.521879385984375*^9, {
   3.5230101386875*^9, 3.52301014559375*^9}, {3.523010175625*^9, 
   3.52301020240625*^9}, 3.52301026840625*^9, {3.523010428453125*^9, 
   3.52301043096875*^9}, {3.523010532109375*^9, 3.523010533875*^9}, {
   3.523010572125*^9, 3.523010602328125*^9}, 3.523010645671875*^9, {
   3.523010680484375*^9, 3.523010704234375*^9}, 3.523010741359375*^9, {
   3.523010773671875*^9, 3.523010773828125*^9}, 3.523010809640625*^9, {
   3.5230108795*^9, 3.523010884265625*^9}, {3.523010925625*^9, 
   3.523010926109375*^9}, {3.523010958203125*^9, 3.5230109844375*^9}, 
   3.523011042328125*^9, {3.525087520375*^9, 3.525087520609375*^9}, {
   3.525144243796875*^9, 3.525144247296875*^9}, {3.525144656890625*^9, 
   3.52514466121875*^9}, {3.526977427890625*^9, 3.526977428046875*^9}, {
   3.5269775045*^9, 3.526977512296875*^9}, {3.526977592515625*^9, 
   3.52697759271875*^9}, {3.526978779140625*^9, 3.526978779328125*^9}, {
   3.52697927959375*^9, 3.526979280125*^9}, {3.526979748453125*^9, 
   3.52697974921875*^9}, {3.52698399753125*^9, 3.526983998203125*^9}, {
   3.527321586390625*^9, 3.52732160171875*^9}, 3.527321644578125*^9, {
   3.52732169728125*^9, 3.52732171984375*^9}, {3.5273217529375*^9, 
   3.527321840328125*^9}, 3.527321875234375*^9, {3.527321945640625*^9, 
   3.52732195265625*^9}, {3.52732199603125*^9, 3.527322000671875*^9}, {
   3.527322050140625*^9, 3.5273220503125*^9}, {3.527325161328125*^9, 
   3.527325170234375*^9}, {3.52733124984375*^9, 3.5273312580625*^9}, 
   3.531550610921875*^9, 3.531550721578125*^9, {3.531550786484375*^9, 
   3.531550786609375*^9}, {3.5315508281875*^9, 3.53155082871875*^9}, {
   3.53155088459375*^9, 3.53155088478125*^9}, {3.53155092496875*^9, 
   3.531550925140625*^9}, {3.53155100840625*^9, 3.53155100859375*^9}, {
   3.531551080265625*^9, 3.531551080796875*^9}, {3.531551118515625*^9, 
   3.531551118734375*^9}, {3.531551155359375*^9, 3.531551184859375*^9}, {
   3.53155121578125*^9, 3.531551216*^9}, {3.531551257546875*^9, 
   3.531551257671875*^9}, {3.53155130265625*^9, 3.531551302765625*^9}, {
   3.53155137053125*^9, 3.531551370640625*^9}, {3.531551415015625*^9, 
   3.53155141528125*^9}, {3.53155145190625*^9, 3.53155147203125*^9}, {
   3.53155150878125*^9, 3.53155150909375*^9}, {3.531551657484375*^9, 
   3.5315517006875*^9}, {3.531551734375*^9, 3.53155175746875*^9}, {
   3.53155180034375*^9, 3.5315518004375*^9}, {3.531551831109375*^9, 
   3.53155183121875*^9}, {3.531551864640625*^9, 3.531551864953125*^9}, {
   3.5315519135625*^9, 3.531551913953125*^9}, {3.53155195571875*^9, 
   3.531551956125*^9}, {3.531552015125*^9, 3.53155201540625*^9}, {
   3.531552047578125*^9, 3.53155205515625*^9}, {3.5315520886875*^9, 
   3.531552089078125*^9}, {3.53155212615625*^9, 3.53155214940625*^9}, {
   3.53155225090625*^9, 3.531552256078125*^9}, {3.531552291703125*^9, 
   3.531552291859375*^9}, {3.531552332640625*^9, 3.531552332828125*^9}, {
   3.531552364421875*^9, 3.531552364609375*^9}, {3.531552406078125*^9, 
   3.53155240671875*^9}, {3.5315524499375*^9, 3.531552490015625*^9}, {
   3.531552559453125*^9, 3.531552562828125*^9}, {3.53155261534375*^9, 
   3.53155263571875*^9}, {3.53155269465625*^9, 3.531552694875*^9}, {
   3.531552755671875*^9, 3.5315527560625*^9}, {3.53155279934375*^9, 
   3.5315528231875*^9}, {3.53155287384375*^9, 3.53155289825*^9}, {
   3.531552978828125*^9, 3.53155298034375*^9}, {3.531554077859375*^9, 
   3.531554078140625*^9}, 3.537273043859375*^9, 3.543203510109375*^9, 
   3.54320394403125*^9, {3.546245249875*^9, 3.54624525059375*^9}, {
   3.546322002109375*^9, 3.5463220045625*^9}, {3.546322127078125*^9, 
   3.546322147015625*^9}, {3.546322222453125*^9, 3.546322222546875*^9}, {
   3.546322538171875*^9, 3.5463225383125*^9}, {3.546677326484375*^9, 
   3.546677331703125*^9}, {3.546677431078125*^9, 3.546677449234375*^9}, {
   3.54667814609375*^9, 3.546678154359375*^9}, {3.54667831484375*^9, 
   3.546678315*^9}, {3.5466784059375*^9, 3.5466784061875*^9}, {
   3.54667857815625*^9, 3.54667858178125*^9}, {3.546679115546875*^9, 
   3.54667912625*^9}, {3.552653048207703*^9, 3.552653048722538*^9}, {
   3.552653087266768*^9, 3.552653087438129*^9}, 3.552796496302702*^9, 
   3.7326155728018856`*^9, 3.7351935015238204`*^9, {3.7352808321543293`*^9, 
   3.7352809078565025`*^9}, {3.735280970835636*^9, 3.735281010725717*^9}, {
   3.7352810452937903`*^9, 3.7352810860588703`*^9}, {3.7352811504830217`*^9, 
   3.735281153346031*^9}, {3.735281222749199*^9, 3.735281232299222*^9}, {
   3.7352813325105*^9, 3.7352813675505753`*^9}, {3.7352814584327593`*^9, 
   3.735281499161838*^9}, {3.7352815646399827`*^9, 3.73528171107137*^9}, {
   3.7352820046171465`*^9, 3.7352820151421824`*^9}, {3.73528467649341*^9, 
   3.7352846766964216`*^9}, {3.7370455976452875`*^9, 
   3.7370456284502687`*^9}, {3.737045749708659*^9, 3.737045760125321*^9}, {
   3.7463585587587357`*^9, 3.7463585653231115`*^9}, {3.7475657868702464`*^9, 
   3.7475657871510468`*^9}, {3.7492744633689437`*^9, 3.749274473015377*^9}, {
   3.749274821457471*^9, 3.7492748219732714`*^9}, 3.7492753530947695`*^9, {
   3.7492755667705445`*^9, 3.7492755671313457`*^9}, {3.7492872882010775`*^9, 
   3.7492872885140777`*^9}, 3.7492931282488995`*^9, {3.749293201666788*^9, 
   3.749293209770216*^9}, {3.7494617922978888`*^9, 3.7494618065345755`*^9}, {
   3.752229237086295*^9, 3.7522292373034973`*^9}, {3.7580068078809133`*^9, 
   3.7580068080969257`*^9}, 3.758270620278119*^9, {3.7607636754279776`*^9, 
   3.760763724013093*^9}, {3.760763767605419*^9, 3.760763778394043*^9}, {
   3.760775984768859*^9, 3.760775995158287*^9}, {3.780741958638112*^9, 
   3.780741960358514*^9}},
 CellLabel->
  "In[104]:=",ExpressionUUID->"bb39335b-4973-40e2-8a87-741dcdc582c9"],

Cell[BoxData[{
 RowBox[{
  RowBox[{"TableForm", "[", "Odes", "]"}], ";"}], "\[IndentingNewLine]", 
 RowBox[{
  RowBox[{"TableForm", "[", "RateEqs", "]"}], ";"}], "\[IndentingNewLine]", 
 RowBox[{
  RowBox[{"TableForm", "[", 
   RowBox[{
    RowBox[{
     RowBox[{"Odes", "/.", "RateEqs"}], "/.", "CoAMATX"}], "/.", "Parm"}], 
   " ", "]"}], ";"}], "\[IndentingNewLine]", 
 RowBox[{
  RowBox[{"TableForm", "[", 
   RowBox[{"RateEqs", "/.", "Parm"}], " ", "]"}], 
  ";"}], "\[IndentingNewLine]", 
 RowBox[{
  RowBox[{"TableForm", "[", "InitialConditions", "]"}], ";"}]}], "Input",
 CellChangeTimes->{{3.435336399795178*^9, 3.43533641247787*^9}, {
   3.435336518643903*^9, 3.4353365319207983`*^9}, {3.48033246359375*^9, 
   3.48033246871875*^9}, {3.48039422753125*^9, 3.480394227765625*^9}, {
   3.480396229359375*^9, 3.480396231390625*^9}, {3.480398695671875*^9, 
   3.480398699140625*^9}, {3.480398994484375*^9, 3.4803990056875*^9}, {
   3.480401260046875*^9, 3.480401273046875*^9}, {3.480831779671875*^9, 
   3.480831783125*^9}, {3.4808357340625*^9, 3.48083574534375*^9}, 
   3.480835969046875*^9, {3.48083627384375*^9, 3.480836277015625*^9}, {
   3.480998199671875*^9, 3.48099824115625*^9}, 3.481001610171875*^9, 
   3.48100328728125*^9, 3.481511154015625*^9, 3.481511932234375*^9, 
   3.483417014640625*^9, 3.483417122625*^9, {3.4838654465*^9, 
   3.4838654619375*^9}, {3.4838656718125*^9, 3.48386567359375*^9}, 
   3.483869203421875*^9, 3.48506539771875*^9, 3.485065838578125*^9, {
   3.494832939109375*^9, 3.49483294709375*^9}, {3.494836651078125*^9, 
   3.494836675953125*^9}, {3.4948367168125*^9, 3.494836719203125*^9}, {
   3.49483688540625*^9, 3.494836894515625*^9}, {3.4948369285625*^9, 
   3.494836932375*^9}, {3.494847695921875*^9, 3.494847724640625*^9}, {
   3.494905623578125*^9, 3.4949056270625*^9}, {3.494916289203125*^9, 
   3.494916312140625*^9}, {3.497778299359375*^9, 3.497778308421875*^9}, {
   3.4977783571875*^9, 3.497778360328125*^9}, {3.49777860078125*^9, 
   3.497778602109375*^9}, 3.497778762359375*^9, {3.7352817465964518`*^9, 
   3.7352817556234837`*^9}, {3.735281788159586*^9, 3.7352817912915926`*^9}, {
   3.7352820237232037`*^9, 3.7352820330042286`*^9}},
 CellLabel->
  "In[110]:=",ExpressionUUID->"22429411-4fbc-4beb-a65d-a8e8f6400bbe"],

Cell[BoxData[
 RowBox[{"\[IndentingNewLine]", 
  RowBox[{
   RowBox[{
    RowBox[{"tsol", "=", 
     RowBox[{"NDSolve", "[", 
      RowBox[{
       RowBox[{"Join", "[", 
        RowBox[{
         RowBox[{
          RowBox[{
           RowBox[{"Odes", "/.", "RateEqs"}], "/.", "CoAMATX"}], "/.", 
          "Parm"}], " ", ",", "InitialConditions"}], "]"}], ",", "Vars", ",", 
       RowBox[{"{", 
        RowBox[{"t", ",", "0", ",", "1000000000"}], "}"}]}], "]"}]}], ";"}], 
   "\[IndentingNewLine]", "\[IndentingNewLine]"}]}]], "Input",
 CellChangeTimes->{{3.4804004046875*^9, 3.480400456921875*^9}, 
   3.480831767984375*^9, 3.480831801578125*^9, 3.480832835*^9, {
   3.480832958421875*^9, 3.48083295865625*^9}, {3.480839412578125*^9, 
   3.480839412828125*^9}, {3.48084034171875*^9, 3.4808403635625*^9}, {
   3.48093278165625*^9, 3.48093278334375*^9}, 3.481001731375*^9, 
   3.481012604734375*^9, 3.481014341421875*^9, 3.48101521896875*^9, {
   3.48151212553125*^9, 3.4815121256875*^9}, {3.481515289625*^9, 
   3.48151529265625*^9}, 3.4833442416875*^9, 3.483344526796875*^9, 
   3.483344556859375*^9, 3.483344606328125*^9, 3.48335114178125*^9, {
   3.48335147803125*^9, 3.483351479734375*^9}, 3.483351583328125*^9, {
   3.4838672103125*^9, 3.48386721046875*^9}, 3.483867341671875*^9, 
   3.483867408671875*^9, 3.48386827475*^9, 3.483868332953125*^9, 
   3.49491435640625*^9, 3.49491510525*^9, {3.49491744134375*^9, 
   3.494917441859375*^9}, {3.497778192546875*^9, 3.497778198203125*^9}, 
   3.497778338828125*^9, 3.49777859275*^9, {3.506414612453125*^9, 
   3.506414612734375*^9}, 3.5085792629375*^9, {3.508581426265625*^9, 
   3.508581426609375*^9}, {3.508581535328125*^9, 3.50858153596875*^9}, {
   3.508583535140625*^9, 3.508583535546875*^9}, {3.508585658171875*^9, 
   3.50858565859375*^9}, {3.50858584078125*^9, 3.508585842109375*^9}, {
   3.508740866671875*^9, 3.508740868515625*^9}, {3.513410998484375*^9, 
   3.513410999578125*^9}, {3.513411543375*^9, 3.513411544421875*^9}, {
   3.7352817959766035`*^9, 3.735281807193638*^9}, {3.7352820416682577`*^9, 
   3.735282066463318*^9}, 3.736761499478813*^9},
 CellLabel->
  "In[115]:=",ExpressionUUID->"88e9e9e0-bdd0-4f01-ba8c-a8d210f0ff5a"],

Cell[CellGroupData[{

Cell[BoxData[
 RowBox[{"Table", "[", 
  RowBox[{
   RowBox[{"{", 
    RowBox[{
     RowBox[{
      RowBox[{"Vars", "[", 
       RowBox[{"[", "i", "]"}], "]"}], "[", "t", "]"}], ",", 
     RowBox[{
      RowBox[{"(", 
       RowBox[{
        RowBox[{
         RowBox[{"Vars", "[", 
          RowBox[{"[", "i", "]"}], "]"}], "[", "900000000", "]"}], "/.", 
        "tsol"}], ")"}], "[", 
      RowBox[{"[", "1", "]"}], "]"}]}], "}"}], ",", 
   RowBox[{"{", 
    RowBox[{"i", ",", "1", ",", 
     RowBox[{"Length", "[", "Vars", "]"}]}], "}"}]}], "]"}]], "Input",
 CellLabel->
  "In[116]:=",ExpressionUUID->"206f6906-87d7-479c-8982-fe4bcafacaf5"],

Cell[BoxData[
 RowBox[{"{", 
  RowBox[{
   RowBox[{"{", 
    RowBox[{
     RowBox[{"C16AcylCarCYT", "[", "t", "]"}], ",", "0.1679969747480913`"}], 
    "}"}], ",", 
   RowBox[{"{", 
    RowBox[{
     RowBox[{"C16AcylCarMAT", "[", "t", "]"}], ",", "0.35596261242528426`"}], 
    "}"}], ",", 
   RowBox[{"{", 
    RowBox[{
     RowBox[{"C16AcylCoAMAT", "[", "t", "]"}], ",", "0.8724026654849859`"}], 
    "}"}], ",", 
   RowBox[{"{", 
    RowBox[{
     RowBox[{"C16EnoylCoAMAT", "[", "t", "]"}], ",", "0.04874364876089852`"}],
     "}"}], ",", 
   RowBox[{"{", 
    RowBox[{
     RowBox[{"C16HydroxyacylCoAMAT", "[", "t", "]"}], ",", 
     "0.15256762062161236`"}], "}"}], ",", 
   RowBox[{"{", 
    RowBox[{
     RowBox[{"C16KetoacylCoAMAT", "[", "t", "]"}], ",", 
     "0.0006566256112186494`"}], "}"}], ",", 
   RowBox[{"{", 
    RowBox[{
     RowBox[{"C14AcylCarCYT", "[", "t", "]"}], ",", "0.037381833754970915`"}],
     "}"}], ",", 
   RowBox[{"{", 
    RowBox[{
     RowBox[{"C14AcylCarMAT", "[", "t", "]"}], ",", "0.17756371033611187`"}], 
    "}"}], ",", 
   RowBox[{"{", 
    RowBox[{
     RowBox[{"C14AcylCoAMAT", "[", "t", "]"}], ",", "1.933637185752092`"}], 
    "}"}], ",", 
   RowBox[{"{", 
    RowBox[{
     RowBox[{"C14EnoylCoAMAT", "[", "t", "]"}], ",", "0.05443660253415013`"}],
     "}"}], ",", 
   RowBox[{"{", 
    RowBox[{
     RowBox[{"C14HydroxyacylCoAMAT", "[", "t", "]"}], ",", 
     "0.1546066031576929`"}], "}"}], ",", 
   RowBox[{"{", 
    RowBox[{
     RowBox[{"C14KetoacylCoAMAT", "[", "t", "]"}], ",", 
     "0.0006647193559536031`"}], "}"}], ",", 
   RowBox[{"{", 
    RowBox[{
     RowBox[{"C12AcylCarCYT", "[", "t", "]"}], ",", "0.05101615121366487`"}], 
    "}"}], ",", 
   RowBox[{"{", 
    RowBox[{
     RowBox[{"C12AcylCarMAT", "[", "t", "]"}], ",", "0.24232671826490818`"}], 
    "}"}], ",", 
   RowBox[{"{", 
    RowBox[{
     RowBox[{"C12AcylCoAMAT", "[", "t", "]"}], ",", "2.638894809369174`"}], 
    "}"}], ",", 
   RowBox[{"{", 
    RowBox[{
     RowBox[{"C12EnoylCoAMAT", "[", "t", "]"}], ",", "0.06212632106312588`"}],
     "}"}], ",", 
   RowBox[{"{", 
    RowBox[{
     RowBox[{"C12HydroxyacylCoAMAT", "[", "t", "]"}], ",", 
     "0.18794287014390876`"}], "}"}], ",", 
   RowBox[{"{", 
    RowBox[{
     RowBox[{"C12KetoacylCoAMAT", "[", "t", "]"}], ",", 
     "0.0008055125049502583`"}], "}"}], ",", 
   RowBox[{"{", 
    RowBox[{
     RowBox[{"C10AcylCarCYT", "[", "t", "]"}], ",", "0.091699791904753`"}], 
    "}"}], ",", 
   RowBox[{"{", 
    RowBox[{
     RowBox[{"C10AcylCarMAT", "[", "t", "]"}], ",", "0.4355740115475768`"}], 
    "}"}], ",", 
   RowBox[{"{", 
    RowBox[{
     RowBox[{"C10AcylCoAMAT", "[", "t", "]"}], ",", "4.743323420541947`"}], 
    "}"}], ",", 
   RowBox[{"{", 
    RowBox[{
     RowBox[{"C10EnoylCoAMAT", "[", "t", "]"}], ",", "0.06840243181393536`"}],
     "}"}], ",", 
   RowBox[{"{", 
    RowBox[{
     RowBox[{"C10HydroxyacylCoAMAT", "[", "t", "]"}], ",", 
     "0.20828886552776676`"}], "}"}], ",", 
   RowBox[{"{", 
    RowBox[{
     RowBox[{"C10KetoacylCoAMAT", "[", "t", "]"}], ",", 
     "0.0008901126425389206`"}], "}"}], ",", 
   RowBox[{"{", 
    RowBox[{
     RowBox[{"C8AcylCarCYT", "[", "t", "]"}], ",", "0.09412034628065415`"}], 
    "}"}], ",", 
   RowBox[{"{", 
    RowBox[{
     RowBox[{"C8AcylCarMAT", "[", "t", "]"}], ",", "0.44707164483310724`"}], 
    "}"}], ",", 
   RowBox[{"{", 
    RowBox[{
     RowBox[{"C8AcylCoAMAT", "[", "t", "]"}], ",", "4.868530599570585`"}], 
    "}"}], ",", 
   RowBox[{"{", 
    RowBox[{
     RowBox[{"C8EnoylCoAMAT", "[", "t", "]"}], ",", "0.14828417152603598`"}], 
    "}"}], ",", 
   RowBox[{"{", 
    RowBox[{
     RowBox[{"C8HydroxyacylCoAMAT", "[", "t", "]"}], ",", 
     "0.45828793795692485`"}], "}"}], ",", 
   RowBox[{"{", 
    RowBox[{
     RowBox[{"C8KetoacylCoAMAT", "[", "t", "]"}], ",", 
     "0.0019575025336627085`"}], "}"}], ",", 
   RowBox[{"{", 
    RowBox[{
     RowBox[{"C6AcylCarCYT", "[", "t", "]"}], ",", "0.2498268313820217`"}], 
    "}"}], ",", 
   RowBox[{"{", 
    RowBox[{
     RowBox[{"C6AcylCarMAT", "[", "t", "]"}], ",", "1.1866774490646033`"}], 
    "}"}], ",", 
   RowBox[{"{", 
    RowBox[{
     RowBox[{"C6AcylCoAMAT", "[", "t", "]"}], ",", "12.922706101721326`"}], 
    "}"}], ",", 
   RowBox[{"{", 
    RowBox[{
     RowBox[{"C6EnoylCoAMAT", "[", "t", "]"}], ",", "11.12391227759327`"}], 
    "}"}], ",", 
   RowBox[{"{", 
    RowBox[{
     RowBox[{"C6HydroxyacylCoAMAT", "[", "t", "]"}], ",", 
     "34.61752965224276`"}], "}"}], ",", 
   RowBox[{"{", 
    RowBox[{
     RowBox[{"C6KetoacylCoAMAT", "[", "t", "]"}], ",", 
     "0.1478468518735856`"}], "}"}], ",", 
   RowBox[{"{", 
    RowBox[{
     RowBox[{"C4AcylCarCYT", "[", "t", "]"}], ",", "0.4146527999955689`"}], 
    "}"}], ",", 
   RowBox[{"{", 
    RowBox[{
     RowBox[{"C4AcylCarMAT", "[", "t", "]"}], ",", "1.9696007999789524`"}], 
    "}"}], ",", 
   RowBox[{"{", 
    RowBox[{
     RowBox[{"C4AcylCoAMAT", "[", "t", "]"}], ",", "21.448601973439512`"}], 
    "}"}], ",", 
   RowBox[{"{", 
    RowBox[{
     RowBox[{"C4EnoylCoAMAT", "[", "t", "]"}], ",", "41.83602316745958`"}], 
    "}"}], ",", 
   RowBox[{"{", 
    RowBox[{
     RowBox[{"C4HydroxyacylCoAMAT", "[", "t", "]"}], ",", 
     "130.68073316279157`"}], "}"}], ",", 
   RowBox[{"{", 
    RowBox[{
     RowBox[{"C4AcetoacylCoAMAT", "[", "t", "]"}], ",", 
     "0.5582650796145477`"}], "}"}]}], "}"}]], "Output",
 CellChangeTimes->{3.820051484976387*^9, 3.8279081110537634`*^9, 
  3.829465219288851*^9, 3.8294915097623453`*^9, 3.8295660864895763`*^9, 
  3.832212413818103*^9, 3.832575727308268*^9},
 CellLabel->
  "Out[116]=",ExpressionUUID->"e0a1dd94-08db-4191-bf7c-64ccb5d1afb5"]
}, Open  ]],

Cell[TextData[{
 "\n\n",
 StyleBox["A. Steady state computation with varying palmitoyl-CoA (X) and \
NAD:NADH ratio (Z)",
  FontSize->20,
  FontWeight->"Bold",
  FontColor->RGBColor[0.5, 0, 0.5]],
 "\n"
}], "Text",
 CellChangeTimes->{{3.7807423802609053`*^9, 3.78074238245903*^9}, {
  3.7808188043639727`*^9, 3.780818890625354*^9}, {3.780818953825389*^9, 
  3.780819011975922*^9}, {3.7808278931396513`*^9, 3.780827898255972*^9}, {
  3.819273083353057*^9, 
  3.819273130362426*^9}},ExpressionUUID->"0f77c513-50ca-4822-9f7e-\
14ac9556e9d8"],

Cell[BoxData[{
 RowBox[{
  RowBox[{
   RowBox[{
    RowBox[{"ParmScan", "[", 
     RowBox[{"X_", ",", "Z_"}], "]"}], ":=", 
    RowBox[{"{", "\[IndentingNewLine]", 
     RowBox[{
      RowBox[{"sfcpt1C16", "\[Rule]", "1"}], ",", 
      RowBox[{"Vcpt1", "\[Rule]", "0.012"}], ",", 
      RowBox[{"Kmcpt1C16AcylCoACYT", "\[Rule]", "13.8"}], ",", 
      RowBox[{"Kmcpt1CarCYT", "\[Rule]", "250"}], ",", 
      RowBox[{"Kmcpt1C16AcylCarCYT", "\[Rule]", "136"}], ",", 
      RowBox[{"Kmcpt1CoACYT", "\[Rule]", "40.7"}], ",", 
      RowBox[{"Kicpt1MalCoACYT", "\[Rule]", "9.1"}], ",", 
      RowBox[{"Keqcpt1", "\[Rule]", "0.45"}], ",", " ", 
      RowBox[{"ncpt1", "\[Rule]", "2.4799"}], ",", "\[IndentingNewLine]", 
      RowBox[{"Vfcact", "\[Rule]", "0.42"}], ",", 
      RowBox[{"Vrcact", "\[Rule]", "0.42"}], ",", 
      RowBox[{"KmcactC16AcylCarCYT", "\[Rule]", "15"}], ",", 
      RowBox[{"KmcactC14AcylCarCYT", "\[Rule]", "15"}], ",", 
      RowBox[{"KmcactC12AcylCarCYT", "\[Rule]", "15"}], ",", 
      RowBox[{"KmcactC10AcylCarCYT", "\[Rule]", "15"}], ",", 
      RowBox[{"KmcactC8AcylCarCYT", "\[Rule]", "15"}], ",", 
      RowBox[{"KmcactC6AcylCarCYT", "\[Rule]", "15"}], ",", 
      RowBox[{"KmcactC4AcylCarCYT", "\[Rule]", "15"}], ",", 
      RowBox[{"KmcactCarMAT", "\[Rule]", "130"}], ",", 
      RowBox[{"KmcactC16AcylCarMAT", "\[Rule]", "15"}], ",", 
      RowBox[{"KmcactC14AcylCarMAT", "\[Rule]", "15"}], ",", 
      RowBox[{"KmcactC12AcylCarMAT", "\[Rule]", "15"}], ",", 
      RowBox[{"KmcactC10AcylCarMAT", "\[Rule]", "15"}], ",", 
      RowBox[{"KmcactC8AcylCarMAT", "\[Rule]", "15"}], ",", 
      RowBox[{"KmcactC6AcylCarMAT", "\[Rule]", "15"}], ",", 
      RowBox[{"KmcactC4AcylCarMAT", "\[Rule]", "15"}], ",", 
      RowBox[{"KmcactCarCYT", "\[Rule]", "130"}], ",", 
      RowBox[{"KicactC16AcylCarCYT", "\[Rule]", "56"}], ",", 
      RowBox[{"KicactC14AcylCarCYT", "\[Rule]", "56"}], ",", 
      RowBox[{"KicactC12AcylCarCYT", "\[Rule]", "56"}], ",", 
      RowBox[{"KicactC10AcylCarCYT", "\[Rule]", "56"}], ",", 
      RowBox[{"KicactC8AcylCarCYT", "\[Rule]", "56"}], ",", 
      RowBox[{"KicactC6AcylCarCYT", "\[Rule]", "56"}], ",", 
      RowBox[{"KicactC4AcylCarCYT", "\[Rule]", "56"}], ",", 
      RowBox[{"KicactCarCYT", "\[Rule]", "200"}], ",", 
      RowBox[{"Keqcact", "\[Rule]", "1"}], ",", "\[IndentingNewLine]", 
      RowBox[{"sfcpt2C16", "\[Rule]", "0.85"}], ",", 
      RowBox[{"sfcpt2C14", "\[Rule]", "1"}], ",", 
      RowBox[{"sfcpt2C12", "\[Rule]", "0.95"}], ",", 
      RowBox[{"sfcpt2C10", "\[Rule]", "0.95"}], ",", 
      RowBox[{"sfcpt2C8", "\[Rule]", "0.35"}], ",", 
      RowBox[{"sfcpt2C6", "\[Rule]", "0.15"}], ",", 
      RowBox[{"sfcpt2C4", "\[Rule]", "0.01"}], ",", 
      RowBox[{"Vcpt2", "\[Rule]", "0.391"}], ",", 
      RowBox[{"Kmcpt2C16AcylCarMAT", "\[Rule]", "51"}], ",", 
      RowBox[{"Kmcpt2C14AcylCarMAT", "\[Rule]", "51"}], ",", 
      RowBox[{"Kmcpt2C12AcylCarMAT", "\[Rule]", "51"}], ",", 
      RowBox[{"Kmcpt2C10AcylCarMAT", "\[Rule]", "51"}], ",", 
      RowBox[{"Kmcpt2C8AcylCarMAT", "\[Rule]", "51"}], ",", 
      RowBox[{"Kmcpt2C6AcylCarMAT", "\[Rule]", "51"}], ",", 
      RowBox[{"Kmcpt2C4AcylCarMAT", "\[Rule]", "51"}], ",", 
      RowBox[{"Kmcpt2CoAMAT", "\[Rule]", "30"}], ",", 
      RowBox[{"Kmcpt2C16AcylCoAMAT", "\[Rule]", "38"}], ",", 
      RowBox[{"Kmcpt2C14AcylCoAMAT", "\[Rule]", "38"}], ",", 
      RowBox[{"Kmcpt2C12AcylCoAMAT", "\[Rule]", "38"}], ",", 
      RowBox[{"Kmcpt2C10AcylCoAMAT", "\[Rule]", "38"}], ",", 
      RowBox[{"Kmcpt2C8AcylCoAMAT", "\[Rule]", "38"}], ",", 
      RowBox[{"Kmcpt2C6AcylCoAMAT", "\[Rule]", "1000"}], ",", 
      RowBox[{"Kmcpt2C4AcylCoAMAT", "\[Rule]", "1000000"}], ",", 
      RowBox[{"Kmcpt2CarMAT", "\[Rule]", "350"}], ",", 
      RowBox[{"Keqcpt2", "\[Rule]", "2.22"}], ",", "\[IndentingNewLine]", 
      RowBox[{"sfvlcadC16", "\[Rule]", "1"}], ",", 
      RowBox[{"sfvlcadC14", "\[Rule]", "0.42"}], ",", 
      RowBox[{"sfvlcadC12", "\[Rule]", "0.11"}], ",", 
      RowBox[{"Vvlcad", "\[Rule]", "0.008"}], ",", 
      RowBox[{"KmvlcadC16AcylCoAMAT", "\[Rule]", "6.5"}], ",", 
      RowBox[{"KmvlcadC14AcylCoAMAT", "\[Rule]", "4"}], ",", 
      RowBox[{"KmvlcadC12AcylCoAMAT", "\[Rule]", "2.7"}], ",", 
      RowBox[{"KmvlcadFAD", "\[Rule]", "0.12"}], ",", 
      RowBox[{"KmvlcadC16EnoylCoAMAT", "\[Rule]", "1.08"}], ",", 
      RowBox[{"KmvlcadC14EnoylCoAMAT", "\[Rule]", "1.08"}], ",", 
      RowBox[{"KmvlcadC12EnoylCoAMAT", "\[Rule]", "1.08"}], ",", 
      RowBox[{"KmvlcadFADH", "\[Rule]", "24.2"}], ",", 
      RowBox[{"Keqvlcad", "\[Rule]", "6"}], ",", "\[IndentingNewLine]", 
      RowBox[{"sflcadC16", "\[Rule]", "0.9"}], ",", 
      RowBox[{"sflcadC14", "\[Rule]", "1"}], ",", 
      RowBox[{"sflcadC12", "\[Rule]", "0.9"}], ",", 
      RowBox[{"sflcadC10", "\[Rule]", "0.75"}], ",", 
      RowBox[{"sflcadC8", "\[Rule]", "0.4"}], ",", 
      RowBox[{"Vlcad", "\[Rule]", "0.01"}], ",", 
      RowBox[{"KmlcadC16AcylCoAMAT", "\[Rule]", "2.5"}], ",", 
      RowBox[{"KmlcadC14AcylCoAMAT", "\[Rule]", "7.4"}], ",", 
      RowBox[{"KmlcadC12AcylCoAMAT", "\[Rule]", "9"}], ",", 
      RowBox[{"KmlcadC10AcylCoAMAT", "\[Rule]", "24.3"}], ",", 
      RowBox[{"KmlcadC8AcylCoAMAT", "\[Rule]", "123"}], ",", 
      RowBox[{"KmlcadFAD", "\[Rule]", "0.12"}], ",", 
      RowBox[{"KmlcadC16EnoylCoAMAT", "\[Rule]", "1.08"}], ",", 
      RowBox[{"KmlcadC14EnoylCoAMAT", "\[Rule]", "1.08"}], ",", 
      RowBox[{"KmlcadC12EnoylCoAMAT", "\[Rule]", "1.08"}], ",", 
      RowBox[{"KmlcadC10EnoylCoAMAT", "\[Rule]", "1.08"}], ",", 
      RowBox[{"KmlcadC8EnoylCoAMAT", "\[Rule]", "1.08"}], ",", 
      RowBox[{"KmlcadFADH", "\[Rule]", "24.2"}], ",", 
      RowBox[{"Keqlcad", "\[Rule]", "6"}], ",", "\[IndentingNewLine]", 
      RowBox[{"sfmcadC12", "\[Rule]", "0.38"}], ",", 
      RowBox[{"sfmcadC10", "\[Rule]", "0.8"}], ",", 
      RowBox[{"sfmcadC8", "\[Rule]", "0.87"}], ",", 
      RowBox[{"sfmcadC6", "\[Rule]", "1"}], ",", 
      RowBox[{"sfmcadC4", "\[Rule]", "0.12"}], ",", 
      RowBox[{"Vmcad", "\[Rule]", "0.081"}], ",", 
      RowBox[{"KmmcadC12AcylCoAMAT", "\[Rule]", "5.7"}], ",", 
      RowBox[{"KmmcadC10AcylCoAMAT", "\[Rule]", "5.4"}], ",", 
      RowBox[{"KmmcadC8AcylCoAMAT", "\[Rule]", "4"}], ",", 
      RowBox[{"KmmcadC6AcylCoAMAT", "\[Rule]", "9.4"}], ",", 
      RowBox[{"KmmcadC4AcylCoAMAT", "\[Rule]", "135"}], ",", 
      RowBox[{"KmmcadFAD", "\[Rule]", "0.12"}], ",", 
      RowBox[{"KmmcadC12EnoylCoAMAT", "\[Rule]", "1.08"}], ",", 
      RowBox[{"KmmcadC10EnoylCoAMAT", "\[Rule]", "1.08"}], ",", 
      RowBox[{"KmmcadC8EnoylCoAMAT", "\[Rule]", "1.08"}], ",", 
      RowBox[{"KmmcadC6EnoylCoAMAT", "\[Rule]", "1.08"}], ",", 
      RowBox[{"KmmcadC4EnoylCoAMAT", "\[Rule]", "1.08"}], ",", 
      RowBox[{"KmmcadFADH", "\[Rule]", "24.2"}], ",", 
      RowBox[{"Keqmcad", "\[Rule]", "6"}], ",", "\[IndentingNewLine]", 
      RowBox[{"sfscadC6", "\[Rule]", "0.3"}], ",", 
      RowBox[{"sfscadC4", "\[Rule]", "1"}], ",", 
      RowBox[{"Vscad", "\[Rule]", "0.081"}], ",", 
      RowBox[{"KmscadC6AcylCoAMAT", "\[Rule]", "285"}], ",", 
      RowBox[{"KmscadC4AcylCoAMAT", "\[Rule]", "10.7"}], ",", 
      RowBox[{"KmscadFAD", "\[Rule]", "0.12"}], ",", 
      RowBox[{"KmscadC6EnoylCoAMAT", "\[Rule]", "1.08"}], ",", 
      RowBox[{"KmscadC4EnoylCoAMAT", "\[Rule]", "1.08"}], ",", 
      RowBox[{"KmscadFADH", "\[Rule]", "24.2"}], ",", 
      RowBox[{"Keqscad", "->", "6"}], ",", "\[IndentingNewLine]", 
      RowBox[{"sfcrotC16", "\[Rule]", "0.13"}], ",", 
      RowBox[{"sfcrotC14", "\[Rule]", "0.2"}], ",", 
      RowBox[{"sfcrotC12", "\[Rule]", "0.25"}], ",", 
      RowBox[{"sfcrotC10", "\[Rule]", "0.33"}], ",", 
      RowBox[{"sfcrotC8", "\[Rule]", "0.58"}], ",", 
      RowBox[{"sfcrotC6", "\[Rule]", "0.83"}], ",", 
      RowBox[{"sfcrotC4", "\[Rule]", "1"}], ",", 
      RowBox[{"Vcrot", "\[Rule]", "3.6"}], ",", 
      RowBox[{"KmcrotC16EnoylCoAMAT", "\[Rule]", "150"}], ",", 
      RowBox[{"KmcrotC14EnoylCoAMAT", "\[Rule]", "100"}], ",", 
      RowBox[{"KmcrotC12EnoylCoAMAT", "\[Rule]", "25"}], ",", 
      RowBox[{"KmcrotC10EnoylCoAMAT", "\[Rule]", "25"}], ",", 
      RowBox[{"KmcrotC8EnoylCoAMAT", "\[Rule]", "25"}], ",", 
      RowBox[{"KmcrotC6EnoylCoAMAT", "\[Rule]", "25"}], ",", 
      RowBox[{"KmcrotC4EnoylCoAMAT", "\[Rule]", "40"}], ",", 
      RowBox[{"KmcrotC16HydroxyacylCoAMAT", "\[Rule]", "45"}], ",", 
      RowBox[{"KmcrotC14HydroxyacylCoAMAT", "\[Rule]", "45"}], ",", 
      RowBox[{"KmcrotC12HydroxyacylCoAMAT", "\[Rule]", "45"}], ",", 
      RowBox[{"KmcrotC10HydroxyacylCoAMAT", "\[Rule]", "45"}], ",", 
      RowBox[{"KmcrotC8HydroxyacylCoAMAT", "\[Rule]", "45"}], ",", 
      RowBox[{"KmcrotC6HydroxyacylCoAMAT", "\[Rule]", "45"}], ",", 
      RowBox[{"KmcrotC4HydroxyacylCoAMAT", "\[Rule]", "45"}], ",", 
      RowBox[{"KicrotC4AcetoacylCoA", "\[Rule]", "1.6"}], ",", 
      RowBox[{"Keqcrot", "\[Rule]", "3.13"}], ",", "\[IndentingNewLine]", 
      RowBox[{"sfmschadC16", "\[Rule]", "0.6"}], ",", 
      RowBox[{"sfmschadC14", "\[Rule]", "0.5"}], ",", 
      RowBox[{"sfmschadC12", "\[Rule]", "0.43"}], ",", 
      RowBox[{"sfmschadC10", "\[Rule]", "0.64"}], ",", 
      RowBox[{"sfmschadC8", "\[Rule]", "0.89"}], ",", 
      RowBox[{"sfmschadC6", "\[Rule]", "1"}], ",", 
      RowBox[{"sfmschadC4", "\[Rule]", "0.67"}], ",", 
      RowBox[{"Vmschad", "\[Rule]", "1"}], ",", 
      RowBox[{"KmmschadC16HydroxyacylCoAMAT", "\[Rule]", "1.5"}], ",", 
      RowBox[{"KmmschadC14HydroxyacylCoAMAT", "\[Rule]", "1.8"}], ",", 
      RowBox[{"KmmschadC12HydroxyacylCoAMAT", "\[Rule]", "3.7"}], ",", 
      RowBox[{"KmmschadC10HydroxyacylCoAMAT", "\[Rule]", "8.8"}], ",", 
      RowBox[{"KmmschadC8HydroxyacylCoAMAT", "\[Rule]", "16.3"}], ",", 
      RowBox[{"KmmschadC6HydroxyacylCoAMAT", "\[Rule]", "28.6"}], ",", 
      RowBox[{"KmmschadC4HydroxyacylCoAMAT", "\[Rule]", "69.9"}], ",", 
      RowBox[{"KmmschadNADMAT", "\[Rule]", "58.5"}], ",", 
      RowBox[{"KmmschadC16KetoacylCoAMAT", "\[Rule]", "1.4"}], ",", 
      RowBox[{"KmmschadC14KetoacylCoAMAT", "\[Rule]", "1.4"}], ",", 
      RowBox[{"KmmschadC12KetoacylCoAMAT", "\[Rule]", "1.6"}], ",", 
      RowBox[{"KmmschadC10KetoacylCoAMAT", "\[Rule]", "2.3"}], ",", 
      RowBox[{"KmmschadC8KetoacylCoAMAT", "\[Rule]", "4.1"}], ",", 
      RowBox[{"KmmschadC6KetoacylCoAMAT", "\[Rule]", "5.8"}], ",", 
      RowBox[{"KmmschadC4AcetoacylCoAMAT", "\[Rule]", "16.9"}], ",", 
      RowBox[{"KmmschadNADHMAT", "\[Rule]", "5.4"}], ",", 
      RowBox[{"Keqmschad", "\[Rule]", 
       RowBox[{"2.17", "*", 
        SuperscriptBox["10", 
         RowBox[{"-", "4"}]]}]}], ",", "\[IndentingNewLine]", 
      RowBox[{"sfmckatC16", "\[Rule]", "0"}], ",", 
      RowBox[{"sfmckatC14", "\[Rule]", "0.2"}], ",", 
      RowBox[{"sfmckatC12", "\[Rule]", "0.38"}], ",", 
      RowBox[{"sfmckatC10", "\[Rule]", "0.65"}], ",", 
      RowBox[{"sfmckatC8", "\[Rule]", "0.81"}], ",", 
      RowBox[{"sfmckatC6", "\[Rule]", "1"}], ",", 
      RowBox[{"sfmckatC4", "\[Rule]", "0.49"}], ",", 
      RowBox[{"Vmckat", "\[Rule]", "0.377"}], ",", 
      RowBox[{"KmmckatC16KetoacylCoAMAT", "\[Rule]", "1.1"}], ",", 
      RowBox[{"KmmckatC14KetoacylCoAMAT", "\[Rule]", "1.2"}], ",", 
      RowBox[{"KmmckatC12KetoacylCoAMAT", "\[Rule]", "1.3"}], ",", 
      RowBox[{"KmmckatC10KetoacylCoAMAT", "\[Rule]", "2.1"}], ",", 
      RowBox[{"KmmckatC8KetoacylCoAMAT", "\[Rule]", "3.2"}], ",", 
      RowBox[{"KmmckatC6KetoacylCoAMAT", "\[Rule]", "6.7"}], ",", 
      RowBox[{"KmmckatC4AcetoacylCoAMAT", "\[Rule]", "12.4"}], ",", 
      RowBox[{"KmmckatCoAMAT", "\[Rule]", "26.6"}], ",", 
      RowBox[{"KmmckatC14AcylCoAMAT", "\[Rule]", "13.83"}], ",", 
      RowBox[{"KmmckatC16AcylCoAMAT", "\[Rule]", "13.83"}], ",", 
      RowBox[{"KmmckatC12AcylCoAMAT", "\[Rule]", "13.83"}], ",", 
      RowBox[{"KmmckatC10AcylCoAMAT", "\[Rule]", "13.83"}], ",", 
      RowBox[{"KmmckatC8AcylCoAMAT", "\[Rule]", "13.83"}], ",", 
      RowBox[{"KmmckatC6AcylCoAMAT", "\[Rule]", "13.83"}], ",", 
      RowBox[{"KmmckatC4AcylCoAMAT", "\[Rule]", "13.83"}], ",", 
      RowBox[{"KmmckatAcetylCoAMAT", "\[Rule]", "30"}], ",", 
      RowBox[{"Keqmckat", "\[Rule]", "1051"}], ",", "\[IndentingNewLine]", 
      RowBox[{"sfmtpC16", "\[Rule]", "1"}], ",", 
      RowBox[{"sfmtpC14", "\[Rule]", "0.9"}], ",", 
      RowBox[{"sfmtpC12", "\[Rule]", "0.81"}], ",", 
      RowBox[{"sfmtpC10", "\[Rule]", "0.73"}], ",", 
      RowBox[{"sfmtpC8", "\[Rule]", "0.34"}], ",", 
      RowBox[{"Vmtp", "\[Rule]", "2.84"}], ",", 
      RowBox[{"KmmtpC16EnoylCoAMAT", "\[Rule]", "25"}], ",", 
      RowBox[{"KmmtpC14EnoylCoAMAT", "\[Rule]", "25"}], ",", 
      RowBox[{"KmmtpC12EnoylCoAMAT", "\[Rule]", "25"}], ",", 
      RowBox[{"KmmtpC10EnoylCoAMAT", "\[Rule]", "25"}], ",", 
      RowBox[{"KmmtpC8EnoylCoAMAT", "\[Rule]", "25"}], ",", 
      RowBox[{"KmmtpNADMAT", "\[Rule]", "60"}], ",", 
      RowBox[{"KmmtpCoAMAT", "\[Rule]", "30"}], ",", 
      RowBox[{"KmmtpC14AcylCoAMAT", "\[Rule]", "13.83"}], ",", 
      RowBox[{"KmmtpC16AcylCoAMAT", "\[Rule]", "13.83"}], ",", 
      RowBox[{"KmmtpC12AcylCoAMAT", "\[Rule]", "13.83"}], ",", 
      RowBox[{"KmmtpC10AcylCoAMAT", "\[Rule]", "13.83"}], ",", 
      RowBox[{"KmmtpC8AcylCoAMAT", "\[Rule]", "13.83"}], ",", 
      RowBox[{"KmmtpC6AcylCoAMAT", "\[Rule]", "13.83"}], ",", 
      RowBox[{"KmmtpNADHMAT", "\[Rule]", "50"}], ",", 
      RowBox[{"KmmtpAcetylCoAMAT", "\[Rule]", "30"}], ",", 
      RowBox[{"Keqmtp", "\[Rule]", "0.71"}], ",", "\[IndentingNewLine]", 
      RowBox[{"Ksacesink", "\[Rule]", "6000000"}], ",", " ", 
      RowBox[{"K1acesink", "\[Rule]", "70"}], ",", 
      RowBox[{"Ksfadhsink", "\[Rule]", "6000000"}], ",", 
      RowBox[{"K1fadhsink", "\[Rule]", "0.46"}], ",", 
      RowBox[{"Ksnadhsink", "\[Rule]", "6000000"}], ",", 
      RowBox[{"K1nadhsink", "\[Rule]", "Z"}], ",", "\[IndentingNewLine]", 
      RowBox[{"C16AcylCoACYT", "\[Rule]", "X"}], ",", 
      RowBox[{"CarCYT", "\[Rule]", "200"}], ",", 
      RowBox[{"CoACYT", "\[Rule]", "140"}], ",", 
      RowBox[{"MalCoACYT", "\[Rule]", "0"}], ",", 
      RowBox[{"CarMAT", "->", "950"}], ",", 
      RowBox[{"FADtMAT", "\[Rule]", "0.77"}], ",", 
      RowBox[{"NADtMAT", "\[Rule]", "250"}], ",", 
      RowBox[{"CoAMATt", "\[Rule]", "5000"}], ",", "\[IndentingNewLine]", 
      RowBox[{"VCYT", "\[Rule]", 
       RowBox[{"2.2", "*", 
        SuperscriptBox["10", 
         RowBox[{"-", "6"}]]}]}], ",", 
      RowBox[{"VMAT", "\[Rule]", 
       RowBox[{"1.8", "*", 
        SuperscriptBox["10", 
         RowBox[{"-", "6"}]]}]}], ",", " ", 
      RowBox[{"AcetylCoAMAT", " ", "\[Rule]", " ", "70"}], ",", " ", 
      RowBox[{"FADHMAT", "\[Rule]", "0.46"}], ",", " ", 
      RowBox[{"NADHMAT", "\[Rule]", "Z"}]}], "}"}]}], ";"}], " ", 
  "\[IndentingNewLine]"}], "\[IndentingNewLine]", 
 RowBox[{
  RowBox[{
   RowBox[{
    RowBox[{"tsolScan", "[", 
     RowBox[{"X_", ",", "Z_"}], "]"}], ":=", 
    RowBox[{"NDSolve", "[", 
     RowBox[{
      RowBox[{"Join", "[", 
       RowBox[{
        RowBox[{
         RowBox[{
          RowBox[{"Odes", "/.", "RateEqs"}], "/.", "CoAMATX"}], "/.", 
         RowBox[{"ParmScan", "[", 
          RowBox[{"X", ",", "Z"}], "]"}]}], ",", "InitialConditions"}], "]"}],
       ",", "Vars", ",", 
      RowBox[{"{", 
       RowBox[{"t", ",", "0", ",", "1000000000"}], "}"}]}], "]"}]}], ";"}], 
  "\[IndentingNewLine]"}], "\[IndentingNewLine]", 
 RowBox[{
  RowBox[{"SsScan", "[", 
   RowBox[{"X_", ",", "Z_"}], "]"}], ":=", 
  RowBox[{"Module", "[", 
   RowBox[{
    RowBox[{"{", "SSGuess", "}"}], ",", "\[IndentingNewLine]", 
    RowBox[{
     RowBox[{"SSGuess", ":=", 
      RowBox[{"Table", "[", 
       RowBox[{
        RowBox[{"{", 
         RowBox[{
          RowBox[{
           RowBox[{"Vars", "[", 
            RowBox[{"[", "i", "]"}], "]"}], "[", "t", "]"}], ",", 
          RowBox[{
           RowBox[{"(", 
            RowBox[{
             RowBox[{
              RowBox[{"Vars", "[", 
               RowBox[{"[", "i", "]"}], "]"}], "[", "900000000", "]"}], "/.", 
             RowBox[{"tsolScan", "[", 
              RowBox[{"X", ",", " ", "Z"}], "]"}]}], ")"}], "[", 
           RowBox[{"[", "1", "]"}], "]"}]}], "}"}], ",", 
        RowBox[{"{", 
         RowBox[{"i", ",", "1", ",", 
          RowBox[{"Length", "[", "Vars", "]"}]}], "}"}]}], "]"}]}], ";", 
     "\[IndentingNewLine]", 
     RowBox[{"FindRoot", "[", 
      RowBox[{
       RowBox[{
        RowBox[{
         RowBox[{
          RowBox[{"Table", "[", 
           RowBox[{
            RowBox[{
             RowBox[{"Odes", "[", 
              RowBox[{"[", 
               RowBox[{"i", ",", "2"}], "]"}], "]"}], "\[Equal]", "0"}], ",", 
            RowBox[{"{", 
             RowBox[{"i", ",", "1", ",", 
              RowBox[{"Length", "[", "Odes", "]"}]}], "}"}]}], "]"}], "/.", 
          "RateEqs"}], "/.", "CoAMATX"}], "/.", 
        RowBox[{"ParmScan", "[", 
         RowBox[{"X", ",", "Z"}], "]"}]}], ",", "SSGuess"}], "]"}]}]}], 
   "]"}]}]}], "Input",
 CellChangeTimes->{
  3.7372582568183627`*^9, {3.737264266656106*^9, 3.7372642670271273`*^9}, {
   3.7373558871635156`*^9, 3.7373558887286053`*^9}, {3.737356697579869*^9, 
   3.737356698143901*^9}, {3.7397895087099967`*^9, 3.739789515619392*^9}, {
   3.7397909164975176`*^9, 3.739790924024948*^9}, {3.7397920161604147`*^9, 
   3.7397920232218184`*^9}, {3.7397944232284994`*^9, 
   3.7397944280420732`*^9}, {3.739801379235865*^9, 3.7398014010071106`*^9}, {
   3.739802909410386*^9, 3.7398029201890025`*^9}, {3.739805236274475*^9, 
   3.7398052445869503`*^9}, {3.739856266375005*^9, 3.7398562742634563`*^9}, {
   3.7398574335137615`*^9, 3.7398574376189957`*^9}, {3.7398596517246356`*^9, 
   3.7398596626562605`*^9}, {3.739860264285672*^9, 3.7398602726671515`*^9}, {
   3.739862615489153*^9, 3.739862620643448*^9}, {3.745727985832075*^9, 
   3.7457279904933414`*^9}, {3.7457439978629103`*^9, 3.745744000559065*^9}, {
   3.745745884998849*^9, 3.7457458871029687`*^9}, {3.7459049717567034`*^9, 
   3.745904973208786*^9}, {3.7459070944411135`*^9, 3.7459070954511714`*^9}, {
   3.7459111140920243`*^9, 3.7459111146990595`*^9}, {3.7459132852662086`*^9, 
   3.745913285834241*^9}, {3.7459203602288733`*^9, 3.7459203616139526`*^9}, {
   3.7463586145299253`*^9, 3.7463586221153593`*^9}, {3.746375580264052*^9, 
   3.746375580721078*^9}, 3.7463776489423733`*^9, 3.746379568688177*^9, 
   3.746380210768902*^9, {3.7463816512342916`*^9, 3.7463816696963477`*^9}, {
   3.7463822311394606`*^9, 3.746382251786641*^9}, {3.7475594545049353`*^9, 
   3.747559465068555*^9}, 3.7475596115208364`*^9, 3.7475627625576477`*^9, 
   3.7475644474596653`*^9, {3.747565801320674*^9, 3.7475658015878744`*^9}, {
   3.747566770243825*^9, 3.747566798895079*^9}, 3.7483302322088785`*^9, {
   3.7483303802393456`*^9, 3.748330381325407*^9}, 3.748330439647743*^9, 
   3.7483305115108533`*^9, 3.7483308633329763`*^9, 3.748332520431757*^9, 
   3.7483338093234777`*^9, {3.7488364413823667`*^9, 3.748836483328766*^9}, {
   3.7488365181267557`*^9, 3.7488365283663416`*^9}, {3.7488366197315674`*^9, 
   3.7488366256249046`*^9}, {3.748840654124322*^9, 3.748840655451398*^9}, 
   3.7488411164537654`*^9, {3.7488412001315517`*^9, 3.7488412092070704`*^9}, {
   3.7488426181886597`*^9, 3.7488426207648067`*^9}, {3.748843677818267*^9, 
   3.7488436803814135`*^9}, {3.748847482944908*^9, 3.7488474857950706`*^9}, {
   3.7488523648471365`*^9, 3.748852367984316*^9}, 3.748852525514326*^9, {
   3.748854077008067*^9, 3.748854086670619*^9}, {3.748855026258361*^9, 
   3.748855030560607*^9}, {3.7489255703298416`*^9, 3.748925571503064*^9}, {
   3.748928238363497*^9, 3.7489282386245117`*^9}, {3.748929553073694*^9, 
   3.748929554495775*^9}, {3.7489313035408154`*^9, 3.7489313311213923`*^9}, 
   3.751955628240524*^9, 3.751955839430027*^9, {3.7519559287124324`*^9, 
   3.7519559406542597`*^9}, 3.7519756820059657`*^9, 3.7519763781542892`*^9, {
   3.7519769603568354`*^9, 3.751976967633251*^9}, {3.7523048242592626`*^9, 
   3.752304831451674*^9}, {3.752305101298108*^9, 3.752305109248563*^9}, {
   3.752305208065215*^9, 3.7523052279593525`*^9}, {3.7523052622723155`*^9, 
   3.752305275615079*^9}, {3.752305462766783*^9, 3.752305482205895*^9}, {
   3.752305701406432*^9, 3.752305702156475*^9}, {3.7523057587327113`*^9, 
   3.752305759395749*^9}, {3.752306274930236*^9, 3.75230627534426*^9}, {
   3.7523119799265146`*^9, 3.7523119842687635`*^9}, 3.7523131610669394`*^9, {
   3.752315967075471*^9, 3.7523160036359997`*^9}, {3.7523175560665894`*^9, 
   3.7523175564731903`*^9}, {3.7523180757852583`*^9, 
   3.7523180772520657`*^9}, {3.7523181678975925`*^9, 3.752318168204395*^9}, 
   3.7523183283351727`*^9, 3.7523184961127872`*^9, {3.7523192791215763`*^9, 
   3.752319279530177*^9}, {3.752319388932952*^9, 3.7523194024199967`*^9}, {
   3.752836092779971*^9, 3.752836105922723*^9}, {3.752836246372756*^9, 
   3.752836253809181*^9}, {3.752836439596808*^9, 3.7528364403448505`*^9}, {
   3.7528366928372927`*^9, 3.752836693287318*^9}, {3.752836761627227*^9, 
   3.752836766800523*^9}, {3.7528372863822412`*^9, 3.752837297290865*^9}, {
   3.7528373764923954`*^9, 3.752837384112831*^9}, 3.7528374849425983`*^9, {
   3.7528424062340803`*^9, 3.7528424292863984`*^9}, {3.7528425389206696`*^9, 
   3.7528425413678093`*^9}, {3.7528426201823173`*^9, 3.7528426206853456`*^9}, 
   3.752842984046129*^9, {3.752843042261459*^9, 3.7528430641277094`*^9}, {
   3.752907298365698*^9, 3.7529074899086533`*^9}, {3.7534385008549037`*^9, 
   3.753438524025548*^9}, {3.7540402555210457`*^9, 3.7540402695571537`*^9}, {
   3.7796905958035307`*^9, 3.7796905998899755`*^9}, {3.7796906414498997`*^9, 
   3.779690660613785*^9}, {3.779691463139037*^9, 3.7796914989491096`*^9}, {
   3.779699441460617*^9, 3.7796994433046875`*^9}, {3.7796995713646297`*^9, 
   3.779699572492614*^9}, {3.7796996840590973`*^9, 3.779699858394001*^9}, {
   3.7796999917593136`*^9, 3.7797000203446417`*^9}, {3.779701516730239*^9, 
   3.779701522651184*^9}, {3.7797726703163047`*^9, 3.7797726730867276`*^9}, {
   3.7797730211621933`*^9, 3.7797730249141636`*^9}, 3.779779012793228*^9, 
   3.7797790833975105`*^9, {3.7797938312441244`*^9, 3.7797938496658983`*^9}, {
   3.779794326847669*^9, 3.779794335993246*^9}, {3.779794374165867*^9, 
   3.7797943788163967`*^9}, {3.7797944261687403`*^9, 3.779794436264786*^9}, 
   3.7797945815817633`*^9, {3.779794936003411*^9, 3.7797949363413615`*^9}, {
   3.7798973663120375`*^9, 3.779897373207486*^9}, {3.7799877889778175`*^9, 
   3.7799878163047967`*^9}, {3.7807434146362886`*^9, 
   3.7807434391826334`*^9}, {3.7808088136100616`*^9, 3.7808088761637926`*^9}},
 CellLabel->
  "In[151]:=",ExpressionUUID->"23a64c50-77f5-4c87-ba53-8670c90eb27a"],

Cell[BoxData[
 RowBox[{
  RowBox[{
   RowBox[{"ScanDownNDS", "[", 
    RowBox[{"Ystart_", ",", "dY_", ",", "Yend_"}], "]"}], ":=", 
   RowBox[{"Monitor", "[", 
    RowBox[{
     RowBox[{"Module", "[", 
      RowBox[{
       RowBox[{"{", 
        RowBox[{"SS", ",", "SSGuess"}], "}"}], ",", "\[IndentingNewLine]", 
       RowBox[{
        RowBox[{"DataDownNDSflux", "=", 
         RowBox[{"{", "}"}]}], ";", "\[IndentingNewLine]", 
        RowBox[{"Xstart", "=", "250"}], ";", "\[IndentingNewLine]", 
        RowBox[{"Xend", "=", "0"}], ";", "\[IndentingNewLine]", 
        RowBox[{"YY", "=", 
         RowBox[{"{", 
          RowBox[{
          "6.", ",", "11.", ",", "12.", ",", "13.", ",", "16.", ",", "19.", 
           ",", "23."}], "}"}]}], ";", "\[IndentingNewLine]", 
        RowBox[{"For", "[", 
         RowBox[{
          RowBox[{"Y", "=", "Ystart"}], ",", 
          RowBox[{"Y", "\[LessEqual]", " ", "Yend"}], ",", 
          "\[IndentingNewLine]", 
          RowBox[{
           RowBox[{"Z", "=", 
            RowBox[{"YY", "[", 
             RowBox[{"[", "Y", "]"}], "]"}]}], ";", "\[IndentingNewLine]", 
           RowBox[{"tsolStart", "=", 
            RowBox[{"tsolScan", "[", 
             RowBox[{"Xend", ",", "Z"}], "]"}]}], ";", "\[IndentingNewLine]", 
           RowBox[{"SSGuess", "=", 
            RowBox[{"Table", "[", 
             RowBox[{
              RowBox[{"{", 
               RowBox[{
                RowBox[{
                 RowBox[{"Vars", "[", 
                  RowBox[{"[", "i", "]"}], "]"}], "[", "t", "]"}], ",", 
                RowBox[{
                 RowBox[{"(", 
                  RowBox[{
                   RowBox[{
                    RowBox[{"Vars", "[", 
                    RowBox[{"[", "i", "]"}], "]"}], "[", "900000000", "]"}], "/.",
                    "tsolStart"}], ")"}], "[", 
                 RowBox[{"[", "1", "]"}], "]"}]}], "}"}], ",", 
              RowBox[{"{", 
               RowBox[{"i", ",", "1", ",", 
                RowBox[{"Length", "[", "Vars", "]"}]}], "}"}]}], "]"}]}], ";",
            "\[IndentingNewLine]", 
           RowBox[{"SSGuess1", "=", 
            RowBox[{"SSGuess", "[", 
             RowBox[{"[", 
              RowBox[{"All", ",", "1"}], "]"}], "]"}]}], ";", 
           "\[IndentingNewLine]", 
           RowBox[{"SSGuess2", "=", 
            RowBox[{"SSGuess", "[", 
             RowBox[{"[", 
              RowBox[{"All", ",", "2"}], "]"}], "]"}]}], ";", 
           "\[IndentingNewLine]", 
           RowBox[{"SSGuess1int", "=", 
            RowBox[{"SSGuess1", " ", "/.", " ", 
             RowBox[{"t", "\[Rule]", " ", "0"}]}]}], ";", 
           "\[IndentingNewLine]", 
           RowBox[{"InitialConditionsUD", "=", 
            RowBox[{"Thread", "[", 
             RowBox[{"SSGuess1int", "\[Equal]", "SSGuess2"}], "]"}]}], ";", 
           "\[IndentingNewLine]", 
           RowBox[{"dX", "=", "1"}], ";", "\[IndentingNewLine]", 
           RowBox[{"For", "[", 
            RowBox[{
             RowBox[{"X", "=", "250"}], ",", 
             RowBox[{"X", "\[GreaterEqual]", " ", "0"}], ",", 
             "\[IndentingNewLine]", "\[IndentingNewLine]", 
             RowBox[{
              RowBox[{"tsolScanNDS", "=", 
               RowBox[{"NDSolve", "[", 
                RowBox[{
                 RowBox[{"Join", "[", 
                  RowBox[{
                   RowBox[{
                    RowBox[{
                    RowBox[{"Odes", "/.", "RateEqs"}], "/.", "CoAMATX"}], "/.", 
                    RowBox[{"ParmScan", "[", 
                    RowBox[{"X", ",", "Z"}], "]"}]}], ",", 
                   "InitialConditionsUD"}], "]"}], ",", "Vars", ",", 
                 RowBox[{"{", 
                  RowBox[{"t", ",", "0", ",", "1000000000"}], "}"}]}], 
                "]"}]}], ";", "\[IndentingNewLine]", 
              RowBox[{"SSGuess", "=", 
               RowBox[{"Table", "[", 
                RowBox[{
                 RowBox[{"{", 
                  RowBox[{
                   RowBox[{
                    RowBox[{"Vars", "[", 
                    RowBox[{"[", "i", "]"}], "]"}], "[", "t", "]"}], ",", 
                   RowBox[{
                    RowBox[{"(", 
                    RowBox[{
                    RowBox[{
                    RowBox[{"Vars", "[", 
                    RowBox[{"[", "i", "]"}], "]"}], "[", "900000000", "]"}], "/.",
                     "tsolScanNDS"}], ")"}], "[", 
                    RowBox[{"[", "1", "]"}], "]"}]}], "}"}], ",", 
                 RowBox[{"{", 
                  RowBox[{"i", ",", "1", ",", 
                   RowBox[{"Length", "[", "Vars", "]"}]}], "}"}]}], "]"}]}], 
              ";", "\[IndentingNewLine]", 
              RowBox[{"SSGuess1", "=", 
               RowBox[{"SSGuess", "[", 
                RowBox[{"[", 
                 RowBox[{"All", ",", "1"}], "]"}], "]"}]}], ";", 
              "\[IndentingNewLine]", 
              RowBox[{"SSGuess2", "=", 
               RowBox[{"SSGuess", "[", 
                RowBox[{"[", 
                 RowBox[{"All", ",", "2"}], "]"}], "]"}]}], ";", 
              "\[IndentingNewLine]", 
              RowBox[{"SSGuess1int", "=", 
               RowBox[{"SSGuess1", " ", "/.", " ", 
                RowBox[{"t", "\[Rule]", " ", "0"}]}]}], ";", 
              "\[IndentingNewLine]", 
              RowBox[{"InitialConditionsUD", "=", 
               RowBox[{"Thread", "[", 
                RowBox[{"SSGuess1int", "\[Equal]", "SSGuess2"}], "]"}]}], ";",
               "\[IndentingNewLine]", 
              RowBox[{"SS", "=", 
               RowBox[{"Thread", "[", 
                RowBox[{"SSGuess1", " ", "\[Rule]", " ", "SSGuess2"}], 
                "]"}]}], ";", "\[IndentingNewLine]", "\[IndentingNewLine]", 
              RowBox[{"AppendTo", "[", 
               RowBox[{"DataDownNDSflux", ",", 
                RowBox[{"{", 
                 RowBox[{"X", ",", "Z", ",", 
                  RowBox[{
                   RowBox[{
                    RowBox[{
                    RowBox[{
                    RowBox[{
                    SuperscriptBox["10", "3"], "vcpt1C16"}], "/.", " ", 
                    "RateEqs"}], "/.", "CoAMATX"}], "/.", 
                    RowBox[{"ParmScan", "[", 
                    RowBox[{"X", ",", "Z"}], "]"}]}], "/.", "SS"}]}], "}"}]}],
                "]"}], ";", "\[IndentingNewLine]", 
              RowBox[{"X", "=", 
               RowBox[{"X", "-", "dX"}]}], ";"}]}], "]"}], ";", 
           "\[IndentingNewLine]", 
           RowBox[{"Y", "=", 
            RowBox[{"Y", "+", "dY"}]}], ";"}]}], "]"}]}]}], 
      "\[IndentingNewLine]", "]"}], ",", 
     RowBox[{"ProgressIndicator", "[", 
      RowBox[{"X", ",", 
       RowBox[{"{", 
        RowBox[{"Xstart", ",", "Xend"}], "}"}]}], "]"}]}], "]"}]}], "\n", 
  "\[IndentingNewLine]", "\[IndentingNewLine]"}]], "Input",
 CellChangeTimes->{{3.736788141679014*^9, 3.7367881781095824`*^9}, {
   3.756710197702388*^9, 3.7567102417969246`*^9}, {3.756710276099786*^9, 
   3.756710281073022*^9}, {3.7567105675207567`*^9, 3.7567105684997644`*^9}, {
   3.7567107977365036`*^9, 3.756710816338642*^9}, 3.756710885180159*^9, {
   3.7567145374314423`*^9, 3.756714725623253*^9}, 3.756714815941732*^9, {
   3.7567154862807584`*^9, 3.756715488212774*^9}, {3.7790265002789497`*^9, 
   3.77902653824148*^9}, 3.779082314077749*^9, {3.779082459375189*^9, 
   3.77908250737881*^9}, 3.779082547106538*^9, {3.779082587515475*^9, 
   3.779082862002206*^9}, {3.7790829122129316`*^9, 3.779082928100442*^9}, {
   3.779082970493074*^9, 3.779082999032755*^9}, {3.77908304071229*^9, 
   3.7790830547138467`*^9}, {3.77908490207189*^9, 3.779084924708357*^9}, 
   3.779085031896676*^9, {3.779085277937004*^9, 3.7790852997705774`*^9}, {
   3.779181746558349*^9, 3.779181865231035*^9}, {3.7791819671282434`*^9, 
   3.7791819778804483`*^9}, {3.779690839577142*^9, 3.7796908490623007`*^9}, {
   3.7797017068518686`*^9, 3.779701786546398*^9}, {3.7797030867715063`*^9, 
   3.7797032476498756`*^9}, {3.7797038385883207`*^9, 
   3.7797038527291594`*^9}, {3.779703902288409*^9, 3.779703902596377*^9}, {
   3.7797051309417095`*^9, 3.779705227474506*^9}, {3.779705259275175*^9, 
   3.779705286309229*^9}, {3.779706328282076*^9, 3.779706446447033*^9}, {
   3.7797064978091054`*^9, 3.779706527634452*^9}, {3.7797077049949303`*^9, 
   3.779707790494956*^9}, {3.7797078336071453`*^9, 3.7797078479400425`*^9}, {
   3.779707893988445*^9, 3.7797078980785065`*^9}, {3.780742518818121*^9, 
   3.780742532995227*^9}, {3.7807429185713573`*^9, 3.7807429295869064`*^9}, {
   3.7807638454395456`*^9, 3.7807638588230915`*^9}, {3.7808155941218543`*^9, 
   3.7808156339154963`*^9}, {3.7808157220987096`*^9, 
   3.7808158293859024`*^9}, {3.7808158818007708`*^9, 3.780815901035349*^9}, {
   3.780815953480113*^9, 3.780815953937888*^9}, {3.780816026446037*^9, 
   3.7808160381976204`*^9}, {3.780818671846259*^9, 3.7808186896556454`*^9}, {
   3.7808239588941107`*^9, 3.780823976826192*^9}, {3.78082511294524*^9, 
   3.780825125660267*^9}, {3.8081093056614566`*^9, 3.8081093229432325`*^9}, {
   3.8192731591794147`*^9, 3.819273159790805*^9}},
 CellLabel->
  "In[154]:=",ExpressionUUID->"10416c07-f10b-4101-beac-a6453aa72b7d"],

Cell[BoxData[
 RowBox[{
  RowBox[{"ScanDownNDS", "[", 
   RowBox[{"1", ",", "1", ",", "7"}], "]"}], "\[IndentingNewLine]", 
  "\[IndentingNewLine]"}]], "Input",
 CellChangeTimes->{{3.7567147840758843`*^9, 3.7567147897219305`*^9}, 
   3.756715091325594*^9, 3.756715521277625*^9, 3.7567155528344593`*^9, {
   3.779181872835677*^9, 3.779181885735156*^9}, {3.7791839190857873`*^9, 
   3.7791839196153765`*^9}, {3.779184942322152*^9, 3.779184942609393*^9}, 
   3.779530834901044*^9, {3.7796908955797176`*^9, 3.7796909030662937`*^9}, {
   3.779729728221681*^9, 3.7797297323126407`*^9}, {3.7797935453353724`*^9, 
   3.779793548248839*^9}, {3.779794402792818*^9, 3.779794407393481*^9}, {
   3.7797945076212*^9, 3.7797945085956383`*^9}, {3.7808091434512005`*^9, 
   3.780809168218983*^9}, {3.780815966987998*^9, 3.7808159970765576`*^9}, {
   3.8081093449603434`*^9, 3.8081093457452445`*^9}},
 CellLabel->
  "In[155]:=",ExpressionUUID->"02790c72-3707-4f64-8a59-2993b3ee261c"],

Cell[BoxData[
 RowBox[{
  RowBox[{
   RowBox[{"ScanUpNDS", "[", 
    RowBox[{"Ystart_", ",", "dY_", ",", "Yend_"}], "]"}], ":=", 
   RowBox[{"Monitor", "[", 
    RowBox[{
     RowBox[{"Module", "[", 
      RowBox[{
       RowBox[{"{", 
        RowBox[{"SS", ",", "SSGuess"}], "}"}], ",", "\[IndentingNewLine]", 
       RowBox[{
        RowBox[{"DataUpNDSflux", "=", 
         RowBox[{"{", "}"}]}], ";", "\[IndentingNewLine]", 
        RowBox[{"Xstart", "=", "0"}], ";", "\[IndentingNewLine]", 
        RowBox[{"Xend", "=", "250"}], ";", "\[IndentingNewLine]", 
        RowBox[{"YY", "=", 
         RowBox[{"{", 
          RowBox[{
          "6.", ",", "11.", ",", "12.", ",", "13.", ",", "16.", ",", "19.", 
           ",", "23."}], "}"}]}], ";", "\[IndentingNewLine]", 
        RowBox[{"For", "[", 
         RowBox[{
          RowBox[{"Y", "=", "Ystart"}], ",", 
          RowBox[{"Y", "\[LessEqual]", " ", "Yend"}], ",", 
          "\[IndentingNewLine]", 
          RowBox[{
           RowBox[{"Z", "=", 
            RowBox[{"YY", "[", 
             RowBox[{"[", "Y", "]"}], "]"}]}], ";", "\[IndentingNewLine]", 
           RowBox[{"tsolStart", "=", 
            RowBox[{"tsolScan", "[", 
             RowBox[{"Xstart", ",", "Z"}], " ", "]"}]}], ";", 
           "\[IndentingNewLine]", 
           RowBox[{"SSGuess", "=", 
            RowBox[{"Table", "[", 
             RowBox[{
              RowBox[{"{", 
               RowBox[{
                RowBox[{
                 RowBox[{"Vars", "[", 
                  RowBox[{"[", "i", "]"}], "]"}], "[", "t", "]"}], ",", 
                RowBox[{
                 RowBox[{"(", 
                  RowBox[{
                   RowBox[{
                    RowBox[{"Vars", "[", 
                    RowBox[{"[", "i", "]"}], "]"}], "[", "900000000", "]"}], "/.",
                    "tsolStart"}], ")"}], "[", 
                 RowBox[{"[", "1", "]"}], "]"}]}], "}"}], ",", 
              RowBox[{"{", 
               RowBox[{"i", ",", "1", ",", 
                RowBox[{"Length", "[", "Vars", "]"}]}], "}"}]}], "]"}]}], ";",
            "\[IndentingNewLine]", 
           RowBox[{"SSGuess1", "=", 
            RowBox[{"SSGuess", "[", 
             RowBox[{"[", 
              RowBox[{"All", ",", "1"}], "]"}], "]"}]}], ";", 
           "\[IndentingNewLine]", 
           RowBox[{"SSGuess2", "=", 
            RowBox[{"SSGuess", "[", 
             RowBox[{"[", 
              RowBox[{"All", ",", "2"}], "]"}], "]"}]}], ";", 
           "\[IndentingNewLine]", 
           RowBox[{"SSGuess1int", "=", 
            RowBox[{"SSGuess1", " ", "/.", " ", 
             RowBox[{"t", "\[Rule]", " ", "0"}]}]}], ";", 
           "\[IndentingNewLine]", 
           RowBox[{"InitialConditionsUD", "=", 
            RowBox[{"Thread", "[", 
             RowBox[{"SSGuess1int", "\[Equal]", "SSGuess2"}], "]"}]}], ";", 
           "\[IndentingNewLine]", "\[IndentingNewLine]", 
           RowBox[{"dX", "=", "1"}], ";", "\[IndentingNewLine]", 
           RowBox[{"For", "[", 
            RowBox[{
             RowBox[{"X", "=", "0"}], ",", 
             RowBox[{"X", "\[LessEqual]", " ", "250"}], ",", 
             "\[IndentingNewLine]", "\[IndentingNewLine]", 
             RowBox[{
              RowBox[{"tsolScanNDS", "=", 
               RowBox[{"NDSolve", "[", 
                RowBox[{
                 RowBox[{"Join", "[", 
                  RowBox[{
                   RowBox[{
                    RowBox[{
                    RowBox[{"Odes", "/.", "RateEqs"}], "/.", "CoAMATX"}], "/.", 
                    RowBox[{"ParmScan", "[", 
                    RowBox[{"X", ",", "Z"}], "]"}]}], ",", 
                   "InitialConditionsUD"}], "]"}], ",", "Vars", ",", 
                 RowBox[{"{", 
                  RowBox[{"t", ",", "0", ",", "1000000000"}], "}"}]}], 
                "]"}]}], ";", "\[IndentingNewLine]", 
              RowBox[{"SSGuess", "=", 
               RowBox[{"Table", "[", 
                RowBox[{
                 RowBox[{"{", 
                  RowBox[{
                   RowBox[{
                    RowBox[{"Vars", "[", 
                    RowBox[{"[", "i", "]"}], "]"}], "[", "t", "]"}], ",", 
                   RowBox[{
                    RowBox[{"(", 
                    RowBox[{
                    RowBox[{
                    RowBox[{"Vars", "[", 
                    RowBox[{"[", "i", "]"}], "]"}], "[", "900000000", "]"}], "/.",
                     "tsolScanNDS"}], ")"}], "[", 
                    RowBox[{"[", "1", "]"}], "]"}]}], "}"}], ",", 
                 RowBox[{"{", 
                  RowBox[{"i", ",", "1", ",", 
                   RowBox[{"Length", "[", "Vars", "]"}]}], "}"}]}], "]"}]}], 
              ";", "\[IndentingNewLine]", 
              RowBox[{"SSGuess1", "=", 
               RowBox[{"SSGuess", "[", 
                RowBox[{"[", 
                 RowBox[{"All", ",", "1"}], "]"}], "]"}]}], ";", 
              "\[IndentingNewLine]", 
              RowBox[{"SSGuess2", "=", 
               RowBox[{"SSGuess", "[", 
                RowBox[{"[", 
                 RowBox[{"All", ",", "2"}], "]"}], "]"}]}], ";", 
              "\[IndentingNewLine]", 
              RowBox[{"SSGuess1int", "=", 
               RowBox[{"SSGuess1", " ", "/.", " ", 
                RowBox[{"t", "\[Rule]", " ", "0"}]}]}], ";", 
              "\[IndentingNewLine]", 
              RowBox[{"InitialConditionsUD", "=", 
               RowBox[{"Thread", "[", 
                RowBox[{"SSGuess1int", "\[Equal]", "SSGuess2"}], "]"}]}], ";",
               "\[IndentingNewLine]", 
              RowBox[{"SS", "=", 
               RowBox[{"Thread", "[", 
                RowBox[{"SSGuess1", " ", "\[Rule]", " ", "SSGuess2"}], 
                "]"}]}], ";", "\[IndentingNewLine]", "\[IndentingNewLine]", 
              RowBox[{"AppendTo", "[", 
               RowBox[{"DataUpNDSflux", ",", 
                RowBox[{"{", 
                 RowBox[{"X", ",", "Z", ",", 
                  RowBox[{
                   RowBox[{
                    RowBox[{
                    RowBox[{
                    RowBox[{
                    SuperscriptBox["10", "3"], "vcpt1C16"}], "/.", " ", 
                    "RateEqs"}], "/.", "CoAMATX"}], "/.", 
                    RowBox[{"ParmScan", "[", 
                    RowBox[{"X", ",", "Z"}], "]"}]}], "/.", "SS"}]}], "}"}]}],
                "]"}], ";", "\[IndentingNewLine]", "\[IndentingNewLine]", 
              RowBox[{"X", "=", 
               RowBox[{"X", "+", "dX"}]}], ";"}]}], "]"}], ";", 
           "\[IndentingNewLine]", 
           RowBox[{"Y", "=", 
            RowBox[{"Y", "+", "dY"}]}], ";"}]}], "]"}]}]}], 
      "\[IndentingNewLine]", "]"}], ",", 
     RowBox[{"ProgressIndicator", "[", 
      RowBox[{"X", ",", 
       RowBox[{"{", 
        RowBox[{"Xstart", ",", "Xend"}], "}"}]}], "]"}]}], "]"}]}], 
  "\[IndentingNewLine]", "\[IndentingNewLine]"}]], "Input",
 CellChangeTimes->{{3.756710311624054*^9, 3.756710323761345*^9}, {
   3.7567103873456182`*^9, 3.7567104017251234`*^9}, {3.756710505508892*^9, 
   3.7567105077645073`*^9}, {3.756710552129038*^9, 3.7567105543026533`*^9}, {
   3.756710707117408*^9, 3.7567107101804323`*^9}, {3.756714829563828*^9, 
   3.756714846822959*^9}, {3.756714880197802*^9, 3.7567148985335417`*^9}, {
   3.75671496699405*^9, 3.756715010360778*^9}, {3.756715041577416*^9, 
   3.756715042417619*^9}, {3.779085447523437*^9, 3.77908546469452*^9}, {
   3.7790855006543517`*^9, 3.7790855043365407`*^9}, {3.7791820194163694`*^9, 
   3.7791820901392374`*^9}, {3.7791823389997244`*^9, 
   3.7791823402104845`*^9}, {3.7796908605098476`*^9, 
   3.7796908706781855`*^9}, {3.7797015617533073`*^9, 3.7797015634957*^9}, {
   3.779701648971982*^9, 3.779701692278592*^9}, {3.779702607055682*^9, 
   3.7797026603071823`*^9}, {3.779702973839229*^9, 3.779703062709359*^9}, {
   3.779703266038515*^9, 3.779703321264701*^9}, {3.779703868874722*^9, 
   3.779703910815192*^9}, {3.779730613608507*^9, 3.7797306453648906`*^9}, {
   3.779730704222104*^9, 3.7797307616780963`*^9}, {3.779730868473937*^9, 
   3.779730881885948*^9}, {3.7807424458521957`*^9, 3.780742461815523*^9}, {
   3.780745381961809*^9, 3.780745390990668*^9}, {3.780808224360385*^9, 
   3.7808083402794743`*^9}, {3.780808376191495*^9, 3.7808083871162577`*^9}, {
   3.7808084694840474`*^9, 3.7808085308410397`*^9}, {3.780808575561449*^9, 
   3.780808590377838*^9}, {3.7808086534243145`*^9, 3.780808714027263*^9}, {
   3.780808763698467*^9, 3.78080879380797*^9}, {3.7808089290115037`*^9, 
   3.780808952998375*^9}, {3.7808089865736094`*^9, 3.780809035004158*^9}, {
   3.7808092903085756`*^9, 3.7808092982713194`*^9}, 3.7808094357876387`*^9, {
   3.7808094811613407`*^9, 3.780809535088162*^9}, {3.7808095919112434`*^9, 
   3.780809625227174*^9}, {3.7808131445571356`*^9, 3.7808131651870112`*^9}, {
   3.7808158584451866`*^9, 3.780815859231086*^9}, 3.7808187132595716`*^9, {
   3.780823927575838*^9, 3.780823928603092*^9}, {3.7808239860126085`*^9, 
   3.7808239969224663`*^9}, {3.780825132476022*^9, 3.780825135307455*^9}, 
   3.8081093547202377`*^9, {3.819273165069668*^9, 3.8192731655434036`*^9}},
 CellLabel->
  "In[156]:=",ExpressionUUID->"928276e0-ba30-4a58-a7ab-455b97c37217"],

Cell[BoxData[
 RowBox[{"ScanUpNDS", "[", 
  RowBox[{"1", ",", "1", ",", "7"}], "]"}]], "Input",
 CellChangeTimes->{{3.7567149252665405`*^9, 3.7567149256097455`*^9}, 
   3.7567150986600513`*^9, {3.7791820948227205`*^9, 3.779182103405769*^9}, {
   3.779183906553274*^9, 3.779183907030001*^9}, {3.7791849530704517`*^9, 
   3.77918495352124*^9}, 3.7795308422763104`*^9, {3.779690876955104*^9, 
   3.7796908846492715`*^9}, {3.7797309020784383`*^9, 3.779730905434429*^9}, {
   3.779897575745681*^9, 3.779897577879895*^9}, {3.7808093343219094`*^9, 
   3.7808093512436666`*^9}, {3.7808131900335555`*^9, 3.780813190881318*^9}, {
   3.8081093906820855`*^9, 3.8081093917890916`*^9}},
 CellLabel->
  "In[157]:=",ExpressionUUID->"613338e3-9e15-4b14-9af3-e54cff6f1386"],

Cell[BoxData[
 RowBox[{
  RowBox[{"ReversedData", "=", 
   RowBox[{"{", 
    RowBox[{
     RowBox[{"DataDownNDSflux", "[", 
      RowBox[{"[", 
       RowBox[{
        RowBox[{"1", ";;", "251"}], ",", " ", 
        RowBox[{"{", 
         RowBox[{"1", ",", "3"}], "}"}]}], "]"}], "]"}], ",", 
     RowBox[{"DataDownNDSflux", "[", 
      RowBox[{"[", 
       RowBox[{
        RowBox[{"252", ";;", "502"}], ",", " ", 
        RowBox[{"{", 
         RowBox[{"1", ",", "3"}], "}"}]}], "]"}], "]"}], ",", 
     RowBox[{"DataDownNDSflux", "[", 
      RowBox[{"[", 
       RowBox[{
        RowBox[{"503", ";;", "753"}], ",", " ", 
        RowBox[{"{", 
         RowBox[{"1", ",", "3"}], "}"}]}], "]"}], "]"}], ",", 
     RowBox[{"DataDownNDSflux", "[", 
      RowBox[{"[", 
       RowBox[{
        RowBox[{"754", ";;", "1004"}], ",", " ", 
        RowBox[{"{", 
         RowBox[{"1", ",", "3"}], "}"}]}], "]"}], "]"}], ",", 
     RowBox[{"DataDownNDSflux", "[", 
      RowBox[{"[", 
       RowBox[{
        RowBox[{"1005", ";;", "1255"}], ",", " ", 
        RowBox[{"{", 
         RowBox[{"1", ",", "3"}], "}"}]}], "]"}], "]"}]}], "}"}]}], 
  ";"}]], "Input",
 CellChangeTimes->{{3.7808161590181627`*^9, 3.780816205970636*^9}, 
   3.780823489421316*^9},
 CellLabel->
  "In[158]:=",ExpressionUUID->"c2ae9ba0-7d2b-4d49-868a-252b036835ae"],

Cell[BoxData[
 RowBox[{
  RowBox[{"ForwardData", "=", 
   RowBox[{"{", 
    RowBox[{
     RowBox[{"DataUpNDSflux", "[", 
      RowBox[{"[", 
       RowBox[{
        RowBox[{"1", ";;", "251"}], ",", " ", 
        RowBox[{"{", 
         RowBox[{"1", ",", "3"}], "}"}]}], "]"}], "]"}], ",", 
     RowBox[{"DataUpNDSflux", "[", 
      RowBox[{"[", 
       RowBox[{
        RowBox[{"252", ";;", "502"}], ",", " ", 
        RowBox[{"{", 
         RowBox[{"1", ",", "3"}], "}"}]}], "]"}], "]"}], ",", 
     RowBox[{"DataUpNDSflux", "[", 
      RowBox[{"[", 
       RowBox[{
        RowBox[{"503", ";;", "753"}], ",", " ", 
        RowBox[{"{", 
         RowBox[{"1", ",", "3"}], "}"}]}], "]"}], "]"}], ",", 
     RowBox[{"DataUpNDSflux", "[", 
      RowBox[{"[", 
       RowBox[{
        RowBox[{"754", ";;", "1004"}], ",", " ", 
        RowBox[{"{", 
         RowBox[{"1", ",", "3"}], "}"}]}], "]"}], "]"}], ",", 
     RowBox[{"DataUpNDSflux", "[", 
      RowBox[{"[", 
       RowBox[{
        RowBox[{"1005", ";;", "1255"}], ",", " ", 
        RowBox[{"{", 
         RowBox[{"1", ",", "3"}], "}"}]}], "]"}], "]"}]}], "}"}]}], 
  ";"}]], "Input",
 CellChangeTimes->{{3.7808141739900036`*^9, 3.7808142231635113`*^9}, {
   3.7808142714893117`*^9, 3.7808144284646387`*^9}, {3.7808144625854177`*^9, 
   3.7808144650338707`*^9}, {3.780814518898865*^9, 3.780814576503886*^9}, {
   3.7808146437710485`*^9, 3.7808147107858815`*^9}, 3.7808234967805643`*^9},
 CellLabel->
  "In[159]:=",ExpressionUUID->"201d8800-6eae-4139-9d36-c1452a43e3ac"],

Cell[BoxData[""], "Input",
 CellChangeTimes->{
  3.7808112907225904`*^9, {3.7808113289433947`*^9, 3.780811329686409*^9}, {
   3.780817294568303*^9, 3.78081729764505*^9}, 3.819273185097179*^9},
 CellLabel->
  "In[160]:=",ExpressionUUID->"e5eab6ed-a94a-4a68-ae3a-dec945463995"],

Cell[BoxData[
 RowBox[{
  RowBox[{"(*", 
   RowBox[{"Export", "[", 
    RowBox[{
    "\"\<C:\\\\Users\\\\Kindergeneeskunde\\\\Documents\\\\\
FentawNewlaptopPediatrics\\\\Code_mathematica\\\\mFAOvaryingNADNADHRatio.xls\>\
\"", ",", " ", 
     RowBox[{"{", 
      RowBox[{
       RowBox[{"\"\<forwardFlux\>\"", " ", "->", " ", "DataUpNDSfluxm"}], ",",
        " ", 
       RowBox[{"\"\<reverseFlux\>\"", " ", "->", " ", "DataDownNDSfluxm"}]}], 
      "}"}]}], "]"}], "*)"}], "\[IndentingNewLine]"}]], "Input",
 CellChangeTimes->{{3.7808305467262936`*^9, 3.7808305503316984`*^9}, {
  3.819273197781252*^9, 3.8192732055285435`*^9}},
 CellLabel->
  "In[161]:=",ExpressionUUID->"4a6c14e0-01d9-4b5a-bd24-93ad090e0ecd"],

Cell[CellGroupData[{

Cell[BoxData[
 RowBox[{"p1", "=", 
  RowBox[{"ListLinePlot", "[", 
   RowBox[{
    RowBox[{"{", 
     RowBox[{
      RowBox[{"DataUpNDSflux", "[", 
       RowBox[{"[", 
        RowBox[{
         RowBox[{"1", ";;", "251"}], ",", " ", 
         RowBox[{"{", 
          RowBox[{"1", ",", "3"}], "}"}]}], "]"}], "]"}], ",", 
      RowBox[{"DataUpNDSflux", "[", 
       RowBox[{"[", 
        RowBox[{
         RowBox[{"252", ";;", "502"}], ",", " ", 
         RowBox[{"{", 
          RowBox[{"1", ",", "3"}], "}"}]}], "]"}], "]"}], ",", 
      RowBox[{"DataUpNDSflux", "[", 
       RowBox[{"[", 
        RowBox[{
         RowBox[{"503", ";;", "753"}], ",", " ", 
         RowBox[{"{", 
          RowBox[{"1", ",", "3"}], "}"}]}], "]"}], "]"}], ",", 
      RowBox[{"DataUpNDSflux", "[", 
       RowBox[{"[", 
        RowBox[{
         RowBox[{"754", ";;", "1004"}], ",", " ", 
         RowBox[{"{", 
          RowBox[{"1", ",", "3"}], "}"}]}], "]"}], "]"}], ",", 
      RowBox[{"DataUpNDSflux", "[", 
       RowBox[{"[", 
        RowBox[{
         RowBox[{"1005", ";;", "1255"}], ",", " ", 
         RowBox[{"{", 
          RowBox[{"1", ",", "3"}], "}"}]}], "]"}], "]"}], ",", 
      RowBox[{"DataUpNDSflux", "[", 
       RowBox[{"[", 
        RowBox[{
         RowBox[{"1256", ";;", "1506"}], ",", " ", 
         RowBox[{"{", 
          RowBox[{"1", ",", "3"}], "}"}]}], "]"}], "]"}], ",", 
      RowBox[{"DataUpNDSflux", "[", 
       RowBox[{"[", 
        RowBox[{
         RowBox[{"1507", ";;", "1757"}], ",", " ", 
         RowBox[{"{", 
          RowBox[{"1", ",", "3"}], "}"}]}], "]"}], "]"}], ",", 
      RowBox[{"DataDownNDSflux", "[", 
       RowBox[{"[", 
        RowBox[{
         RowBox[{"1", ";;", "251"}], ",", " ", 
         RowBox[{"{", 
          RowBox[{"1", ",", "3"}], "}"}]}], "]"}], "]"}], ",", 
      RowBox[{"DataDownNDSflux", "[", 
       RowBox[{"[", 
        RowBox[{
         RowBox[{"252", ";;", "502"}], ",", " ", 
         RowBox[{"{", 
          RowBox[{"1", ",", "3"}], "}"}]}], "]"}], "]"}], ",", 
      RowBox[{"DataDownNDSflux", "[", 
       RowBox[{"[", 
        RowBox[{
         RowBox[{"503", ";;", "753"}], ",", " ", 
         RowBox[{"{", 
          RowBox[{"1", ",", "3"}], "}"}]}], "]"}], "]"}], ",", 
      RowBox[{"DataDownNDSflux", "[", 
       RowBox[{"[", 
        RowBox[{
         RowBox[{"754", ";;", "1004"}], ",", " ", 
         RowBox[{"{", 
          RowBox[{"1", ",", "3"}], "}"}]}], "]"}], "]"}], ",", 
      RowBox[{"DataDownNDSflux", "[", 
       RowBox[{"[", 
        RowBox[{
         RowBox[{"1005", ";;", "1255"}], ",", " ", 
         RowBox[{"{", 
          RowBox[{"1", ",", "3"}], "}"}]}], "]"}], "]"}], " ", ",", 
      RowBox[{"DataDownNDSflux", "[", 
       RowBox[{"[", 
        RowBox[{
         RowBox[{"1256", ";;", "1506"}], ",", " ", 
         RowBox[{"{", 
          RowBox[{"1", ",", "3"}], "}"}]}], "]"}], "]"}], ",", 
      RowBox[{"DataDownNDSflux", "[", 
       RowBox[{"[", 
        RowBox[{
         RowBox[{"1507", ";;", "1757"}], ",", " ", 
         RowBox[{"{", 
          RowBox[{"1", ",", "3"}], "}"}]}], "]"}], "]"}]}], "}"}], ",", 
    RowBox[{"PlotRange", "\[Rule]", "All"}], ",", " ", 
    RowBox[{"PlotStyle", "\[Rule]", 
     RowBox[{"{", 
      RowBox[{"Magenta", ",", "Blue", ",", "Cyan", ",", "Green", ",", 
       RowBox[{"Darker", "[", "Yellow", "]"}], ",", "Orange", ",", "Red", ",",
        "Magenta", ",", "Blue", ",", "Cyan", ",", "Green", ",", 
       RowBox[{"Darker", "[", "Yellow", "]"}], ",", "Orange", ",", "Red"}], 
      "}"}]}], ",", " ", 
    RowBox[{"AxesStyle", "\[Rule]", 
     RowBox[{"Directive", "[", 
      RowBox[{"Black", ",", "18"}], "]"}]}], ",", 
    RowBox[{"LabelStyle", "\[Rule]", 
     RowBox[{"Directive", "[", 
      RowBox[{"Black", ",", "18"}], "]"}]}], ",", 
    RowBox[{"PlotLegends", "\[Rule]", 
     RowBox[{"{", 
      RowBox[{
      "\"\<40\>\"", ",", " ", "\"\<23\>\"", ",", "\"\<20\>\"", ",", 
       "\"\<18\>\"", ",", " ", "\"\<15\>\"", ",", "\"\<12\>\"", ",", 
       "\"\<10\>\""}], "}"}]}], ",", " ", 
    RowBox[{"PlotLabel", "\[Rule]", "\"\<NAD+:NADH Ratio\>\""}], ",", 
    "\[IndentingNewLine]", 
    RowBox[{"Frame", "\[Rule]", 
     RowBox[{"{", 
      RowBox[{
       RowBox[{"{", 
        RowBox[{"True", ",", "False"}], "}"}], ",", 
       RowBox[{"{", 
        RowBox[{"True", ",", "False"}], "}"}]}], "}"}]}], ",", 
    RowBox[{"FrameLabel", "\[Rule]", 
     RowBox[{"{", 
      RowBox[{
       RowBox[{"{", 
        RowBox[{
        "\"\<Flux(\[Mu]mol.\!\(\*SuperscriptBox[\(min\), \
\(-1\)]\).\!\(\*SuperscriptBox[\(gProtein\), \(-1\)]\))\>\"", ",", "None"}], 
        "}"}], ",", 
       RowBox[{"{", 
        RowBox[{"\"\<Palmitoyl-CoA(\[Mu]M)\>\"", ",", "None"}], "}"}]}], 
      "}"}]}], ",", " ", 
    RowBox[{"BaseStyle", "\[Rule]", 
     RowBox[{"{", 
      RowBox[{
       RowBox[{"FontSize", "\[Rule]", " ", "18"}], ",", "  ", 
       RowBox[{"FontWeight", "\[Rule]", " ", "\"\<\>\""}]}], "}"}]}], ",", 
    " ", 
    RowBox[{"FrameStyle", "\[Rule]", 
     RowBox[{"Thickness", "[", "0.00005", "]"}]}], ",", " ", 
    RowBox[{"ImageSize", "\[Rule]", 
     RowBox[{"Scaled", "[", "0.25", "]"}]}], ",", " ", 
    RowBox[{"AspectRatio", "\[Rule]", "1"}]}], "]"}]}]], "Input",
 CellChangeTimes->{{3.8081094348409386`*^9, 3.8081094362531643`*^9}, {
   3.8081095691347446`*^9, 3.8081096384333935`*^9}, {3.8081096716315975`*^9, 
   3.8081097118949065`*^9}, {3.808110979966201*^9, 3.8081109928238106`*^9}, {
   3.808111044753949*^9, 3.8081110543353148`*^9}, 3.8192740792036257`*^9, {
   3.819277116955217*^9, 3.8192771219179564`*^9}, {3.8192771655692983`*^9, 
   3.819277170981834*^9}, {3.8200515034559402`*^9, 3.8200515087597485`*^9}, {
   3.8200516709607964`*^9, 3.820051709626341*^9}, 3.8321757976764784`*^9, {
   3.8321758693553405`*^9, 3.832175873263115*^9}},
 CellLabel->
  "In[162]:=",ExpressionUUID->"a8ca6756-ec83-433a-a74b-ddc11f11a2ea"],

Cell[BoxData[
 TemplateBox[{
   GraphicsBox[{{}, {{{}, {}, {
        Hue[0.67, 0.6, 0.6], 
        Directive[
         PointSize[
          NCache[
           Rational[1, 180], 0.005555555555555556]], 
         AbsoluteThickness[1.6], FontSize -> 18, FontWeight -> "", 
         RGBColor[1, 0, 1]], 
        LineBox[CompressedData["
1:eJw1zQk4FPgfx3FF6dg2RTZyRakc2dhKtfiI3HLlzjHDGGPMUKlky5VVZFHu
HIm/yn30R2nJboVqY1NbKoq2g5VdZTvQbrv/5//7zvPMM8/7+c7n91rODXPm
zZSQkJj+9/u/X/rUGIh9TT8otvy/xk0uSt5ulvvYZsLOkDpi8nT1wlus52B3
k8r+iYS7rGVwf1/pxr6+B6zl8MrkyefDhY9ZL8Upae/27yOGWCshJueGvjDo
V9Zq6FfWc5XVfs5aHdWZt+akdb1gvQKzTXRdL5sNs9aEyonfpduKR1ivRpWG
xYjkr7+x1sLSkt7IxAWvWOugJ9/SoUd9jPVarBhurvp85e+sv4RnlKyLlvwf
rNdhYhk3/vp7an1sVYv1ruWNszbA2Y6a219cp/4K+gcVh6o1X7Nej+LE2Gfj
0dQbELl6q4JzL/VGPP86N3HD8jesDbG6YkbuByH1JiQnVkeONFBvhl3/083O
76i3YHyJ2d2IDROsv4biGbl3KXuojVC9Ttz5czW1MfRH5iXuek5tgluc5kUF
in+yBl655fAO2LOOBWZZvZ+hF013U/SPjlg9qaK7KW6mZvSUP6D7VjwRXSir
lHrL7lthVPtr5idd1hJmyFO28mhzpbsZNA0du//+hu7muHO3ZsW9Yrqb48ja
0k/uV+m+DWONcwuzX9B9Gw4fap0okX7H7haQf32pJ2UV61gLVGiIRrkWdLdE
8zBvtkEg3S2Rc3Vscm4c3a2Quz7p5kQB3a2gUN7eOt1Md2u08139dHrpbg39
xoV5aaN0t0GBhl3LWqn37G4DywxBwmIl1hK2uMNfv97MgO62kFsUnt5lTXc7
uM2LGy73o7sd9vSJNX+PoLs9Eix1b+cn0d0eC7Wc5S4W0n07ohVMOmzr6b4d
z3RuiTyv0t0B940SLV/eo7sDElT32UwN090Ru5cV6uRMsYYj3i75jP/j/A/s
/46QfVG/KVaJdbsj7lUP1tzVYS3hhP+4HS+68jVrOKGyNaTe0Y72ThBkHQ+I
8aa9EzqPbpN2CaG9MxIuO3R2R9LeGbaHLcrfJtLeGW6i8rQbmbR3hsGGB1sc
S2jvgiXTYw5JtbR3AVLEjpHf094Fc1RHy1Sv094FU0mHiuJ+of0OyEuuCyse
ov0O7Nd1WR89RvsdOK5c915pkvY7INHXcjZaapLtXVFZW6petpA1XDFww0f/
hCLrWFfc+piZarmSdbsrouZmDXTo0d4NJ100Ghdtpr0b+gdt89eY094Npqnq
0jLbae+GxcYHOB3utHdHzMVjs7ZzaO8O8zenTc+F0N4ddWbl7vf20N4dqpbX
Dj04SHsPdF/te9zwLe09YArp/IBU2ntgX7Ze16ts2nugZJn/bodTtPdESpF5
QcpZ2nsioi7VpKyW9p7QSPawP9lMe0+EDMbXhF6mvRce/rnAXLmT9l5I0hK/
rOqmvRcKOP0hSvdo7wUdj5K80AHae+OlTYBh0TPae+PRfM6shlHae+Pej60X
zr2hvTfKE1ukDk/SficKP77JMpWYYvudyFuVLft8NuvYnShNLVAVL2DdvhN7
n0y7DciylvDBHb0+JwNF2vtA/e+G0nA12vtgcGHuoyxN2vug0MYqoVSH9r4I
K+GuOKlPe1/s33jMOMqQ9r5Y2pLuZG5Me19U6KT3fTCjvR/Kv/jCNtea9n5I
MjdX1nCgvR8eLnp5OW8H7f3QuLuw+KMn7f2hVDG+xs6PtZo/VHrDrxwNpPf8
0WfUc7tBwNrfH45X3zfdENP7/iiesab35z2si/0hlz8/9lokef5YfqJLsfwQ
60F/HKtXmfomnnwOxKr79xgfIZ+DSJXJB+PHyOcgU7owOiOdfA5ivzWu08wi
n4M7ijWXKvLI50A49cOoahH5HMRsDkpKLCGfA21B1aPHZ8jn4nXSw1VrKsnn
IiH+QD2vlnwuHP/itmSeJ5+Lzs7u+KZm8rmQbPCzvnmJfC5Eb/Vs71wmn4vN
qwaudF8hn4uZ32eMtXaSH4ABNcUZp2+SH4A88aP1kT3kB8D+0usfzO6QHwCN
z798KHmf/ACkT2o3XHhIfgC0nlgc5D4mPwAyQ02CGU/JD8DHw2kVWc/JD4Th
rBsi1RHyAxHHtx8qekV+ILo2vVsnN05+IPIVi47FTJAfiKYpdYWhd+QHIma5
WGrTFPmBKH4bte/IX+QHQivFJ+cniWnm83BIwjp1jhRrNR7eZmfFbZFmDR7i
qzqyefNY+/MgvTf9TeIC1rE82CcPXDglw7qYh732dz+rk2XdzkOsUr/MBXnW
gzxE+5S8aFYgPwirOKq1tUrkB2GpSn7yKVXyg8DvqM89ok5+EM4aenzgryQ/
CM/tBzuxmvwg/DzrrxWLtcn/970THTr9uuQHIWpr23TRl+Tz4ercW+1lQD4f
I7kc34UbyOeDq2yyutWQfD4S0xpXBm4hnw+ZM8nhUsbk83E4YKZ6Ecjno2jr
U+d1ZuTz0WkTsaxtG/nB6FqQnGFuRX4wLNJieq/akB+MHnnjP4ztyQ/GljFj
ifMO5Adj7uzUZcudyQ8GP+snt6Qd5AfjQIZB56gb+cHI1c2Os/IkX4DZmoEn
T3mTL8B59aqVr33IF6BsVHmjkT/5AsTlffb0MJd8Adr/G77pWiD5Arzf9pvD
DD75AvTe/3GjoYB8AeSFf8wMEZIfAjWfxVeyReSHgGd6KKktjPx/7zX6/KFd
5Idg8uPL0E97yA9B6qfZlUv3kR+CzHO163QjyQ/BtfKLMkZR5Ifg79lN7lYH
yRfiWdH4Eodo8oXQK9/l5RRLvhDB2p8MHOLJF6IpQKXeKoF8ISq1lgwaJZIv
RK/taPfao+QL0fCL8NiyZPKFWMvR1JBKIT8UzY7hpcPfkR+KvdJBCtfTyA9F
49JXx8uOkx+K62F1CtEZ5IfiRLh2q3MW+aGYkDl9VCOH/FA4jS4/Op5LfigE
NimdF0+SL0LG2u+cYwrIF+Gy3emvTIvIF2GztPyBT6fIFyHKf552y2nyRVg1
HOa6q5R8EYJK5kuuLCNfhPMj+4x/OUO+CF62aovjz5EvRpev3VHtCvLFaMuR
r7xdSb4YpbK7EyKqyRdjMVdLRa6WfDHKrJ7F1dWRLwY3XuWidQP5YuRH6d96
cp58MdIlXTt3N5Ifhj/n5NTNbCY/DKbGL46nXSA/DBuuL4hQaJk2+QfQV/1/

         "]]}, {
        Hue[0.9060679774997897, 0.6, 0.6], 
        Directive[
         PointSize[
          NCache[
           Rational[1, 180], 0.005555555555555556]], 
         AbsoluteThickness[1.6], FontSize -> 18, FontWeight -> "", 
         RGBColor[0, 0, 1]], 
        LineBox[CompressedData["
1:eJw1l3lUjfkfx4tKQrQRLW7SYmnaKEV6S5t27fu93bq3bt1uZlpsGVeUlBlk
zaBFIzvpNxSGa4jJTMmMaGbIbUGWFtVQ1PSb3/l9P885z3nO67yf1/P68zlf
I35aoGCcgoLC53/v/z3pWqH+OD3jhfTq/6nPWX/0Y83g5xvObIan4SrvZ+oN
jFUxYjNrRfG2R4ynIeNpmffilj8Ya6NWs/PFmyOtjHUxQ/HrQxMz2hjrQ+is
O3+ToIMxBxt+nq//Yt4LxnPwu6zXTP/eS8ZzcUlLPknJpYuxKdxGdlldOfaa
sTlCC0+3nZe/YTwfkYWl6m1q7xgvRJZ7wYUns7sZf4Gy0lmht416GFuhot5X
rUCzl7E1zNS+8vx9gNgGCuO+lOfH9zG2hUnB5lN1d4kX4etxS5os575nvBhj
Lktk7tnEdlC5mF+38QGxPTY7GQzaGvYzXoKPkbk/1ScRO6Dn8jeCby8QO8I4
/cnH+/3ES8G1XJl1y2aA8TIMFcceOpdG7ASzH84V1J0iXo5cp+Jdjm3Ezjg5
u7/AYfogYyDotdfGt56MpcDaA392ZK6nfQVG1efN+1xJ+woIriS2H35Euwvu
CicZfTVGuwuSikcvfGf+N9tXwnpRnrdVAGPpSgzs6fjNPYt2V0Q58jMGD9Pu
CnuHykc+N2h3w6Xcu9Z8Oe1uaE48leOm+IHt7tApsdurYsRY6o5l3x8z+I8z
7R7ICTBqi4qh3QPe3Qcuq22g3RORUaPlv+6n3RPHC1d0nb1I+yo8rsrSvnyf
9lWIST0xtb+Ddi/s6+OaJ4/Q7oWJFWazzbQ/st0bUY86rawXMJZ6Y+k3iZzd
K2j3geXPBs7eYbT74O8NkzNFYtp9cbTe0PO9lHZfVJb+1d61j3Y/NDrsnhV6
knY/pOeMZCy/Rrs/do7utKhsoN0fvXkLHfc/pz0ASr5X/Ke8Z4wAxCXMeKk1
boi9HwDnHM1l5zQZywLQdeZB5LM5jBVW49XYrJknbRhjNapMUg01XMhfjWHR
tRd6q8lfjR3aOrJfuOQHIk1X84mxhPxAmLZOtzTLJj8QdrvXnGrZQX4gzir5
qiw9SH4QWqbveRlQQX4QCpV3N+hXkR+EEqsTc8p+JD8IP0XX2sjryQ9GXmap
9dNm8oOR/13G0oNt5AdDzbQhRKub/GCY6netCRwiPwTbCmRJoeOHmR+CvFEt
FSN1xtIQiH3Dx6p1GctCkP5b+fA0Y8YKofiokLPDwYL8UJyLuG9raU9+KAzy
wyQDID8Utet+Kt3uRX4YHnOmmHQHkR+GaxWuniYx5Ifh2MZZ3tZC8sOgbpLJ
10wjPxz2w0NX6teSH45/inYkh0vJD4eP151vb+aTH465CzMsFfaQH4Hax2O+
esXkRyDx0MN2jTLyI6Az/+qzzpPkR8A+zM90/0XyI5Eodz5iXEN+JLTkVTP2
3CQ/EpzBfFHrXfIj0Zd8JWpyI/lRmHk+t0qvmfwoeBg9MZvylPwoxJxMyWxr
Jz8KUUqG3sWvyY/GB9vZwYv7yI9GnqKl3eUP5Ecj/8XDPfqj5EejnL9tnGj8
J+bHQDz61vDIRMaIwdo+5fWXpzKWxkDjWtCxGh3GshioVyrrHtcjPxZHecYp
WUbkx8Kn9pKurRn5seg49/ToHwvJj0Vo3bSMZBvyuRh4Zqrx0p58LuyzN7/y
cSKfiznn5whLXMjnInLfs6FnHuTzUFIWqzrRlzGHhzclAZ84gfQ9HiYVZFib
hjHm8bDE4+qUmdH0fR6Oh4S/G+YxLuXBak27Wb2Aejz86MjV3Z7MWM7D92PR
WovSqB+HO/nK4qZ06schwMA6PXod9eOQem7d2pZs6sdh2NajznUL9eNgHvrm
RFku9eMQ7Fme0LuD+nFo+Oei6xffUj8Of15MKowtoj4frdUOG6UHqM9He/XN
4H2Hqc/HLr/G0MPHqM+Hqs6mG0Xl1Odj+5DNvU0nqM/HWZOq01Gnqc9H7GqD
soXnqc/HpA2T2vqqqB//7/94e8nJH6gfD/1BvWnBtdSPR7Zya8LAderH4yn/
y8Y8GfXjYbJMI1v9DvXj8WX2ge8K7lE/Hj6tmyI+36d+PDzWdct5jdRPwO6b
tVHXHlI/AU2jon61ZuonQGy37Ff/FuonYFOW+dSCv6ifANmOjue1rdRPQMuU
trjnbdRPwPq/gq986qR+Avyu2ypO7qK+ADp8W67WW+oLYF9U3zuth/oCFGbN
b1J6T30BHii66/cOUF+ArKA7PQ8+UF8A4/GKcZXD1Bfg6BLlwswR6gsQs0a6
1XGM+kI8vneT+0HxM+sLcebEcdtTSowhxNmivRpBExjzhJg3mKY2OJGxVIjJ
eVssdk5mXCqEkZEwX28qY5kQ+7Z+Mi3XYCwXYnYFtDjajBUSETPJJWT/dOon
onVvd7/iTOon4uPD3l6BHvUTsdsp1/eWAfUTkTnBTU2bQ/1EfPboMIqdQ/1E
nO7q2lkyl/qJ+NmLixZT6idhyCbVQnUe9ZPA7WyD5QLqJ2G44DTf14L6SZBP
tMjkW1I/CRXtW4Il1tT/d9fObV5jS/0kxEdU3xEtpn4SptXUdYbbU18Ei1tD
75wcqC+ChubLPN2l1Behzr/Bu2sZ9UVo79G7dXY59UVQKeoJEoD6ImwsMAvS
cKG+CNahua8urKS+CGdfNavCjfrJ6Pdql8jcqZ+MBbZNGy09qZ8Mm/Pm+oWr
qJ+MVa639zd5UT8ZAdzeJSPe1E/GNdX0P1V9qZ+M7QMHWnuI5clQ6jnoXe5H
/RSc9/0mSN2f+inouaufo0qMFHz9MFxpJr3PS8Fzgw8S4xp2fpKm4K3KIp1L
RxiXpqB9gvntrVsYy1JwvKVRdFDIWJ6CjKlShXfedP4SY83rmm1Sa8YcMRbx
Xg8HzWAMMd6JV4oEo+2sL8b4yJ1t1R2MpWI0qvZlLb/PuFSMM1MfuyhVMZaJ
4VZcE690iLFcDMXukRGnzYwVUlFS2GB3UciYk4qdv/ztFOnHGKnoaLuxcqkd
9VNh4N64KdCQ+qlo5SqblqhQPxUHJPwNnF523pSlouhI+/XmJ4zlqSj4QmB7
Q0bnUQm23t5l9scpxhwJMg9WvzTZyxgSZP1Yfet4NmOeBEru7yYHChlLJbju
PotjFcC4VIKhWtdQJ0fqS9C04MSU9XOpL4GzxcHKdnXqp6EiZ33++mE566fh
9oSKGU6djJEGP/jfXPhA7vxfbm/s7Q==
         "]]}, {
        Hue[0.1421359549995791, 0.6, 0.6], 
        Directive[
         PointSize[
          NCache[
           Rational[1, 180], 0.005555555555555556]], 
         AbsoluteThickness[1.6], FontSize -> 18, FontWeight -> "", 
         RGBColor[0, 1, 1]], 
        LineBox[CompressedData["
1:eJw113tUzPkfx/FxiRIK0cqmQRKK6J5LryhJSrpfJr5TM81MTZefpHaXDPHT
qtySFdK0uW1WKCK5TO2Kn2wltog0fnTRitzSZTv9/M6+P53T6TzOq2fvP/vM
tLBYb/FQHo/X//X7/z/Z15UtyQNBPXuv/aMux9pD325423/TkWYk7FlbVD32
D7ImuMGSul07HpF1UfWgKWvi4ydkPWS+56aUHntO/gY16z06W+JfkL9Fdkf/
DA/xSzIformxrqdnt5Cn4/6BOeY1la1kY4g3pJ895dRONoG8aK3jyuOvyab4
ZDrHxVzdQZ6DnQc6rrmPekM2Q8DupyfMjTrJ8zBJOCJ32LS3ZAuMNzG/Vjzu
HXkBNvvqfN/ygXkhZu0ouKcR3kW2xN2KwB7rSmYrKL+fNjlzxnuyNcb/lHzk
2A/MNvjRjXfvt2pmW5hsbbgebfiBbIekSxkdnyTM9nASnEstKGR2gM3ZdUUN
75kX4U5Ig+jmgo/kxVAuuR9wJIZ5CY413biSd4Z5KbLvva7UUDM7ojmpVvpR
7xMZyFDtO5rpSlYAKtH9F9pJbHfCzGH+ucmn2O6ExQ27I7Ufsn0ZfM52+tQM
sH0ZSh8Fzmwx+Uz7cogPtmeLPcmK5biRnblXspHtztgzarklL5vtzhjUMjRd
fp3tLki3OFqw7DnbXeDZ0nVeZ5DtK/BOYDn02tRu2leg4cjJIK8lZJ4rhFe3
xKuD2e4Ki7Rok8REtq/EUNv5CfxMtq+EtaZnbts5trthVYfAouEO292gvnF7
TK+a7atw7GBAin8v21fB1OuyZ4/uF9rdEbWw4pfWWWSFO1YoTHxnL2X7alwX
DDt2x4ftq9ES0SG+K2W7B7aFzrVauIXtHigflWquvZ/tnljQK5gRdILtntjb
6v7TtCtsXwOX9HiV7D9sX4NCvuM+m6ds98LJl/Ul6W/I8IJ0ksPpuAH2+17Y
1q51tHVMzz9WeWGk8ehDHwzJvLXILo2SHTYnYy0CL10vebqYrFiL/EN3P9xy
Z/1aDJyaJV0ZzHpvBLietU+Sst4bGTo5Iu9NrPdGiXZ9xZMU1nujdf7F0eP2
s94HoVVPG/tyWO+DzTtGnMkuYL0P5Gbf1b0rYb0PulPScgYrWO+L4sbhllXV
rPfFARfRCd9G1vti6ZAJb3JaWO8Ln9jtb890sd4Pin6bHxL7We8HbmK5h/aI
Xur94OF5cmyELlnlB5M9Vr4/GpB5/hhp55e/yZgMfzQNLImbP4/1/ritNcPo
si3r/XFOu364lhPrA9CXFyQxW8X6AOz5QZrM92F9AG4ldcW3hrA+AA+7t4m2
ilgfiHy/4vVv5KwPhOYvSdJ5CawPxKqI2IQVW1gfCNurhv+y3sn6IJT2Gjv8
nc76ILw/EZF/9CDrg+B3z2Cj3jHWByG3qV4iyWd9MFZ6p8zLKmB9MCZMWSo/
fpH1wQj9eVZpylXWB2OvlX6eyy3Wh0A23jL/1W3Wh2CITLJAeJ/1ITBdUHK+
rI71IQAXGP/pMesFWF9xqly7mfUC9Ey5WT2khfUCTMqsLqvvYL0ADtuHZO3u
Yn0oUu0aPQ27WR+Ku1qdFXv6WR8K69VlZ5/z+qgPRd6NuNzRI8i8dajaZ6z1
jTYZ6zDxt8l8ni5ZsQ5yRzz7TY/162D25/NW4WTWr4fbLtXOx4asX4+W6UHJ
M6ezfj3+vaj2jYsJ69djxne2mjZzWM8h38H9bpc5mc+h7PThgNgF7O9xqHpo
NPuMFZnjMM6jNSTDlv19DgdMq05pOZCVHGQNz8p7F7F7HIoLs25MWUJWc0jV
X+HRsJjdF+Lq6znfP7Zj94UQBibtu72W/n9DiKytbeHZE8mcEHMHNfZvbfyL
7gvxMvaBTYySrBQicWfQBIGErBKixm1iAuaT1UJMO9RtPqGHvRfC8Hj637vu
l5P5YTDijVkkTicjDB51XeH1AWQuDClmjpsnG5MVYbCfaeJj+p7eI8owjNLo
HDFwk6wKw4SWKYP7M8jqMGSGWbW9ELD3Szh6vDt+aTMj88PRePUP+fEBeu8g
HFE2QelDasjcV78MOjw6j6wIx9CmU15l8WRlONqn8H/WciWrwtEwuzP/owFZ
HY55Vp8PJrxro/sijCrf/STtdzJfhKpul96FR8gQYWq/Zo4kjsyJUBk7J8PE
lawQwXNHxXn5VLJShOGb9EfadtP7TSVCcKHJhe3VZLUIwn7XF6tPs/edGLXK
9vYDCjJfDIWDwMw7mAwxlh4vN0m1InNilOj3SRbqkBViLEm5mOnZQe9HpRh1
bxO4xttklRi/pzUdephHVouR/2eprl0ye29G4Han/1WNEDI/ApbLK3c52JER
AYOLlqmPJpK5CEi8nR88+PiK7kegJDA51aKOrIzAF+dS9dsLZFUEtrzJmqy9
j6z+6oqB5JRYMk+CjvYzUv81ZL4E5QcL7LfPJ0OCmaHDOA1dMidB1jh73+dd
9H5WSHDn1sfD2nVkpQSzMnOvpRWTVRIULpuwJjSLrJbg5m2Hz8mJ7P0txcvR
lb7vgsh8Ka5vf2p4bjEZUrw1qNa8YkTmpNAoq/9Texi7L0VfVe3qgtb/0n0p
VJW9i/ffI6uk2LCvePOtQrJaii9b3V5bZpJ5MnCtVyI6E8l8GVb3JDR3CMiQ
ofmLk/PcZWROhljFu7Rzs8gKGRwe2xbHjWH3ZeCZp1+P/0ifN1QyzM1/ff7y
E7JaBn2j80esVezzSCSKijfu/XCKzI+Ecd6rk39lkBEJdU1Wn1ECmYtEdklb
4R4BWRGJ/MPN7TbOZGUkhGNHPtQ3Y/cjsabS/ZiFHrsfCa0N6kTF32q6HwXr
2qk5I1rI/CiMvBvpWvEHGVEITp1UUlRC5qKQoXQ1a8glK6LAG9nUNe9HsjIK
d4b5e5ZuIKuiMPxz6YEEAVkdhbhXCp3wFey+HPavNk/eZsHuy7++l37XrDFg
9+UwfXfUbrUGuy9HTNmdsV3NzXRfjpxfh5/Lv0xWyuEo/VmvKI2skqNt0yQ9
gzCyWo5u641bG+3IvGiU9LlZfNAh86Mx3G2rBtdGnx8RjYV6Vi+n3yJz0dg/
qCyy/4msiEbhwR5hfixZGQ2fCLdX61aSVdE4oC9cEDWNrI6G7dILLnf6muh+
DIq/mT99wyMyPwYyneX3IwvJiEFc/wmPC6lkLgaJs1decgonK2IwX2/Z+KlL
ycoY+FUXbXGeTFbFoF+/UPfSp2d0PwbjJ818HVVL5sXCs6DWNOpXMj8WHuHf
fr6QSkYsNvLGJy4WP3P8H8A++HY=
         "]]}, {
        Hue[0.37820393249936934`, 0.6, 0.6], 
        Directive[
         PointSize[
          NCache[
           Rational[1, 180], 0.005555555555555556]], 
         AbsoluteThickness[1.6], FontSize -> 18, FontWeight -> "", 
         RGBColor[0, 1, 0]], 
        LineBox[CompressedData["
1:eJw113tUzOkfB/Bxqa3067TlzmpQRJetLOlC79JlW5VUul++MzVTM9OFtLlt
fNvCIrFbJCs7hNxCSNTKqCXrlt1SUTIqFTYqJD+yv/2d/Txzzpw5r/Oe9/n8
9zyfZ6o4yU8yXCAQfPjn+/9f9tEoX9JmVruv/F/1OpXqzLLu/lDpRDHCjH2t
VXp3yFr48n3cmtTMerI+RNeDX7xtfEAejXXrj1ts3tdKHo+hlC2frq58Qp6M
stTsjZMl7WQhjtc5h8XNekqehmNmM+X89U6yMeQL0/LdnbvJM1D9Kmjl/YJn
ZFPYt16OPPL4OXk2FPIlotPaf5HN8TFsIHPtlB6yJc65psvmC1+SrVB49+HU
Wv1XZGscMEq36exjtsGRmtumq8W95DnwKZ1Qkn+N+SuM2KfO6JrWR54Lgxu3
dJ+sZZ6HhppZee/uMNviZm3a3J2T+8nzcfWlQ7hGLLMd+jJSFhwtZraHw2By
79VeZgesSbZMzLV6TXaEOrVCFpbAvAC9dXk63kXMCzFuxd7te1uZneCru+re
csM3ZODg87G3Bt3IPCDrWfM+KJXlzghM4C6eOcRyZ8x3U+6e9gfLXXBSXL7v
5geWu+CL85pZ1cZvKV8En2t5Y2d4kflF0L58S187meWukBuEF6TvZrkrpnbs
Dyi8xHI3bF+aE8s3s9wNM0ocr8z6yHJ3bPetHH960gDl7hj+d/4UI3uywAO1
m6QbNgex3AOLdL4e/nYly79GXZE8f+UOln8Nk5yyZL3jLPdEh+qt5r1qlnui
e3b6zKoWln+DE/GVOi/fsPwbzOxQBIXrvqN8MdZs7rEcM53ML4aeSfE8oR3L
vaBddliZ6cNyL+yptpjjGc1ybxjEGPimrGK5N/YuN/gwahvLffCZvObxmP0s
94H0M62gvDMsX4LplXcVu6pYvgQfzYofj65nuS86e+ssJz4lwxfLHEtzjr1l
//dFmJ6HTo3G4L9W+eJFZ7df6hiyYCmMvF+9KTcmYylWWDZgzxwyvxTBmyf4
fe7C+kux7lOJ/ixf1vdD/Qhrm7YI1vdDxnff2jspWN8PveqX61xWs74fblzi
xr3MZH1/7HM3/LDoR9b3x5nQoCduBazvj4Or7X3eHmV9f9QNOGT5n2f9ABTr
VReJrrB+ADb+PRQnvMn6AYjKOrN4Zz3rB8Cyzj2lpJX1l0EUOP9ARjfrL0OL
YfA4zX7W/yd/MWyz7QfWX4bCkmFdY0a+p34gjnp6Yr8uGYHICEoX3x5N5gOh
7TQ2Ze9ksioQ3sYu7gJj1g+CdEeac/9s1g9Cbd1ATpQ16wfhY5Rht6Ut6wch
Yn95h60j6wdDP2tPwVdg/WBYbfh96l4X1g/GrzN1+4Yzq4LBH5vxfmAu64dg
4dwOky3sPEQIKn98lpybS+ZDEGc1lDNHQlaFYM7l9Qo3W3Z+huLB9cM/F+uw
fih+5qJtiirp/OVDcdI1rWeRnKwKRab3uLOjxrPzOQx7Mm8YPKqh8xxh2GZt
uWDvGjIfhnft4xJNLciqMBjt0uWT2th9EI5So4DskHwywtF2cubRP5eS+XAM
zivfeWMUWRWO5107tsyuYfdLBHZEWJg8yyAjAhVRu4QDzmQ+AqZrI11ch5FV
EdjgKVtYc/UF9SNhPW9FwcoMMiLhJG0sWuhO5iMxlGviP0WHrIrE68mt1tq1
7L6LgkeAs2Qgl4woZH57ZeejMDIfhXurHt69MJ2sisIhoVvR2r/Y/clB98Ro
zWkXyEIO9UPqOUd4MjiIOs7fFXiROQ6+ruerzcaTeQ6v9MSeU5/S/azkcKsx
+WHzWbKKg2fBJOvAdLKaQ2X2XZdtvuw+FyE4LcQxVUgWigCXsPUGfV00X4Tb
VZp7w6rInAhnJWY+3rlkXoTZtesy26VkpQib8nSXTLQnq0R4H6/R2fMfslqE
jRc3HA5tY/uFGLvjs0dFlJGFYnhNVVzoyyJDjB69a+Ix0WROjJsNls9/syPz
YryIOOo8pE9WirHV3WV1RTftMyox0hqaSj+qyGoxgnw77Crz2b4TDcf34aFD
yWRhNFKsSr4v8yIjGq9n3LZ5PoPMReNUp9mnn4aR+WhcXaux7XRLB82PhpFx
6o8LLpJV0RiuVD20zyWro5G1bxcOLycLYvDtVunJtd5kYQx69arGXppNRgwC
Yy9titQiczG4bOTzuayT9jc+BhbbupoafiMrY2C5qlb3SCFZFYP2X0q7678n
q2MwOsXuvEjM9j8JvlStqfrGhSyUwPTJsRXZ08iQIMTk5GyzEWROAt1RJZxR
RxvNl+CRXvNO2TWyUoKea53OWkVklQTegsYR//2BrJag9NKhpAUKskCKQ/v7
Z/zhTRZKMbK/uu6cFRlS7C6cZ9phSOak+CUOrdw72md5KU4UJ5aZNpOVUvzH
7th39lfIKilKQt8N5RaS1VI0ZnoY2P7A9uFYyL+0yzNKIAtjcb2ze7m3Hxmx
uC+r3HLFlszFwuay458pX7D5sdCZWI/4EWx+LMwPlv5x6Jma5v/jqqObvrhH
VseiyaJNev8CWRCHxdEt628VkIVx0D5orf6USUYchrutOpAYT+biIEma2Doh
gMzHoffjggt/O5CVcdA6ku9jZMzmx2GSV+i9Vbpsfhw0KzX/1H/+mObL0K08
mKusIAtlsDe0DyjYToYMe07zmRocmZPh4NYBZaMNmZch+cR5cwNNslIGj7kO
Z889oPeHSoZyG+fq8mKyWoaq3o2DJt+z94kc15oK+14HkoVyoKIjYLo5GXKs
+W5c7dlhZE6O4NGxhgcaH9F8OaLv2zT/VUxWypHT0/U0N5OskqNjdMtgXhhZ
LYdO1KzHb2zIAgUmGW+THdchCxXoGXBILGtrofkKYH/9jYkVZE4BUy3z0Loc
Mq/AJYv5Wup4slKBX1tfXXZyJ6sUcEiwUPQZkdUKJFj9NPLN+2aaHw/TJnmG
ez1ZGI+zP+Q+7TpFRjxqLootGreQuXgcu7lRZCgh8/H4NaQ/62eQlfEYbvt7
ZeJksioe9nrQyRp8SPPjYX5q66b+erIgAVNe/uZzoIQsTECa+aP0vGwyEmDD
bXCpV5C5BPhcEpQFepL5BLTfXKw9ZSZZmYAYhzvSWRpkVQJi33KC1e30PlUn
wL/BSUe7ir1XE9F+v6eiWUkWJsK50NT31QYyEtFzrmHkoigyl4g7qoGJDQvJ
fCJCT+1oKJpCVibCpkW5vuxTE81PxIQHBhEjH5PViahefbRy+xWyIAnnPXr7
/ZRkYRLKQ+d5+aeTkQTX1alG2eImp/8BfHn1JA==
         "]]}, {
        Hue[0.6142719099991583, 0.6, 0.6], 
        Directive[
         PointSize[
          NCache[
           Rational[1, 180], 0.005555555555555556]], 
         AbsoluteThickness[1.6], FontSize -> 18, FontWeight -> "", 
         RGBColor[
          NCache[
           Rational[2, 3], 0.6666666666666666], 
          NCache[
           Rational[2, 3], 0.6666666666666666], 0]], 
        LineBox[CompressedData["
1:eJw913lYTfkfB/BT2bKkYpClLjFlNFPERKX7JkmUNm20nO7tttzurUnSzNDM
kaWhGUJZStyy/5ISjXVyRpQxIlKU5FK2tGLsy8/vmc/31/P09Lye9/30/uOc
7+ecO1oW76PQ5Tju3eff//1lPxmdLm2GV8RT/6pLen5cdWrtuzIpxZjqe/5T
pkEVuQ9sZhZkzFx1g2yIpQkXlmy5WU8eDIVw3aMzp4k8DDdLy7N9E++RR2J7
bO2G1RHNZAmS6n6tyLd8QB6D8+bbvlpz4SF5LOo8k7OM8Jj8JTYe2p8UtuMJ
2RJdPnn6T+60kr/C0m+GjtnTu41shSzLl2nDR7aTv8H4F/rrl4/qINvgSte7
9qIBneSJeJrqW7Gog3kSMs+0Wv3Ad5FtMVbauiq4nHkycn9zWBIl6SZPwYaM
0C9Mvmf+FrWygUH3LzHb4cfaijYLk2fkqbAotL3hLGeeBrldVPmag8z2uM0d
njWtjdkB+RMelOyY8JzsiOI5MQPbopinQ39o+MngPGYnfJxp2M/sFrMUNuPe
a0P7vyADZ193D5jlRBaAa3V82TM1y2cgd0735fQcls9AZeJF/a8rWT4Ty/aq
k7q7WD4TJl2X47uH/UO5M1xTZ92eKSULzlhZ93bSGznLZ0FbfGXTuDSWz0KX
sqGw7gDLXdDgknR42F8sd0FFsfurF49YPhvNtVuPJ/R8SflsZPRNs984msy5
4oXeyUovR5a7Iq1/fMU+P5bPwalnfmt/VrN8DmpU45cdX8lyN+RpTAsGbmO5
G67UZBcM/g/L52Lc2aF77pxg+Vy8ezlcYXOO5fNw+5z55Cl/sHweKsYdypR6
sOvhjvzhvl+HXqXrK7jD8VW4wj6SXW8PpEnXcRp9lntgyuwv7paWsvtpPhxc
Egs8o8nCfKjr3dIM/n8/ekLvVp2kRyPdr4InVK+eFa/OYfevF7hea8oHhZLh
hVyxaoy7Ofu8F5o2h7qfq6XzIHphsr2ZuWUMOx/emGH85VYZR4Y3tu85sHRE
Dp0vwRsPS/Sq9KeRRW94Lf9tdGc9O48+eC95HZ2VQoYPMhXPl1SZkwUfHGzr
LFNfpvMs+iDwzv0k72R2vn2x/O+RZQFjyfCFasGIofKapzTvi4lx6U2Bq8ii
L84Xcq0SOzK3AAP8f5m09yntDyyAqZ9q/bU8srAAqR7+SzcHkcUFkH63t6be
mO0bPxzIdq7LrKJ9BD/0+za/unQtWfBD6e6qYdauZPHz56efaX/ek+0vf1w0
teRfX6D9Bn8oP8idJqaRBX8M+KVUN9ONLPqj18ob5UMGsH0YgDeZThbF1x7R
fABejxnlF7CVLATAd/Xqdr1QshiA5MqWj4XjyFwgkhLiP3h00L5FINbdTTzd
eJwsBKLywGKZbypZDETXmRZVgQfbz0HwD8rWNJmw+SDYNWn0Hz2kfS4EQa6r
+afsGFkMwq5/NJ38SrbvF4KrsD1T6UPGQqgbH/t1jGHzC8EXfNF69XkLzS/E
jcrG2qgLZG4R+mxavPvIVjI+O3pb74NKsrAIhw3c7ro5sflF6J+z8esMYzYf
jPeFm0y+f0TPIwQjYe6+tg9nyEIwYl/tMzTdTBaDccXOz6A2hj2/QtB49Fa6
2Qw2H4IVpQvnvR3G5kNgXHt8vKz7Ps2HIKFj9qgFl8hcKOLyj06u2k1GKMS6
1qxLKWQhFG2Xhqa4BbL5UBxbVuzgasvmwyCxyrD704DNhyGol1nrsVZ63gph
KLm7+q5ZJVkMQ39pe+mn3ex5zONkQ8VInxVkCY+F1yU3BoeRwePyG51DLtPJ
PA+b7VdW3h/B/j8PA+NStydvtf9aw6OqZfTbgAayyKP3TvtdVqfIWh6n7cO8
FNlkLhzHdhyZyC0jS8JhW5Sf+G4RGeGwblnl4zedzIfjwnHzIf3NyEI4jnaE
GZnqsP5wfLlZ4zyo8i71hyO27nJo9q9kbTiMVdaBV3zInAx+VwdZHDIhS2RQ
Ll9Ta3OP3l8gg2v76Z+DDpJ5GZKepviaLyYLMlg079yQ7kDWyLDt4eKVG3qS
RRmCh85fb1V9h/plSLHuY8bnkDk53B6vOmoRRZbI8VZnxi3Blgw5zh1ptojh
yLwcddIbc5uqGqlfjmX5NS/v5JA1cnzzcHuHQkkW5Xg+OVlnyTSyVg6Zz+u+
vfTJXATcI9Y/M6m/Tf0RmHtvWkHhQTIi8GTFVNuzP5L5CAQZ/77Z3Z0sROA7
PUHra0rWfPbO03Y1XQ3UH4F+f+z882I5WRsB6dOviidtJXMKZN9qdRoYS5Yo
0E+npCRYSoYCvZJCg0wGk3kFigt2rHV+Qu+bggKf5hTm15eRNQpMuWDVvyGT
LCow6F7jFOdYslYBbW381kEz2ftqJGDtV+xmQpZE4rHTL71bum5RfyQ+mPAT
7l0k85EoMgo/Is0jC5FYu23gtx9/IGsisW7N+eARvmQxEg1FqVezrMjaSCSJ
VU6qXmQuCkU+qeG52pvUH4X6SUUvLE6TEYX9lfGn+24h81Ho2FT506wEshCF
Ied+GnDDnayJAnf+k8MJS7IYheO3p7R09iBro1C1T/Xgh3t11B8N4w02Y/3K
yJJoGEls1gk5ZETjpJ1pr3ffk/loaPtlpZf7k4VoRL9/Y1w/mayJhquVbLv9
ILIYjZr6ZMmj7lrqj8bIBP7wnWoyFwNP790eo4rJkhi8lxoN2LuBjBjMWHXo
U2I8mY/BrT0bHdd6koUYhJRrm5qtyZoYWGTs77nSkCzGYPj1v2sU3fR9RRsD
y5SX8enX2fcXJZ77/tzj+VGyRAndgUFnc7LIUGJo74/XViWTeSX8Q0ISCoPI
ghKpuRdrBzuSNUqsvnnP/pQpWVSiccK6uzt0WL8SjpXVPc+01FB/LHLn3X82
5CJZEgtl3uuOQwVkxMLMep5LygYyH4u+Sz45pyWShVjY6g13vBRA1sQi+3b8
ChdHshiLa8O3KV9LyNpYbO/T5HW/J+tXYd9S2wzdp9epXwXDJPO0wGoyPtv/
wpbmUjKvQp5O8ZjdOWRBBZ3M9owtK8gaFdJdO93+iCKLKvTYt+LEkPlkrQoh
3J9u+ZPJnBofxhuow0awfjW8k/UyPXRZvxof38VMUj25Rv1qTOtjXXaqmiyo
Mag5qGjqCbJGjQmijvBgF1lUw7DT+ZCYRtaqYedsX/JXPJmLw6iSbiMukCyJ
Q4pFuIccZMRh+a/842eWrD8Oy3Q10YeNWH8cPnrs8st6W039cXBYvHfq/may
GAerZSd2NF8ma+NgnJRlMPd3MhcPo4wDIxt2kSXxSInvGbB5LRnxyM0P80xK
rJb+F3m39MA=
         "]]}, {
        Hue[0.8503398874989481, 0.6, 0.6], 
        Directive[
         PointSize[
          NCache[
           Rational[1, 180], 0.005555555555555556]], 
         AbsoluteThickness[1.6], FontSize -> 18, FontWeight -> "", 
         RGBColor[1, 0.5, 0]], 
        LineBox[CompressedData["
1:eJw11ws0lHkfB/DpXiqpFLlOuqxDF+2wKeIbUiRyC2PwuIy5YEibLTb71Fa6
Wd020tZqU21pS7VdRc9bhC2FQiVMZN1aWSokvW/v6ffMOXPmfM7vfM93zvP/
/595ZnpYrJd0qEAgGPj8/v8n/3KxmXizL7X+5hd12SfnBz69M1BgT2Mkm4XV
KzTLyKPx9o8UB82tT8ha8PCUaljVPCNrY3etfLTXkXqyLr4t3B/TEP+SbIDe
GcNfNYU3kYVg7G2/vv9VM9kEWjX552IL/ybPhMLj1NpLdq3k2YjcKBn3R2Yb
2RQPqzpzamrbyWZYfsGhYfaI1+Q5aG9d0mMy7R/yPJyKVyZ+mNZJtoDWpSWG
+8a8IS9AStCblN1tvL8GV3V017mgLrIISYbGNYYcb0uYXLAxPG3wL9kKJww3
dxeu4/0NtnjEWDUX8V6Ine+1Hsgnd5Otsefi1FEnJbwXYfZf5rmvjvNejB3H
9AvlTbxt0HFnTLl8eg/ZFvqFsbWTJLyXoGdbQu6uA7zt4CkeP7u1mLc9tFPt
zov6eQNFeev2hHz19otZYNZ1j9pFXmTBUkgq0jvcNvLzpQhq3rx/9xF+7oCx
mx/rWlzl5w6YvqE2tzSfnzvi1XGZ808F9P1ZR+jsSE682c9fDyeYi0NG3Y8j
s06o9p57KFTAz5dhm6jcRXaMrje7DAV1S0tXOPPX3xnGp/Tb+ttpvVhnfJvx
uqTeh1+/5chbXr/LuITWm12OZ7oFQdaO/PqvwBkzlc2YItof7AoITEPGX3Hj
94sLTJec3ZX6jPYT64ICQ5njyCh+f7kiLs2lJ0fAz11R9cO+H4wyO2i+Enq/
lV4Yt5DMrgQXX6e5oIbfr24QzZyc4ZFIZt2wcPP1HpGQn6/C7LnQzy2h/c6u
gmWFjcuRdfz+d4fBu9bpFUJ+7o6+hL0jF5Tz58UD7Te4nUc3k1kP3Po0dnDA
kp+vxq83yidZtrd8MVbj3ZuWtPnHyexqOI+coPE8gMytRqcqM1eoTRZ44vHs
HYbdj+i8whNRN+Lm2qWSWU84F8yse7eSzHnCrGDInLHj+PPthTU11kPXltH5
hxfs0iP19PeSWS90VPb9M+hN5ryge+j9Cc1p/P3CGyEd5UMcG15R3htJLt1B
+06RWW+knHh4oEtF5ryxeAz6/azJAh+EdwzzvT2Uz/vgcZmo2ugh3Z9YH9QU
HB4Xm0nmfDAxtejl7zL+/uWLQ6n39xdZkfHZIw6fLRjO533RJSj7mPqkkfK+
0Lg48vjck2TBGrxnfulMTyBjDS7fuLCheAWZXYOkxJ81runz+TX4bdiO7NA3
/P3UD5lGRzfcuUuGH0q8+1qeZJBZPwjbROxBFZnzQ7HHQN9HJz7vDwOmcoGG
AZ/3R5PTCIvrPWrK+6NImW8w7AGZ88e4udaOLdlkQQD8PA0mhCaTEYCXuR0a
Mf58PgDc5Z/qR4n4fAAKN/WumqfJ58X4sehK7M3HDZQX4/KjD6Yz9pBZMe6x
s9r2LiNzYnRflwg+/Zf/fQnE/OSUjog8MgJRr1Z6cd+R2UAU9zaOGGtF5gJR
NMTqk31PHeUliG3ZECC+RIYEwzfpin3jyawEGmPCpXNEZE6CKxdFQ2vfvqB8
EKbuP1MjuUZGEIJWd+X8kUhmP89n6YaX2pG5IOSJPw7mDOPzwbANWXjYs7SW
8sG4uXdG9NU0MhuM/UNbi6vXkLlguG3ZO/WCEVkQgkJLi+c2Lc8pHwLFXM1z
G3PJbAgcVLU20kQyF4ILJf+6DziRBQwmTz9y21qLLGSgPsZ8r/eCfs/BYLQk
NOXo72SGwdY5ue8K1pNZBrOMr3cmOZKzGOyTnM6pmEjmGHROVCfkq59+sZrB
NZ3YHNtcsiAUB8fu+NONJQtD4Z4+cnzHajJCkZj91m6KCZkJxU77KU0lPTXU
H4rzXeuyht0jZ4Ui3qfP/G4GmQtFJze4fEQ0WR0Ks5LOu8X2ZEEYBuWvkkZr
k4Vh8Cta4V/UWk39Ydgo2rTqYz6ZCcPY7T8G5hwgs2G4FXE2tVxBzgpDwUHb
DwqQuTDM0hLdWa9DVodhTFmbVndnFfWHo1CnRr/uHlkYjkcRy0ysfiUjHA3J
E2L6viMz4TD6EOw+y5PMhiOvMnr6TTNyVjhmmTi5XhlO5sIR+WS71ZQGel5T
hyPGxdL/6Q3++S0C7Q/Xzh88SBZGYJ/aB1viyIjAYYMLOpFuZCYC52prXU6b
ktkI5EnS4p1GkLMiYLb+tKVt42Pqj4Dd1cFFqbfJ6gic/LBY9M1RskAKQ/dz
NVZJZKEUvSbTmncFkCFFXkmmsaU1mZHihe56TwsdMivF+VVdrsnvK6lfitx+
UaNBNZmTYrH2jB6Nq2S1FHqTFoUsP0QWRKJIIB9fkUAWRqIls7ftlB8Zkehf
Jf272JrMRMLLdFn/13pkNhK3T88wahmooP5IJITKfZvqyFwkhEmLsmdzZHUk
Fr0J0c79jSyQofPgnD+Tt5GFMoibgw7tk5Mh+/w8NbKyZSWZkcF9wbdb2Plk
VgZzPd1i8WS+X4Zkteru+t5y6peh/l3bsfJaslqGk67Ptio5skCO4F99sx1O
koVypMjMLfx3kSHHxMX3gs/Gkhk5KksNlNa+ZFaOxrCjaUNsyFlyfNOqpzVi
Ot8vh3jVzfkOo/h+OVZO+k9UXO0j6lcgrX/p8we/k4UKbDzs75yRQIYCu91/
8KxwIjMKSDpMTyRMJrMK/NWW1bq98SH1KyCQvn4iuETmFNhUnSNs2kxWK7Az
bXDnHC+yQImGduZJrQlZqISORWbJmx76vwMl1s9Mt5QVkRklch18OpBOZpU4
kX6nMElBzlLiqs35o1NtyZwSA7KTfloTyGolPhqpn8oaH1B/FEYqTMcZXCUL
o5BtcFdtvouMKIgtAlwPBZOZKBgdeAmxiMxGQXvbbi5hNDkrCmvjzpS2192n
/ihU2/zCXLlMVkchX/t2atVOsiAa35/3DnJlyMJojO5WNUxaSEY0yvT//mqe
JpmJxpBltu5Hmv+i/mjM890bE5BPzoqGJGB3tuxnMheNd0s8phTFkNXReN0q
bY5zJgtiEHYpd4nSmCyMAbvQ3zW3r5T6Y7A95dZih0oyE4PkU9KlxufI7GdL
3x5w3k7OioHbnslR1xgyFwMtH8XQtTZkdQwq5u/MiJ9KFqjw/ctmVd6/JdSv
wsDTu6WuZWSosO2FeZfxGTKjwpjeOvPF28isCp9ynEozQslZKgSq5Do2dmRO
hbSAJplQn6xWwc2sSnNFXzH1x2JJQk3YxSqyMBbZwu5bgZfJiMUhjb0bnPcV
2/8P5d3ncQ==
         "]]}, {
        Hue[0.08640786499873876, 0.6, 0.6], 
        Directive[
         PointSize[
          NCache[
           Rational[1, 180], 0.005555555555555556]], 
         AbsoluteThickness[1.6], FontSize -> 18, FontWeight -> "", 
         RGBColor[1, 0, 0]], 
        LineBox[CompressedData["
1:eJw11gs0lHkfB/CHtJWlFCJdjLLFbBcluspXrhG5JZeMYcy4z7SLtlTr6Wa7
7Cbe7abURFQbClGy8RRdRDd3ttaUUlFSrTap9n3fs79nzpkz53N+53u+M//n
P//nMQlTeEvVGYYZ/N/7/5/8y2e7V9pOCVP+r/ps/xo2tub0YIUtjdHu9Kp8
1sjb5OFIt1M2X9/aSNbBXpvYmvzmNrIetK4NXxOf8SfZEMaBb+Tzvn9EnoAL
PQU7/grrJAsg3hNaunXqU/JkPNLXOv771S6yKYyZTo1Ni5+TpyKzJGpK+4EX
ZDO0DnqUOLV2k4VwHHfE6Rzzkjwd+TPMtfbrviLPhINO8Qkj3V6yBSof110Z
rfaaPBuizblemh2850B/y/UC4ao+siXyb07J0bjIey6qb0ydxI55Q7ZCh+SZ
5TMZb2usV6wY5lvCex5i3b/qSf3Mez7mWJS/KV3ylrwA5fvkH54m8l4Ie/vJ
7xz28V4E7eKW7Z8/8f2LsTC7cVvhZN42+HJ2naByMv/9l2B84IGV1vP532uL
4uDZxiPk/HoAD7V0vS6W0XqxQGJb2ZMUfX797HDgmKX3i009NLfDp3O2L5L7
+PVeinNJ5oWHY8jsUhjtiNnx+RV/fewxyE7WKFxLZu1xQu/G7X4Nfu6Aa0If
k9kH6fqyDvhhsmrik1n89XbE2rQN+jm1z2juiJxJaXVGMWTGCXofDTUGtPm5
E8x2N3Z9Lub3jzM83O3G9q0ms84QjfISZg7n5y5QLZ+1vbWU9h/rgpP6SmlS
BL8fl+HcnPNmIUb8fBkqta+dld19QnNXdGkdfByfQmZdscUjwznWlp+7YXbk
8fx5H2m/s27omlLUWVnK7//luNo/bmNfAj9fju43lQdL5/JzdxRVaFQy7x/T
3B131qoKKy6SGQ/UXrLwerSRn3ugOSF4U+BSfr4C+pezv0wYwc9XIG/fWsWE
+/z/0RO6HT+au2eQ4YmvFa1zT4STWU+kVyxcYGBB5jzRrFmz5sgnFeW9cL3Q
84jwFhleSE659uHiQTLrBcOFDVa2kWTOCykjQ+NK5vN5byya1D1eT5PPeyNv
k4nlqYsdlPfGHPOCaQ9FZM4bwU0Noy59RWZ8IGppT5pzjs4b+CBrIGnrwiAy
64OSbOGN68PInA+eV0wV1ZU8pLwvZD6CRkjJ8EWIabKJ0Vgy64v/pApzPG4+
oLwvOvNqJzVtIDMrsWPqptMnLMhYiW9S/yw93/UH5VfCeMIWzc+ZZG4l7HPz
ShL9yIwfEgvFugY6ZPih/nN+ddutdsr74cJd2/zSFDLnh5NFpn259mRmFVRq
tS+z1chYher+GYtPcnQes6vwUTSr4DeWzK2C9T4j51N2/Hntj8bv3W0yhpDh
DwNW4++k662U94dJsfNwx11kzh+zZf0W7zzITABc/V8EsnpkBGAGZ3PwWXsL
5QOgpjxhYppF5gKgVdziOzuazASiQT6xWNOSjEDsKnrUceZTM+UDofaH+JjO
DTIXiCKt8Ka56WQmCCmHtbfpicgIglHq+VtnhHw+CDLfO0/e/91E+SC8r3xq
9vYamVmN1l+PDsv4lYzV0Kuv1uyRkNnV2DY2ovGRJZ9fDa11gxM3aPD5YLRY
7blQ3ET3QwTD7cJAyo6TZDYYSb7Tfnq/nswFY32s/42Py/n7pwgX/X6IThfw
eRHiqxS5l/5qoLwId6btqVpTQ+ZEONb0dHzRUTITgrbIy0YbE8gIwXprtcV1
rnw+BBmK8q+VJnw+BCHn0r7p/1BPeTGOlDjPrblHFogRPeD0ZtxpMsQwHRCa
Pt1MFoth8MoryyyIzIqRdOk7j8dzyUox9vdaGOqMInNi1KVVDZ59cf9fq8TQ
y92txlWTmVB4Tr1ss0RJFoQiPnjoPbONZISiTWHVucmfLA4F3r7OW2RFZkNR
HRsQJx5DVobC51StvPv1PeoPhdbp3UNbb5NVoVDM25I6LY/MhEHx8H18yy6y
IAxjFrtP6YoiIwzvjleP9V5GFofhaM2Ce+PMyWwY/H7rbls0gqwMQ8LOdT/H
Ndyl/jDYndUIGbOPrApDSkOaQrKKzEggNLcdLTIiCyQwZW7n/PPwDvVLoBhc
kOmYRRZLcEQqSZwRQWYluLD9VNn56WSlBJEte9Xb3tLzGidB3/DE/gNlZJUE
GblCh9cs/zwXjln+RXkPXMiCcFgeev4heDQZ4dBunP9lTXsd9YdDdss7U/cE
mQ1H1dzHV+zlZGU4nLa7hP0zn8yFo/qSf7KDBlkVjjOz9E1H36ulfimCViqk
kiNkgRSRLiPCFkSRIUXjzAG7NGuyWIohnnusozTIrBSGLQZJlfW3qF8Khzn5
K9KPkzkpWr78ra5aQ1ZJMXHdP89yQWZkeO7fH/hUhyyQoeIbDe7QoxrqlyGr
ftLWq0VksQxPyu4biLaRWRlyWvUGov3IShkOOBmffmZG5mSI61hUWD94k/pl
WKB77LjwLpmJQG+TzejeLLIgAmXZOZnjfyAjAm7pTd2FbmRxBO7JDLPPCshs
BNRPdazVfX+D+iNQnHNswoNaMhcB07g8z+FZZFUEdp0waNq/jsxEIsEx9buU
FWRBJLwtbN41TSUjEinpJ6dv+3Kd+iMRMC69P7WZzEZiQ3eH8EMBWRmJQtHa
gvKfyFwk5GsFEW1isioSJUPj4bmQzERhwt5CobEeWRCFUfeLjRx7r1F/FKJ6
akdcuUkWR+Hyovz+tGwyG4VFN31UpT+SlVGA28u7MwPJXBQ2N/x+54MVWRUF
w37tHt0xZCYaeTv15iX3VlN/NF4M/HFzQS0Z0UjVnn1p6SmyOBqqJb+YHdpO
ZqNh+Yu61WIJWRkNzbppGt/akbloTIkZWhFuTFZFo+u8+p7nn6uoPwYJyQ1Z
JQ/IghhYeMhm1paTEYNkVb3U7DBZHIP3wmWb65LIbAzGlzG/lwaSlTHojDfz
7VpI5mKQXdu8K3A8WRWDOUs/Zo/5dJX6YwEf1y7th2RBLIzL5h92qyAjFvM1
O0fWHiOLY9FVoLF392YyG4tt018ofpaQlbEorRKp33Ykc7HICTmdudyMrIqF
c3NihubXfH8cvk+47fNV7xXqj0Nz84hptvfJiIOfVk38+fNkcRzamMeHpQfJ
bBxezgwY4r2RrIzD7X0rddaLyVwc1N7pf9vuQFbFwdGm63KCOZmRw0Gsb+Uy
ku+XQ27d88XnHUf9chhyR3cfaCWL5Qjdv9x9TAWZlaPg4KsLVdlkpRyb693t
zuwkc3LUHxoSelNBVsmh3inba+RHZhTortnhenwxWaCA84pvtVZP4fsVsHUp
83HV5Gz/CwGW4OA=
         "]]}, {
        Hue[0.3224758424985268, 0.6, 0.6], 
        Directive[
         PointSize[
          NCache[
           Rational[1, 180], 0.005555555555555556]], 
         AbsoluteThickness[1.6], FontSize -> 18, FontWeight -> "", 
         RGBColor[1, 0, 1]], 
        LineBox[CompressedData["
1:eJw1zQk81Pkfx/EpomPbFClyRakc2dhKtXiL3MLInWMuY4wZKpVsubJCFuVO
JP4qV47+KC3ZDlQbm9pSUbQdrOwq20Ht9t//Pn6feTzmMY/X4zPv73MpN5wt
mM5isT7+8/3/778fhGPd9bmRKi0fLf5trXBYmr84knGeaVY4/pyZVze9melB
KTJlPDp3NjLdLkVhtPGtJ+eYLpGCm6Bxwb6B6Tgpyu2exdfVMR0kxQKunoZS
LdOQokxxZ2JkDflStOUpV92uIl+KrgCnZP1K8iXwddRakHCGfAnOjewx/+UU
+RIEl86RWV5OvgQrhsM9dpSRL0F00Gz9lpPkS7BRXnnf5xPkS3DJ6eTXlsXk
S5C1+nt27HHywyBySOu8cIz8MLiNLk0ezyc/DBMKJ5N18sgPw9EI/VZ2Dvlh
uB5epxKTRX4YGhe/OlJ+hPww7JYPVrmeQX4Yml0jyoa/J1+M1RxdHdk08sVo
+EV8eEkq+WL0Oo52r04mX4wqvYWDZknki9HE06i3SyRfjBD9zyYuCeSLYVSx
w9ctjnwxnhWPL3SJIT8Uf8s1edntJz8U1youKJhFkx+K7DO1awyjyA9F+me5
qsV7yA/F5KeXYZ93kR8KrbPGwqEd5IdCYHkgpS2c/H/u/guu5ErIF0FZ/Mf0
UDH5IvTev7zeVES+CO+3/OYyTUi+CO3/jdhwjU++CPEFXzw9yCVfhPJR9fVm
QeSLcE67evlrf/JFkNPlHzvhR34I8g1z4+18yA/BviyTzlFP8kMgzPnJM2Ub
+SGYJZe+ZCmb/BBsGjNnnXMhPwQ9yuZ/mDuTHwKbjNjeqw7kh6BrbmqWtR35
QnQ6RC5p20K+EMWbn7LXWJEvxEHedO1ikC+EwqnUCFlz8oVIzmhczt9EvhBc
dYuVrabkCzGSzwmYt458ITzYvTW+JuQHI3pz28fir8gPxuKjHQb9huQH4+cZ
fy1boE9+MJ47D3ZiJfnBOG3q/UG4nPxgCDvq8w9pk//PexqFqSc0yQ/GCo5m
ba0a+QLE+Je+aFYhX4A4tX6F88rkC7Db+e4XdYrkC+CcOnD+hAL5AsjvznyT
NJd8ARKqO3IFs8kX4G1uTvwmefIFOMCyT58pSz4femn+eT+xyOej5G30nkN/
TTE+H7FLpbIbppiO46NpSltl6B3TQXwUqhYfjp1gGnx0bXi3RmmcaS0+4oXO
Q8WvmGbxYTrjhkRzhOlBHj4dzKjMec50Ow8KQ02iaU/J50Hvic1+7mPyecic
1G84/5B8HnS+/OqhzH3yeXC++PpHqzvk81AgfbQ2qod8Hga0VKedvEk+F9N/
yBpr7SSfi40rBq50XyGfC8lbI8c7l8jnQqYh0P7mRfK56OzsTmhqJp8L17+4
LdnnyOciMWFfvaCWfC5epzxcsaqKfA70RdWPHp8in4PYjcEpSaXkcyCe+nFU
s5h8Du6onr1YWUA+B3Hfmdfp5pDPQbZ8UUxWJvkcRGlMPhg/TD4HUs29u8wP
kR+Ew/UaU98mkB+EpUe7VCsOkB8EpcI5cdeiyA9CybRVvT/vIj8IrlffN92Q
kh+EPrOe2w0i8oOg0RtxJZlPfhDUKsdXOQWSF4jGnUUln3zo/UA8nP/yUsE2
ei8QKdbW6joutA9ExaJFjvn2tA9ApUFm3wcr2gdgcUumm7U57QOwd/1h82hT
2gcgvJS77Jgx7f1R5GCXWGZAe38Mzst/lKNLe39o/91QFqFFe3/cMepzM1Gl
/XbsfvLRc0CR9ttRln5cUzqX9ttRsCJX8bkc7bej6NObHEsW7f1QkdQie3By
ktn74d7l1vNn3jANPzyaw5nRMMo0yw8vHXimxc+YbveFgXdpQdgA7X1RxOkP
VbtHe1+k6ElfVnfT3hcP/5xrrd5Jex+EDiacDbtEex/opHo7H2umvQ8i69It
ymtp74O0Yuvjaadp743SJUE7XU7Q3ht7co26XuXS3huWkC/kpdPeG91X+x43
fEd7L2jaXjvwYD/tvVBnVeF1bxftvWD95qTlmVDaeyH2wuEZWzm098QC832c
Di/ae8IyXVteYSvtPdE/6Fi4ypr2njjmrtM4fyPtPRA9K2egw4j2Hrj1KTvd
djntPTBww9/4qCrtPVBVW6ZdPo/228DqazkdI0v7bTiiXvdebfIDs9+GvYbu
a2PGmGZtg7LMmvCSIabb3TGVcqA4/hem49wxU3O0XPM67d2BNKlr1A+0d8fC
j2MuKbW0Z8Nk3YNNrqW0Z8NTUpFxI5v2bDgetKl4m0R7NhIvuXR2R9HeDZ3J
W+TdQ2nvBlHOEV6sH+3dUNUaWu/qRHs3/MfzSPGVb2jvins1g2fvGtDeFYov
6jfEqdHeFW8XfiG8PIf2rtixpMggb+o9838XJGrucZgaZprlgvtmSbYv79F9
K54Z3JL4XKX7VsSoWHQ41tPdGfP02EoXiujujERbw9uFKXR3wq4+qe7vkXR3
gufs+OGKQLo7Qml+RGaXPd0dcUe4dq2VCd0dYJslSlygRncHHNdxalktS3d7
GDfOK8gYfcfc7dEu9Ag06GU6zg4qFe2tH5vpbof8tSk3J47T3RZ5V8cmZ8XT
3RbNwwI5Ez7dbVCpIxnl2tDdBsqvL/akraD7Fhw80DpRKk/3LRhrnFWU++It
c7fGodVln72uMs2yxp27Z5fdK6G7FXRNXbv//pbuVihQt/Nu86D7ZpjV/pr9
2ZDum/FEcr68SpbulriZntVT8eBP5m6J/tERuyfVTMcBM+zeTzOKoTvwyjNP
sM+Z2gK3OM3zj6tSm8N4ZHbSjucTTJuhZo208+ca6m+gekrpXdou6k0YX2h1
N3Id9UY49T/dyH73hukNSE2qiRppoDbFyspp+R/E1Ovx/Jv8pHVLqddh38rN
Kuze10yvRUlS3LPxGOqvYbxfdahGl9oEpzvO3l50fZxpY2zWivOrFVCvwcQS
bsL1938w/RV8ohXd9ZSpV2PZcHP1l8t/Z9oAPYW2Lj3aY0zrYXFpb1TS3FdM
r0S1js2IzK+/Ma0LjaO/y7eVjDC9DHIWhh6XrIaZ1kZN9q2ZGV0vmNZCv7qR
h6L+c6bVEJt3w1gc/CvTi3FC3q/9h8ghppXwyuLJl8NFj5lWwP09Zev7+h4w
PRM7mzT2TiTeZZoF2UMWT1fOu8X0uMUFmdvNSp/a6M5qN5EGWH5QbfkfhWj9
lA==
         "]]}, {
        Hue[0.5585438199983166, 0.6, 0.6], 
        Directive[
         PointSize[
          NCache[
           Rational[1, 180], 0.005555555555555556]], 
         AbsoluteThickness[1.6], FontSize -> 18, FontWeight -> "", 
         RGBColor[0, 0, 1]], 
        LineBox[CompressedData["
1:eJw113lczfkex/GfFAohmdLmJC2ytKDQ9m5PiRZaVadT59RpnajGOh0hLQyG
UZE6qlHdmUZxr8o2x7jMaMQMstwJp5UoNYqK0p079/P1ePTweD4+vR7v/zrf
oy9I9hMqcBz38a+f//3/9z8kYz3W/7j4rtzhb/OS8fPkcg27DjKXjJLMbdnb
RsjyJLgsya9oU239v2VJuLvozPRtC8jSJLxvcAmwW02WJEHmpsUz9yHzkzDq
2jPNT0RGEtKvnL9WtpPMS8Lm/PNdhkfJXBJ2Xz9k/KSKLE/EwaXCZVdlbD8R
J4raLjc/YvuJKEoSbOf1sf1EdEQoGZVMaqP9ROi53dnlp0dGIu63XnW2sSLz
ElH46zu7kHVkLhHf5jVZ1YjI8gRM6B0dtcsgyxLgW1gfpVhAlibg7IyHToq1
ZEkCGqf0p9s3sv0EfAo+0Hq+ne0noCfBWSwcY/sJsOR3j/hrtNN+AtK66/dK
LMjyeGydIeF6vMiyeJQ9viPOF5Gl8ZBPNrm+ZzdZEo/2ScvnnCsi8+PxXPd9
kkE9GfFomqvY9fg+mRcPlf2y4/f72H48tlTkl6tP66D9OGh6O6w+ZUKWxWHG
LyM5Sa5kaRyqNVqacgRkSRyUjmp49GeQ+XEodXR3LjtFRhyaedfUyi+ReXG4
mP9abfAJmYvDzxH5VceG2b4YUrNwt/0anbQvRuW2SVFNVmSpGOsKe/bEBpAl
YhjfTVkZkk7mi5GenqJdfpwMMdo7L993ryPzxPi0tVjd/TGZE2OmZ3Rx2QhZ
Hotk8wH7CO0u2o+FxxnBvR12ZGksvnMpdf4YQZbEouTEwoPPM8n8WChYnG8w
PUNGLFLOTOx8dovMi8Wutiu2n3rJXCxObXedkKf2gvZjMG13TdZ+a7IsBnPU
G1e830SWxkBqanzwSSZZEoMTzuvnL68i82PQ3fihdMpvZMTA01b8MHiIzIsB
3+33YtN5L2k/BiOpvR92uZPlItRZVk4O/JwsE+GA96sJDYVkqQjr9x/yqLhO
lohw23JfuOEbMl8E5xCNXqu53bQvwun9KTefu5B5Isx8E/TSIIXMidAqMcqY
XEyWCzEuntL91a9kmRCNYUcbro6QpUIo51ZfOWnyivaFCFnzbNw0iMwXom/7
jKaUbDKECAy625DWQOYJoTt5QaXtazInRGyP4p3buq9pPxprFh65vNiXLIvG
dxV6sVH7yNJo1Aw7Wmy9SJZEo0Xv3ZvN/WR+NEZ3qnwINe6h/WhoNuuvto0g
86KxYyBiuW4BmYvGiUdWOsr3yPIo2BQXdalM76X9KOQqLOAvXUOWRuEF9rhJ
ssiSKKzUsxap3iDzozBrqtaVF4pvaD8KNe1jpTpuZF4ULj85NXI1m8xFIfPk
SWHbbbJcgO4VdV8XqfXRvgCHczSzlELIUgGaFwoVVpaRJX/ZvkDB7w2ZL4D/
bsOqi7r9tC/AjkUeRtGuZJ4ANePKMTZJZE6AjgLrC8EFZHkkRl08s1quk2WR
2GKCjK5+sjQS9i/evZbO+5P2IzHx7OB5Ox8yPxLXRFNNP2SSEQnzvDoTg3oy
LxINVj4+2v1kLhLfT7Toi170lvb5WJpcW3Qujizj46TGdTWls2QpH2/Cb6p1
jZAlfAw0L/2jx3uA9vm4fq62wLSGDD6GeuzHHywZpH0+XpX4fOD5faB9PkpO
h09R9ibLIhBy7OnwU3eyJAK8H+aLSpzIiID1zowXa+1YH4GBp0azuqxZH46A
GzNT4yxZH4726pZTTxazPhxrG85pLjNmfThO8Q3i0/VZHwbVCiXNMm3Wh2HW
Jf/i+jmsD8MX/UrbLsxgfRgSxl7rFSmzfhNKBXsVxBNZvwnZnb8f0RkboX4T
siaYWV14T+Y24f2yeRtW9JNloQhV1PMq7CZLQhFWGZ/W2sb6ULjrPzKe3sL6
UMz9YV+tdjPrQ9AfVxc67Q7rQ8AbzBY/u8n6EMyW12oc+ZH1IYiROxQZ1LM+
GNaB64y+qWF9MOaYXnzaUcn6YMQU/N426zTrg9HwcNxbu5D1QViwONWMO8L6
IKz1/PdXP2azPgifvs6JC5KwPgjWI8N1t75gfSBUDdMEasmsD0TxDi0vCxHr
A3Gp3MXDMIz1gXjIm27Y68/6ADRs/Um635P1AdDNDkwaAOsDUB3cuMzMmvUB
GOIyc1YtYf1GbLlXOjLTgPUbkeAdNH5ek/UbkTU2e5K+Kus3Ym+uLDZgIus3
wEjn5ed+w8PUb4CKUdPG2b1kbED2yVSb/FYytwFZaVKLlmayzB8/bWqwlN9i
vT9KzM/MP32F9f7IUzrcpFPLen88/uxIl0856/3wvaL3JJt81vvB6vDnVY9z
WO8Ho2efmRnvZL0fkjXVHhkksd4XOepzZL9GsN4XI+JLndq+rPdFrWGi3iwn
1vuia1xrbqUl633w8ru7IU/ns94HDplqttVqrPdBZLRG12wF1vtA0btu/fQ/
h+j316Mva/Hqb56TufU4MHZgSUUTu6/DlszRVPtL7L4Od1Yd1gqoZHdvVEj/
aHt5jN29ceqWnsefEnZfi3fbp6WJE9h9Lcx+0XXwCmR3L9gcjOEddmR3L4Q+
6DC3WMTunlAuN55nrM7unjjWH2ESN/qe7msQlnhmxtt2MrcGD2vT1S80srsH
yvIcX35fw+4eCAkdK739Dbu7w6v3+AWV7ezujkwf/dbQMHZ3g+23xbr/dGB3
N8wpsTo6SZ/dXdEcU5XpOoHdXXFu300Lgfwd3V1gvariwdqrZM4FoasFqYMn
2N0ZA0fa77mls7szLJZneZn7sLsTYgvHzp40YXcn3BRN1d88Tn/fJY4Q1sW0
nXhA5hwxprpw4ccKdge+OP6f9rRt7A74d3vueO3B7IDKeW9zV33GbI99doWH
VrfS5wlnB+N/VefeqGK2xXBheEF1MrMNIsyc069ZMq+GwZZHQ41v6fOKW4U3
Fw4Kv2KfZ9xKDIXs++lWLLM1Mux0B5fpMVthUk32jR132eflCow7rZS57WRe
ji8VVv5mtoB5GQxzM6pu3GSf75bgFFLk2VHMFjBW2exxf4DeC5w5ym95q+Sy
9wa3FKelWgHX9dn7ZDHS3XLPPppH7xvOFCF5UtVWFfZ+MkFA3j9af5Cz95wR
XEcPmdex9yS3AOdmy6cqOrH37nzcl/UZ6/zM3t88bP/FVKdzIfs+oAORg6bp
LiH7fqQJjQlfFiinsu+r6mhQ6+h8VfSMPBOpLae9Vjx+Qp6CUUstx8K9D8gc
PPTWeD1VbSL3O+iMDdUPfrzK7pyH6sMtqZ2Si/8FiHfwKw==
         "]]}, {
        Hue[0.7946117974981064, 0.6, 0.6], 
        Directive[
         PointSize[
          NCache[
           Rational[1, 180], 0.005555555555555556]], 
         AbsoluteThickness[1.6], FontSize -> 18, FontWeight -> "", 
         RGBColor[0, 1, 1]], 
        LineBox[CompressedData["
1:eJw113lczPkfB/AvbZFKjlwtGkeFLaKLRK/SIZTuy1QzzdltkdpFfV27rQ5H
rijGhmxW2iKyjtFuuVLIamVj/OiQo9ylWr/97e/9mcdjHvN4Pl6P17z+mu/n
MxOiEv1k/TmO6/nn/b/Pf19IRAo3LNlR9pfTvxYkwkMy9n1JOplLRFDRrSmx
P5M1CdAdafos9hZZnYD3o4qHnHpHViUgsLZ0neuYpv+bT8A4I5dh4+eTRQlI
nrrwlLOEjAQoew57laSTBQmINlxQE1NM5hKQP3rGxBV3yZp4OMwvcbvyiayO
x55R4pmxEx7SfjxC5J5PIxaS+XgU7+wSFySSRfHY/llVOmcPGfGYZWTzZOIl
siAeep5p2qJWMheP8k+eVm8MH9F+HN7YrkprnE1Wx0GzeqSRcRRZFQdb5Y9G
pRlkPg75P39xouA0WRSHdb9eGdz5iIw4TOjYP3uJtob246C0+H1gnTGZi4P9
07Vj1luRNbFY/pQ3lLiT1bHQf1+xI0lIVsXiilaQd8UKMh+LXp2mzuk/kEWx
yFJ5WDQcJCMWEekjy0vL2X4sBlyN8ai8yfZjYXtrfL5OM9uPwd9fa5L5XrYf
A6/qxXlWRo9pPwbiwQPqR1mQ+Rgc2Puozc6VLIpBdnlrcbaQjBg8q9v1ySSJ
LIjB1ENPjzzPInMxKC9btfXNUbImGqNMTu6zVZPV0Zhe8Ozk6ftsPxqfLDLP
r3zL9v/J/7QvW27wH9qPRjLfkXHCnIxoPPno7PqVC1kQDe+upEftQjIXjYiW
M/KXyWSNEh/TPJ9Z55DVSqzaVrb2UjFZpcT56m7H7dfJvBL9am4tKWph+0r0
nbv3h57WE9pX4rlx7cAzJmSBEhc3PBh3wpHMKdGsXx3QEUrWKPBrlcP71GSy
WoFTLsOXhu8iqxQwzzl4LqOMzCtQe+ntXr07ZJEC+4bOCXjYyfYVmBiuJdIe
8pT2Fbi2s2jOhhlkToHutmPKoKVkjRybK/tSNyaS1XKsebFrjN42skqOj64V
mlclZF6OspDUdKs7ZJEcYj/X27ffkiHH6F+s0++OaKZ9OSwWVH/vMJvMyVH1
Muis9jKyRoa8PyqGzE4lq2W4mdG0u/4QWSXDnVdJosYqMi/DvI2/5Hi3k0Uy
XBz1STHLsIX2/8kPXDZLtyELZFjjILTwCyNzMtxVtbXt4MkaKSJ7PB4vKSSr
pQgrNivZUEtWSaG3etQA+w9kXoqATZUn48a30r4UVYnTssw8yJBiUs/AfMVy
skCKug9u3bP2kTkp9C9vuZ/xO1kjgbXN+51JHWS1BH9OfVnw1riN9iVo+1Lw
o64HmZeg96+jPr+uJIskUD4J3at/iAwJFHahmf3qyAIJHp+9GXegj8xJ0M+/
/adWi2e0H4X9UTatj4VkdRSGNn/5eXsWWRUFHe2XOn0XyXwU7EzN/Ke8Joui
kGbhtHbM5Hbaj8KSO52Se8FkQRSGcwZzZZlkLgr1E3u/r7lM1ohhvPuD5fAu
slqMOs8RSZjxnPbFSNocOlyoIPNiaBJv2yWoyCIxLD9rb09rJEOMrWmtktwR
L2hfjOCQlG1VvmRODL9jGwoHbyVrRNCWnO5Nu0lWi6BVknve1OAl7YvQvrdd
28CbzIuQZdat47qNLBLBQb/TpLGeDBFK7v89SDP6Fe2LMEleoaeMJHMirJD4
mX9XSFZHwr66TuHzmsxH4i/fLotHjh30fZHQvZaT7bWFzEWie+Vvdyvuk9UR
KHser1MwopP6EUiPviDOdCIjAlMzP34sjiFzEZhX1T1k8h6yOhzqaCNt3SrW
D8d3K7LBv2P9cMQODjtUavqa+uG4lrEj5HYIWS2EZpDpjtHZZF4I04K9PvVV
ZAjRa+8+V8y9ob4QejdmnnOaT1Yvg0FBb/8xPJlfhkNzZIUPq8lYBpeKdT/3
Dn9L/WWYW2cedDWarA6DSX/zwoM1ZD4Ml2tcxj5xf0f9MNR2bPvGUvc99cOw
0G/j9F1F3dQPxcGmewpFAZkPReB141VGeWSE4vVhecH+nWQuFBXdkx16M1k/
BPZnx31tu5n1Q7BInpjkvo71QzDwpxTl9CTWD0FBYFnkizjWD0b9h/XSNCnr
B+NSSufKlmWsH4zsNcpUgT/rB+PToVCFxSLWD8IJvXtf6DqzfhCqdCeZnLZn
/SA09c1bPmM66wdh4OzAgtWTWT8QZtk2AT8Ys34gvLyPDJYPYf1AiEZc9tLT
Yf1A8D12a5J7uqgfAP/EDa+OdZL5AMzvN/xFfjMZAdjhJj0c0EjmAlDW+IX1
jVrW98eHjRn5nytZ3x9xFt/c6ShnfX+s3aRzLLeI9f0RfuNB46d81vdD24xf
9IduZ30/lOvdq7y/kfX9kGWYL/Vbzfp+CPY4PidFyfq+6D1qrlwYxvq+KNh9
9c2lxazvi5BT58sfOLK+L3IrYqP3WrK+DwZM1t/9Zhzr+2B9m+7+FgPW94Fy
pEPh8r6P1PfBkSf3yjNfkPmlKBY4bbN7wPKlcMtcqY6+xnJvbG1ZvGfCGZZ7
Y2a3cFLoYZZ74fKgdEu97Sz3wvrwr2xmrWP5EjTL22VXlSxfgvNCrbwr/ixf
DHfeLGDqfJYvRuysyp9azFm+CFN8Tnt3DWH5IuTtDN4Y1P2Bck9oLlQZdGvI
nCcWtQutGq6wfCFsB3ofbD3B8oXobz8jSZDDcg9YZcSbJSez3AOis+tWasJY
7o6GfUdCfeax3B0dQuv+58az3A3ezZ0nDT+z37cbMq32F7k8JPOu+Kw7bsqC
8yx3RfagBdZcLssX4EJuzlbFKpYvgGxnW67Mm+UuqLgbYtpsxnIX+B9/6V/X
R88X3hmODVti9OrJnDNMtYIOph5lOaCW1jzWS2E5kKXetj/Hg9kJj1JuKd8a
Mc9H7vVn1doa9rybh7ymC2cOHWN2hGpeTfC+BOa5uLKsQXpxJrMD7I5HlDa8
Zs/bOXAWnkgvKmaejZRTWe3vFMz2MEtrOB8/jtkOP3hy13+rZc97Wwzbk7ov
bw2zDVTfThiTM4nZGlcrQ7psq9n5Mgvmm4qua0uYZ2JtgOG3zW/Y+WWFYWaW
58qGMk/HSLHOQa0J7Hy0QPCWB4ctTeg85aZh8472c4sHsfN7Ct5NmeZmqWH3
CTPElfo6LTxA9xFuMmQrMo8fdWb3nYmo2THNsq6a3f8EkH6V6FE4ld1HxyK3
vWeSl4zdz0ejLtLrZfNK9n/FCDmvRV9W5LH/j0Nw43bTrhF/3icPhOhz+Z3v
N90lc0jK9i2tHXyT3Ol0a/fYFa96LrKcU69L7Qvt2nruv+LK/J0=
         "]]}, {
        Hue[0.030679774997896203`, 0.6, 0.6], 
        Directive[
         PointSize[
          NCache[
           Rational[1, 180], 0.005555555555555556]], 
         AbsoluteThickness[1.6], FontSize -> 18, FontWeight -> "", 
         RGBColor[0, 1, 0]], 
        LineBox[CompressedData["
1:eJw113tUzHkfB/CfS23FdtqwYdFEUbps5ZFK9C6Va0mle/o11dTMVG5J7r+U
26JlyyYbzxBKhIhUR34KtSyhlBU1SMKmy0Oybo9nn893zpkz53Xe5z3vv+b7
/Y2RdLFPdH+O4z58ff/v858XFsM+OckwXXrf+R9LFqMs2G6ebwqZW4wTM7t6
fFRkdQLqkvMrdl4iiwkY8ad+2MAWsioBtg9V60s+k4UEBJ/8uSFvzJ//N5+A
K2LvyIbpZCSg7WzDwBnhZEkCXHJNvTs3kLkEPL3XUd6kIqvjEdDgrKNdSRbj
wb/lueSnZFU8lFNvysw0HtB+PJ5fn6s9ZgKZj4drKVfiP5uMeFjxG1zrlWRJ
PFZYPErJSidz8Rjz+orXwSKyOg7GJ3/a3FNPFuPgrgudHX1kVRx67X6vSBjV
RPtxOB3Us+M3kPk4HLu+KWJINBlxuHFBatm4jSyJQ8HWzGfPT5K5OJjeV6R6
1JPVSqyw/mXgm/dkUQnEWyq7DR/SvhJXmjsvOnuQBSVKLe211HFkXgkLLYvg
ugwyvvYP1NeMLCdLlOjpnZpQ8oTMKfGD8XZ5gc4j2ldAJ9ys5Y0tWVSgZejD
vqwQskqB7R3Pn2WmkQUF/O7ZNv1VSOYV8B0aM+RgIxkKJK41qD3Tr5n2FUB5
q984CzKnwM37ud3/8Ser5bjWtanPZCNZlKPC1qWqrJCsksN38tQzZ/8kC3LE
Hi+20NdsoX05Dv3Uq2q0JUOOvaeENA2eLJHDcYij3/6dZE6OdtWhTFU5WR0L
3QrNu3ovyWIsjOYF3145WE37sdA6mu1laEwWYtHxcdr5L1PJfCzki0c2j/Aj
IxZ/u608mBBHlsRC+5CN+nMamYtFaOTD9Tf2k9UxaLF8Irt3nizGwLYyf/Po
22w/BhaHzt05/ILtx2DgyHrEDXhM+zGwvuh0N3E0GTFolFdsuzSFLInBtbb2
JZ4+ZC4Gy390yDKMJ6tlaEybqT9lK1mU4VTwu0+ZuWSVDMMcjq11vEQWZDhQ
mFBi2sT2ZTgai2b+HduXITPXzrR1yBPal0Gjp6rurDWZk+HggZ7xdzzJ6miU
lh5ePE1JFqPhzTUO+HsrWRWNzqttLlp5ZCEaT3WbdsmvkvloaAwq4g1byYhG
oMmJieYDntJ+NMweH1uaPpbMRcNZXFU5x5WsjsLQRIfiCClZjMKLf59rr99I
VkVh4srawUdzyUIU7LY/v99whcxHocLQ6zt5GxlR8I8p3bxIq5X2o9CtW/l9
6UQyF4Xkn2QnVnuS1ZHYmrMHR5aQxUj0V4kPHDPJqkiMMk7aPe0CWYhE2WqN
7acekvlIFLaZf/6l3zPaj0Tn+D9sX44nSyKx3rpoY8k8MhcJp/ehwZ+WkdVS
BHi3OlRkk0UpVjXcP/dRJKukSPdwTS5vJwtSvAjLd/mk10b7UtQ0WL284kCG
FJ26V6XDIskSKeYbKc937yBzUmTGpQ8KKyGrI7DlwoYjwU/IYgTex2m0dXz7
nPYjsCFr8PyRjmQhAhNq16Q9lZH5CByPNvfyzCQjAncqNfeFVJIlEYBryHr9
bjIXgdnrgpySJO20z6Mm/Zbrdm+yyGPu/h9s/FPIKh5XGpc9aDpDFnj06Epn
Gz0j8zy83YqrzIe/oH0eytbiW9w8soRH3Sf1pKMCmePx7fGhmmPPk8VwFEjc
81b/RRbCcWvlg1vnx72k7wtHyopLux6FkLlwOPu5RPdmksVFaB/VbKNdSxYW
QW+Pie8YnVfUXwR7WWPedA8ytwjGdkv3L08li2HYMls+vfoyWQjD6NWLXN36
/UX9MJSG75H0upC5MAhhliYvUsliKJqf/7xtYjVZCMXfdmW7agZ1UD8Uz05M
yL+7gMyFosrQLz0omyyGwHDPYGHxE7IQgn6tBgmmlq+pH4K9NlbT9q0icyHI
SKvRf1RNFoOx29PgzKDhndQPxmG3dR0zFGQEI5uPtM2rIHPBeHDtyG+FOl3U
D4LtxfVK9ylkIQgK608Zk6LJCEL57hfLMjPJXBAwudVk21XWD4Tp0vPV9n2s
H4iCEz5Gdy26qR+IpmEnNdMjyVwgFqQMLD+TQxYDYF2h3bf3PlkIwO+zAgvP
GvRQPwDm04rScoLJXACq88/5mx0ii/6YnPnlcUYnWfDHmznfhdxw+w/1/bF2
4xetKUfInD+mPE1fqTH8DfUXYl3xmvunz5KFhYh41W/LlA991F+Ih0MCDTR7
yNzX3N/+YGo7WfSDVZ1HYlEzWfADv+P03F31rO+HTV8+xUqus74fCnWr8iIu
sb4v6nqn7vAtZn1f5CY7er3NZ31fnA4OeOy+n/V9keMx5MOM3azvg5pS3uB1
Guv7oEv9eo1rMuv7IHXtCkdnJev7oH6Aje2TMNZfgNWfi/TMvFl/AQK3jPD5
zpX1F2CpVQP2TmL9BTD07HxTZsz63njV1u6TNIz1vRGiO1OnWoP1vbHQ6VzG
sbfvqO+Ntq46q5HPyMJ8fDQvbBlaz/L5GFdxS7mnkuVekH2jFZB1muVe+EZR
3TLsAMs9sW+J/odB21nuCf0ofe/ElSyfh71VlpNmR7J8HrRLjqjSvFg+F7om
hXYSB5bPxaotHVbDxrF8Dia0KgNCB7N8Do7HVei8ftNL+Wy0T0yZUPmQzM1G
q/hW83YVy2fBJKNkmW4By2ehLk+Rvfxnls/EDJ1Z/d8uZ/lM1G6WbdgSwHIP
9P+SPcbQkeUe2OldMfzUDyx3x/gip0tmH99S7o6dCzJihCay4Aaj1gN+uaUs
d4NCP3R/yq8snwHtizf0tJexfAa8rmZ9P34ey10xulhzR5Uxy11xQlqWc/0D
+724wN5d9evYO2TOBf7x/IXTh1kOxHaseh+QxHLg0Mvvb/S5MzvDe/DK20uG
ME+HwdJ9O/c1s9/rNHTVZel45jE7QZ1ULg+JZ56KVcusEjKtmR3h1Les63IX
Oy8c0J2aOC2/kNkel19PDdWIYZ6C67XrJu8axWyHhmqzrHc32Xk1Gfo1NwY/
Xs38L/TPUac+H8s8CV7nRhRls/OQs8XR6j9Mk6XMNjhomGLb1s3OX2vk3npg
VKvHbIWzbilyewk73y3wMaQ3bfUYdl9MhFIxP+KUNrt/TOHYfHHR0RZ2H45H
VWfA8nv72f1qDMX0ddkeLnQ/c2NxzHyCQrjGnj8kKKhzCYk1Y89Do1CSlL5p
VDR7PhyOT4nbPl9ezp6Xh2LN+gLLLTns/4seIq4FvnrbyP7PauHH97GrktLq
yV9vLGNvG1H3JrnL+ZyOmU37hwqWcxpl85+Y1+aU/Rc31fvq
         "]]}, {
        Hue[0.266747752497686, 0.6, 0.6], 
        Directive[
         PointSize[
          NCache[
           Rational[1, 180], 0.005555555555555556]], 
         AbsoluteThickness[1.6], FontSize -> 18, FontWeight -> "", 
         RGBColor[
          NCache[
           Rational[2, 3], 0.6666666666666666], 
          NCache[
           Rational[2, 3], 0.6666666666666666], 0]], 
        LineBox[CompressedData["
1:eJw913s41GkfBvAfouyKqCUdmFJLm5aNVknckUpRMo1DiTFjHMYwW07btu3+
RKltNwqddBh0fFE62Nqyml2hrRSJ0MEUncip2g7s1vbu+31e1zWX63Pd1+3+
Y37PM2OcROkn0+Y4buDD67+///2BErvyQxcnxte6/WuBEhuVugFZm8icEiMz
j4xp2U/WxMEkMcdwwc9kdRxs15zd03aVrIqD46qD0w+3kfk4vPPZL8rpJ4vj
sEFbFXXMuO5/RhxSfxQ/eW5DFsQhwTrMRwoyFwfzk33GXCBZEws7D+eTfyjJ
6lgY9HgUqdPJqlh8qtbiH+4n87Ewaws6Pv0sWRyLaUPsys/Vsv1YvBuInqp4
yvZj4Z2sk+2jfYP2Y/F2kmFs6GiyRgER95tXviNZrYD+oZSzpovIKgVS5/V4
/RpJ5hXQy+7K3J5CFiuQp1UyviCXDAXG+ldubyslCxQYkmiVHljL9hU4lOSQ
qd3J9mPw05B7vg9062k/BnWjdsrfCMiqD/ltZYqnC5mPgYPOKJfLAWRxDAYn
vPdIjycjBmZ2Cz3XZpAFMZDnvekuKiRzMdi78MFz00tkjRyO1bW6Ze1sX46r
k39o3aN1k/blSLl13/mcBZmXY/XeSw0jXMhiOfxXrFhZHESGHJaD39WlJZMF
cmgbBV3IzSFzcnQLvx/04hRZE41pa18pN98gq6NheuNKvayP7UfDOvOwbuqw
BtqPhqRCc6/NjiyORtOBrS6bFpMRjblpRe/jlWRBNP5yMx56MIPMRUO4pMBn
bAlZEwWTleJjd2vJ6ijUNycLHveRVVEIspXsch7eSPtRSPrrrUmzI1kchdsf
52yu8CcjCiVOFnoDX5MFUTAW2P/A55K5D3sZ9hNE5WRNJGoOKR6uvk9WR+LM
7WntPYNu0X4kBirezzxrQ+YjYfr7d0NvepPFkejeVv3dnJVkROJwtfL8R9vJ
gki0Tj3+0vo8mYvEab91YXs1ZE0EEtU1rgq9JtqPwJXj667n2JJVEcjYcDF4
tJDMRyBnp9GX71aTxRE4Yxx2wi2PjAi8NhdPvn+JLIhAm+vGwe29ZC4CsBOV
eJk3074MjxqUO4a7k9UymN+/M80jhqySYUqlrUFLNpmXQdurOL+5nCyW4Vjh
nk0eT8mQYVBiSJD5iBbal0FH6+TJYDcyJ8Oepg5XoxiyJhyzOj8rmbqDrA6H
2a/7frtUQVaF46t9553qe8l8OGJ0eI3Q4jbth2Oxyc9Z3t5khKMnZbrDhW/I
gnC43Z9RWHyUzIXDK3zLc/NmskaKYL83H+np36F9KV44JmslzCCrpHB4tKtb
JifzUnyXX//qbi5ZLEWt280F92rIkKL6RJt1NHeX9qXgtGc38Q5kTgqvJ2mn
rCPJGgmS7IZYinPJagmCzRZtsa0lqyTY+WhVaobuPdqXwLptX8bmmWSxBIrO
tUKrVWRI4N11/vugo2SBBNJvNzTY3ydzEsy9Pty6yLyV9sNgqrALvOZHVodB
0Xg1ZPePZFUYJmWpPIZXk/kwnO4ONbbQ0tB+GK6csTI1sCQjDPbtaX6iWWRB
GByO58cPLCdzYSjec+ILbg1ZI8YvzqG+st1ktRi6+5z3254jq8Soax/XH9BC
5sUYaVLq9bSf7YvhsOta6oPR92lfjD/eahV5ziILxAi9Ibg5IpTMiXGupWqM
XwpZHQp9t67S9wVkPhTHWte3WlazvxeKFXqWHac7WD8UlraZTr8ZPqB+CErW
lMyc50DmQ9B52WytVyAZIShr7Mi5vJbMhSAh/5RjTQHrr8DK7rljl15m/RUY
2nBmkqSP9VcgpXTZwv6RbdRfgSenmjZbziarg3HVSWTYEE3mgxH9+tAwiywy
gpGw4NCzv8tYPxgDxdvMv37M+sthkLt1SqZJO/WXo8TQq9XLlYzl0IvaOfio
nMwth/62VQUndpDVy1BXfachspL1lyG48JOO6y9Yfxnkd56Iusc/pP4yDK1y
KKv2I6uDkP+nqkecSuaDsFxb9Wf5aTKC4HxPpf/4EesHwT9ot+qe+SPqB6K3
rF1R6EPmA1F5ZJVEuI6MQGxpjT9/5wyZC8RXK5V/+3SzfgCSq9vfFU98TP0A
BK5f36UTQkYA+sePFQXsIHMBeJPtal1SR1b7Qzv1ZoXp0CfU94fBxlLtbC8y
/LHqb6nrF+lkzh9VFjbiN5VktQhHZ5V1vdB9Sn0RSgtqRtrNI0OEIV/m15Zu
InMiFO/2aMyuIauXYvpXB+ubTTqovxRpPv5JWUFkLIWpSLGlLo/MLYWB/8ap
BzvJaiHKi7kOgVMn9YVwidt8LzCNDCHkS0ebSevJnBCrr4wpD5jwjPp+kN59
kLgkmcz7IfdZT3nsVTL8kCV7kVBj1UV9P3Dj3kTlrCWrl2Dutz+N62km80vw
8KROjf6MbuovwZYDR5JG55K5JXA2+XSHhOuhvi+mOFta2USTeV/czQrx/r2B
DF8cUdeM97bqpb4vOL0NFcNDyPziD+flecn6XJYvhl5To2DQHZYvgqLZK91Q
0Ef5Ijh7xhcujiLzPpg595PW0lKW+yDN7QdOpf+ccm/MeB0mc44gc94oGCWc
EnKd5QtRMbEo283nBeULYTT6patNP5lfgP5Xo2T2v7+ifAEmXjA7cPcsmfdC
Tf3uwhH/YbkX8lQWhUY7WT4f9YpJa86ksnw+zj0Xbfo+luXzkG6grDokYvk8
vNT5pdrXheVzkflRuvPWcSyfi7aGHWdW6rLcE1Ul3q9fPv6Tck+0eCYeG/kH
mZ+DXnlLceMRls+BpuTatonpLPdAamP/1LdSlntg3ro5t93dWO4O896ryr6R
LHfHmoOxiX29Lymfjer4S/pTqsncbOyd33d1cy7LgbpGcfnzWJYDF970DZ3j
yuwG+4l/aUIMmF3xzn3Yx5ZN7P2YBX2zsF+C85hdUDI/2uhZJPNM5E9+eHLP
ZGZn3OaOzZnxjL3fMyB1iqzYcJR5OqyLHW56SJmd8E1D1TNrc+Yv0SAxCnpw
mT1P05CRGfKJ+dfMjtj708yEyP8/jw6Y4NaRFlzBnt+pyC7rsF0tZv4CneuE
Vcu76Txw9rjWO9B1fCjz55j0Un/Lt2PZ+bJFjs2r9FFj2Hn9DEmfm40/MJjO
M2eDXr88/ad32X3yKbYWHU4M3cPupwloXJycYwx2343HRaudn22oZPevAImN
P1bl27D7fAx2xTRkrA9nn08jcau0Yrcwnn3ejoCMv+HTk8u+vwxD0srKhO23
6PsmNwT27oWZ7mns/xsO04UX32cb1pB73S5OrF3XMFDOcm5rj+ezYdfU5/4B
yivx7w==
         "]]}, {
        Hue[0.5028157299974758, 0.6, 0.6], 
        Directive[
         PointSize[
          NCache[
           Rational[1, 180], 0.005555555555555556]], 
         AbsoluteThickness[1.6], FontSize -> 18, FontWeight -> "", 
         RGBColor[1, 0.5, 0]], 
        LineBox[CompressedData["
1:eJw11wtUTIkfB/DrUeSRPIteI6E/UXZqRamvXiqlt941PaaZaZqJkNdqL/8l
SlthK1k2K+zKKqyQLXdVW6G2vEJilFSyoTxK2sd//78758yZ8znf+Z7vnJk7
987MjErwEQ9nGGbwn/v/Hv+9IQHZYzI3OWdV2/1rQQLOCXp/CTlPZhKwMqkp
6uxdskoJ93l3NV36yZwSKUFtEoFuzf+dr4SbUqptbUtmlVA/7VibG0kWKaHx
oWX+0p1kKLHz0fzXhj+SBUoM3q+odasjM0p88bRdeeUNWaVAo9me3MRptbSv
gJafbPhaa3K+Au57J8svisisAsnit/udd5FF//iEeLnhaTIU2Jjyy1L7W2SB
ApsXB7oV95MZBaLOFS+LM7xO+/F42SluX+NM5uLxbpnn1CoFOT8e8qC0Ask3
ZDYeC/0zFUFlZFE8hjnZrDrUTkY86nSfz12oeYP24zG6V/lk0mIyE4/1Z3zD
3ERklRxlU66m391D5uSot/5WdOE8OV+OtWt+rH3RQmblGLszjUsafZP25Zi2
/ymChWTIITcPcssOJwvkKNCrUM1PJTNyTJCZjNMrIavi8NJAdV/SSubiMFJ6
PEBrQh3tx6Ha+szhaTZkNg55Odcqt8rIojgU2/t1I4eMOGwwzrGQVJEFcdA2
z6t51Udm4tD0QnSn2aie9mXYkzG0x9SHzMmw7V6hoG07OV+GDzEv7zDnyKwM
17vyO3e1kkUyRHebHEua/Dvty5C26kvvRkeyQIbNBwOdc5PIjAwZA8sf3vyB
rJJi5aRf5WuayZwUER6lZvajGmhfis87Z2ipzSSzUrREHc4YZk0WSVFXqxdn
5U+GFOOX/hZ+KoEskCJLMt88MJXMSOH/nX+B/XGySoJTbg++iuPInAQP3nUd
aWjm9yXYoVJWbPjA70swe4ZOdfDkRtqXwGnR+h2sGRkS6G1Sv9WxkiyQwL89
LDtLSmYk6Dtg+nPyTrIqFnavIqYUf0/mYqG3dUnBHI6cHwtFpNS/rYXMxuL6
yVkGHYP8fiwCTJwGPptxi/Zj8dZD/LzaiiyIxZu8D10nAshMLG4w0vGNSWSV
GMaTlkSsyCZzYiydMqtvTAk5X4yiAWGr3j0yK8YZj9duye/JIjFu6WzwNte+
TftiXKnJM7SwIgvE6DWa3p4aRGbE0F91uslyK1kVg2Mflwo/P0zmYmBbMrQk
/So5PwbzNpy0sGklszG4EpqR6Kh2h/ZjcLq52fWkCRkxOKhXpB3rThbEIFvl
hx1ryEwMWuvXmg0dIKuiIXG1CLx/mcxFQ35nl+XUJ+T8aPzHyNHtwsi7tB+N
klvxM0vnkUXRMPkYvmq2NxnR6EyeoOjfSBZE43aMk5Hld2QmGpXaTbotv5FV
URhV16XV20PmojBbS3htg/Y92o/C+QM2H2Ugs1G4GnMqvUFGFkVh7K7/hhTu
JyMKm4XbPD6VkQVR8KpyCazqJDNRGJI+2zp6ShPtR0K3pqei2o7MRaKXG1qh
Fk/Oj8RGv/75FblkNhIXX6/LH/EbWRSJvXZT22r6yIhEcsFb26lG92k/Et45
6uO7vchMJA6M3f2zO0tWifCrdkKhTTGZE6FnoiqpTEXOFyEr9GRh48QHtC+C
keGlnq0OZJEI202L35VvIEOEoZDIlMM/kAUiqI6IvpjxiMyIoDXz0FUrrYe0
F4GSmjerBh3JbARclM3W4i1kRCBxgebpzcVkJgKVFuYPrTv4fjicd2ROKzJo
pn44MoZ3Vt9bTUY4SjNnxZdkkJlwOEQsPuhdS+bCUB78aahwxCPqh2HabJ3o
WlsywrDG63XhT1vITBgM9v3YFHqRzIWi8KxwePNbvh+K8RrRYlNhC/VDobVN
J9g/kcyEQtqxKSj4HJkLwZ1hln/a9ZHZEFR8aFUba/mY+iF4porz4TaSmRCY
Jad0x1whc8F4eSmU+fMvMhuMUnZ2V6bTE+oHo+T3jyaz9pKZYKRUXUgovU3m
gnBl2wePhZoq6geBO//141FCMoLQXtw9RhFIZoIQ6q03ITKZzAVi4gIrh44C
vh+Ia3FleiNu8v1ANDuqmV/q4/uB0BPdWjRG7yn1A3DDc7D/kyOZDYCgS8ge
UJIRgCrf/o47uWQmAAcMDm+6VsH3VyN/xO6CyFd8fzW2bflmzEXdVuqvxpXL
RZuqXcjMavSLvu3JSSJz/tA4q350wXEy64/3TN2n9Dt83x9ZagdPlY9so74/
stNv7KuyJHN+mJxe9fQHCZn1w6Pyg+MS8sjwQ32d8J5BPd/3Q0z3CP+rw59R
3xdWGhgIsCKzvth9rH7/ayUZvvjCtTcs6wSZ8f3net8wzOEJ3/eBbvb7Y5rT
26nvg+e3+v8Y8iXDB8tzYmfoZpIZHwQ3WQ1fW0fmvGFaPsx07Ljn1PeGTblx
y7uVZHhDfnnNAtt0MuONhjm79Xt/J3Ne6FPmFQumdFDfC87qE8Y8DCLDC0Ov
OjLMjpIZLxy73DDJ4gX/fE9c/XPs0KBFJ+We6LnM7Tm8ncyuwsekTPVFDXy+
CjrvOmc2Croo98DSRmvXQ+vIjAfmLoBucQ2fu0O4/VKfUPCCcnfYGE/O9dxC
ZleCS2zRXNTE5yuh/X1t0bjF3ZS7oeHLrC8N8siMGxQZrn2FzEvKXVGvL3FQ
l5MZV1guO5Wa/oDPXTDKJGL8Bfc/KHfByXlKa40qMrsCLTrlYVYOPZSvQOmK
x6mGNWTWGetzX9Y89ntFuTOMT+h2Dbwgs074pWV5rYvza8qdkCZscJUcIbOO
uO+7IDuSeUO5I8yCI0bdWENmHWC8O3lL6QCfO+CvoxLnr8t7KbfHrE3NxbVl
bym3x7jtt3XMS8jscoS1b9+XdojPlyO0MafbfTOfA7MveTYv8eFzoOrKur0R
c3nbYUq67RnhQB/ZFj7B4+d0VvNehr6dScWp+3nbQK8yoXlSKG9rdF/TaJDO
5L0Uu4/oVkrb6PUzSzDn+vziZ0d5W2Hv2WmjjofyXow977VuSifz/hw7PBWW
7VX8+2GJY/rbeyvX8baAUZG1/kk93kJs1Tds0uf49/8zcHcPp54O470IKWGv
UtK6+M/PHFrnlulnafBeiBOJcVs+Tuc/f1N0dS7rM5rOHy/zsKLI/skcNf74
MkHd3Z7Cpmb+eJ2D2M2h437K449/Y8g8T6w9Z8t/X4yg1VR2OqGS//4KILKz
+ezGXP58oIcPs0Y+a4vmz086WF+5T/EkkT/fTkFas3S0zyH++qMFT2/xGMsm
/no+Gm9/SrHX/Ir/fccgeV7UY5km/3/ntV1yWcj9a4PlfM44W08s7U9/XPo3
8KXoBg==
         "]]}, {
        Hue[0.7388837074972656, 0.6, 0.6], 
        Directive[
         PointSize[
          NCache[
           Rational[1, 180], 0.005555555555555556]], 
         AbsoluteThickness[1.6], FontSize -> 18, FontWeight -> "", 
         RGBColor[1, 0, 0]], 
        LineBox[CompressedData["
1:eJw11gs0VIkfB/BbO21laRVKehhlxWwPikLkq7x6eA4S0WXMeBsbvWy224Ne
u4ld29M2UaoN5VmyMS2FaCsR2lqTStFLSkvS/ve/53fnnDlzPud7vvOduffO
wyBE7iUdzjDM4L/3/z/+d4Mcdi5l4mVqSrv/LJTD2f1r9dXTyYwczXW7lh23
Iati8a5Dtl/Pl6yMRduhz4Jr5WRFLHY3utqf3U3mYpF/8OWFqmwyGwv5zytc
x1WQEQtd5S97D7Ty+7Fg5z//JH7L78fCgdWxcBlzhfZj4GjbeTnBhKyMQW+v
ztf3HMiKGNzP8NHcxJK5GLyYveozr81kNga3mY4j0oNkxMBJvS6+uJgsjMHL
u6Nn2N0mMzHYlnBD/Pkrfj8aznfXHVb74nfaj0bpmjOZK4zJimicqgoafsOR
zEXjx5ld8u8lZDYaQ/mC/Xu3khENS7VHY+qPkYXR0C+zPLK8gsxEw0O8rFPj
AVkVBdHiD9njPvL7Uciuv7vHf1IV7UfhUbyxd6c1mYvCpDLmt1J/MhuF96Kl
WxsSyYjCTlWj1PgIWRgFUzfZ7PpyMhOFhC13skruk1WR6Cwevu/ZEFkZiUlR
IypC9atpPxJMwwzB1/ZkLhI2Pwy3sJGQ2Uh0LfrB+FAyGZFI1TC7tPg0Wfhv
PvBnrVU9mYlE7m7tBVtekVUR0O3TeK417irtRyD9zm9/9FuQFREIWP7i5mx/
MhcBs1qxqvQ7MhuBywvz+tKyyYjA2uf1o6/UkoURGLpVpOf4isxE4Kv9BSJ9
7Wu0H46KEfHwsCYrw7FpvTCsjSUrwlEQtD6/fCeZC8eO7nZRfz6ZDYfzxPS+
1LtkhCMp/dTMHZ/IwnAsNbV922xUQ/vhSHBM/SbFnawKQ+aJCc0/byQrwzAr
JtdjVBZZEYYzJ49Nvl9P5sKgc7p9vdZ7MhuGGplu9jlhLe2HYXl6c3fBcrIw
DFXZJzMnbSAzYXjcbDv2VRZZJYOV1rHjoptkpQwx7QsLGgfJChkOOOmfeWpc
R/syHGnVHoj0JbMyPC67PSFoBxkyZDVO3f57IVkoQ/FXAuWhh2RGhmd+ff5P
NK/TvhRTNv7zNAdkpRQdn/4eroojK6SwnJvnnn6czEmh2zIhsbKRzErR775v
foSgnvalaJo9YJ82nyyUItxldIhVBJmRwsNHLpUcJatCUTJHx3DsLbIyFG2X
/LY4CBpoPxQeyS4h/1iSuVBUmXdcWRJLZkMRd90rU+sEGaHQaLL8FHePLAyF
8aFn/YFjb9B+KOb4FebedyGrJDiWI3J4zZGVEvSMWtd3oIyskCC8Zf/wtl4y
J0Ft8umy4pl/0L4EaVLJullhZEiwddAq0zGLLJRgDnPj5D8PyIwENiZ2Y4P0
btJ+CH68kyaXrCQrQ2B9TrBmXAZZEYLQ3Ru/j7lD5kIQ+Gt328LRt2g/BL/W
Wd2aaEJGCHqOV4/3WkoWhmCcjev0zggyE4J1D97Ht+whq4IhX7AtdUYuWRmM
EWf2jmi9QVYEY+np+tju12QuGOXRq2LYcbdpPxhOva9zF1qQEYw2ucWjJD+y
MBjxgSNuGW8mM8HwNbpsu0hBVrHQztk7TFlNVrJoSKsaPNdFVrBQvDLV1fyy
kfZZrL/0jVuHOZllofHSM8s4gAwWogGR4ZOtZCGLuAGnNxPPkBkWR0uczetu
kZVrIDmf9lVfP//8a3BYXv6FwuAOPd8acPOH2TQsIzNr0BZ+WW9zAlkZhKPN
TyYV/kLmglA/Y19VXB3fD0JilTzn0ju+HwSl74bIdGET9QPBRfvVfFhB5gKx
wXvGzvebyAjE8gsDKbtOkZlAtFjsu1DUzPdXQ3Pj4JRvBc3UX43N48OaHs4j
YzW0G6vVnkvIzGqofvpl5OGfyMoA9FY+Me69yvcDIPP+4/H7v/l+AKakFl8/
K7pL/QCkHNHYoR1EVvqjUD202TydzPlD40/2mGYNGf7YU/iw/exHvu+Pltgp
RWrzWqi/CppFLd5mkWRuFYYpThgYZpGxCoZK24NP75GZVRD7dflz2q3U94OJ
rM/0rRuZ84NBkfMoxz1k+EGDE/ydeI3M+KFpravt4c/aqL8S1hl6zqftydxK
vAmak/8rR8ZK1PfNsjmlJDMr0TSs/kX2sHvU94Wi0LAnZwmZ80XJTbu80hQy
fNEylFfddp3M+GJdAas1QfNP6vvAPie3ZJ0vmfOB/uRtakOZZPjAIPWv0uJO
MuODZKOkMydM71PfG9259VObvyVz3shIFZ10qyXDGz6GWwz0xj+gvjcixMIm
SMlKMZ5VGAU1lJA5MS5ki2qujfyL+mJkDSRutw4gM2L4tdxLnHuerPRCYPOd
Ly993k59L8w1yZ/xIIgML+QkGcw7fZHMeGHR1O5J2moq6nti55jgmBJLMueJ
8dZ3LOzCyfDEdylX+y8eJDOeqC7wOCq6zvc98ECtLu7oR77vgbQKa6sJpg+p
74Ex8lbzE6FkxgPa7d+ZuB4mc+7IzVgvn3ybz92hcTn70+TRHZS7oSkhMMl/
MZlxQ+0lU8+Hm/ncFdfXqwoqLvK5K85WCCqZ93y+At1vKg+Wmj+ifAVq+yZu
7kkgc8vx1/TCR5WlfL4cVuHH8xZ84PNlSHE77Bxt95jyZehSP9gRn0LmlqJS
4+o52U0+X4ryucXGa/SeUO6C0zoKaWIYmXFB54o5ya2lfO6MwC89RZmjOil3
htjVfnzPajLnBPO9TZ1DRXzuhDEfdAUDGk8pd8SpqWkNelFkxhFr077VOVnP
5w7YME015fGcZ5Q7oEYkNjA7SOaWIEe75kafoIvyJfjATRMUrCdzizF1V9Su
oZd8vhiFiSYFR6K6KbfH0Hm7ri09ZMYeGcfmeXUlPacciGsre5yi84JyoFVd
y/NiGW87lAaa6Y+OfUlehEn+B3zmW74i22Lw3EZh5bTXZBtYZTftKJjWQ14I
7aKW5KGPvK1hu2TaW4eMXrIVyjJi+5+s420JM9PyN6WLeC9ApOvnz1OH3pDn
Y5PcfaR3CW8LtEueznsq422O6hqjqdw43vOQVzv9pOAivz8XOtuu5YtW8jZD
0NYcT7V2/vWborKj4crYYbxnw0Gz6ISeFv9+ZyJvlon6z1r88RDBceJRp/MM
f7yM0TroVuLUyh9vI2SWREy/d4A/P4bQZx4Jkmz48z0ND3XUj//2O3/9CMHu
Cy7dbsRfj5Nx4Xn+rnch/PWvC33/N7EL1vKfR22oXx0VF3+Y//7RxH7b6Lq8
u/z38Sik2yvuXtvO/z4yuOf0snzOGP7/Xo/du5Hj684MVvA5I072TNstYcr/
B0v+5ZI=
         "]]}}}, {{}, {}}}, {
    DisplayFunction -> Identity, DisplayFunction -> Identity, AspectRatio -> 
     1, Axes -> {True, True}, AxesLabel -> {None, None}, AxesOrigin -> {0, 0},
      AxesStyle -> Directive[
       GrayLevel[0], 18], BaseStyle -> {FontSize -> 18, FontWeight -> ""}, 
     DisplayFunction :> Identity, Frame -> {{True, False}, {True, False}}, 
     FrameLabel -> {{
        FormBox[
        "\"Flux(\[Mu]mol.\\!\\(\\*SuperscriptBox[\\(min\\), \
\\(-1\\)]\\).\\!\\(\\*SuperscriptBox[\\(gProtein\\), \\(-1\\)]\\))\"", 
         TraditionalForm], None}, {
        FormBox["\"Palmitoyl-CoA(\[Mu]M)\"", TraditionalForm], None}}, 
     FrameStyle -> Thickness[0.00005], 
     FrameTicks -> {{Automatic, Automatic}, {Automatic, Automatic}}, 
     GridLines -> {None, None}, GridLinesStyle -> Directive[
       GrayLevel[0.5, 0.4]], ImageSize -> Scaled[0.25], LabelStyle -> 
     Directive[
       GrayLevel[0], 18], 
     Method -> {
      "OptimizePlotMarkers" -> True, "OptimizePlotMarkers" -> True, 
       "CoordinatesToolOptions" -> {"DisplayFunction" -> ({
           Identity[
            Part[#, 1]], 
           Identity[
            Part[#, 2]]}& ), "CopiedValueFunction" -> ({
           Identity[
            Part[#, 1]], 
           Identity[
            Part[#, 2]]}& )}}, PlotLabel -> 
     FormBox["\"NAD+:NADH Ratio\"", TraditionalForm], 
     PlotRange -> {{0, 250.}, {-1.6945640501519646`*^-24, 
       1.7329344304421972`}}, PlotRangeClipping -> True, PlotRangePadding -> {{
        Scaled[0.02], 
        Scaled[0.02]}, {
        Scaled[0.05], 
        Scaled[0.05]}}, Ticks -> {Automatic, Automatic}}], 
   FormBox[
    FormBox[
     TemplateBox[{
      "\"40\"", "\"23\"", "\"20\"", "\"18\"", "\"15\"", "\"12\"", "\"10\""}, 
      "LineLegend", DisplayFunction -> (FormBox[
        StyleBox[
         StyleBox[
          PaneBox[
           TagBox[
            GridBox[{{
               TagBox[
                GridBox[{{
                   GraphicsBox[{{
                    Directive[
                    EdgeForm[
                    Directive[
                    Opacity[0.3], 
                    GrayLevel[0]]], 
                    PointSize[0.5], 
                    AbsoluteThickness[1.6], FontSize -> 18, FontWeight -> "", 
                    RGBColor[1, 0, 1]], {
                    LineBox[{{0, 10}, {20, 10}}]}}, {
                    Directive[
                    EdgeForm[
                    Directive[
                    Opacity[0.3], 
                    GrayLevel[0]]], 
                    PointSize[0.5], 
                    AbsoluteThickness[1.6], FontSize -> 18, FontWeight -> "", 
                    RGBColor[1, 0, 1]], {}}}, AspectRatio -> Full, 
                    ImageSize -> {20, 10}, PlotRangePadding -> None, 
                    ImagePadding -> Automatic, 
                    BaselinePosition -> (Scaled[0.1] -> Baseline)], #}, {
                   GraphicsBox[{{
                    Directive[
                    EdgeForm[
                    Directive[
                    Opacity[0.3], 
                    GrayLevel[0]]], 
                    PointSize[0.5], 
                    AbsoluteThickness[1.6], FontSize -> 18, FontWeight -> "", 
                    RGBColor[0, 0, 1]], {
                    LineBox[{{0, 10}, {20, 10}}]}}, {
                    Directive[
                    EdgeForm[
                    Directive[
                    Opacity[0.3], 
                    GrayLevel[0]]], 
                    PointSize[0.5], 
                    AbsoluteThickness[1.6], FontSize -> 18, FontWeight -> "", 
                    RGBColor[0, 0, 1]], {}}}, AspectRatio -> Full, 
                    ImageSize -> {20, 10}, PlotRangePadding -> None, 
                    ImagePadding -> Automatic, 
                    BaselinePosition -> (Scaled[0.1] -> Baseline)], #2}, {
                   GraphicsBox[{{
                    Directive[
                    EdgeForm[
                    Directive[
                    Opacity[0.3], 
                    GrayLevel[0]]], 
                    PointSize[0.5], 
                    AbsoluteThickness[1.6], FontSize -> 18, FontWeight -> "", 
                    RGBColor[0, 1, 1]], {
                    LineBox[{{0, 10}, {20, 10}}]}}, {
                    Directive[
                    EdgeForm[
                    Directive[
                    Opacity[0.3], 
                    GrayLevel[0]]], 
                    PointSize[0.5], 
                    AbsoluteThickness[1.6], FontSize -> 18, FontWeight -> "", 
                    RGBColor[0, 1, 1]], {}}}, AspectRatio -> Full, 
                    ImageSize -> {20, 10}, PlotRangePadding -> None, 
                    ImagePadding -> Automatic, 
                    BaselinePosition -> (Scaled[0.1] -> Baseline)], #3}, {
                   GraphicsBox[{{
                    Directive[
                    EdgeForm[
                    Directive[
                    Opacity[0.3], 
                    GrayLevel[0]]], 
                    PointSize[0.5], 
                    AbsoluteThickness[1.6], FontSize -> 18, FontWeight -> "", 
                    RGBColor[0, 1, 0]], {
                    LineBox[{{0, 10}, {20, 10}}]}}, {
                    Directive[
                    EdgeForm[
                    Directive[
                    Opacity[0.3], 
                    GrayLevel[0]]], 
                    PointSize[0.5], 
                    AbsoluteThickness[1.6], FontSize -> 18, FontWeight -> "", 
                    RGBColor[0, 1, 0]], {}}}, AspectRatio -> Full, 
                    ImageSize -> {20, 10}, PlotRangePadding -> None, 
                    ImagePadding -> Automatic, 
                    BaselinePosition -> (Scaled[0.1] -> Baseline)], #4}, {
                   GraphicsBox[{{
                    Directive[
                    EdgeForm[
                    Directive[
                    Opacity[0.3], 
                    GrayLevel[0]]], 
                    PointSize[0.5], 
                    AbsoluteThickness[1.6], FontSize -> 18, FontWeight -> "", 
                    RGBColor[
                    NCache[
                    Rational[2, 3], 0.6666666666666666], 
                    NCache[
                    Rational[2, 3], 0.6666666666666666], 0]], {
                    LineBox[{{0, 10}, {20, 10}}]}}, {
                    Directive[
                    EdgeForm[
                    Directive[
                    Opacity[0.3], 
                    GrayLevel[0]]], 
                    PointSize[0.5], 
                    AbsoluteThickness[1.6], FontSize -> 18, FontWeight -> "", 
                    RGBColor[
                    NCache[
                    Rational[2, 3], 0.6666666666666666], 
                    NCache[
                    Rational[2, 3], 0.6666666666666666], 0]], {}}}, 
                    AspectRatio -> Full, ImageSize -> {20, 10}, 
                    PlotRangePadding -> None, ImagePadding -> Automatic, 
                    BaselinePosition -> (Scaled[0.1] -> Baseline)], #5}, {
                   GraphicsBox[{{
                    Directive[
                    EdgeForm[
                    Directive[
                    Opacity[0.3], 
                    GrayLevel[0]]], 
                    PointSize[0.5], 
                    AbsoluteThickness[1.6], FontSize -> 18, FontWeight -> "", 
                    RGBColor[1, 0.5, 0]], {
                    LineBox[{{0, 10}, {20, 10}}]}}, {
                    Directive[
                    EdgeForm[
                    Directive[
                    Opacity[0.3], 
                    GrayLevel[0]]], 
                    PointSize[0.5], 
                    AbsoluteThickness[1.6], FontSize -> 18, FontWeight -> "", 
                    RGBColor[1, 0.5, 0]], {}}}, AspectRatio -> Full, 
                    ImageSize -> {20, 10}, PlotRangePadding -> None, 
                    ImagePadding -> Automatic, 
                    BaselinePosition -> (Scaled[0.1] -> Baseline)], #6}, {
                   GraphicsBox[{{
                    Directive[
                    EdgeForm[
                    Directive[
                    Opacity[0.3], 
                    GrayLevel[0]]], 
                    PointSize[0.5], 
                    AbsoluteThickness[1.6], FontSize -> 18, FontWeight -> "", 
                    RGBColor[1, 0, 0]], {
                    LineBox[{{0, 10}, {20, 10}}]}}, {
                    Directive[
                    EdgeForm[
                    Directive[
                    Opacity[0.3], 
                    GrayLevel[0]]], 
                    PointSize[0.5], 
                    AbsoluteThickness[1.6], FontSize -> 18, FontWeight -> "", 
                    RGBColor[1, 0, 0]], {}}}, AspectRatio -> Full, 
                    ImageSize -> {20, 10}, PlotRangePadding -> None, 
                    ImagePadding -> Automatic, 
                    BaselinePosition -> (Scaled[0.1] -> Baseline)], #7}}, 
                 GridBoxAlignment -> {
                  "Columns" -> {Center, Left}, "Rows" -> {{Baseline}}}, 
                 AutoDelete -> False, 
                 GridBoxDividers -> {
                  "Columns" -> {{False}}, "Rows" -> {{False}}}, 
                 GridBoxItemSize -> {"Columns" -> {{All}}, "Rows" -> {{All}}},
                  GridBoxSpacings -> {
                  "Columns" -> {{0.5}}, "Rows" -> {{0.8}}}], "Grid"]}}, 
             GridBoxAlignment -> {"Columns" -> {{Left}}, "Rows" -> {{Top}}}, 
             AutoDelete -> False, 
             GridBoxItemSize -> {
              "Columns" -> {{Automatic}}, "Rows" -> {{Automatic}}}, 
             GridBoxSpacings -> {"Columns" -> {{1}}, "Rows" -> {{0}}}], 
            "Grid"], Alignment -> Left, AppearanceElements -> None, 
           ImageMargins -> {{5, 5}, {5, 5}}, ImageSizeAction -> 
           "ResizeToFit"], LineIndent -> 0, StripOnInput -> False], {
          Directive[
           GrayLevel[0], 18], FontFamily -> "Arial"}, Background -> Automatic,
          StripOnInput -> False], TraditionalForm]& ), 
      InterpretationFunction :> (RowBox[{"LineLegend", "[", 
         RowBox[{
           RowBox[{"{", 
             RowBox[{
               RowBox[{"Directive", "[", 
                 RowBox[{
                   RowBox[{"PointSize", "[", 
                    FractionBox["1", "180"], "]"}], ",", 
                   RowBox[{"AbsoluteThickness", "[", "1.6`", "]"}], ",", 
                   RowBox[{"FontSize", "\[Rule]", "18"}], ",", 
                   RowBox[{"FontWeight", "\[Rule]", "\"\""}], ",", 
                   InterpretationBox[
                    ButtonBox[
                    TooltipBox[
                    GraphicsBox[{{
                    GrayLevel[0], 
                    RectangleBox[{0, 0}]}, {
                    GrayLevel[0], 
                    RectangleBox[{1, -1}]}, {
                    RGBColor[1, 0, 1], 
                    RectangleBox[{0, -1}, {2, 1}]}}, DefaultBaseStyle -> 
                    "ColorSwatchGraphics", AspectRatio -> 1, Frame -> True, 
                    FrameStyle -> 
                    RGBColor[0.6666666666666666, 0., 0.6666666666666666], 
                    FrameTicks -> None, PlotRangePadding -> None, ImageSize -> 
                    Dynamic[{
                    Automatic, 
                    1.35 (CurrentValue["FontCapHeight"]/AbsoluteCurrentValue[
                    Magnification])}]], 
                    StyleBox[
                    RowBox[{"RGBColor", "[", 
                    RowBox[{"1", ",", "0", ",", "1"}], "]"}], NumberMarks -> 
                    False]], Appearance -> None, BaseStyle -> {}, 
                    BaselinePosition -> Baseline, DefaultBaseStyle -> {}, 
                    ButtonFunction :> With[{Typeset`box$ = EvaluationBox[]}, 
                    If[
                    Not[
                    AbsoluteCurrentValue["Deployed"]], 
                    SelectionMove[Typeset`box$, All, Expression]; 
                    FrontEnd`Private`$ColorSelectorInitialAlpha = 1; 
                    FrontEnd`Private`$ColorSelectorInitialColor = 
                    RGBColor[1, 0, 1]; 
                    FrontEnd`Private`$ColorSelectorUseMakeBoxes = True; 
                    MathLink`CallFrontEnd[
                    FrontEnd`AttachCell[Typeset`box$, 
                    FrontEndResource["RGBColorValueSelector"], {
                    0, {Left, Bottom}}, {Left, Top}, 
                    "ClosingActions" -> {
                    "SelectionDeparture", "ParentChanged", 
                    "EvaluatorQuit"}]]]], BaseStyle -> Inherited, Evaluator -> 
                    Automatic, Method -> "Preemptive"], 
                    RGBColor[1, 0, 1], Editable -> False, Selectable -> 
                    False]}], "]"}], ",", 
               RowBox[{"Directive", "[", 
                 RowBox[{
                   RowBox[{"PointSize", "[", 
                    FractionBox["1", "180"], "]"}], ",", 
                   RowBox[{"AbsoluteThickness", "[", "1.6`", "]"}], ",", 
                   RowBox[{"FontSize", "\[Rule]", "18"}], ",", 
                   RowBox[{"FontWeight", "\[Rule]", "\"\""}], ",", 
                   InterpretationBox[
                    ButtonBox[
                    TooltipBox[
                    GraphicsBox[{{
                    GrayLevel[0], 
                    RectangleBox[{0, 0}]}, {
                    GrayLevel[0], 
                    RectangleBox[{1, -1}]}, {
                    RGBColor[0, 0, 1], 
                    RectangleBox[{0, -1}, {2, 1}]}}, DefaultBaseStyle -> 
                    "ColorSwatchGraphics", AspectRatio -> 1, Frame -> True, 
                    FrameStyle -> RGBColor[0., 0., 0.6666666666666666], 
                    FrameTicks -> None, PlotRangePadding -> None, ImageSize -> 
                    Dynamic[{
                    Automatic, 
                    1.35 (CurrentValue["FontCapHeight"]/AbsoluteCurrentValue[
                    Magnification])}]], 
                    StyleBox[
                    RowBox[{"RGBColor", "[", 
                    RowBox[{"0", ",", "0", ",", "1"}], "]"}], NumberMarks -> 
                    False]], Appearance -> None, BaseStyle -> {}, 
                    BaselinePosition -> Baseline, DefaultBaseStyle -> {}, 
                    ButtonFunction :> With[{Typeset`box$ = EvaluationBox[]}, 
                    If[
                    Not[
                    AbsoluteCurrentValue["Deployed"]], 
                    SelectionMove[Typeset`box$, All, Expression]; 
                    FrontEnd`Private`$ColorSelectorInitialAlpha = 1; 
                    FrontEnd`Private`$ColorSelectorInitialColor = 
                    RGBColor[0, 0, 1]; 
                    FrontEnd`Private`$ColorSelectorUseMakeBoxes = True; 
                    MathLink`CallFrontEnd[
                    FrontEnd`AttachCell[Typeset`box$, 
                    FrontEndResource["RGBColorValueSelector"], {
                    0, {Left, Bottom}}, {Left, Top}, 
                    "ClosingActions" -> {
                    "SelectionDeparture", "ParentChanged", 
                    "EvaluatorQuit"}]]]], BaseStyle -> Inherited, Evaluator -> 
                    Automatic, Method -> "Preemptive"], 
                    RGBColor[0, 0, 1], Editable -> False, Selectable -> 
                    False]}], "]"}], ",", 
               RowBox[{"Directive", "[", 
                 RowBox[{
                   RowBox[{"PointSize", "[", 
                    FractionBox["1", "180"], "]"}], ",", 
                   RowBox[{"AbsoluteThickness", "[", "1.6`", "]"}], ",", 
                   RowBox[{"FontSize", "\[Rule]", "18"}], ",", 
                   RowBox[{"FontWeight", "\[Rule]", "\"\""}], ",", 
                   InterpretationBox[
                    ButtonBox[
                    TooltipBox[
                    GraphicsBox[{{
                    GrayLevel[0], 
                    RectangleBox[{0, 0}]}, {
                    GrayLevel[0], 
                    RectangleBox[{1, -1}]}, {
                    RGBColor[0, 1, 1], 
                    RectangleBox[{0, -1}, {2, 1}]}}, DefaultBaseStyle -> 
                    "ColorSwatchGraphics", AspectRatio -> 1, Frame -> True, 
                    FrameStyle -> 
                    RGBColor[0., 0.6666666666666666, 0.6666666666666666], 
                    FrameTicks -> None, PlotRangePadding -> None, ImageSize -> 
                    Dynamic[{
                    Automatic, 
                    1.35 (CurrentValue["FontCapHeight"]/AbsoluteCurrentValue[
                    Magnification])}]], 
                    StyleBox[
                    RowBox[{"RGBColor", "[", 
                    RowBox[{"0", ",", "1", ",", "1"}], "]"}], NumberMarks -> 
                    False]], Appearance -> None, BaseStyle -> {}, 
                    BaselinePosition -> Baseline, DefaultBaseStyle -> {}, 
                    ButtonFunction :> With[{Typeset`box$ = EvaluationBox[]}, 
                    If[
                    Not[
                    AbsoluteCurrentValue["Deployed"]], 
                    SelectionMove[Typeset`box$, All, Expression]; 
                    FrontEnd`Private`$ColorSelectorInitialAlpha = 1; 
                    FrontEnd`Private`$ColorSelectorInitialColor = 
                    RGBColor[0, 1, 1]; 
                    FrontEnd`Private`$ColorSelectorUseMakeBoxes = True; 
                    MathLink`CallFrontEnd[
                    FrontEnd`AttachCell[Typeset`box$, 
                    FrontEndResource["RGBColorValueSelector"], {
                    0, {Left, Bottom}}, {Left, Top}, 
                    "ClosingActions" -> {
                    "SelectionDeparture", "ParentChanged", 
                    "EvaluatorQuit"}]]]], BaseStyle -> Inherited, Evaluator -> 
                    Automatic, Method -> "Preemptive"], 
                    RGBColor[0, 1, 1], Editable -> False, Selectable -> 
                    False]}], "]"}], ",", 
               RowBox[{"Directive", "[", 
                 RowBox[{
                   RowBox[{"PointSize", "[", 
                    FractionBox["1", "180"], "]"}], ",", 
                   RowBox[{"AbsoluteThickness", "[", "1.6`", "]"}], ",", 
                   RowBox[{"FontSize", "\[Rule]", "18"}], ",", 
                   RowBox[{"FontWeight", "\[Rule]", "\"\""}], ",", 
                   InterpretationBox[
                    ButtonBox[
                    TooltipBox[
                    GraphicsBox[{{
                    GrayLevel[0], 
                    RectangleBox[{0, 0}]}, {
                    GrayLevel[0], 
                    RectangleBox[{1, -1}]}, {
                    RGBColor[0, 1, 0], 
                    RectangleBox[{0, -1}, {2, 1}]}}, DefaultBaseStyle -> 
                    "ColorSwatchGraphics", AspectRatio -> 1, Frame -> True, 
                    FrameStyle -> RGBColor[0., 0.6666666666666666, 0.], 
                    FrameTicks -> None, PlotRangePadding -> None, ImageSize -> 
                    Dynamic[{
                    Automatic, 
                    1.35 (CurrentValue["FontCapHeight"]/AbsoluteCurrentValue[
                    Magnification])}]], 
                    StyleBox[
                    RowBox[{"RGBColor", "[", 
                    RowBox[{"0", ",", "1", ",", "0"}], "]"}], NumberMarks -> 
                    False]], Appearance -> None, BaseStyle -> {}, 
                    BaselinePosition -> Baseline, DefaultBaseStyle -> {}, 
                    ButtonFunction :> With[{Typeset`box$ = EvaluationBox[]}, 
                    If[
                    Not[
                    AbsoluteCurrentValue["Deployed"]], 
                    SelectionMove[Typeset`box$, All, Expression]; 
                    FrontEnd`Private`$ColorSelectorInitialAlpha = 1; 
                    FrontEnd`Private`$ColorSelectorInitialColor = 
                    RGBColor[0, 1, 0]; 
                    FrontEnd`Private`$ColorSelectorUseMakeBoxes = True; 
                    MathLink`CallFrontEnd[
                    FrontEnd`AttachCell[Typeset`box$, 
                    FrontEndResource["RGBColorValueSelector"], {
                    0, {Left, Bottom}}, {Left, Top}, 
                    "ClosingActions" -> {
                    "SelectionDeparture", "ParentChanged", 
                    "EvaluatorQuit"}]]]], BaseStyle -> Inherited, Evaluator -> 
                    Automatic, Method -> "Preemptive"], 
                    RGBColor[0, 1, 0], Editable -> False, Selectable -> 
                    False]}], "]"}], ",", 
               RowBox[{"Directive", "[", 
                 RowBox[{
                   RowBox[{"PointSize", "[", 
                    FractionBox["1", "180"], "]"}], ",", 
                   RowBox[{"AbsoluteThickness", "[", "1.6`", "]"}], ",", 
                   RowBox[{"FontSize", "\[Rule]", "18"}], ",", 
                   RowBox[{"FontWeight", "\[Rule]", "\"\""}], ",", 
                   InterpretationBox[
                    ButtonBox[
                    TooltipBox[
                    GraphicsBox[{{
                    GrayLevel[0], 
                    RectangleBox[{0, 0}]}, {
                    GrayLevel[0], 
                    RectangleBox[{1, -1}]}, {
                    RGBColor[
                    Rational[2, 3], 
                    Rational[2, 3], 0], 
                    RectangleBox[{0, -1}, {2, 1}]}}, DefaultBaseStyle -> 
                    "ColorSwatchGraphics", AspectRatio -> 1, Frame -> True, 
                    FrameStyle -> 
                    RGBColor[0.4444444444444444, 0.4444444444444444, 0.], 
                    FrameTicks -> None, PlotRangePadding -> None, ImageSize -> 
                    Dynamic[{
                    Automatic, 
                    1.35 (CurrentValue["FontCapHeight"]/AbsoluteCurrentValue[
                    Magnification])}]], 
                    StyleBox[
                    RowBox[{"RGBColor", "[", 
                    RowBox[{
                    FractionBox["2", "3"], ",", 
                    FractionBox["2", "3"], ",", "0"}], "]"}], NumberMarks -> 
                    False]], Appearance -> None, BaseStyle -> {}, 
                    BaselinePosition -> Baseline, DefaultBaseStyle -> {}, 
                    ButtonFunction :> With[{Typeset`box$ = EvaluationBox[]}, 
                    If[
                    Not[
                    AbsoluteCurrentValue["Deployed"]], 
                    SelectionMove[Typeset`box$, All, Expression]; 
                    FrontEnd`Private`$ColorSelectorInitialAlpha = 1; 
                    FrontEnd`Private`$ColorSelectorInitialColor = RGBColor[
                    Rational[2, 3], 
                    Rational[2, 3], 0]; 
                    FrontEnd`Private`$ColorSelectorUseMakeBoxes = True; 
                    MathLink`CallFrontEnd[
                    FrontEnd`AttachCell[Typeset`box$, 
                    FrontEndResource["RGBColorValueSelector"], {
                    0, {Left, Bottom}}, {Left, Top}, 
                    "ClosingActions" -> {
                    "SelectionDeparture", "ParentChanged", 
                    "EvaluatorQuit"}]]]], BaseStyle -> Inherited, Evaluator -> 
                    Automatic, Method -> "Preemptive"], 
                    RGBColor[
                    Rational[2, 3], 
                    Rational[2, 3], 0], Editable -> False, Selectable -> 
                    False]}], "]"}], ",", 
               RowBox[{"Directive", "[", 
                 RowBox[{
                   RowBox[{"PointSize", "[", 
                    FractionBox["1", "180"], "]"}], ",", 
                   RowBox[{"AbsoluteThickness", "[", "1.6`", "]"}], ",", 
                   RowBox[{"FontSize", "\[Rule]", "18"}], ",", 
                   RowBox[{"FontWeight", "\[Rule]", "\"\""}], ",", 
                   InterpretationBox[
                    ButtonBox[
                    TooltipBox[
                    GraphicsBox[{{
                    GrayLevel[0], 
                    RectangleBox[{0, 0}]}, {
                    GrayLevel[0], 
                    RectangleBox[{1, -1}]}, {
                    RGBColor[1, 0.5, 0], 
                    RectangleBox[{0, -1}, {2, 1}]}}, DefaultBaseStyle -> 
                    "ColorSwatchGraphics", AspectRatio -> 1, Frame -> True, 
                    FrameStyle -> 
                    RGBColor[0.6666666666666666, 0.33333333333333337`, 0.], 
                    FrameTicks -> None, PlotRangePadding -> None, ImageSize -> 
                    Dynamic[{
                    Automatic, 
                    1.35 (CurrentValue["FontCapHeight"]/AbsoluteCurrentValue[
                    Magnification])}]], 
                    StyleBox[
                    RowBox[{"RGBColor", "[", 
                    RowBox[{"1", ",", "0.5`", ",", "0"}], "]"}], NumberMarks -> 
                    False]], Appearance -> None, BaseStyle -> {}, 
                    BaselinePosition -> Baseline, DefaultBaseStyle -> {}, 
                    ButtonFunction :> With[{Typeset`box$ = EvaluationBox[]}, 
                    If[
                    Not[
                    AbsoluteCurrentValue["Deployed"]], 
                    SelectionMove[Typeset`box$, All, Expression]; 
                    FrontEnd`Private`$ColorSelectorInitialAlpha = 1; 
                    FrontEnd`Private`$ColorSelectorInitialColor = 
                    RGBColor[1, 0.5, 0]; 
                    FrontEnd`Private`$ColorSelectorUseMakeBoxes = True; 
                    MathLink`CallFrontEnd[
                    FrontEnd`AttachCell[Typeset`box$, 
                    FrontEndResource["RGBColorValueSelector"], {
                    0, {Left, Bottom}}, {Left, Top}, 
                    "ClosingActions" -> {
                    "SelectionDeparture", "ParentChanged", 
                    "EvaluatorQuit"}]]]], BaseStyle -> Inherited, Evaluator -> 
                    Automatic, Method -> "Preemptive"], 
                    RGBColor[1, 0.5, 0], Editable -> False, Selectable -> 
                    False]}], "]"}], ",", 
               RowBox[{"Directive", "[", 
                 RowBox[{
                   RowBox[{"PointSize", "[", 
                    FractionBox["1", "180"], "]"}], ",", 
                   RowBox[{"AbsoluteThickness", "[", "1.6`", "]"}], ",", 
                   RowBox[{"FontSize", "\[Rule]", "18"}], ",", 
                   RowBox[{"FontWeight", "\[Rule]", "\"\""}], ",", 
                   InterpretationBox[
                    ButtonBox[
                    TooltipBox[
                    GraphicsBox[{{
                    GrayLevel[0], 
                    RectangleBox[{0, 0}]}, {
                    GrayLevel[0], 
                    RectangleBox[{1, -1}]}, {
                    RGBColor[1, 0, 0], 
                    RectangleBox[{0, -1}, {2, 1}]}}, DefaultBaseStyle -> 
                    "ColorSwatchGraphics", AspectRatio -> 1, Frame -> True, 
                    FrameStyle -> RGBColor[0.6666666666666666, 0., 0.], 
                    FrameTicks -> None, PlotRangePadding -> None, ImageSize -> 
                    Dynamic[{
                    Automatic, 
                    1.35 (CurrentValue["FontCapHeight"]/AbsoluteCurrentValue[
                    Magnification])}]], 
                    StyleBox[
                    RowBox[{"RGBColor", "[", 
                    RowBox[{"1", ",", "0", ",", "0"}], "]"}], NumberMarks -> 
                    False]], Appearance -> None, BaseStyle -> {}, 
                    BaselinePosition -> Baseline, DefaultBaseStyle -> {}, 
                    ButtonFunction :> With[{Typeset`box$ = EvaluationBox[]}, 
                    If[
                    Not[
                    AbsoluteCurrentValue["Deployed"]], 
                    SelectionMove[Typeset`box$, All, Expression]; 
                    FrontEnd`Private`$ColorSelectorInitialAlpha = 1; 
                    FrontEnd`Private`$ColorSelectorInitialColor = 
                    RGBColor[1, 0, 0]; 
                    FrontEnd`Private`$ColorSelectorUseMakeBoxes = True; 
                    MathLink`CallFrontEnd[
                    FrontEnd`AttachCell[Typeset`box$, 
                    FrontEndResource["RGBColorValueSelector"], {
                    0, {Left, Bottom}}, {Left, Top}, 
                    "ClosingActions" -> {
                    "SelectionDeparture", "ParentChanged", 
                    "EvaluatorQuit"}]]]], BaseStyle -> Inherited, Evaluator -> 
                    Automatic, Method -> "Preemptive"], 
                    RGBColor[1, 0, 0], Editable -> False, Selectable -> 
                    False]}], "]"}], ",", 
               RowBox[{"Directive", "[", 
                 RowBox[{
                   RowBox[{"PointSize", "[", 
                    FractionBox["1", "180"], "]"}], ",", 
                   RowBox[{"AbsoluteThickness", "[", "1.6`", "]"}], ",", 
                   RowBox[{"FontSize", "\[Rule]", "18"}], ",", 
                   RowBox[{"FontWeight", "\[Rule]", "\"\""}], ",", 
                   InterpretationBox[
                    ButtonBox[
                    TooltipBox[
                    GraphicsBox[{{
                    GrayLevel[0], 
                    RectangleBox[{0, 0}]}, {
                    GrayLevel[0], 
                    RectangleBox[{1, -1}]}, {
                    RGBColor[1, 0, 1], 
                    RectangleBox[{0, -1}, {2, 1}]}}, DefaultBaseStyle -> 
                    "ColorSwatchGraphics", AspectRatio -> 1, Frame -> True, 
                    FrameStyle -> 
                    RGBColor[0.6666666666666666, 0., 0.6666666666666666], 
                    FrameTicks -> None, PlotRangePadding -> None, ImageSize -> 
                    Dynamic[{
                    Automatic, 
                    1.35 (CurrentValue["FontCapHeight"]/AbsoluteCurrentValue[
                    Magnification])}]], 
                    StyleBox[
                    RowBox[{"RGBColor", "[", 
                    RowBox[{"1", ",", "0", ",", "1"}], "]"}], NumberMarks -> 
                    False]], Appearance -> None, BaseStyle -> {}, 
                    BaselinePosition -> Baseline, DefaultBaseStyle -> {}, 
                    ButtonFunction :> With[{Typeset`box$ = EvaluationBox[]}, 
                    If[
                    Not[
                    AbsoluteCurrentValue["Deployed"]], 
                    SelectionMove[Typeset`box$, All, Expression]; 
                    FrontEnd`Private`$ColorSelectorInitialAlpha = 1; 
                    FrontEnd`Private`$ColorSelectorInitialColor = 
                    RGBColor[1, 0, 1]; 
                    FrontEnd`Private`$ColorSelectorUseMakeBoxes = True; 
                    MathLink`CallFrontEnd[
                    FrontEnd`AttachCell[Typeset`box$, 
                    FrontEndResource["RGBColorValueSelector"], {
                    0, {Left, Bottom}}, {Left, Top}, 
                    "ClosingActions" -> {
                    "SelectionDeparture", "ParentChanged", 
                    "EvaluatorQuit"}]]]], BaseStyle -> Inherited, Evaluator -> 
                    Automatic, Method -> "Preemptive"], 
                    RGBColor[1, 0, 1], Editable -> False, Selectable -> 
                    False]}], "]"}], ",", 
               RowBox[{"Directive", "[", 
                 RowBox[{
                   RowBox[{"PointSize", "[", 
                    FractionBox["1", "180"], "]"}], ",", 
                   RowBox[{"AbsoluteThickness", "[", "1.6`", "]"}], ",", 
                   RowBox[{"FontSize", "\[Rule]", "18"}], ",", 
                   RowBox[{"FontWeight", "\[Rule]", "\"\""}], ",", 
                   InterpretationBox[
                    ButtonBox[
                    TooltipBox[
                    GraphicsBox[{{
                    GrayLevel[0], 
                    RectangleBox[{0, 0}]}, {
                    GrayLevel[0], 
                    RectangleBox[{1, -1}]}, {
                    RGBColor[0, 0, 1], 
                    RectangleBox[{0, -1}, {2, 1}]}}, DefaultBaseStyle -> 
                    "ColorSwatchGraphics", AspectRatio -> 1, Frame -> True, 
                    FrameStyle -> RGBColor[0., 0., 0.6666666666666666], 
                    FrameTicks -> None, PlotRangePadding -> None, ImageSize -> 
                    Dynamic[{
                    Automatic, 
                    1.35 (CurrentValue["FontCapHeight"]/AbsoluteCurrentValue[
                    Magnification])}]], 
                    StyleBox[
                    RowBox[{"RGBColor", "[", 
                    RowBox[{"0", ",", "0", ",", "1"}], "]"}], NumberMarks -> 
                    False]], Appearance -> None, BaseStyle -> {}, 
                    BaselinePosition -> Baseline, DefaultBaseStyle -> {}, 
                    ButtonFunction :> With[{Typeset`box$ = EvaluationBox[]}, 
                    If[
                    Not[
                    AbsoluteCurrentValue["Deployed"]], 
                    SelectionMove[Typeset`box$, All, Expression]; 
                    FrontEnd`Private`$ColorSelectorInitialAlpha = 1; 
                    FrontEnd`Private`$ColorSelectorInitialColor = 
                    RGBColor[0, 0, 1]; 
                    FrontEnd`Private`$ColorSelectorUseMakeBoxes = True; 
                    MathLink`CallFrontEnd[
                    FrontEnd`AttachCell[Typeset`box$, 
                    FrontEndResource["RGBColorValueSelector"], {
                    0, {Left, Bottom}}, {Left, Top}, 
                    "ClosingActions" -> {
                    "SelectionDeparture", "ParentChanged", 
                    "EvaluatorQuit"}]]]], BaseStyle -> Inherited, Evaluator -> 
                    Automatic, Method -> "Preemptive"], 
                    RGBColor[0, 0, 1], Editable -> False, Selectable -> 
                    False]}], "]"}], ",", 
               RowBox[{"Directive", "[", 
                 RowBox[{
                   RowBox[{"PointSize", "[", 
                    FractionBox["1", "180"], "]"}], ",", 
                   RowBox[{"AbsoluteThickness", "[", "1.6`", "]"}], ",", 
                   RowBox[{"FontSize", "\[Rule]", "18"}], ",", 
                   RowBox[{"FontWeight", "\[Rule]", "\"\""}], ",", 
                   InterpretationBox[
                    ButtonBox[
                    TooltipBox[
                    GraphicsBox[{{
                    GrayLevel[0], 
                    RectangleBox[{0, 0}]}, {
                    GrayLevel[0], 
                    RectangleBox[{1, -1}]}, {
                    RGBColor[0, 1, 1], 
                    RectangleBox[{0, -1}, {2, 1}]}}, DefaultBaseStyle -> 
                    "ColorSwatchGraphics", AspectRatio -> 1, Frame -> True, 
                    FrameStyle -> 
                    RGBColor[0., 0.6666666666666666, 0.6666666666666666], 
                    FrameTicks -> None, PlotRangePadding -> None, ImageSize -> 
                    Dynamic[{
                    Automatic, 
                    1.35 (CurrentValue["FontCapHeight"]/AbsoluteCurrentValue[
                    Magnification])}]], 
                    StyleBox[
                    RowBox[{"RGBColor", "[", 
                    RowBox[{"0", ",", "1", ",", "1"}], "]"}], NumberMarks -> 
                    False]], Appearance -> None, BaseStyle -> {}, 
                    BaselinePosition -> Baseline, DefaultBaseStyle -> {}, 
                    ButtonFunction :> With[{Typeset`box$ = EvaluationBox[]}, 
                    If[
                    Not[
                    AbsoluteCurrentValue["Deployed"]], 
                    SelectionMove[Typeset`box$, All, Expression]; 
                    FrontEnd`Private`$ColorSelectorInitialAlpha = 1; 
                    FrontEnd`Private`$ColorSelectorInitialColor = 
                    RGBColor[0, 1, 1]; 
                    FrontEnd`Private`$ColorSelectorUseMakeBoxes = True; 
                    MathLink`CallFrontEnd[
                    FrontEnd`AttachCell[Typeset`box$, 
                    FrontEndResource["RGBColorValueSelector"], {
                    0, {Left, Bottom}}, {Left, Top}, 
                    "ClosingActions" -> {
                    "SelectionDeparture", "ParentChanged", 
                    "EvaluatorQuit"}]]]], BaseStyle -> Inherited, Evaluator -> 
                    Automatic, Method -> "Preemptive"], 
                    RGBColor[0, 1, 1], Editable -> False, Selectable -> 
                    False]}], "]"}], ",", 
               RowBox[{"Directive", "[", 
                 RowBox[{
                   RowBox[{"PointSize", "[", 
                    FractionBox["1", "180"], "]"}], ",", 
                   RowBox[{"AbsoluteThickness", "[", "1.6`", "]"}], ",", 
                   RowBox[{"FontSize", "\[Rule]", "18"}], ",", 
                   RowBox[{"FontWeight", "\[Rule]", "\"\""}], ",", 
                   InterpretationBox[
                    ButtonBox[
                    TooltipBox[
                    GraphicsBox[{{
                    GrayLevel[0], 
                    RectangleBox[{0, 0}]}, {
                    GrayLevel[0], 
                    RectangleBox[{1, -1}]}, {
                    RGBColor[0, 1, 0], 
                    RectangleBox[{0, -1}, {2, 1}]}}, DefaultBaseStyle -> 
                    "ColorSwatchGraphics", AspectRatio -> 1, Frame -> True, 
                    FrameStyle -> RGBColor[0., 0.6666666666666666, 0.], 
                    FrameTicks -> None, PlotRangePadding -> None, ImageSize -> 
                    Dynamic[{
                    Automatic, 
                    1.35 (CurrentValue["FontCapHeight"]/AbsoluteCurrentValue[
                    Magnification])}]], 
                    StyleBox[
                    RowBox[{"RGBColor", "[", 
                    RowBox[{"0", ",", "1", ",", "0"}], "]"}], NumberMarks -> 
                    False]], Appearance -> None, BaseStyle -> {}, 
                    BaselinePosition -> Baseline, DefaultBaseStyle -> {}, 
                    ButtonFunction :> With[{Typeset`box$ = EvaluationBox[]}, 
                    If[
                    Not[
                    AbsoluteCurrentValue["Deployed"]], 
                    SelectionMove[Typeset`box$, All, Expression]; 
                    FrontEnd`Private`$ColorSelectorInitialAlpha = 1; 
                    FrontEnd`Private`$ColorSelectorInitialColor = 
                    RGBColor[0, 1, 0]; 
                    FrontEnd`Private`$ColorSelectorUseMakeBoxes = True; 
                    MathLink`CallFrontEnd[
                    FrontEnd`AttachCell[Typeset`box$, 
                    FrontEndResource["RGBColorValueSelector"], {
                    0, {Left, Bottom}}, {Left, Top}, 
                    "ClosingActions" -> {
                    "SelectionDeparture", "ParentChanged", 
                    "EvaluatorQuit"}]]]], BaseStyle -> Inherited, Evaluator -> 
                    Automatic, Method -> "Preemptive"], 
                    RGBColor[0, 1, 0], Editable -> False, Selectable -> 
                    False]}], "]"}], ",", 
               RowBox[{"Directive", "[", 
                 RowBox[{
                   RowBox[{"PointSize", "[", 
                    FractionBox["1", "180"], "]"}], ",", 
                   RowBox[{"AbsoluteThickness", "[", "1.6`", "]"}], ",", 
                   RowBox[{"FontSize", "\[Rule]", "18"}], ",", 
                   RowBox[{"FontWeight", "\[Rule]", "\"\""}], ",", 
                   InterpretationBox[
                    ButtonBox[
                    TooltipBox[
                    GraphicsBox[{{
                    GrayLevel[0], 
                    RectangleBox[{0, 0}]}, {
                    GrayLevel[0], 
                    RectangleBox[{1, -1}]}, {
                    RGBColor[
                    Rational[2, 3], 
                    Rational[2, 3], 0], 
                    RectangleBox[{0, -1}, {2, 1}]}}, DefaultBaseStyle -> 
                    "ColorSwatchGraphics", AspectRatio -> 1, Frame -> True, 
                    FrameStyle -> 
                    RGBColor[0.4444444444444444, 0.4444444444444444, 0.], 
                    FrameTicks -> None, PlotRangePadding -> None, ImageSize -> 
                    Dynamic[{
                    Automatic, 
                    1.35 (CurrentValue["FontCapHeight"]/AbsoluteCurrentValue[
                    Magnification])}]], 
                    StyleBox[
                    RowBox[{"RGBColor", "[", 
                    RowBox[{
                    FractionBox["2", "3"], ",", 
                    FractionBox["2", "3"], ",", "0"}], "]"}], NumberMarks -> 
                    False]], Appearance -> None, BaseStyle -> {}, 
                    BaselinePosition -> Baseline, DefaultBaseStyle -> {}, 
                    ButtonFunction :> With[{Typeset`box$ = EvaluationBox[]}, 
                    If[
                    Not[
                    AbsoluteCurrentValue["Deployed"]], 
                    SelectionMove[Typeset`box$, All, Expression]; 
                    FrontEnd`Private`$ColorSelectorInitialAlpha = 1; 
                    FrontEnd`Private`$ColorSelectorInitialColor = RGBColor[
                    Rational[2, 3], 
                    Rational[2, 3], 0]; 
                    FrontEnd`Private`$ColorSelectorUseMakeBoxes = True; 
                    MathLink`CallFrontEnd[
                    FrontEnd`AttachCell[Typeset`box$, 
                    FrontEndResource["RGBColorValueSelector"], {
                    0, {Left, Bottom}}, {Left, Top}, 
                    "ClosingActions" -> {
                    "SelectionDeparture", "ParentChanged", 
                    "EvaluatorQuit"}]]]], BaseStyle -> Inherited, Evaluator -> 
                    Automatic, Method -> "Preemptive"], 
                    RGBColor[
                    Rational[2, 3], 
                    Rational[2, 3], 0], Editable -> False, Selectable -> 
                    False]}], "]"}], ",", 
               RowBox[{"Directive", "[", 
                 RowBox[{
                   RowBox[{"PointSize", "[", 
                    FractionBox["1", "180"], "]"}], ",", 
                   RowBox[{"AbsoluteThickness", "[", "1.6`", "]"}], ",", 
                   RowBox[{"FontSize", "\[Rule]", "18"}], ",", 
                   RowBox[{"FontWeight", "\[Rule]", "\"\""}], ",", 
                   InterpretationBox[
                    ButtonBox[
                    TooltipBox[
                    GraphicsBox[{{
                    GrayLevel[0], 
                    RectangleBox[{0, 0}]}, {
                    GrayLevel[0], 
                    RectangleBox[{1, -1}]}, {
                    RGBColor[1, 0.5, 0], 
                    RectangleBox[{0, -1}, {2, 1}]}}, DefaultBaseStyle -> 
                    "ColorSwatchGraphics", AspectRatio -> 1, Frame -> True, 
                    FrameStyle -> 
                    RGBColor[0.6666666666666666, 0.33333333333333337`, 0.], 
                    FrameTicks -> None, PlotRangePadding -> None, ImageSize -> 
                    Dynamic[{
                    Automatic, 
                    1.35 (CurrentValue["FontCapHeight"]/AbsoluteCurrentValue[
                    Magnification])}]], 
                    StyleBox[
                    RowBox[{"RGBColor", "[", 
                    RowBox[{"1", ",", "0.5`", ",", "0"}], "]"}], NumberMarks -> 
                    False]], Appearance -> None, BaseStyle -> {}, 
                    BaselinePosition -> Baseline, DefaultBaseStyle -> {}, 
                    ButtonFunction :> With[{Typeset`box$ = EvaluationBox[]}, 
                    If[
                    Not[
                    AbsoluteCurrentValue["Deployed"]], 
                    SelectionMove[Typeset`box$, All, Expression]; 
                    FrontEnd`Private`$ColorSelectorInitialAlpha = 1; 
                    FrontEnd`Private`$ColorSelectorInitialColor = 
                    RGBColor[1, 0.5, 0]; 
                    FrontEnd`Private`$ColorSelectorUseMakeBoxes = True; 
                    MathLink`CallFrontEnd[
                    FrontEnd`AttachCell[Typeset`box$, 
                    FrontEndResource["RGBColorValueSelector"], {
                    0, {Left, Bottom}}, {Left, Top}, 
                    "ClosingActions" -> {
                    "SelectionDeparture", "ParentChanged", 
                    "EvaluatorQuit"}]]]], BaseStyle -> Inherited, Evaluator -> 
                    Automatic, Method -> "Preemptive"], 
                    RGBColor[1, 0.5, 0], Editable -> False, Selectable -> 
                    False]}], "]"}], ",", 
               RowBox[{"Directive", "[", 
                 RowBox[{
                   RowBox[{"PointSize", "[", 
                    FractionBox["1", "180"], "]"}], ",", 
                   RowBox[{"AbsoluteThickness", "[", "1.6`", "]"}], ",", 
                   RowBox[{"FontSize", "\[Rule]", "18"}], ",", 
                   RowBox[{"FontWeight", "\[Rule]", "\"\""}], ",", 
                   InterpretationBox[
                    ButtonBox[
                    TooltipBox[
                    GraphicsBox[{{
                    GrayLevel[0], 
                    RectangleBox[{0, 0}]}, {
                    GrayLevel[0], 
                    RectangleBox[{1, -1}]}, {
                    RGBColor[1, 0, 0], 
                    RectangleBox[{0, -1}, {2, 1}]}}, DefaultBaseStyle -> 
                    "ColorSwatchGraphics", AspectRatio -> 1, Frame -> True, 
                    FrameStyle -> RGBColor[0.6666666666666666, 0., 0.], 
                    FrameTicks -> None, PlotRangePadding -> None, ImageSize -> 
                    Dynamic[{
                    Automatic, 
                    1.35 (CurrentValue["FontCapHeight"]/AbsoluteCurrentValue[
                    Magnification])}]], 
                    StyleBox[
                    RowBox[{"RGBColor", "[", 
                    RowBox[{"1", ",", "0", ",", "0"}], "]"}], NumberMarks -> 
                    False]], Appearance -> None, BaseStyle -> {}, 
                    BaselinePosition -> Baseline, DefaultBaseStyle -> {}, 
                    ButtonFunction :> With[{Typeset`box$ = EvaluationBox[]}, 
                    If[
                    Not[
                    AbsoluteCurrentValue["Deployed"]], 
                    SelectionMove[Typeset`box$, All, Expression]; 
                    FrontEnd`Private`$ColorSelectorInitialAlpha = 1; 
                    FrontEnd`Private`$ColorSelectorInitialColor = 
                    RGBColor[1, 0, 0]; 
                    FrontEnd`Private`$ColorSelectorUseMakeBoxes = True; 
                    MathLink`CallFrontEnd[
                    FrontEnd`AttachCell[Typeset`box$, 
                    FrontEndResource["RGBColorValueSelector"], {
                    0, {Left, Bottom}}, {Left, Top}, 
                    "ClosingActions" -> {
                    "SelectionDeparture", "ParentChanged", 
                    "EvaluatorQuit"}]]]], BaseStyle -> Inherited, Evaluator -> 
                    Automatic, Method -> "Preemptive"], 
                    RGBColor[1, 0, 0], Editable -> False, Selectable -> 
                    False]}], "]"}]}], "}"}], ",", 
           RowBox[{"{", 
             
             RowBox[{#, ",", #2, ",", #3, ",", #4, ",", #5, ",", #6, 
               ",", #7}], "}"}], ",", 
           RowBox[{"LegendMarkers", "\[Rule]", 
             RowBox[{"{", 
               RowBox[{
                 RowBox[{"{", 
                   RowBox[{"False", ",", "Automatic"}], "}"}], ",", 
                 RowBox[{"{", 
                   RowBox[{"False", ",", "Automatic"}], "}"}], ",", 
                 RowBox[{"{", 
                   RowBox[{"False", ",", "Automatic"}], "}"}], ",", 
                 RowBox[{"{", 
                   RowBox[{"False", ",", "Automatic"}], "}"}], ",", 
                 RowBox[{"{", 
                   RowBox[{"False", ",", "Automatic"}], "}"}], ",", 
                 RowBox[{"{", 
                   RowBox[{"False", ",", "Automatic"}], "}"}], ",", 
                 RowBox[{"{", 
                   RowBox[{"False", ",", "Automatic"}], "}"}]}], "}"}]}], ",", 
           RowBox[{"Joined", "\[Rule]", 
             RowBox[{"{", 
               
               RowBox[{
                "True", ",", "True", ",", "True", ",", "True", ",", "True", 
                 ",", "True", ",", "True", ",", "True", ",", "True", ",", 
                 "True", ",", "True", ",", "True", ",", "True", ",", "True"}],
                "}"}]}], ",", 
           RowBox[{"LabelStyle", "\[Rule]", 
             RowBox[{"Directive", "[", 
               RowBox[{
                 InterpretationBox[
                  ButtonBox[
                   TooltipBox[
                    GraphicsBox[{{
                    GrayLevel[0], 
                    RectangleBox[{0, 0}]}, {
                    GrayLevel[0], 
                    RectangleBox[{1, -1}]}, {
                    GrayLevel[0], 
                    RectangleBox[{0, -1}, {2, 1}]}}, DefaultBaseStyle -> 
                    "ColorSwatchGraphics", AspectRatio -> 1, Frame -> True, 
                    FrameStyle -> GrayLevel[0.], FrameTicks -> None, 
                    PlotRangePadding -> None, ImageSize -> 
                    Dynamic[{
                    Automatic, 
                    1.35 (CurrentValue["FontCapHeight"]/AbsoluteCurrentValue[
                    Magnification])}]], 
                    StyleBox[
                    RowBox[{"GrayLevel", "[", "0", "]"}], NumberMarks -> 
                    False]], Appearance -> None, BaseStyle -> {}, 
                   BaselinePosition -> Baseline, DefaultBaseStyle -> {}, 
                   ButtonFunction :> With[{Typeset`box$ = EvaluationBox[]}, 
                    If[
                    Not[
                    AbsoluteCurrentValue["Deployed"]], 
                    SelectionMove[Typeset`box$, All, Expression]; 
                    FrontEnd`Private`$ColorSelectorInitialAlpha = 1; 
                    FrontEnd`Private`$ColorSelectorInitialColor = 
                    GrayLevel[0]; 
                    FrontEnd`Private`$ColorSelectorUseMakeBoxes = True; 
                    MathLink`CallFrontEnd[
                    FrontEnd`AttachCell[Typeset`box$, 
                    FrontEndResource["GrayLevelColorValueSelector"], {
                    0, {Left, Bottom}}, {Left, Top}, 
                    "ClosingActions" -> {
                    "SelectionDeparture", "ParentChanged", 
                    "EvaluatorQuit"}]]]], BaseStyle -> Inherited, Evaluator -> 
                   Automatic, Method -> "Preemptive"], 
                  GrayLevel[0], Editable -> False, Selectable -> False], ",", 
                 "18"}], "]"}]}], ",", 
           RowBox[{"LegendLayout", "\[Rule]", "\"Column\""}]}], "]"}]& ), 
      Editable -> True], TraditionalForm], TraditionalForm]},
  "Legended",
  DisplayFunction->(GridBox[{{
      TagBox[
       ItemBox[
        PaneBox[
         TagBox[#, "SkipImageSizeLevel"], Alignment -> {Center, Baseline}, 
         BaselinePosition -> Baseline], DefaultBaseStyle -> "Labeled"], 
       "SkipImageSizeLevel"], 
      ItemBox[#2, DefaultBaseStyle -> "LabeledLabel"]}}, 
    GridBoxAlignment -> {"Columns" -> {{Center}}, "Rows" -> {{Center}}}, 
    AutoDelete -> False, GridBoxItemSize -> Automatic, 
    BaselinePosition -> {1, 1}]& ),
  Editable->True,
  InterpretationFunction->(RowBox[{"Legended", "[", 
     RowBox[{#, ",", 
       RowBox[{"Placed", "[", 
         RowBox[{#2, ",", "After"}], "]"}]}], "]"}]& )]], "Output",
 CellChangeTimes->{3.819275500280757*^9, 3.819277137186174*^9, 
  3.819277177410676*^9, 3.8294675988556166`*^9, 3.8322147993161564`*^9},
 CellLabel->
  "Out[162]=",ExpressionUUID->"64f354a8-fa6e-4df5-adf6-253c3623400c"]
}, Open  ]],

Cell[CellGroupData[{

Cell[BoxData[{
 RowBox[{"sub1", "=", 
  RowBox[{"ListLinePlot", "[", 
   RowBox[{
    RowBox[{"{", 
     RowBox[{
      RowBox[{"DataUpNDSflux", "[", 
       RowBox[{"[", 
        RowBox[{
         RowBox[{"1", ";;", "251"}], ",", " ", 
         RowBox[{"{", 
          RowBox[{"1", ",", "3"}], "}"}]}], "]"}], "]"}], ",", 
      RowBox[{"DataUpNDSflux", "[", 
       RowBox[{"[", 
        RowBox[{
         RowBox[{"252", ";;", "502"}], ",", " ", 
         RowBox[{"{", 
          RowBox[{"1", ",", "3"}], "}"}]}], "]"}], "]"}], ",", 
      RowBox[{"DataUpNDSflux", "[", 
       RowBox[{"[", 
        RowBox[{
         RowBox[{"503", ";;", "753"}], ",", " ", 
         RowBox[{"{", 
          RowBox[{"1", ",", "3"}], "}"}]}], "]"}], "]"}], ",", 
      RowBox[{"DataUpNDSflux", "[", 
       RowBox[{"[", 
        RowBox[{
         RowBox[{"754", ";;", "1004"}], ",", " ", 
         RowBox[{"{", 
          RowBox[{"1", ",", "3"}], "}"}]}], "]"}], "]"}], ",", 
      RowBox[{"DataUpNDSflux", "[", 
       RowBox[{"[", 
        RowBox[{
         RowBox[{"1005", ";;", "1255"}], ",", " ", 
         RowBox[{"{", 
          RowBox[{"1", ",", "3"}], "}"}]}], "]"}], "]"}], ",", 
      RowBox[{"DataUpNDSflux", "[", 
       RowBox[{"[", 
        RowBox[{
         RowBox[{"1256", ";;", "1506"}], ",", " ", 
         RowBox[{"{", 
          RowBox[{"1", ",", "3"}], "}"}]}], "]"}], "]"}], ",", 
      RowBox[{"DataUpNDSflux", "[", 
       RowBox[{"[", 
        RowBox[{
         RowBox[{"1507", ";;", "1757"}], ",", " ", 
         RowBox[{"{", 
          RowBox[{"1", ",", "3"}], "}"}]}], "]"}], "]"}], ",", 
      RowBox[{"DataDownNDSflux", "[", 
       RowBox[{"[", 
        RowBox[{
         RowBox[{"1", ";;", "251"}], ",", " ", 
         RowBox[{"{", 
          RowBox[{"1", ",", "3"}], "}"}]}], "]"}], "]"}], ",", 
      RowBox[{"DataDownNDSflux", "[", 
       RowBox[{"[", 
        RowBox[{
         RowBox[{"252", ";;", "502"}], ",", " ", 
         RowBox[{"{", 
          RowBox[{"1", ",", "3"}], "}"}]}], "]"}], "]"}], ",", 
      RowBox[{"DataDownNDSflux", "[", 
       RowBox[{"[", 
        RowBox[{
         RowBox[{"503", ";;", "753"}], ",", " ", 
         RowBox[{"{", 
          RowBox[{"1", ",", "3"}], "}"}]}], "]"}], "]"}], ",", 
      RowBox[{"DataDownNDSflux", "[", 
       RowBox[{"[", 
        RowBox[{
         RowBox[{"754", ";;", "1004"}], ",", " ", 
         RowBox[{"{", 
          RowBox[{"1", ",", "3"}], "}"}]}], "]"}], "]"}], ",", 
      RowBox[{"DataDownNDSflux", "[", 
       RowBox[{"[", 
        RowBox[{
         RowBox[{"1005", ";;", "1255"}], ",", " ", 
         RowBox[{"{", 
          RowBox[{"1", ",", "3"}], "}"}]}], "]"}], "]"}], " ", ",", 
      RowBox[{"DataDownNDSflux", "[", 
       RowBox[{"[", 
        RowBox[{
         RowBox[{"1256", ";;", "1506"}], ",", " ", 
         RowBox[{"{", 
          RowBox[{"1", ",", "3"}], "}"}]}], "]"}], "]"}], ",", 
      RowBox[{"DataDownNDSflux", "[", 
       RowBox[{"[", 
        RowBox[{
         RowBox[{"1507", ";;", "1757"}], ",", " ", 
         RowBox[{"{", 
          RowBox[{"1", ",", "3"}], "}"}]}], "]"}], "]"}]}], "}"}], ",", 
    RowBox[{"PlotRange", "\[Rule]", 
     RowBox[{"{", 
      RowBox[{
       RowBox[{"{", 
        RowBox[{"20", ",", "60"}], "}"}], ",", 
       RowBox[{"{", 
        RowBox[{"0.5", ",", "1.5"}], "}"}]}], "}"}]}], ",", " ", 
    RowBox[{"PlotStyle", "\[Rule]", 
     RowBox[{"{", 
      RowBox[{"Magenta", ",", "Blue", ",", "Cyan", ",", "Green", ",", 
       RowBox[{"Darker", "[", "Yellow", "]"}], ",", "Orange", ",", "Red", ",",
        "Magenta", ",", "Blue", ",", "Cyan", ",", "Green", ",", 
       RowBox[{"Darker", "[", "Yellow", "]"}], ",", "Orange", ",", "Red"}], 
      "}"}]}], ",", " ", 
    RowBox[{"AxesStyle", "\[Rule]", 
     RowBox[{"Directive", "[", 
      RowBox[{"Black", ",", "18"}], "]"}]}], ",", 
    RowBox[{"LabelStyle", "\[Rule]", 
     RowBox[{"Directive", "[", 
      RowBox[{"Black", ",", "18"}], "]"}]}], ",", 
    RowBox[{"PlotLegends", "\[Rule]", 
     RowBox[{"{", "}"}]}], ",", " ", 
    RowBox[{"PlotLabel", "\[Rule]", "\"\< \>\""}], ",", "\[IndentingNewLine]", 
    RowBox[{"Frame", "\[Rule]", 
     RowBox[{"{", 
      RowBox[{
       RowBox[{"{", 
        RowBox[{"True", ",", "False"}], "}"}], ",", 
       RowBox[{"{", 
        RowBox[{"True", ",", "False"}], "}"}]}], "}"}]}], ",", 
    RowBox[{"FrameLabel", "\[Rule]", 
     RowBox[{"{", "}"}]}], ",", " ", 
    RowBox[{"BaseStyle", "\[Rule]", 
     RowBox[{"{", 
      RowBox[{
       RowBox[{"FontSize", "\[Rule]", " ", "18"}], ",", "  ", 
       RowBox[{"FontWeight", "\[Rule]", " ", "\"\<\>\""}]}], "}"}]}], ",", 
    " ", 
    RowBox[{"FrameStyle", "\[Rule]", 
     RowBox[{"Thickness", "[", "0.00005", "]"}]}], ",", " ", 
    RowBox[{"ImageSize", "\[Rule]", 
     RowBox[{"Scaled", "[", "0.15", "]"}]}], ",", " ", 
    RowBox[{"AspectRatio", "\[Rule]", "1"}]}], "]"}]}], "\[IndentingNewLine]", 
 RowBox[{"NadnadhRatioVaryingMagnified", "=", 
  RowBox[{"ListLinePlot", "[", 
   RowBox[{
    RowBox[{"{", 
     RowBox[{
      RowBox[{"DataUpNDSflux", "[", 
       RowBox[{"[", 
        RowBox[{
         RowBox[{"1", ";;", "251"}], ",", " ", 
         RowBox[{"{", 
          RowBox[{"1", ",", "3"}], "}"}]}], "]"}], "]"}], ",", 
      RowBox[{"DataUpNDSflux", "[", 
       RowBox[{"[", 
        RowBox[{
         RowBox[{"252", ";;", "502"}], ",", " ", 
         RowBox[{"{", 
          RowBox[{"1", ",", "3"}], "}"}]}], "]"}], "]"}], ",", 
      RowBox[{"DataUpNDSflux", "[", 
       RowBox[{"[", 
        RowBox[{
         RowBox[{"503", ";;", "753"}], ",", " ", 
         RowBox[{"{", 
          RowBox[{"1", ",", "3"}], "}"}]}], "]"}], "]"}], ",", 
      RowBox[{"DataUpNDSflux", "[", 
       RowBox[{"[", 
        RowBox[{
         RowBox[{"754", ";;", "1004"}], ",", " ", 
         RowBox[{"{", 
          RowBox[{"1", ",", "3"}], "}"}]}], "]"}], "]"}], ",", 
      RowBox[{"DataUpNDSflux", "[", 
       RowBox[{"[", 
        RowBox[{
         RowBox[{"1005", ";;", "1255"}], ",", " ", 
         RowBox[{"{", 
          RowBox[{"1", ",", "3"}], "}"}]}], "]"}], "]"}], ",", 
      RowBox[{"DataUpNDSflux", "[", 
       RowBox[{"[", 
        RowBox[{
         RowBox[{"1256", ";;", "1506"}], ",", " ", 
         RowBox[{"{", 
          RowBox[{"1", ",", "3"}], "}"}]}], "]"}], "]"}], ",", 
      RowBox[{"DataUpNDSflux", "[", 
       RowBox[{"[", 
        RowBox[{
         RowBox[{"1507", ";;", "1757"}], ",", " ", 
         RowBox[{"{", 
          RowBox[{"1", ",", "3"}], "}"}]}], "]"}], "]"}], ",", 
      RowBox[{"DataDownNDSflux", "[", 
       RowBox[{"[", 
        RowBox[{
         RowBox[{"1", ";;", "251"}], ",", " ", 
         RowBox[{"{", 
          RowBox[{"1", ",", "3"}], "}"}]}], "]"}], "]"}], ",", 
      RowBox[{"DataDownNDSflux", "[", 
       RowBox[{"[", 
        RowBox[{
         RowBox[{"252", ";;", "502"}], ",", " ", 
         RowBox[{"{", 
          RowBox[{"1", ",", "3"}], "}"}]}], "]"}], "]"}], ",", 
      RowBox[{"DataDownNDSflux", "[", 
       RowBox[{"[", 
        RowBox[{
         RowBox[{"503", ";;", "753"}], ",", " ", 
         RowBox[{"{", 
          RowBox[{"1", ",", "3"}], "}"}]}], "]"}], "]"}], ",", 
      RowBox[{"DataDownNDSflux", "[", 
       RowBox[{"[", 
        RowBox[{
         RowBox[{"754", ";;", "1004"}], ",", " ", 
         RowBox[{"{", 
          RowBox[{"1", ",", "3"}], "}"}]}], "]"}], "]"}], ",", 
      RowBox[{"DataDownNDSflux", "[", 
       RowBox[{"[", 
        RowBox[{
         RowBox[{"1005", ";;", "1255"}], ",", " ", 
         RowBox[{"{", 
          RowBox[{"1", ",", "3"}], "}"}]}], "]"}], "]"}], " ", ",", 
      RowBox[{"DataDownNDSflux", "[", 
       RowBox[{"[", 
        RowBox[{
         RowBox[{"1256", ";;", "1506"}], ",", " ", 
         RowBox[{"{", 
          RowBox[{"1", ",", "3"}], "}"}]}], "]"}], "]"}], ",", 
      RowBox[{"DataDownNDSflux", "[", 
       RowBox[{"[", 
        RowBox[{
         RowBox[{"1507", ";;", "1757"}], ",", " ", 
         RowBox[{"{", 
          RowBox[{"1", ",", "3"}], "}"}]}], "]"}], "]"}]}], "}"}], ",", 
    RowBox[{"PlotRange", "\[Rule]", 
     RowBox[{"{", 
      RowBox[{
       RowBox[{"{", 
        RowBox[{"0", ",", "250"}], "}"}], ",", 
       RowBox[{"{", 
        RowBox[{"0", ",", "1.8"}], "}"}]}], "}"}]}], ",", " ", 
    RowBox[{"PlotStyle", "\[Rule]", 
     RowBox[{"{", 
      RowBox[{"Magenta", ",", "Blue", ",", "Cyan", ",", "Green", ",", 
       RowBox[{"Darker", "[", "Yellow", "]"}], ",", "Orange", ",", "Red", ",",
        "Magenta", ",", "Blue", ",", "Cyan", ",", "Green", ",", 
       RowBox[{"Darker", "[", "Yellow", "]"}], ",", "Orange", ",", "Red"}], 
      "}"}]}], ",", " ", 
    RowBox[{"AxesStyle", "\[Rule]", 
     RowBox[{"Directive", "[", 
      RowBox[{"Black", ",", "18"}], "]"}]}], ",", 
    RowBox[{"LabelStyle", "\[Rule]", 
     RowBox[{"Directive", "[", 
      RowBox[{"Black", ",", "18"}], "]"}]}], ",", 
    RowBox[{"PlotLegends", "\[Rule]", 
     RowBox[{"{", 
      RowBox[{
      "\"\<40\>\"", ",", " ", "\"\<23\>\"", ",", "\"\<20\>\"", ",", 
       "\"\<19\>\"", ",", " ", "\"\<15\>\"", ",", "\"\<13\>\"", ",", 
       "\"\<10\>\""}], "}"}]}], ",", " ", 
    RowBox[{"PlotLabel", "\[Rule]", "\"\<NAD:NADH Ratio\>\""}], ",", 
    "\[IndentingNewLine]", 
    RowBox[{"Frame", "\[Rule]", 
     RowBox[{"{", 
      RowBox[{
       RowBox[{"{", 
        RowBox[{"True", ",", "False"}], "}"}], ",", 
       RowBox[{"{", 
        RowBox[{"True", ",", "False"}], "}"}]}], "}"}]}], ",", 
    RowBox[{"FrameLabel", "\[Rule]", 
     RowBox[{"{", 
      RowBox[{
       RowBox[{"{", 
        RowBox[{
        "\"\<Flux(\[Mu]mol.\!\(\*SuperscriptBox[\(min\), \
\(-1\)]\).\!\(\*SuperscriptBox[\(gProtein\), \(-1\)]\))\>\"", ",", "None"}], 
        "}"}], ",", 
       RowBox[{"{", 
        RowBox[{"\"\<Palmitoyl-CoA(\[Mu]M)\>\"", ",", "None"}], "}"}]}], 
      "}"}]}], ",", " ", 
    RowBox[{"BaseStyle", "\[Rule]", 
     RowBox[{"{", 
      RowBox[{
       RowBox[{"FontSize", "\[Rule]", " ", "18"}], ",", "  ", 
       RowBox[{"FontWeight", "\[Rule]", " ", "\"\<\>\""}]}], "}"}]}], ",", 
    " ", 
    RowBox[{"FrameStyle", "\[Rule]", 
     RowBox[{"Thickness", "[", "0.00005", "]"}]}], ",", " ", 
    RowBox[{"ImageSize", "\[Rule]", 
     RowBox[{"Scaled", "[", "0.25", "]"}]}], ",", " ", 
    RowBox[{"AspectRatio", "\[Rule]", "1"}], ",", 
    RowBox[{"Epilog", "\[Rule]", 
     RowBox[{"Inset", "[", "sub1", "]"}]}], ",", 
    RowBox[{"PlotRangeClipping", "\[Rule]", "False"}]}], "]"}]}]}], "Input",
 CellChangeTimes->{{3.8081155146239476`*^9, 3.808115551201129*^9}, {
   3.808115606384489*^9, 3.808115632590392*^9}, {3.8081157191159973`*^9, 
   3.808115750412285*^9}, {3.808116032235731*^9, 3.808116032854106*^9}, {
   3.8321759234207497`*^9, 3.832175926946253*^9}, 3.832227958084816*^9},
 CellLabel->
  "In[246]:=",ExpressionUUID->"cb79e069-1d63-4da1-bc83-28cd37cca99b"],

Cell[BoxData[
 GraphicsBox[{{}, {{}, {}, 
    {RGBColor[1, 0, 1], PointSize[
      NCache[
       Rational[1, 180], 0.005555555555555556]], AbsoluteThickness[1.6], 
     StyleBox[LineBox[CompressedData["
1:eJw1yX0sFHAcx/FTSmxlcp4pT112HXIiie7jjnvwPO2U+cOyLmtGD6zpSafs
mma0WMewTKt2clSb6Ymsmch0eZhqs0keustDpJC29OD3/W7ffff6vj3STySp
1nE4nPC/+++2OTzwfKmwA+f/fBStXUfcskhtf547yuyKS9rXwsxjY8zuGHbz
V9rummD2hL68d1Np1ySzNzaKfJUvJEZmHrbdmLVoqzUx+6DBS2paP/aFmQ/H
uv48zeZpZgEMVbIEg+cMsx+8jS0NW3bMMu9Gyjnbg3z7r8wBWHBJv9y9RBZC
7K5ObVLNMQfiXmdjn0M3eQ+EF5xH9bx55iDUatTjc/nkYOT5iJ2S+sl7MRFW
oQn2+MYcAp96s4rlTPI+XNPo80yPyKGIHf4UmrRI3o85O8lgbvACcxic73IX
i3PI4dAHZL96qycfgNBkpTk1QRah90iLTbXzd2ZgOlmrOhvHrAY2yJfM/POp
R2B4yiQfaaAegZ6SMoPuA3UxRrIe37lv/oN1McKbxspXfZk5ElS6yQ+3KalL
wAtJfPP7PPVIDAw2eg/VUo/EVb/bq4c6qEdhptmy5uYk9Shcudi6UGexyLoU
9vPPDMU7mdVS1HtlTaVLqcvQYlRtDDxKXQZtx8xPywLqclQEFfUsVFOXw0nX
3vqrhboC7RnKNEE/dQWEzdaVpVPUo1HtFfvUz3yJ9WjIyo4XbnVl5sRgICMo
SBJIPQZcm5PXuxTUY5FsVWDUpVGPRc77bN5sLvU4FMp8+6qKqMfBmp/EfVJD
PR75TqLOmIfU4zEu6M1K6aCegHfhGtnnIeoJKNx+JnrFSD0Rp11qBNqVJZHO
scSfz03E2n9Z9AeaLySZ
       "]],
      FontSize->18,
      FontWeight->""]}, 
    {RGBColor[0, 0, 1], PointSize[
      NCache[
       Rational[1, 180], 0.005555555555555556]], AbsoluteThickness[1.6], 
     StyleBox[{LineBox[CompressedData["
1:eJw1yX0sFHAcx/FjZkNpK8rM05U6pNwhznHucx7OufO02rS5yaYOtZrlqXWK
m43ZIVoYWlKpoyWy4o+2phphqRZlqz+6c2lUnulsuenB7/vdvvvu9X1zM3OP
qq05HI747/67oadcK8cUzuD8H4Nk67pgj1VJk12BkdkNWRIXv8tqE7MXNMN+
btO+08x7MT6wwHN79Y3ZG727DA42UTPMBxC7Ucvvb51l9kFq1X3jQ8N3Zj+k
VbU5Gu1/MvujSKbrnvScYz6MW22uqS+588x8tI8k2ut2LjALwLPPk4+vkAPB
sT5vqDy5yByE/brSzsEhcjBKrIXvAryXmI9gM0o4ILtEDoFtT+Vg8VtyKErF
7qtBHsvMQpjTyl+M5JDDMN9Xo77STRZhX/6keXSZHI6MgOii54ErzBFYbz7R
1JVLFoP3pEs32EmORLm4uVZkJEvQ4bmsC9u9ygwcm1UU/5Aza4ELjZ9MhRep
S2Fx9PX9racuhbo/e6plgnoUhrIcuHmb1KOQ02zpvu6zxno0BMEVSn4KszYa
K1dN72VF1GOgEmUWrLZQj0FomH4i4Rn1WPSWDwkyDdRj8SG7syzW6hfrMjjf
DLlmy2XWyhBxt9X9sYR6HMpSuEZVOvU4KOca++w11OVIU1luv26gLsedKunM
gx7q8fj4qMipb5R6PNLP3duxbKKuQP1ihs+ZDeoK2LXzPHlOZtaVUE185QsO
MmuVCK/J9qqTUk9AwLC7RHmcegLWNNsKT5+lnogbIx7yJS31ROjbPk/N1FNP
wpuwOtfUDupJyC/bKIh8Sj0Z1ZbqQ/ox6slYqPAXNXyhngKbxP7k7UtmSZ6/
poEvTMHWf13yBzd0Ilw=
        "]], LineBox[CompressedData["
1:eJw1zUsoRGEYxvGDcVlgVlKKjlzLJSILGvPkMhuFRlnYmGimdL7zjQVq5HJc
FkIpylDKFJFsMJtRLqPZkWHjtuHMjJSM2BCF3N7z1tvTb/VPb7ObrZGCIKT/
/O9+jQ586k0ShL97M/6NRcJN6ivP8IT+rUh4iClN2loguyQEY3N9I0Nkr4Sl
S3+H00ZWJXTpFSFcRxYYOu89o0oxWWQotdy/NyWTwRBm1R3WzyD1GaJaJgPu
EFlh8Mc991Qekl0M6/rzKt0m2ctQO+9p182RVYaIx48PwyBZkLE4cVy2YSOL
MiaPXgwt9WTICAX2qivKtL6MVJO/35ym9WVct0ZnL8ZofRmzvK1XfApQX8b0
QnDn7IKsyhgvtJbseckCx4hvKudqjSxydDvdd1kzZHD07LoPlvrIFg6dKRxv
tpEVjh1TiljUSHZxvG3XNBvKtT7Had5KgiNT63MYC5yrwUStb8fysGPM8a5S
3w5f7HKy4ZYMO+rRsJ9/ohq/AWeYrQU=
        "]]},
      FontSize->18,
      FontWeight->""]}, 
    {RGBColor[0, 1, 1], PointSize[
      NCache[
       Rational[1, 180], 0.005555555555555556]], AbsoluteThickness[1.6], 
     StyleBox[{LineBox[CompressedData["
1:eJw1ynlIE3AYxvExMUoJS1IKsrTlvFrNu0zd4+bUOTdXiketwnJphxlZKJa2
qMBM01SQ6UgDj1I0sMMSDTNSE8mgaH9IOZGZDs1rpRJih7/3hZeXD9/X5WTm
YQ2Xw+GE/t1/N1rMS+fKHcD5P0bR2t2KoROKaVPWKPN26My/eQrNGLMzUr0y
Ixs9TMy7MFjmKRjqHWfeDc2louaGsAlmPs63HRJFPZhkdofF3VMqMJqZPXG7
zNwht5li3oPEwuE6wc5p5r1wTFlXY+Xyg1kIe76g4+nmGWZvXIu3yzXNk33g
dqtpwPrULLMv+nuSlvx7yX6ozXXZVs6bY/aHfWV+lf4qOQB3ZJyBtx/IgeBf
N3RmOM0z70fOs2KzJY18AGHqloKmVnIQApqPtxnmyAfRd9SQ+tp7gTkYtSGD
iVUXyCHQf+1qf/iIHArdwGSvtZEswkjOx/SFLRZmoLi7tLo8klkLdKcOjtrm
UA+Dq1VCTX4D9TAEGwrP2n6iLkZc83Tc0Ap1MV59TnI18X+yLoGmYkKnUTJr
JejSlZekXaYejns2El+Ojno4Vjc4uUs6qUtRJKxuEn+jLoXSNPvEbpV6BGbU
vtyOHb9Yj4Chqj5ZFcLMiUTKy7ws4xHqkRDezeBnZ1OPAjdw3xXncupR8F+v
rPneQl2GaLNaaOijLoOx693GZSP1aOgrEm8mLFOPhrvquXJp0yLrcpzz6Xk8
7saslSNCy4/3CKUeg061lb4vjnoMTKfNmv506grcOObl55NHXYE3NgUC2/vU
lfBeVvOS66grUTIur3Rppx4LaVFW95n31GPR6iwqDRimrkL92JcXRVPMUCHd
Majx4sqiyDLiYGWRqbD2tyT6AxdgKUU=
        "]], LineBox[CompressedData["
1:eJw1zX9MlAUcx/En8QRF04bEwAWPTdHiVCaIQBafjLq5CIocCZ3b89yv536t
Y9hFfxA8QU0MKBDPoaUesazcBJV1Sjq5Y3C2TPlh/qIRD3FwB8qPZPwQZUby
ve/23XevP757r1VZMrWLGIZRzu//N6DYs3pAxoN5OjMpTw/Lg9/zaWXbe/cX
DB62Iq/6SCiZ4xHzRFZV1H1vwSKPfktnwkd2sp1H/pfZIUqB7OTRvivUii1k
icfaw1ObQmaGF8yocOfFx/v/cJFZFaKYFa9oy8lQ4Z2ucfWtD8icCiXylILw
dWRRhaT10e9v/HeI+iosk40smbtMdqoQMrDmSVUFWVKhWhXv7VOSGTVmMod/
9srJrBrdF66Zj8/5qK+GKSG7/Jl2Mjfv/uya5bVkUY1FPSffvbiPbFfDt4b9
fqmC7FTj9ksjdRMRZEmNzfGTh6xjXuprsMz11d2yVjKrwdWpNx9uPUqGBpGP
go4JuWROA7fl5YpoBVnUIP2LlgZzJNmuweJPwgK3Tw1SX4Oc+ugzxdfJkgb8
I0Vf2o9kRosOu893UCSzWojJSnlmDhlavHbcFV0aT+a0cITNCltXkkUtXi05
W50+PEB9LbpGrVx3G9mpRWtZz+EbtWRJi7qbTasSC8mMDm0jWRdkH5JZHeLe
cO9PTiRDh4izcaV/hpI5HYTM1M7OCQ/1dXDsKSyN7SLbdZhObZJGz5CdOnx2
3xYeXEmW5t0yV1hiITMChn0/6bMyyKwA16FTScVbyBCwfm8AJ1tF5gTYnkva
/fd4P/UFXGmeqAnuItsFbKg+8WtZI9kpoH5nSMZeG1kScLktebIwn8zo0b/c
vXssm8zqcan4rxdO7yBDj9GI60Hno8icHrKLt24GB/j7esxe7Ug7NfgP9fVw
uh/uqPqd7NQjr7KxoLmeLOkxXbRrKK6azBjADZ7XjeSTWQPSZqy9w0oyDOid
fj01ZieZM8AijpWd3kAWDUi+s70xd4W/bwCzqfzSvok+6hsQUzfU8MtdsmRA
WFTD0W1OMmPEucaPv3lwkswasa7W88O9CjKMkNpts1FWMmfEEYe3/mslWTSi
rqbXl5BKthvBPxt4I0zu7xuR4X77u9jV/r4RS/OkfPGxRH0TtnVEHlsyQGZN
CPzNqGi5RoYJOaXPO845yJwJFXaF/PYJsmgCE9gzvvkA2W7ClYCs9KY8stOE
xZNNB61KsmRCrkdcqX7L3zcjyVMQ/nmsv2+GWd4a1B7h75uxcezbxDSZlDJ5
oNn1QGHGwp+U8h9R7+VX
        "]]},
      FontSize->18,
      FontWeight->""]}, 
    {RGBColor[0, 1, 0], PointSize[
      NCache[
       Rational[1, 180], 0.005555555555555556]], AbsoluteThickness[1.6], 
     StyleBox[{LineBox[CompressedData["
1:eJw1yn0sFHAcx/GbFpGZXXmo5CnP6iby/HCfw3l2rlbdH6zVFXJSujNis84o
s1JtRGeYUkQZVqaHUZg0Ck31RzUPC0nhlEOjZ7/vd/vuu9feXyvpqX3xWhwO
J+Dv/ruaCacCz0gjcP7PKH/tmuJnWsGvDsUYsxla0y+dM4v/yGyJ+iFB7HHH
CWZr1Dnby5TPJpltIAvIVoUIppjt0DUnUbyp+MzsAJ/htkM1I9PMTkiWxRxp
1P3KvBOrsYt5WeYzzDzcC85J8rKcZXZBdf87qwHDOebduG6R4zo5T3ZFTc8L
hzNSNbMbRC1bmlXd5D1YVz6a+8l6ntkd3Od9+mNZZA+87XEsXXpJ9kTvQLb7
FbNvzF7omPWNW59I9sZ8bpr/7QayD3yX5eoONdkXmXLeyWKX78x+GE1/nBSb
QvaHeqhUL7qWHACT02WFZcNkPsT6GYOpmxaYgRvTxn3LQmYlkDST+UOSTl2A
gymHHzTdpC6Al7CqxPoV9UDclT4q712hHojt97UvdtloWA+CqLvU2C6KWRkE
3bY+Q1059WDIuHEVOSXUg2E1Xrm/+iF1IQr3FiUq31MXwq7Z74njKvUQFIrb
TRu3LbIeAq3fKnMLH2ZOKAbOJ5zNl1APRZBemJZGQT0MQ7UyleIy9TDYFrXK
Deqph2P8qUZ7sIt6OKaccuw7P1CPwJ0T7XqzC9QjYD+eLInTX2I9Epn5Mzyj
HczKSBjYNnhYelOPgm7rrao8EfUoXOva5RZ+lHo0uMe44rQM6tEoS+WubLxA
XQQdWc+IUSV1ERJ0NkhKm6jHYEd7f/LVTuoxWHVuGNn8mroYk+oh3tYJZohx
wK+lqE6zxP9SLDUxSBJj7W+Z/wfKiCqZ
        "]], LineBox[CompressedData["
1:eJw1zX9M1HUcx/GvkE7hZEmWhtkdJsQgEGThMH68INBZHBEx8+6443s/vneH
EKipJAV+k4uJOMQ6NDTykp9OrKH8kJz4FUUtHaAhEKj7CucJKPlrE22eZfHm
s3323uOP157euuxkzoVhGO7F/+8GFCTWB/22Bsz/70n05FUg6l27T1HH/UlD
gbbdoxusVjKvgDnY+V0oRxYUCD2ZnxG/jMwo8ee56v1H3Kb2Suxn9Utr2+7R
Xon6uLzx99eSBSUs8nlH3eeTGRW+t1zwvH7+L9qrUBwSFLlvC5lXYWJ4XpZf
IFlQQVom4bOHxmmfiiZpSominIxUDNW/XXflYzKfiidhv5ZecCcLqRi7vavI
//xd2quxSx3oM1pAhhon0spkj2PIvBp+uZrYuGlkQY2tq9Kjzp++Q3sNQsLW
V3xeQIYG0ca+2qgVZF4Dp9XnkzfdyIIGj964ETKra4z2aViZEsM9tpKRBsum
U6XXVWQ+Dd05A53Nb5GFNFTJ4mtz747SnoXk8NwZi5rJMhY9TjG0hieDhdbe
2MkkkFkWSXGNZwLmk3kW9zx0q7xvjUzaxuJi34aBwaNkgcWqigUhq78miyza
Sjpji5PIjBZr8hQRm2VkmRaIVeV7PrhNfS0utc/Yp2ons1oc5QIS5VYyr4V/
15eWYSPZpkXhXslHXsvJghZPM6c7xmeTRS2+Ob61WjnkoL4OezJL3NUtZJkO
Cd4ZzQ92kqHDuEeH7lU9mdXh996gsbPhZF6HO+q6GOfLZJsOO1bEfnFi5Bb1
dcjr7W96JpBFHT5Nsoe3lZMZPSKepiqdG8gyPTYGN2xrSSBDj0e+l5aO+ZJZ
PX52BDz/dhqZ1+N07vTiX67Zqa+HdPHm3ZHHyYIeLjZhYLmVLOqx84cyVK8j
MwZs2mGsz5WTZQbc92h/rdWfDANWm1oLNTPJrAEnpYlz0h3D1DcgsPh2f+9Z
ss2AoJwuSU0lWTBg+EDTSM82smjA3I3hjVodmeGwRNjS/kEsWcbB7+ah9SWL
yOCg8Kn3D3Alsxwk7g2s1D5EfQ7XPQZL0zvINg7jHY6YmbVkgYOc6XP9eztZ
5NDUWpUdmUFmjKj68aHvZTlZZsRLD8/8cSyYDCP2VIb52V8hs0YcMOMGO3GT
+kYcPpLV4jdIthkxO/zQV8tPkQUjGpQTTmslWTSiz7LSc9l2MmPC2iXhe6Wf
kWUmnHOMrJMnk2HC1fS2olPLyKwJS09GXNm4cKpvgptXDzJdp/omvHOw6XLV
qEj9F26vK1zYTRZN6A8cMl5tJjNmfKi/ln+xgiwzY9bBEPG5hQwzXOJzfsrK
JLNmcNleN15PIfNm3H8W2fzPe2SbGTNryhOli6f6ZixIUHbnSMTo6qhjyTMu
mzHZFaP/Bb6VCAo=
        "]]},
      FontSize->18,
      FontWeight->""]}, 
    {RGBColor[
      NCache[
       Rational[2, 3], 0.6666666666666666], 
      NCache[
       Rational[2, 3], 0.6666666666666666], 0], PointSize[
      NCache[
       Rational[1, 180], 0.005555555555555556]], AbsoluteThickness[1.6], 
     StyleBox[LineBox[CompressedData["
1:eJw91ntUjGkcB/DBYlsVWqlITSVCiKQVNd/ujUo101RTmUttm0u5JZeNs6+S
XBahThQrhc0mQnNatMxKjW2VtUxLUm0iRldCbrtr1+/ZOec97/mc7/t9/3mf
5/eMVcxyUdxAHo+37cP17z02Ia/hrr8xeP/9WgQf76b4Q1WZK076k2yOA0u1
u9O/fEDmI7n+2+oCu4dka1y12T95S9Uj8njUB63NHonH5AnYc/L7ZPnBJ2Q7
9IiO6D25ryNPxpppJtZHh3aQ7ZFt9zJjjHkneRom9ent2jCui+yAup63nacN
uskz8DRVXB3VxTwTWRU6+/WKHrIjxgt0m6MrmWfh0M65q+P5vWQn7M6UGZut
Y54NbcxwaWsNszO+1lZ3TDR7Rv4CE0scb3vGMs9BrHN85ZYTzC64xzvlNaeD
eS4Kpjw8e3DKc/I8lPotHt4Rz+wKPRPl+egjzG74y2PEMMs7zAI42L5rken3
kYHL/b0GXm5kDrhZr7j0LJHl7jjk13t9Rx7L3aFJuqY3VcNyD6QcS0zu7WG5
B8x6ri/vNX1BuSd8U73ueQjInCfS6t/MfB3Lci+0lNbttc1guRd6ljSU1Bex
3BsN3smnTH9huTeqSwNe9bWz3AcPtDnlKwe/pNwHmZ9luOyxIvN80TfovCZ4
Hst9kaG/vPq4hOV+uPBMsu2bRJb74VbCpJTyNJYLcSTfonj4fpYLUXcrt3jU
DyyfD9vLJkfv/8jy+Xj7ckycwxWW++PeFZtZTj+x3B/VtiezBIHsewSgYIx4
quwGfV8uAPNeKeNcvmLfOxAZgu28fD2WB8LJx7hZpWLraQHmeicVBy0icwuQ
eFeYYfj/egzCoDv1/E8aab1yQUh49aw0PY+t32Dwhmyp/FxGRjAOqWutA2zY
88Fo2icLuKKl/aAOxiwXSxu7xWx/hMDdaEJODI+MEBw4WrRmbB7tLy4Ej84O
qtWbQ1aHIHjDTqvuu2w/ivCO378oeyMZImTFPV9da0PmRDjR0X0p8TrtZ7UI
Efdbk0PWsv0txoZfzS+FjydDjITQsSaxt55SX4wZy3Y0RWwmq8W4WsLT8Z3J
vFAYhG2deewpzQ+EwkKSsOvmETIXitTAsDX7pGR1KAQrjt26a8TmjQRFuZ71
WbU0jyDBsNkFv6m2kTkJVIW1ptN9yeoPz7tWdD4fzOZXGK5Z2Cn6q2i+IQxL
3se6zcggc2Ew2KoamCUkq8MwJO125WgDNg/D8TrLbWLpzXbqh6PfepwkPIfM
hUOcnt45SEZWh2Otpu2vElsyLwLJK5e/D+yieYsIbG9OuthYTuYioClaFSNO
Jasj0FPRllAcyOazFGHS3PwmM9aXwrkpX6/9Ec1zTorYgfkvLpWR1VIcfpHf
rUhj8z4SvGrHCo2IjEgkNj6WdFmzfiQUxca6G8/bqB+J25pGbXwVmReFT/eu
KjyTQ8YHL9o/9MQSMheFU4bCZqEb60dBP2/P1Ewj1o/Gu5K9Zuva6TxCNFbO
P97xvoLMRWPpq+MjLPaR1dGoc5YYahez82shGs/d2WHpzvoLsUkV6f/GlPUX
wkhbPimmt5X6C7Gyy2dcaA2ZJ8OygnOzagvJkEFdr8uu2UjmZOioMdkojGB9
GcpSSuf6OrK+HHz7TOefDVlfDukQS12Zjs5bTo6zzenNlhqyWg59Qafq70J2
HitwvqHaXLSJzFcg8nf+7VFyMhS4/nrASW9XskIBhwN1aa1j2fsVMDRSCZ+8
ofM+X4HaNqs34Q1ktQJDv3M5bH+B3KLARRd5cFwu+3+gRNnBMzN4KWS+Eo6n
C5LeRpGhxPS2zSKJK1mhRFW5zWh9SzKnxLku+UiLAS2CVSuc1jttUuLje1sE
/wCD0rB9
       "]],
      FontSize->18,
      FontWeight->""]}, 
    {RGBColor[1, 0.5, 0], PointSize[
      NCache[
       Rational[1, 180], 0.005555555555555556]], AbsoluteThickness[1.6], 
     StyleBox[LineBox[CompressedData["
1:eJw11A0s3GccB/ArRbxUre026s7bDFE6eoxW8fVSXNHD4WgI1q2sjZfSiJK1
f1saqqWlG6rTRbW2td1c22xjndulc8GUUfTWibdhXq7F3ChrLevm9/yTf558
8s3vn3+e5/f8rN/JjHpPi8fjvfvy/W8tc9Oy/yjsVfD+f0Z911dTHG+tSB/J
HiPz8eyNjRPjh8bJVkj23bur036SbAMTVcutzNY/yLZ4X9xw7I7PNNkOh08k
GH1VM0N2QPfA3E3V4CzZEcGN/iN2Ok/ITpid9tbYmD0l70RD9pH8v83myC4w
ueMtKNefJ7uiKHG+6OwM8y4oBmpLbiUukIUoEFiqBApmN9g0egk+5/9Jdke9
oHCxNYf5bXwoTnefVDJ74MyyyYO0rYtkT5y7/Zre9QTm3bD7eYdsoo55D4qv
mLemjTN7QX1fvyfNWkPeC/PWzMEtCcze0JzOlZVcZPZB5MFNdtNtzL7YVurz
tXCVGVDeyzmXZP/XujngzSbx4O4oMs8PCb1V6rATLPdD4mRhxdnLLPeHYWGf
qcu3LPeHdd6grKOF5QGYqEsNKpPT/3MBeL34ZP73q2w/ArHjYJJeZxaZC8Qj
iXNlCo/l+3Ba2CNKvUL7ze2DfMivIySI7X8QLBvMZ1Zn6by4IByvftI+HM3O
Lxj3godLLNvpvLlgPDaVJ3oGsPMPwZeOGV76SuoPLgQ8h6RN34SxfhHBwftG
Selj6idOBLkgNUD3KOuv/cg6L9Lc5LF8PwZOlZ+yqFFTHortVzsajTzIXCgU
2UPGrirWr2EQ2m6tFueTuTB4FDZphFYsD4edM8xl7dTvXDjcer1El3NY/x8A
f2nauteK5QewkntB17WH3RcxZpsVZ2oLyZwYP/xjuPbcjeUR+Ky5Z4vb7NS6
EYGl+anzb9WRuQgE6W42+C2erIjAXEaNzGobmReJPrtiweIvdF8RiaPNWc4+
pWQuEkFy26GlULIiEo7yDU6GRux+RyFW5al1rIvuP6LgU3V4u/kFMhcF9cOV
p2sSsiIKppXL9cZmbF5IkKTu2RAwMkH1EhSIFhPLG8icBEX13RcXMsgKCfbo
Y1XqSeZF45BaO+ZHLVYfjb4u4SOLbppPXDRU8ktGmTVkRTReKVWOfZHK5lcM
Kks7K5TuZLy0zqUb8o2sPgYLvK4Xpf2/U30MDG7r1jlfJ/NisZz86VxVLhmx
uNvcmNcWQuZiUZD/icF35qw+Fle1i6+lzLN5KkWNRW3e/Z/IkKJdsjLVX03m
pLCaEXIfZ5AVUrSJn6+8CGT1ceAnP3Q14LP6OIwH6rg0aWh+c3FQHmnhaz8g
K+Jg5OwZMHWNzfd4SCP5m1NOkhGPMZnaID2O1cdDcbdsWE/I6uPR+sGz8J3G
o75O/TqVa7/GY/07o77/Auzc6XE=
       "]],
      FontSize->18,
      FontWeight->""]}, 
    {RGBColor[1, 0, 0], PointSize[
      NCache[
       Rational[1, 180], 0.005555555555555556]], AbsoluteThickness[1.6], 
     StyleBox[LineBox[CompressedData["
1:eJw103tIU2EYBvBTjC42u+lKp3mZITq6eEvNyj1eplZubssIJO2qFZYLU7ua
J8shBIWBKaZUpPVP1qZtaZYzSa20IoqyKJyXZmqWq4wuGl18vwOHj995OHzn
vO/7eW7ValIncxwn/3v/WzNtb+ZlK0Tg/l8W2cTqBPckW0ZIZjfZFTeHrhV+
3dpL9sDmU1tMx73fkSXoFgkv3m62khfCnesV5K58T/ZGhXGX1+uSAbIPOn8p
jTGdg2Qp5M7lMXruA3kRqhf7Cs86DJOXIHp2baXY4SPZD+aejrtzJn0i+yPl
2GW1XRdzAET5rdekG0bIgai+71UlqGMOwr02bzd+ro28DF3b+gP705iDcVCb
MDXRyByC3YopQ6fHmUMR4NdgM4V/Ji9HQ3HG93fZzGGIipJ8iS5mXgH72pcF
42Ns/5UIu/T8hEHCvAq/rx/wMEvY94fDJalkfXAo+18ZapP93adnsHoAb4UO
6rp6qhcPZL+q79OJWP0iUHI+UDOQO0R5BMb0soG8EVbvSOgP+RrOpZP5SIgL
0wvHh1l/ovCLlwgMOWQ+CpWObY9GBSyPRot0nad/KfWXj8Z+iWVB31LWbzly
ig6Lqtr7KZejyq2oQ5xO5mLg+NNJ8MOe5THwOfncOl7L5icWSkXEvJGNZD4W
KbPU0oppLI+DJX5pQaeJ5o+PwxXRhdRDO9g8roY+4IbPJjHLV8Ns33I97Ukf
5WtgFZb27NOR+TXIV5bF7paxfC38d16sDvlJ886vhdWrptdsYvMfj+ZR5yMj
WSyPx6DNXGoKYrkCNY0CM/eth3IFHudYDI11ZE6J9lt+6u4jLFfiRVZyblIk
yxMgunPpt+t0lifganGO1vUpO48qOHQd9VWUkaHCDG1nUOV2Mq/Cmcaw5fP9
yE0qvLB7sLd8jJ1vNVoNqnLpQzLUyNO1fK8rJfNqOIU9WybbSW5SQzdzyx5j
KHtfgxVugy6OdhZZcGpuovNMDSaeW2R/AAXVR24=
       "]],
      FontSize->18,
      FontWeight->""]}, 
    {RGBColor[1, 0, 1], PointSize[
      NCache[
       Rational[1, 180], 0.005555555555555556]], AbsoluteThickness[1.6], 
     StyleBox[LineBox[CompressedData["
1:eJw1yXlIE3AYxvFZlimUmPPW8spkeeRsZuba46bbvGUxS/xDkpaEaIkS2mGz
ZGGIRkpTVBKjwmNagdilSYhpYuaBFQhmHm15pK3UDLLD3/vCy8vn/bqlnlGo
NnE4HOHf/Xcb7Uv8edwEcP7PqmjjJiDLqcZHu7ayYXU8Cnefi1rTM3Pi8U6o
kX0epR6HKZ/+jKQu6nHIdxB1Rz+kHgtLnoL7pIZ6LAplvoNVRdRjkP0+02sh
h3oMEi0K9PUp1KPBtTp7oyeSejSG0wQCSSD1KMjKThfudKYehWqPmKd+ptQj
wW+1rCydXWY9Ep1pyhSfIWa1HA71ne2/2qjLUSEo6jNWU5dB2zX/07yAugxt
etXWwJPUpWjwyJhNlVKXwnbp2UDxXuoRuHqp3VhnRj0C863mNbdmfrAejmt+
d9aPdTFzwjE80uw5WktdAq/ghDe/L1CXoNJFfrxDSV0MYctk+bovdTHGMx7f
bTSlHoa+krKB+g/fWQ/D2KxBPt7ErAa2yFdM/POpA3OJWlVeLFmE/hNtVtWO
5CPgGyw0WdNGZiF0AZmv3urIoXC8x10uziYfxqKNZCQniByCmLFPIYrlb8yH
cF2jyzU8IgfDu8GkYjWdfBDToRWaIDdyEPK8xQ6KoSVmAWo16qnFfPIB8C86
Tui8yIG43908aNe7yMyH2FWd3KIiB8DolHqld+Ur834knbc+yrMl+8FT39a0
Y88Csw8GqmTxA+7zzDzY1w3larbPMXujyUNq2Dz5hdkLu24umHXUGpg9sVXk
q3wh0TO7Q1fev620Z4bZFWMu/krrfdPMzrisfc1PPzXJbI/bZsmdz3MmRB12
D9xfRtpg4/9R9AczsySb
       "]],
      FontSize->18,
      FontWeight->""]}, 
    {RGBColor[0, 0, 1], PointSize[
      NCache[
       Rational[1, 180], 0.005555555555555556]], AbsoluteThickness[1.6], 
     StyleBox[{LineBox[CompressedData["
1:eJw1zXlMFAcYxuERQbyxRLNe4FhREJWKVTTK8VpuGwUx8aCtzB6z9y5FKxHU
MGDl8KhtbeTGKVCQWCNKUlgLdA2ptijSiqikRpdDEFmOFq+lKLX67Ze8+fL8
9Vsoi4/hHRiGSX6z///bQzyiEPXL8mZL0Fuz8bjmXCoJ6CIz8TiTlpSZZCNb
jAhZkV3eMb39nc1GNC8rm5bkQRaNeG4K2R6wniwYYQ6by66MJnNGjIZap8Yo
yTAisa7qSslBMmvEnuyq7sWnyIwRqQ0nPdsqyBYDTvjwH9ab7X0D8go6alvv
2vsGFBhlyeygvW9AV5zTkjMTOqhvgHvYzUMx7mQY0NJeH7zBj8wakHv9WUDs
FjJjwA/HmvwqlWSLHuP6R0cDUshmPbbm1sgdc8iiHhdc7nzkeJEs6NE4cSgx
sNHe1+P1ruPtVZ32vh5WfbCGf2Xv67GK67Vtk3RSX499vTVfCr5kiw77XQTG
+jHZrEPJvZuabCVZ1MHi7NVwOJUs6NA5YfWsSwVkToeHbs+Ni2rI0KFpjmP3
vRYyq8PkDPPplkF7X4e95dmlM6d2UV+L2ZuD1hd6kc1auPxmyzKGkkUtzkvu
N2XJyIIWTqckEUMpZE6L4o3hwSWFZGjRyl5xLf2ZzGpxObvP9WkbmdHiWlx2
xXcv7X0NxA92h2VIHlFfg7NJE+RNfmRRgy251sPq7WRBA8/mhHWxiWROg8TE
hHmlp8nQoPNRbUt4NZnV4PX+opnh98iMBjM2KYpKbGSLGvErhwPj5nVTX42I
MtmtAwFkUY1zIcXB/8aRBTXO5C098TCNzKnh4Ftl8i4jQ42EsvGPHvxOZtU4
1FHn/7qfzKhRmBw67phrD/VVmJpamZ6xlmxWYdbMxjXPPyWLKojenifa0siC
CnnBUe+vriBzKvQ2jhRP/IMMFTb5a+7sekFmVeDC/izyXvCY+irYvugfORRO
tihRveqs847PyWYljm9+Ms6USxaViMo4GVHeQBaUuLHqyO7FA2ROieBYSb/f
nF7qK/F9RsLVhyFkVokZAzsfL0ogM0q0C0tSnIvIFh5jmom9X10nm3k0fnbK
VG8jizwmHT1fl+/1hPo8YiMfjHnvJHM8BpNdmhIyyeCxY2ezaZ+JzPJwc/Y4
699HZniorY43b7j1UV+ByKXf1C7fSjYrcK7cXS0/QhYVqHy50Xf/ZbKgwH33
ZwN7hsicAqMHJ4984mmlvgKzWxeu948jswocGI5b7ZZDZhTIu+s3f9ItskWO
DUUF3ZOn9VNfjqMOHpxPJFmUoweHw4R0siDHOve1yum/kjk53psyt67HcYD6
clR2viqeH0Zm5ahtK7TVZ5IZOdLy8/mOG2SLDL1rqr8tcB2kvgxfZ81Od4ol
izK0LuUd1pWQhTcOzHGIGSBzMmxLXVxx2W2I+jIcWBaxRBFKZmWoHJuk2mAk
MzJ05az9aVcO2SLFaMim9PsNZLMUe72Q0j1EFqUI7HnWJy74m/pSjL/wtCog
msxJcUU5xXskjQwpVh6r9lpUQ2alMPlFR88bIjNS/Djed1Cx7B/qc/CJv1hw
SUs2c8iXNLg6XSCLHAZ2X3XttpEFDsOtPn9ZNw9Tn0PDpYs53pVkcHhhDRy7
veJp0O2IzCzJcg7vui+D/gOSL32d
        "]], LineBox[CompressedData["
1:eJw1yX8s1HEcx/EvM5tT2ooy8+tKHVLuEHc49zrcOXd+rTZtbrKpQ61m+dU6
hdmYHaKFoSWVQktkxR9tTTXCUi3KVn90RxqVX4fYYvrh835v7733eD/5qZlH
dZYcx0n/7r+b5aOvFYoTwP2fNdnWTYBVbG/89sXVLRfFY77UJ7j2CzMXj4qN
ikOtI9TjkF28nhP2lHoc3kiqnRLbqMeitfnzxHQN9VjcGHJVLRZRj8GKflvu
6bPUY+A76CLTHKeuQUhlunu1nLoG2rGvQtFB6mrYtAjcBPbU1ahZSPE8s/6L
9Wgkn7u3wzzJzEXj46M8+55h6ircKZdPP+iirkKSduP261rqUdDM1vXw9NSj
UJzAN2mTqSsRerfJ5bGMuhIONwOvWfOpK/Ahvb1YYUFdge6SAVGqcYX1SARJ
WsdinjFzkdAGp+YsN1KPwNLVyffKPOoREAWUaoQJ1MOR0bDRed2TejgG0mz5
WZvLrMuh602faBxj5uTYsPPy+t1KHbhQ92ky9yJ14NiMOv+HiixDm5vZINlN
DkOJtKEq2LTELIXgSYehv50cirWGE/UdmeQQpPhG5D33IwdjX/b46rDZzCzB
XE+l7konWYzVpJIXQxnkIBRKXZb9XcmBsO4q689/u8h8BJvh4j7lJXIACizF
73w9yP7Ybyhs7x9YYPYDZ3neWHaSLIKAl6UaXZpnFqJlKJZn2Ek+jFvNTokv
+XPMPshTGjrH3WaZvZFU3mxn4v1k9kRi+X3TQ+N35gNQrFcJe5tmmD3Qvcto
axU+zbwXo33zAudX35jdoR/0dp7ymmJ2RprM0fuybpLZEXssCuptckyyoFNO
ZSNqB2z9jbI/GRIiXA==
        "]]},
      FontSize->18,
      FontWeight->""]}, 
    {RGBColor[0, 1, 1], PointSize[
      NCache[
       Rational[1, 180], 0.005555555555555556]], AbsoluteThickness[1.6], 
     StyleBox[{LineBox[CompressedData["
1:eJw1zQlQlGUcx/FXmQUR8BgkBEvWA8hajzxAUeMXkYwToqKDsCzw7n1RmErU
SPCGqSiHCGp4LzGJOYkoiaKmL+aSFoeAmpjHS4BcIiAioItm9t935p1nPvPM
7/lOUsSFqoczDJP4+v/v7Np2qexJUCyYN5/g/+ZALCZ17Z8fLCKLY6GTXBlR
7U5mYuHblOj27SyyYMTaJm60cgmZN8KxrzQ7XkY2GfG7TVhI6ToyZ4TF9l73
jG1k1ogMU5Dkr8PWvhHRqW+VnCqx9o2wu2oIulxp7Rsx7/rEg7bN1r4BL78Q
EjiLtW/AsvJPD8wa10B9A+Sj7OpcJWTOgEO5D1p9AsmsAZklLYWZMjIMaKve
/dwjniw2YFpe048dGWTGgJLiDTueHCELerh6nNg3jyfzeszIbztxut7a1+O5
JP3C+l5r//X9bd/itU7/UF+PBK4r7bg3GXo09n8U+H4AWaxHyED8g3YZmdEj
+uEZTWcCWdChP3lp25wcMq/DhqzixEuFZJMOF8oHF+38g8zpMKzievCxh9a+
DkPnbt10sGmkvg4d7lUjzniQxTpcTPn7neOLyIwOzY7lq7siyIIW581+fUkJ
ZF6LXwKcl0ftJpu08M45fC6tmMxpUXWpN9ehlsxqsW/sgtX3u619LSZH2bCi
MU3U1+LarmMLUmaSGS0GW4/qwpaTBQ02Xx5K2hRH5jXY+Gi3m0MW2aRBf2Cp
8LiIzGlQHJ6UOquWzGogDw2sqeklQ4PxJ+ek3nBppr4Gko/Lt/rNJzMamDvD
zooiyYIaB26WjpmfRObVqEy7t6cuj2xSo/ZxPHvHTObUWLzpZE5IO5lV46Lr
c+3s0Q+p//r+UJlX6lyyWI2NfjJJqJTMqHHD1NqazZEFFWJeBDUEF5B5FaSF
XkUpVWSTCg5futr5PiNzKqz+7vKJ2Ikt1FfBHPdehlcQGSpMeTHioHYtWaxC
9bNPBmfvIzMqOJZtr0+7QhaUmDO3b1d8F5lX4va0zvxe91bqK9E6QfyDfRCZ
U8Jy98iK8+vJrBK6xohcxzwylND6RKQPqyaLlWg4Wxl7aIjMKDFsVftPLZI2
6iuwXzG3pUFG5hUY2zzh1c4MskkBW1Gn7dBFMqeAj6fXqnd7yKwCyRL/RLep
7dRXILi2W3lrDVmsgDPjtFCdTmYUqJts2VpRRhbkcN/zbLrzAJmXo3qpSzxm
dlBfjvjNEc4yLZmTQ4ir8fncRGblmP5KtDP5Dhly7EhuUe51eUR9OdaEf5Vl
Xklm5Ag9mlIwagdZYCFSnrYkV5J5FjZFey94OnVSn0V7brvIKYTMscjwGrQN
zCKzLPwcuz3u1JHBoqj+5Uhh/GPqs5iiKXXQxZAZFuuUod5bCsh8DHzLq7Ur
eshcDO6uHJA8WNRF78XA/lpO5rLtZCYGg+t/u1FaT+ajUdzxmW2+Szfto5Gq
/1We7k9GNKal9/cXGshMNBabB8dM/Z7MR4HXjxPZm637KGxZlwnuqXUfBeMo
ad4pzx7aR+FaWnZ4TTiZl0EY6Zk9PpPMyeCZn7uizkyGDBbfJQvlzBPay+Dw
5wfn/D8k85FwyrcMd+PIXCTyFqgL7peTEYmA0m9+tjj30j4SC6u9w67qybwU
HsO9Cw5XkDkpyioC3m5c8pT2UlR1ZX093b7Pv0caabFzleL/dwb8/wUf4IsK

        "]], LineBox[CompressedData["
1:eJw1yXlI03EYx/EfG0YpYUlKQZZmzqvVvMvUfdyc19xcKR61bpd2mJGFYmlG
BWaa5gSZShp4lKKBHZZomJGaSAZF+0PKicx0aF6rlBAr/T4PPDy8nrfjyfSD
Gh7HccH/9v81D9vyzZEqcCuzIF45UCHVLqDh4tLvVXMq1I1+eVE4yZwXgxYH
cYnfEPUYyAozus68p65E8Zi83LGNuhKei2qnpFrqCryxzBda3aeuwI0jHj5e
OdSjYTxt0vSlUo9Gh5pf1RtLXY6wPEGcWzB1Oc55dT8ec6EeBVfVc+XCBupR
qCpLuBm/+Iv1SBg6361fNDBzkYgyqUX6XuoR8F2rrP7eTD0CPP89Vxy01MMh
upsmyMykHo7jL3MyDIeoh0FfUZekCqIehmm1N699G3UZlMaZJ9bLP1mXoVBU
2Sj5xpwXiuV19q7SDuqhuGcp9eZ01KXo1GmLUy5Tl0JTNq7TKKlL8OpzorNR
QF2C2Kap2MElM+shCNQXnLX6xMyFwJkfX51bTx3oSh4YscqiDhR1lVRqw8li
DGd9TJ3fRA6Grn+ix8IwzxyEqq+dbQ8fkQNREzSQUHGBvB+9h/XJrz3JAfBr
Otqqn51j3ocQdXN+Ywt5L7KeFZnMKWR/CK7rO9LsyX64E8n1v/0wy+wLm/Lc
iqqrZB/UZDtu0TqRvdHXnbjg2zPD7AWXW439FqfInrgWZ51tnJtmFsFGIGx/
upG8G3Yn1lTzHX8w70JCwVCtcPsUsztul5ra5ZaTzK4wu7rLhAYTswDnWw+I
Ix5MMO+E5lJhU33IOPMODJS6Cwd7xpgdkOyRHt7gZmTeCp3pj5NCM8q8GYPH
FFPGjBFxlMQplSe3xerfIP4LKdkpRA==
        "]]},
      FontSize->18,
      FontWeight->""]}, 
    {RGBColor[0, 1, 0], PointSize[
      NCache[
       Rational[1, 180], 0.005555555555555556]], AbsoluteThickness[1.6], 
     StyleBox[{LineBox[CompressedData["
1:eJw1zQtUjncAx/HHpU6UDsaYsd5MpLDKUTLpp8WWiTS6vG+X572/qYmYCHnQ
cZmdd8zbIcNely6oGV2II88itWMnwtQp2quSMq3VHLcjttmv/znP+Z/POc/v
/3XVJIfr+wqCkPLv99+dP6sw3L7GBOHtsQW+vWQTXOcrb6Q60VYTHHKyFriM
oyUTOl4FlLz5mBZNSEge1fjeYhomvAxOPbwsiVaYMOCIt+11Bi2YEKO9m37t
IG0z4vfJTYbfSnr7RviU520dc6O3b8SkI8U1x9p7+0b0H3UbSf3us2+E18WZ
N1eNoWFEbULZjkt+tMKIq61ty0PDacGIlR/573X5krYZUJvx6VC/7bRswCnl
sx7LUdpqwHD/4+tnXKIlAw4VLDvr3tDbNyDHhEbxWW/fAMtRX/eWd5rYN8Cu
+/KtQi9aMODwoe7xNaG0TY/S0mPJAYm0rEeYUNvv5XbaqkdnRetsh1xa0qPZ
uWFXQgUt6mHneFp0aaGhR5Rbvodnv2b29Zh4//gK81ha0CNQXls+L4i26TBs
lX+RWkPLOrT/UNx2ezNt1cEj9bpTzlFa0sF358O6O1doUYcylwVDElpp6BBh
LN0a59DCvg5dzuXvlnrQgg5rvjbkp4XSNi22H8hE9nJa1qKvVa6fYaGtWowe
t3p3wDla0uJ8mt3OU3dpUYuCVs/X3/V5wL4WneN/9Xk0nlZoke51evPZ+bSg
xcwXMcqeFNqmQWRYi39ZFi1rsPZOXfErmbZqYJ4btOZCGy1p0B6bN7tncCv7
GlTdmfLoij8NDTqdKzTDtbRCg4WuiSVd39CCBpYks2PsWdqmxrZzG7OVTbSs
xosku9aOQQ/ZV2PjXqeFo2bQkhoTrq/LaDbQohon9Z4LQi001Kgpt9+vKqcV
aiBIlT60ixbUCNkQPXO1oo19EVXm6qCdYbQs4vOD73tHbKKtIq7UptQ3nKEl
Ed3OmhDXB7QoIiy46LLnyHb2RSS2FFUL82mFiFs9tqk5Ei2IGHRymP3YElqO
xwnFnNy0x7QUj+rU+uqSDx/xvXhs+urSrnsqWohH4OLZ+qcWWo5D2+hG7wHX
aSkOgzPdvvhg4B/cx2G6oTZ31lxaiMM43xUHV26h5VhsC0mYVfkzLcViTFpc
UHCfx9zHojQ+U/F0Ni3EQoqd7Na+hZZj0Pjw2x0elbQUg5e+53dVOXZwH4MH
+RPybi6ihRhcdllsjs6iZRVcMp2k5CZaUqFPy4hl7pP/5F6Ffd5TAvavpQUV
9mRUDb1XSctK7A4dccZxZCf3ShwL3tDxyVIaSmSJWp/cMlpQov5q9vcFA//i
Pho+F9MT5/jRUjSWevXsmaqnEY0Lu9tTLBZaiAamtbjtqOjdR8F9RUnl9Oe9
+yicyA93vTmpi/soNAz/0d6spYUoLNrU/8KZA7QcCa+yAc/31dFSJH75LKqg
cEQ395HwDDidcUBJC5GozCuOmHiEliMwzfLm/p5OWorAk3lDVNeC/+Y+Aus3
v3Hwy6aFCPg1m1PtRj7hfgk2FK2r+6nwSaBDyLWBBeYl+P+/54H/AJ5XSu0=

        "]], LineBox[CompressedData["
1:eJw1yX0sFHAcx/HbbdHJzK48VPL8rEzk+elzOM/O1ar7g7VSnk5KzojNcqPM
SrURnWFKEWVYmR5GYdIotKv+qOZhISmccmj0yO/73b777vV9m8WdPhDP5XA4
fv/2//1aGmegkywGZ31W/NcPxDjk01bSoF7eMEeMKZXSccckc1401hyaRre9
oR4Ni87BlGvd1EVI0NwsKW+hLoKmtG9Ur5p6FCrS+KtbLlKPAv8EX5yRRT0S
13v2uIQdpx4JXvvtmgIR9QjoWDW5mXpSj0B24ayjngX1cNhMpEhitamH4+7J
Tq25xSXWwzBtL7fp/sjMCcPEM7XGcA/1UFiVtKfrNFIPhbJeqpBdoR6CQK1Q
rlpGPQRDFxLOFUqoB4P7R2Fs4kU9GMXiTsPmndSFsG71eWq3pmZdiOL9JYl5
H5jzgmA2UX2w9hH1IEj5sVXyMuqB4HUM6PLSqQdC1Fuubx1JPQC7Hmhc6rGk
HoB7cY8r+1cXWRfAQ1hTZv6amSPA4dSjD1tuUQeSZrN/SjKpAzdn9AdWhGR/
iLWzhtO2kv1gcKaiuGLkB7MvVMpyrah6sg/GMp8kx6SSvZGd7niq1InsBZ+V
dFWX6juzJxbyM3zvNJE90DXnHbspkeyO/qFc16tGZDe867MrX361wOwK/osB
7fEc8j5wK8fyP5uTXSBq296q6FUxO6Ou76Xt2TjyXtwwkTtPLcwzO6F28L3Z
kC7ZEfeD5MkepnPMu7EWs1SQYzzLbI8UafSxZt43Zlt4jXQcqRudYbZGz7xE
9rbqC7MlpH65imDBNLM5GhxspHnPp5hN0agUxCTZTTIboT3z8nmj+E/MhviV
UfS7Szbur560L3KP0MPGf8z/L7spKpg=
        "]]},
      FontSize->18,
      FontWeight->""]}, 
    {RGBColor[
      NCache[
       Rational[2, 3], 0.6666666666666666], 
      NCache[
       Rational[2, 3], 0.6666666666666666], 0], PointSize[
      NCache[
       Rational[1, 180], 0.005555555555555556]], AbsoluteThickness[1.6], 
     StyleBox[LineBox[CompressedData["
1:eJw91XtYzXccB/AfJjtbFxoqpasIsQjppM5b91SqU6d755xqLVkWKpfh2aES
M4nqiWLrgmWJ43KexnpypjlNirXUlEtJRPcbkrGZfb77Pc95fs/rvJ/37/vH
7/v9/EyiEoQx4zmO2/vu9+89cf3SrUt3RoJ7f7UJ3t9kkbjYJ5liOI4sjcSN
crPp6kZkRMKqI1UosicbR8L6bFHi6zAyF4myo+cWcdvIbVJc4kt8Y/LISikm
fsf/3vIyuUCK+g6TsaAWtr4UutoKj2djbH0prI/cTGnXf0jrS3H91bjTLvZk
Yykkfxjfniohc1JcblEZCHeSlRLwBL2Kv4vJMgnOtKa1GlWz50kQoWbUdbGL
9SUwssy0+UWznfpiyLfJ7dysyTIxumt0dngEkyFGRVNXTs0OMidGUtGFJXXF
rB+BDX2uMwNqWD8CGo3lc6MGWT8COxWhnmO6j6gfgacX7uwzWklWhqPWRqTZ
GEeWhSPu5cnJhllkhCNp1cmeNxWsH47XZYf0tnSyfhjU8w8uyNTuoH4Y5Joe
rR4OZIRBbc3hSafWkrkw8A5tLD6XS1aGor76XmPsNdYPRXjptK5bw6wfirX3
nor6TB9TPxQaKuuKaiFZGYKi5wX90hSyLARh4wueV14kIwT8BwW8ziesH4LA
kLyCB3pPqB+MgYqO+FJvsiwY10o2RvnvIiMYGa2JP98rJ3PBWL8h4Y13H+sH
YXN1x9sy807qByE4La13gpiMIIyZzhQF5ZK5IIxmO8yR15OVgRifcrtqusZT
6gdCfY9ifLYHGYHY+CbaYVE6mQuEytBCOnqNrBThlH1F7/DEZ9QXQVFcp/up
GxkifLis6HfFXjInQlmeU1N2HVkZgOXrTzQ0a3dRPwCp3oGbskLICMB0UXxG
fSGZC4B64J7FJ7rJSn9UlnFdxjbd1PfHii/3PQhOJcMfawP0daIbyJw/tt4w
qAya1UN9IaLvtyf7bSbLhMjv6a9cV0uGEFkxw0l1Zr3UF4IzGV2Ts4Os9IPr
9v0m/c1kmR8en59Qx7Pto74fMo6XbNLPJ3N+4GvPzo3i+qnviwV8IzOLOLLM
F/ezxF5XG8nwRYmyztTLbID6vuDUdld9IibLfN6dlyF5Wj7LfaB2p8n4g3ss
X434Zo90TeNByleD75JY6rOGLPOGneu0VoWC5d5IFXzDFfCGKPeC7cvIGP7n
ZM4LxTP8F4hvsdwTVeanswXew5R7Qkt/xMFijCxbhbEXM2Ksrr6gfBXMr+gc
v/8TWeaBuoa80qk/stwDhQWGpVqHWe6Ohvi528pTWO6Oy0OivV+vY7kb0tUT
VCdFLHfDyIRL1b4rWO6KzI/S+QdNWO6KR4255RsmstwFKrnXy5HO55S7oMUl
+YzudbLMGQNrW8qaSljujDb5zUPm6Sx3QkrT2OJX0Sx3gtsu57uOApY7Qm+g
NmFQl+WO2HZiXfLgwAjlK1Gd+BtvQTWZW4lj7oO1+/JZDtQ3SSuH1rEcuDI6
qOHswCyAlflfbWJ1Zge8dZz8sdEd9j7swdOJvBReyLwCcvc4rZ5YZjsUzX98
/uh8Zj7ucmecbXvY+7ZFtE1s1e5TzMsxp8z6tlM0sw2+alT1zNFjXobGKK2Q
9hq2n5biQKZ4mt4W5iU4tt8uKfb//WiNWYKu1PAqtn8XI7uiy3KrlHkRunf5
q8L66DxwVrg58Lr3rAbzQswd4WVsn8nOlyVyLF6kzzBg53UeNi3UMT0+ic4z
Z4EBYSHv2X02T2bj4OkfkiVH2XyahSafzTlTwOadKX41Ozxv9zU2f42R3PSt
qsiCzXMDHPmi8UDaZ+z7pIs/FVV5/okPBdHx+S3NntPw3/9tgn8AI/Su/g==

       "]],
      FontSize->18,
      FontWeight->""]}, 
    {RGBColor[1, 0.5, 0], PointSize[
      NCache[
       Rational[1, 180], 0.005555555555555556]], AbsoluteThickness[1.6], 
     StyleBox[LineBox[CompressedData["
1:eJw11A1Q03Ucx/G/IHAgIokVtE0BF3gGCg5yytMHhjwIONh4PjggTUgPUPA4
pNQ/dZ0IgoIKiOFFKHZqMe0qkJg7ghNCaBiGRYAEyMMUjCWCSk/2/e1u97/X
3vvc7f4Ps3snU/GuAcdxu/59/3cU9xqVL96LA/fydd/n5UETh6ZDT8M2WJD5
OGi+Khk0kZARhzGVziw9lszFISFCuCLlMNvH4hVnqWz8AtvHomVPs9DwNtvH
ot/fyKVBz/axECbfcTUTDtM+Bp3y5/Mv/Ml8DGwnJfzpDDJi0KacH++tJHMx
OL26Orfle7aPxqeGBRdSZtg+Gofyzph9K/id9tFoaqzPvRVE5qIxn/zJdEUO
WRMF02vGNc4XyXwU5riuF8W9bB+FUqOzl9VLR2gfhfLizrI2d7ImElbFbcOf
p5L5SPymPmueWUVGJLq7JD+v7mb7SOzSGUbdNBilvRJSUyzESMm8EgW13ace
Z5ChxAfBs4mldWROiZ067RLZENsrICifq7WwGaO9Ag/uzD9aVJKhgG/F7jcE
J8mcAvF9UoP9XWRNBJzUS5yWmT+gfQQ81eKBJyFkRGBv4z5n72IyFwGtQ4Fo
9keyJhz6jCqV7apx2ocjwHiF2a9xZIRjcWb8xMYaMheO2kbtSrcp9n05bv61
bPG52wR1OaYbNceq88n8DjzLOWnsqmV9B6yfTNj12E5SD8PWHo/gc9lkLgyO
zhCo2lkPhSS/QS+xnaIeCk+xVaU8j8yHQJM1YOHax3oIXv+so958s476dmiP
lB5ZXUXmtiP9RLD+CveQejC6Raky471kLhjuXpcLi39hPQgm65KWfx36iHoQ
Lq3P8DBtI/OBGLBWJ0pl09QDcSNwsHBNO5kPwIHKh+2DkTPUAyCuE0wuTJH5
bfhuwLcjKOAx9W0okmiDU8+TeX/cUzqXp3B/UPfHxvgkk859ZF4GccHhvBsL
rMvwd01qQIl6lrof1ub2qzqa/6TuB/P8n6xdviHzvkgcyy8rOse6LxJ6KnSh
B1kH3myQ929RsA60NWUfT3Jk9sGqYu8vJQt6sjcU8csdJm4xe0H/cY6q8BSz
J4Stmf0rE5g9oGsx1abZMW9FwXlBa9oI/X5uCxx+eEs1WsMsxfFrr5lcTGDe
jGNzlrfTrJjfxofydPexNnY+3FEryp9tzWZ2g329h+iSkFmC90Vr+kQadv43
QXO3uvBqIrMrjibOHC2aZNfPBZbXvUSlpswbUJe1J++ZDbv+Tpic8NLb27D7
ZT0C6/2GHIzY/bUOXXenr/T1s/vVAbsPJph/UcXufzHek9ftv+7Nnhd7WPY1
X81sZc+vLZJ9PDd1OrL/AyGerl06OrKT/T9Z40BrWfpQ1rBPiZuB40ehr+L/
z+/7/APFXunf
       "]],
      FontSize->18,
      FontWeight->""]}, 
    {RGBColor[1, 0, 0], PointSize[
      NCache[
       Rational[1, 180], 0.005555555555555556]], AbsoluteThickness[1.6], 
     StyleBox[LineBox[CompressedData["
1:eJw10nlIFGEcxvEplg5RO3TNK481RJfKa03X0n28tVzd3YpAsluzLBVTK1Ob
Dk0ICv8wxZQKj4Ly2Gw37XArLK2MiIS2qDzT1Cy3Mkzb6PD9DQwvn/nyMjPv
+zrvSFMlzuY4Lvzv/W+UJuZtsDFXgft/9chmRhWCHEbsLE2Y7ylxynz7fo0/
M6+EVcBLX1kyM5TIL3w42VxG85VoUysqxE9ovgLvTB6nV/yi+QoUtwZIl3j2
svkKmKfpJdW7mDkFLLvz3eXlzHwcrpVkp9m/oB4Hs7tVv+3n97Eei67MhLz4
EGYuFh23PJW9udTleJLdo25tpi7H1VaBjvtBPQYjBl2ZVtLPegw6JmxyxzOZ
+XV473K9X6elvg7S5Et1flPU16Iwtjxyn2yA9bUYNi3rO1DIzEdDZ/awIek5
9Wjc9r7httX2A+tRuCK8mJizm5mLwmCMR4FeSz0SCQuU4sp5g6xHYr082Gp8
MzMfAcnprkFjE/UImE9ZC36aDbEejssOxZ22KcxcODKKjwhrnlIPw0FRz9IB
j4+sh6FdvN7Zq4yZD0WtZfuzCcEw66GY4kUCdTYzHwKHopQi4xj1EFzPcVef
TxlhPRjGRtnw0XFmLhglF3xUw3mjrAPpr1sGCoWfWAf0phbK5hayDNoEL8f5
qWPMQbCLL924yv8zcyCmGw456URfmNdAWtV1Ui0aZ14Ny6ZXBcZf5AAEhoq+
hZV8ZZaipSR18kMW2R9enrcN2iCyH/bK54yeNRqYV+FwWtzcDRqyL7p3DvkM
JZElaGt3deAXk31Q1+FSI2im93tDePxRvXgT2QtbjtUqTbrp+z2h6+u8v2gW
eSXCFjZV21rQ/y5H3Qp303MWtB5ihNtURDRytF5u0E/HaiL0tN6uqNTscXlT
SvuzDI5cvyBvDe23CL1C00t3HtD5ccK2M9u1J1zpPNrj5mh90fcddP6t4Rhv
SPXL6JVlGN5aZcmFmHneI/sDN7NHgg==
       "]],
      FontSize->18,
      FontWeight->""]}}, {{}, {}}},
  AspectRatio->1,
  Axes->{True, True},
  AxesLabel->{None, None},
  AxesOrigin->{20., 0.5},
  AxesStyle->Directive[
    GrayLevel[0], 18],
  BaseStyle->{FontSize -> 18, FontWeight -> ""},
  DisplayFunction->Identity,
  Frame->{{True, False}, {True, False}},
  FrameLabel->{{None, None}, {None, None}},
  FrameStyle->Thickness[0.00005],
  FrameTicks->{{Automatic, Automatic}, {Automatic, Automatic}},
  GridLines->{None, None},
  GridLinesStyle->Directive[
    GrayLevel[0.5, 0.4]],
  ImageSize->Scaled[0.15],
  LabelStyle->Directive[
    GrayLevel[0], 18],
  Method->{
   "OptimizePlotMarkers" -> True, "OptimizePlotMarkers" -> True, 
    "CoordinatesToolOptions" -> {"DisplayFunction" -> ({
        Identity[
         Part[#, 1]], 
        Identity[
         Part[#, 2]]}& ), "CopiedValueFunction" -> ({
        Identity[
         Part[#, 1]], 
        Identity[
         Part[#, 2]]}& )}},
  PlotLabel->FormBox["\" \"", TraditionalForm],
  PlotRange->{{20, 60}, {0.5, 1.5}},
  PlotRangeClipping->True,
  PlotRangePadding->{{0, 0}, {0, 0}},
  Ticks->{Automatic, Automatic}]], "Output",
 CellChangeTimes->{3.80811564106176*^9, 3.808115725773182*^9, 
  3.8081157559674225`*^9, 3.8081160368613567`*^9, 3.8192778221525764`*^9, 
  3.8294675995521107`*^9, 3.8322149204551907`*^9, 3.832227962477952*^9},
 CellLabel->
  "Out[246]=",ExpressionUUID->"3a26b7f7-3e6d-4fa3-a64d-0fbc05789231"],

Cell[BoxData[
 TemplateBox[{
   GraphicsBox[{{}, {{{}, {}, {
        Hue[0.67, 0.6, 0.6], 
        Directive[
         PointSize[
          NCache[
           Rational[1, 180], 0.005555555555555556]], 
         AbsoluteThickness[1.6], FontSize -> 18, FontWeight -> "", 
         RGBColor[1, 0, 1]], 
        LineBox[CompressedData["
1:eJxVzXk01fkfx3FFtEyTIhPZolSWTEwlDV4iu2zZE/dyXdd1L5VKpmwZRQZl
z5L4qWxZ+qE0ZKZCNTGpKRVF08LIjDItaKaZ3zmf9x+/e8499zy/7/v6PpZx
w115MyUkJKb//f7vd57O4RMxD+2NJf7vM252UfJ2s/zHNjP2AFKHzZ6uWnCL
9WzsalLdN5F4l7Us7u8t29DX94C1PF6ZPfl8uOgx6yU4KePb/n3kEGtlxObe
MBAG/8paHf0q+u5yOs9Za6Am69bs9K4XrJdD2kzP/bLFMGstqB7/XaatZIT1
KlRrWo1I/voba20sKe2NSpr/irUuegqsnXo0xlivwfLh5urPV/zO+kt4R8u5
aSv8wXotJpZyE66/pzbAZvU431reOGtDnOk4d/uL69RfweCA0lCN1mvW61CS
FPdsPIZ6PaJWbVZ07aXegOdf5yWtX/aGtRFWVc7I+yCk3oiUpJqokQZqYzj0
PzV2fUe9CeOLLe5Grp9g/TWUTsu/S91NbYKateLOn2uoTWEwMjdp53NqM9zi
NC8sVPqTNfDKI5e335F1HDDL5v0M/Ri6m6N/dMTmSTXdzXEzLbOn4gHdN+OJ
6EJ5ldRbdt8Mk9pfsz7psZawQL6KjVebO90toGXk3P33N3S3xJ2755bfK6G7
JQ6vKfvkeZXuWzDWOKco5wXdt+DQwdaJUpl37G4FhdeXelJXso6zQqWmaJRr
RXdrNA/zpA2D6G6N3Ktjk3Pi6W6DvHXJNycK6W4DxYr21ulmutuine/ur9tL
d1sYNC7ITx+lux0KNR1a1ki9Z3c7WGcKEhcps5awxx3+unUWhnS3h/zCiIwu
W7o7wGNu/HCFP90dsLtPrPV7JN0dkWitd7sgme6OWKDtKn+xiO5bEaNo1mFf
T/eteKZ7S+R9le5OuG+SZP3yHt2dkKi2125qmO7O2LW0SDd3ijWc8XbxZ/wf
531g/3eG3Iv6jXHKrNudca9m8NxdXdYSLviPx7HiK1+zhguqWkPrnR1o7wJB
9rHAWF/au6DzyBYZt1DauyLxslNndxTtXWF/yKribRLtXeEhqki/kUV7Vxiu
f7DJuZT2blg8PeaUXEt7NyBV7Bz1Pe3dMFtttFztOu3dMJV8sDj+F9pvg4Lk
2vCSIdpvwz49t3UxY7TfhmMqde+VJ2m/DRJ9LWdipCbZ3h1VtWUa5QtYwx0D
N/wMjiuxjnPHrY9ZadYrWLe7I3pO9kCHPu09cMJNs3GhMe090D9oX7DakvYe
ME/TkJHdSnsPLDLdz+nwpL0nYi8enbWVQ3tPWL45ZX42lPaeqLOo8Ly3m/ae
ULO+dvDBAdp7oftq3+OGb2nvBXPIFASm0d4Le3P0u17l0N4LpUsDdjmdpL03
UostC1PP0N4bkXVpZuW1tPeGZoqX44lm2nsjdDDhXNhl2vvg4Z/zLVU6ae+D
ZG3xy+pu2vugkNMfqnyP9j7Q9SrNDxugvS9e2gUaFT+jvS8ezePMahilvS/u
/dh64ewb2vuiIqlF6tAk7bej6OObbHOJKbbfjvyVOXLPpVnHbUdZWqGaeD7r
9u3Y82TaY0COtYQf7uj3uRgq0d4PGn83lEWo094PgwvyHmVr0d4PRXY2iWW6
tN+B8FLu8hMGtN+BfRuOmkYb0X4HlrRkuFia0n4HKnUz+j5Y0N4fFV98YZ9n
S3t/JFtaqmg60d4fDxe+vJy/jfb+aNxVVPLRm/YBUK4cX+3gz1o9AKq9EVeO
BNH7AtBn0nO7QcA6IADOV9833RDT+wNQMmN178+7WZcEQL5gXty1KPICsOx4
l1LFQdaDATharzr1TQL5HIjV9u02PUw+B1Gqkw/Gj5LPQZZMUUxmBvkcxH1r
WqeVTT4Hd5TOXarMJ58D4dQPo2rF5HMQaxycnFRKPgc6gupHj0+Tz8Xr5Icr
V1eRz0Viwv56Xi35XDj/xW3JOk8+F52d3QlNzeRzIdngb3vzEvlciN7q29+5
TD4XxisHrnRfIZ+Lmd9njrV2kh+IAXWlGadukh+IfPGjdVE95AfC8dLrHyzu
kB8Izc+/fCh5n/xAZEzqNFx4SH4gtJ9YHeA+Jj8QskNNghlPyQ/Ex0PpldnP
yQ+C0awbIrUR8oMQz3ccKn5FfhC6Nr5bKz9OfhAKlIqPxk6QH4SmKQ3FoXfk
ByF2mVhq4xT5QSh5G7338F/kB0E71S/3J4lp5vNwUMI2bbYUa3Ue3uZkx2+S
YQ0eEqo7cnhzWQfwILMn403SfNZxPDimDFw4Kcu6hIc9jnc/q5Nj3c5DnHK/
7AUF1oM8xPiVvmhWJD8YKzlqtbXK5AdjiWpBykk18oPB76jPO6xBfjDOGHl9
4K8gPxjPHQc7sYr8YPw866/li3TI//d9xzt0+/XID0b05rbp4i/J58PdtbfG
x5B8PkbyODsWrCefD66K2apWI/L5SEpvXBG0iXw+ZE+nREiZks/HocCZGsUg
n4/izU9d11qQz0enXeTSti3kh6BrfkqmpQ35IbBKj+29akd+CHoUTP8wdSQ/
BJvGTCXOO5EfgjnSaUuXuZIfAn72Tx7J28gPwf5Mw85RD/JDkKeXE2/jTb4A
0lpBJ076ki/AeY3qFa/9yBegfFRlg0kA+QLE53/29BCXfAHa/xux8VoQ+QK8
3/Kb0ww++QL03v9xg5GAfAEUhH/MDBWSHwp1v0VXckTkh4JnfjC5LZz8f+/n
DPhDO8kPxeTHl2GfdpMfirRP0lVL9pIfiqyztWv1osgPxbWKi7Im0eSH4m/p
Jk+bA+QL8ax4fLFTDPlC6Ffs9HGJI1+IEJ1Phk4J5AvRFKhab5NIvhBV2osH
TZLIF6LXfrR7zRHyhWj4RXh0aQr5QqzhaGlKpZIfhmbniLLh78gPwx6ZYMXr
6eSHoXHJq2Plx8gPw/XwOsWYTPLDcDxCp9U1m/wwTMieOqKZS34YXEaXHRnP
Iz8MArvUzosnyBchc813rrGF5Itw2eHUV+bF5ItgLKOw/9NJ8kWIDpir03KK
fBFWDoe77ywjX4Tg0nmSK8rJF+H8yF7TX06TL4KPvfqihLPki9G1w+GITiX5
YrTlKlTdriJfjDK5XYmRNeSLsYirrSpfS74Y5TbP4uvqyBeDm6B60baBfDEK
og1uPTlPvhgZku6duxrJD8efs3PrZjaTHw5z0xfH0i+QH4711+dHKrZMm/0D
uK38+Q==
         "]]}, {
        Hue[0.9060679774997897, 0.6, 0.6], 
        Directive[
         PointSize[
          NCache[
           Rational[1, 180], 0.005555555555555556]], 
         AbsoluteThickness[1.6], FontSize -> 18, FontWeight -> "", 
         RGBColor[0, 0, 1]], 
        LineBox[CompressedData["
1:eJxVl2dQVOceh0EBERWlKUoRRIqF0BQERX7SpfcOuyzswsKykFBsGFcURDBR
sWJUikTU2JAbhWh0jaLBBMRElCSKS1GxUASioBBu7sz7/3B35szOc37nOc/H
M68hLz2IP0lOTu7Tv9f//gMXZ+i4ZNY4yP3fb8BJd/xD3fCn607sBjz113o/
VW1irIwx63lrSrc/ZDwLWU8qvJe3/cFYE/Xq3c9fH21nrI058l8enprVwVgX
AiftxZv5XYwNsPHnxbrPFz1nvAC/S/tNde++YLwQlzRk0xScexibwG1st+WV
468YmyGs+EzHedlrxosRVVyu2qHylvFS5LgXXXg8v5fxZ6gonxd2y7CPsSWq
Gn1VitT7GVvBVOULz9+HiK0hN+lzWWHCAGMbGBdtOd1wh3gZvpy0osVi4TvG
yzHhvELqnktsC6WLhQ2b7hPbYYuj3rCN/iDjFfgQlf9TYzKxPfouf8X/+gKx
A4wyH3+4N0i8EhwLl5yb1kOMV2GkNO7wuXRiR5h+f66o4TTxauQ7lu526CB2
wqn5g0X2s4cZA8GvvDa98WQsAdYd/LMrewPtazCuumjRp2ra14B/JanzyEPa
nXFHMM3wiwnanZFcOn7hG7O/2e4Cq2UF3pYBjCUuGNrb9Zt7Du2uiHbgZQ0f
od0VdvbVD32u0+6GS/l3rHgy2t3QmnQ6z03+PdvdoVVmu0/JkLHEHau+Pa73
HyfaPZAXYNgRHUu7B7x7D15W2Ui7J6Kixyt/PUC7J04Ur+k5e5H2tXhUk6N5
+R7taxGbdnLmYBftXtg/wDFLGaPdC1OrTOeban5guzeiH3ZbWi1hLPHGyq+S
DPasod0HFj/rOXmH0+6DvzdOzxaKaPfFsUZ9z3cS2n1RXf5XZ89+2v3QbL9n
Xtgp2v2QmTeWtfoq7f7YNb7LvLqJdn/0Fyx1OPCM9gAo+F7xn/GOMQIQnzjn
hcakEfZ8AJzy1FedU2csDUDPd/ejni5gLBeIlxPz5p6yZoxA1Bin6as5kx+I
UeHV5zqB5Adip6aW9BcO+UFI11Z/bCQmPwgm7bMtTHPJD4LtnozTbTvJD8JZ
BV+llYfID0bb7L0vAqrID0ax4p4m3Rryg1FmeXJBxY/kB+OnmHprWSP5ISjI
Lrd60kp+CAq/yVp5qIP8EKiYNIVq9JIfAhPdnoygEfJDsb1Imhw2eZT5oSgY
11AyVGUsCYXIN2KiVpuxNBSZv1WOzjJiLBeGD3J5O+3NyQ/Duch7NhZ25IdB
rzBcPATyw1C//qfyHV7kh+ORwQzj3mDyw3G1ytXTOJb8cBzfNM/bSkB+OFSN
s3nq6eRHwG505ErjOvIj8E/JzpQICfkR8PG6/fWNQvIjsHBploXcXvIjUf9o
wlenlPxIJB1+0KlWQX4ktBb/8LT7FPmRsAv3MzlwkfwoJMmcjhrVkR8FDVnN
nL03yI+CwXChsP0O+VEYSLkSPb2Z/GjMPZ9fo9NKfjQ8DB+bznhCfjRiT6Vm
d3SSH41oBX3v0lfkx+C9zfyQ5QPkx6BA3sL28nvyY1D4/MFe3XHyY1DJ2z5J
OPkj82MhGn+jf3QqY8Ri3YDihsszGUtioXY1+HidFmNpLFSrFbVP6JAfh2Nc
o9QcQ/Lj4FN/SdvGlPw4dJ17cuyPpeTHIaxhVlaKNfkcDD01UXthRz4Hdrlb
Xvo4ks/BgvMLBGXO5HMQtf/pyFMP8rkoq4hTnurL2ICL12UBHw2C6H1cTCvK
sjIJZ8zlYoXHDzPmxtD7uTgRGvF2lMu4nAvLjE7TRj71uPjRgaO9I4WxjItv
J2I0lqVTPx63CxVFLZnUj0eAnlVmzHrqxyPt3Pp1bbnUj8eojUeD61bqx8Ms
7PXJinzqxyPEszKxfyf149H0z0XXz76mfjz+vJhcHFdCfR7aa+03SQ5Sn4fO
2hsh+49Qn4fdfs1hR45Tnwdlrc3XSyqpz8OOEeu7m09Sn4ezxjVnos9Qn4e4
QL2Kpeepz8O0jdM6Bmqon/Dv93hH2anvqZ8A3WGdWSH11E9ArmJ74tA16ifg
Ce/z5gIp9RNgvEotV/U29RPwee7Bb4ruUj8BPu2bIz/do34CPNb3yrjN1E/E
nhv10VcfUD8RLePCQZVW6idCZLvqV/826idic47ZzKK/qJ8I6c6uZ/Xt1E9E
24yO+Gcd1E/Ehr9Crnzspn4i/K7ZyE/voT4fWjwbjsYb6vNhV9LYP6uP+nwU
5yxuUXhHfT7uy7vr9g9Rn4+c4Nt9999Tnw+jyfLx1aPU5+PYCsXi7DHq8xGb
IdnmMEF9AR7dvcF5L/+J9QX47uQJm9MKjCHA2ZJ9asFTGHMFWDScrjI8lbFE
gOkFW813TWdcLoChoaBQZyZjqQD7t300qVRjLBNgfhU0DDQZyyUhdppz6IHZ
1E9C+77eQfm51E/Chwf9/Xwd6idhj2O+70096iche4qbiqYB9ZPwyaPLMG4B
9ZNwpqdnV9lC6ifhZy8O2kyon4wR6zRz5UXUTwanuwMWS6ifjNGiMzxfc+on
QzbVPJtnQf1kVHVuDRFbUf/fXTO/NcOG+slIiKy9LVxO/WTMqmvojrCjvhDm
N0feOtpTXwg19RcF2iupL0SDf5N3zyrqC9HZp3Pz7GrqC6FU0hfMB/WF2FRk
GqzmTH0hrMLyX15wob4QZ1+2KsON+ikY9OoUS92pn4IlNi2bLDypnwLr82a6
xWupn4K1rrcOtHhRPwUBnP4VY97UT8FV5cw/lX2pn4IdQwfb+4hlKVDoO+Rd
6Uf9VJz3/SpY1Z/6qei7o5unTIxUfPkgQmEuPc9NxTO992KjOnZ+kqTijdIy
rUtHGZenonOK2a1tWxlLU3GirVl4SMBYloqsmRK5t950/hIh41XddokVYwMR
lnFfjQbPYQwR3opchPzxTtYXYXLUro7aLsYSEZqVB3JW32NcLsJ3Mx85K9Qw
lorgVlqXoHCYsUwE+d6xMcctjOXSUFbcZHtRwNggDbt++dsxyo8x0tDVcd1l
pS3106Dn3rw5SJ/6aWjnKJqUKVE/DQfFvI0G/ey8KU1DydHOa62PGcvSUPQZ
3+a6lM6jYmy7tdv0j9OMDcTIPlT7wngfY4iR82PtzRO5jLliKLi/nR4kYCwR
45r7PAPLAMblYozUu4Y5OlBfjJYlJ2dsWEh9MZzMD1V3qlI/HVV5Gwo3jMpY
Px23plTNcexmjHT4wf/G0vsyp/8Czq/raQ==
         "]]}, {
        Hue[0.1421359549995791, 0.6, 0.6], 
        Directive[
         PointSize[
          NCache[
           Rational[1, 180], 0.005555555555555556]], 
         AbsoluteThickness[1.6], FontSize -> 18, FontWeight -> "", 
         RGBColor[0, 1, 1]], 
        LineBox[CompressedData["
1:eJxV13tczPkex/FxiZJLiBabBkkoSvek3i6pdKH7beI3NdPM1FQOkt2lhjha
lUvJitLYiM0KReQ6tVs5spXLFhHj0EUr5ZYu28NxHufz/eP0eHj0eHp7zedP
35kRHucjHsrj8Qa+/vnvb++twhnBO1T2vP/76XaqP/TthrcDN53oLxC/17u4
duwfZE1wX0rv7975kKyDmnvNWZMePSbrIvMdN60s5xn5G9St8+xs2fiC/C2y
OwZmeYpfkvkQzY9zOTW3hTwTdzPmmdZVtZINId6QdqZgaTvZCPJibyfXY6/J
xvhoPM/ZVN1BnoddGR1X3Ue9IZsgcM+TE6YGneQFmCwckTdsxluyGSYYmV4t
Gd9FNsdWv3Hft7xnXoQ5OwvvaER0ky1wuyKo16qK2RLK72dMyZz1jmyFCT8l
Hsn5gdkaP7rx7vxWy2wDo6TG6zH678m22HIxveOjhNkOSwVnUwqLmO1hfWZt
ceM75sWoDm0U3TT/QHaAcsndwCOxzEuQ03zj8vHTzI7IvvO6SkPN7ITnW+ql
H3Q/koF01f6jmS5kBaAS3X2hvYXtSzF7WEBeYgHbl8KhcU+U9gO2L4PvmU7f
ukG2L0PZw6DZLUafaF8O8cH2bLEXWbEcN7Iz90k2sX0F9o5absHLZvsKfNHS
N15+ne3OSDM7WrjsGdud4dXSfW7cF7avRJfAYujV6T20r0TjkZPBa5aQeS4Q
Xtm2UR3CdheYpcYYJSSw3RVDbRbG8zPZ7gorTa+8trNsd8OqDoFZYzXb3aC+
UTmmT832Vcg5GJgc0Mf2VTBec8mrV+cz7e6IXlTxS+scssIdKxVGfnMd2e6B
64JhOdW+bPdAS2SH+LaU7Z7YHjbfctE2tnuifFSKqfYBtnvBvE8wK/gE272w
r9X9pxmX2b4azmkbVbJ/sX01ivhO+62fsH0NTr5sKE17Q8YaSCfbn1o/yP79
Gmxv1zraOqb3f1atwUjD0Yfe65N53sgui5YdNiXDG0EXr5c+cSArvJF/6Pb7
W+6s98ZgwRypawjrfRDocsZui5T1Pkgflyvy2cx6H5RqN1Q8Tma9D1oXXhg9
/gDrfRFW86SpP5f1vti6c8Tp7ELW+0Ju8t39rlLW+6InOTX3SwXr/VDSNNyi
ppb1fshwFp3wa2K9HxyHTHyT28J6P/jG7Xh7upv1/lAMWP+QMMB6f3CTyj21
R/RR7w9Pr5NjI3XIKn8Y7bX0+3EqmReAkbb++ZsNyQhA8+CS9QsXsD4AlVqz
DC7ZsD4AZ7UbhmstZX0g+o8HS0xWsT4Qe3+QJvJ9WR+IW1u6N7aGsj4QD3q2
i5JErA9Cvn/Jujdy1gdB85ct0gXxrA/Cqsi4+JXbWB8Emyv6/7DaxfpglPUZ
2v+dxvpgvDsRmX/0IOuD4X9n6ibdHNYHI6+5QSLJZ30IXH2SF2QVsj4EE6c5
yo9dYH0Iwn6eU5Z8hfUh2Gepd9z5FutDIZtgkf+qkvWhGCKTmAvvsj4Uxual
567dZ30owAVt/PiI9QKsqygo137OegF6p92sHdLCegEmZ9Zea+hgvQD2O4Zk
7elmfRhSbJu89HtYH4bbWp0VewdYHwYrj2tnnvH6qQ/D8Rvr80aPIPPWoma/
odY32mSsxaTfpvB5OmTFWsid8PQ3Xdavhcmfz1qFU1i/Dm67Vbse6bN+HVpm
BifOnsn6dfjn4vo3zkasX4dZ39loWs9jPYd8e/fb3aZkPodrpw4Hxpmzz+NQ
88Bg7mlLMsdhvGdraLoN+3wOGcY1BVr2ZCUHWePT8r7F7B6HkqKsG9OWkNUc
UvRWejY6sPtCXHk97/tHtuy+EMKgLfsrven/bwiRldQWkT2JzAkx/4vGgaSm
v+i+EC/j7lnHKslKIRJ2BU8USMgqIercJsVjIVktxIxDPaYTe9l7IRyPZv69
+245mR8OA96YxeI0MsLheb87oiGQzIUj2cRp6xRDsiIcdrONfI3f0XtEGY5R
Gp0jBm+SVeGY2DLty4F0sjocmeGWbS8E7P0SgV6fjl/aTMj8CDRd+UN+bJDe
O4hAtHVw2pA6MvfVL4MPjz5OVkRgaHPBmmsbycoItE/j/6zlQlZFoHFuZ/6H
qWR1BBZYfjoY39VG90UYVb7ncervZL4INT3OfYuOkCHC9AHNXMl6MidCVdy8
dCMXskIEr50V5+TTyUoRhm/WG2nTQ+83lQghRUbnd9SS1SIIB1xeeJxi7zsx
6pXt7RkKMl8Mhb3AxCeEDDEcj5UbpViSOTFK9foli8aRFWIsSb6Q6dVB70el
GPffxnNNlWSVGL+nNh96cJysFiP/zzId20T23oxEZWfAFY1QMj8SFsurdtvb
khGJqRcsUh5OInORkPisuHfvwyu6H4nSoMQUs/tkZSQ+ryhTvz1PVkVi25us
Kdr7yeqvrhhMTI4j8yToaD8tDVhN5ktQfrDQbsdCMiSYHTaM09AhcxJkjbfz
e9ZN72eFBNW3PhzWvk9WSjAnM+9qaglZJUHRsomrw7LIagluVtp/Skxg728p
Xo6u8usKJvOluL7jif5ZBzKkeDu1VvOyAZmTQuNaw5/aw9h9Kfpr6j0KW/9N
96VQVfU5HLhDVkmxYX/J1ltFZLUUn5PcXltkknkycK2XIzsTyHwZPHrjn3cI
yJDh+eelK+YvI3MyxCm6Us/OIStksH9kU7J+DLsvA8807frGD/R9QyXD/PzX
5y49Jqtl0DM4d8RKxb6PRKG4ZNO+9wVkfhQMj786+Vc6GVFQ12X1G8STuShk
l7YV7RWQFVHIP/y83XoFWRkF4diRD/RM2P0orK5yzzHTZfejoLVBnaD4W033
o2FVPz13RAuZH42Rt6NcKv4gIxohKZNLi0vJXDTSlS4mjXlkRTR4I5u7F/xI
VkajeliAV9kGsioawz+VZcQLyOporH+lGBexkt2Xw+7V1inbzdh9+df30u+a
dVPZfTmMu47aemiw+3LEXqse2/38Od2XI/fX4WfzL5GVcjhJf9YtTiWr5Gjb
PFl3ajhZLUeP1aakJlsyLwal/W5m78eR+TEY7pakwbXR90fEYJGu5cuZt8hc
DA58URbb/URWxKDoYK8wP46sjIFvpNurta5kVQwy9ITm0TPI6hjYOJ53ru5v
pvuxKPlm4cwND8n8WMjGLb8bVURGLNYPnPA8n0LmYpEw1/Xi0giyIhYLdZdN
mO5IVsbCv7Z424opZFUsBvSKdC5+fEr3YzFh8uzX0fVkXhy8CuuNo38l8+Pg
GfHtp/MpZMRhE29CgoP4qdN/AEue9lE=
         "]]}, {
        Hue[0.37820393249936934`, 0.6, 0.6], 
        Directive[
         PointSize[
          NCache[
           Rational[1, 180], 0.005555555555555556]], 
         AbsoluteThickness[1.6], FontSize -> 18, FontWeight -> "", 
         RGBColor[0, 1, 0]], 
        LineBox[CompressedData["
1:eJxV13tUjWkbBvAtNEpfq6mcjTZCoaYypANdRZlGJZXO6d279q59qEiTYvA2
hUEOMyIZmU3IKYSkjLxqyDhlplSUbJUKExWSj8w33/ru54+vtfZq/fa1r3X/
9zz3M16a4CfTEYlEH/75/Pf/3Q0R9jpX7ziK/u+vy6VI39K240OZC32BMHNf
W8HwDnkIvnwfm5qcUUM2guR68Iu3dQ/Ipli99rjVxn1N5JHoT9r06eqKJ+Sx
KE7etn6srIUsxvFq17BYy6fkCTg2bYqSv95GNody7pocD9cO8mRUvApacT/3
GdkCjk2Xlx55/Jw8FSrlIslpvb/I0/ExrDdj1bhOsjXOzU9TzBa/JNsg7+7D
8VVGr8i2OGCWZtfWzWyHI5W3LVKkXeQZ8CkaVZhzjfkrDNynTW+f0E2eCeMb
twyerGKehdpKy+x3d5jtcbNqzcwdY3vIs3H1pVP44BhmB3SnJ805WsDsCKe+
xK6rXcxOSE20js+yeU12hjb5kiIsjnkOuqqz9b3zmedixPK9W/c2MbvA12Dl
vWUmb8jAwefDb/W5k3lA0Zn6PiiZ5a4IjOMunjnEclfMdtfsnvAHy91wUlq6
7+YHlrvhi/O6mRXmbymfB59r2cMne5H5edC7fMtIL5Hl86E0Ds9N283y+Rjf
uj8gr4Tl7ti6eGcM38Byd0wudL5i+ZHlHtjqWzby9Jheyj2g83fOODNHsmgB
qjbI120MYvkCzNP/WuftCpZ/jep8Zc6K7Sz/GpN2FicaHme5J1qFt7r3Klju
iY6paVPKG1n+DU6oy/RfvmH5N5jSqgoKN3hH+UKkbuy0HjaRzC+E4aSCWWIH
lntBr/iwJsOH5V7YU2E1wzOK5d4wjjb2TVrJcm/sXWb8YegWlvvgM2Xl42H7
We4D+WdDgrLPsHwRJpbdVe0qZ/kifJxW8Ni0huW+aOuqth79lAxfLHEu2nns
Lfu9L8IMF+hXDu77nwVfvGjr8EseRhYthpn3qzel5mQsxnLrWuyZQeYXI3jj
KL/P3Vh/MVZ/KjSy9GV9P9QMtLVrjmB9P6R/962ji4r1/dClfbnaLYX1/XCj
hBvxMoP1/bHPw+TDvB9Z3x9nQoOeuOeyvj8Opjj6vD3K+v6o7nXK9D/P+gEo
MKzIl1xh/QCs/7s/VnyT9QMQmXlm4Y4a1g+AdbVHUmET6y+BJHD2gfQO1l+C
RpPgEbo9rP9P/mLARvsPrL8EeYUD2ocNek/9QBz19MR+AzICkR6UJr1tSuYD
oecyPGnvWLIQCG9zNw+ROesHQb59jWvPVNYPQlV1785IW9YPwsdIkw5re9YP
QsT+0lZ7Z9YPhlHmntyvwPrBsFn3+/i9bqwfjF+nGHTrMAvB4I9Nft87k/VD
MHdm66RN7DxECMp+fJaYlUXmQxBr079zhowshGDG5bUqd3t2fobiwfXDPxfo
s34ofuai7PLL6PzlQ3Fy/prOeUqyEIoM7xFnh45k53MY9mTcMH5USec5wrDF
1nrO3lQyH4Z3LSPiLazIQhjMdhnwCc3sPghHkVnAtpAcMsLRfHLK0T8Xk/lw
9M0q3XFjKFkIx/P27ZumVrL7JQLbI6wmPUsnIwKXIneJe13JfAQsVi11mz+A
LERgnadibuXVF9RfCttZy3NXpJOxFC7yuvy5HmR+KfqzJvmP0ycLS/F6bJOt
XhW77yKxIMBV1ptFRiQyvr2y41EYmY/EvZUP716YSBYicUjsnr/qL3Z/cjA4
Yao74QJZzKGmXzvjCE8GB0nr+bsiLzLHwXf++YppI8k8h1eGUs/xT+l+1nC4
VZf4sOEsWeDgmTvGNjCNrOVQtu2u2xZfdp9LELwmxDlZTBZLALewtcbd7TRf
gtvlunvDysmcBGdl03y8s8i8BFOrVme0yMkaCTZkGywa7UgWJHivHtzW+S+y
VoL1F9cdDm1m+4UUu9XbhkYUk8VSeI1XXejOJEOKTsNr0mFRZE6Km7XWz39z
IPNSvIg46tpvRNZIsdnDLeVSB+0zghRrauuLPgpkrRRBvq0OZTls34mC8/vw
0P5EsjgKSTaF3xd7kRGF15Nv2z2fTOaicKpt2qefBpD5KFxdNXjL6cZWmh8F
M/PkH+dcJAtR0NEIDx2zyNooZO7bhcPLyKJofLtZfnKVN1kcjS7D8uElU8mI
RmBMyYalQ8hcNC6b+XyuaKP9jY+G1Zb2+trfyJpoWK+sMjiSRxai0fJLUUfN
92RtNEyTHM5LpGz/k+FLIbX8GzeyWAaLJ8eWb5tAhgwhk05OnTaQzMlgMLSQ
M2ttpvkyPDJs2KG4RtbI0HmtzXVIPlmQwVtUN/DfP5C1MhSVHEqYoyKL5Di0
v2fyH95ksRyDeiqqz9mQIcfuvFkWrSZkTo5fYtHEvaN9lpfjREF8sUUDWSPH
vxyOfed4hSzIURj6rj8rj6yVoy5jgbH9D2wfjoHyS4dssziyOAbX2zqWefuR
EYP7irJNV+zJXAzsLjv/mfQFmx8D/dE1UA9k82Mw/WDRH4eeaWn+Py4/uuGL
e2RtDOqtmuX3L5BFsVgY1bj2Vi5ZHAu9g7baTxlkxELHfeWBeDWZi4UsYXTT
qAAyH4uuj3Mu/O1E1sRiyJEcHzNzNj8WY7xC7600YPNjoVum+6fR88c0X4EO
zcEszSWyWAFHE8eA3K1kKLDnNJ8xmCNzChzc3KupsyPzCiSeOD/dWJesUWDB
TKez5x7Q+0NQoNTOtaK0gKxVoLxrfd+k79n7RIlr9XndrwPJYiVwqTVg4nQy
lEj9bkTV2QFkTolg0xiTA3WPaL4SUfftGv4qIGuU2NnZ/jQrgywo0Wra2Jcd
RtYqoR9p+fiNHVmkwhjzLYrj+mSxCp29TvHFzY00XwXsr7kx+hKZU8FiyPTQ
6p1kXoUSq9lDtGqyRoVfm15ddvEgCyo4xVmpus3IWhXibH4a9OZ9A81Xw6Je
me5RQxarcfaHrKftp8hQo/Ki1KpuE5lT49jN9RITGZlX49eQnsyfQdaooWP/
e1n8WLKghqMh9DP7HtJ8Naaf2ryhp4YsisO4l7/5HCgki+OwZvqjtOxtZMTB
jlvnVqMic3HwKREVB3qS+Ti03FyoN24KWROHaKc7csvBZCEOMW85UUoLvU+1
cfCvddHXK2fv1Xi03O+81KAhi+Phmmfh+2odGfHoPFc7aF4kmYvHHaF3dO1c
Mh+P0FPba/PHkTXxsGvUrC3+VE/z4zHqgXHEoMdkbTwqUo6Wbb1CFiXg/IKu
Hj8NWZyA0tBZXv5pZCRgfkqy2TZpvct/AO+v9JY=
         "]]}, {
        Hue[0.6142719099991583, 0.6, 0.6], 
        Directive[
         PointSize[
          NCache[
           Rational[1, 180], 0.005555555555555556]], 
         AbsoluteThickness[1.6], FontSize -> 18, FontWeight -> "", 
         RGBColor[
          NCache[
           Rational[2, 3], 0.6666666666666666], 
          NCache[
           Rational[2, 3], 0.6666666666666666], 0]], 
        LineBox[CompressedData["
1:eJxV13lYTfkfB/CTiCxRGWSpS0wZzRRlIum+CYmiRRstp3u7Lbd7a5I0M2nm
yNLQjEKhElf2XyJLY52cEWWMiBZK6lK2aMPYsvz8nt/n+3ueX8/T0/PqfT/3
/cc93885d7Qs1kvRg+O47s+///mbm51WarWky4H7v59O6cVxlSk13SVS+gem
eF/8lGlQQe4Dm5kFGTNXV5MHYXncpWVbbtWRB0Mh3HTvyG0kD8Ot4tIc7/h7
5JHIjq5JXxPWTJYgofbXsnzLB+QxuGi+7au1lx6Sx6J2YWKWIR6Tv8TGQ/sT
QrY/IVui02uX/pO7reSvsPyboWP29H5GtkKW5avU4SPbyN9g/Ev9DStGtZNt
cK2zu+3IgA7yRDxN8S5b0s48CZnnWq1+4DvJthgrbV0dWMpsh7zfpi2LkHSR
JyM9I/gLk++Zv0WNbGDA/SvM9vixpuyZhclz8hRYFNpWO8uZp0JuH1G69iCz
A+5wh2dNfcY8DfkTHhzbPuEF2RFFc6MGPotgng79oaGnA3cxO+HjzEH9zG4z
S2Ez7r02uP9LMnD+TdeAWU5kAbhRy5c8V7N8BvLmdl1Ny2X5DJTHX9b/upzl
M5G0V53Q1cnymTDpvBrbNewfyp3hkjLrzkwpWXDGqtp3k97KWT4L2qJrm8al
snwWOpX1hbUHWD4b9bMTDg/7i+WzUVbk9vrlI5bPQXPN1pNxvV5RPgcZfVMd
No4mcy54qXu63MOR5S5I7R9bts+H5XNx5rnPup/VLJ+LKtX4pJOrWO6KXRrT
goHbWO6Ka1U5BYP/xfJ5GHd+6J67p1g+D92vhitsLrB8Pu5cMLeb/AfL56Ns
3KFMqTv7PNyQP9z76+Dr9PkKbnB8HapwCGeftztSpes5jT7L3TF5zhdNxcXs
elqAabPjCxZGkoUFUNe5phr873pcCN3btZKeDXS9Cguhev28aE0uu349wOmt
LTUOJsMDeWLFGDdz9noPNG4OdrtQQ+dB9ICdg5m5ZRQ7H56YYfTlVhlHhiey
9xxYPiKXzpfgiYfHdCv0p5JFT3is+G10Rx07j154L3kTmZVMhhcyFS+WVZiT
BS8cfNZRor5K51n0gv/d+wmeiex8e2PF3yNL/MaS4Q3VohFD5VVPad4bE2PS
Gv1Xk0VvXCzkWiX2ZG4RBvj+MmnvU9ofWARTH9WGG7vIwiKkuPsu3xxAFhdB
+t3eqjojtm98cCDHuTazgvYRfNDv2/zK4nVkwQfFuyuGWbuQxc+vn36u7UUv
tr98cdnUkn9zifYbfKH8IHeamEoWfDHgl+Iema5k0Rd6q6pLhwxg+9APbzOd
LIpuPKJ5P7wZM8rHbytZ8IP3mjVtusFk0Q+J5S0fC8eROX8kxMV+cG+nfQt/
rG+KP9twkiz4o/zAUpl3Cln0R+e5FlWBO9vPAfANyNE0mrD5ANg3avQfPaR9
LgRA3kPzT8kJshiAnf9oOvhVbN8vBldme67ci4zFUDc89mkfw+YXgy/4ovX6
ixaaX4zq8oaaiEtkbgn6bFq6++hWMj47clvvg0qysASHDVybXJ3Y/BL0z934
dYYRmw/E+8JNJt8/ovsRAhE3b9+zD+fIQiCiX+8bZLqZLAbimr2PQU0Uu38F
oeH47TSzGWw+CCuLF89/N4zNB8Go5uR4Wdd9mg9CXPucUYuukLlgxOQft6vY
TUYwxNrWrCvJZCEYz64MTXb1Z/PBOJFUNM3Fls2HQGKVYf+nAZsPQYCeWeuJ
VrrfCiE41rSmyaycLIagv7St+NNudj/mcbq+bKTXSrKEx+KbkurBIWTwuPpW
59Ds6WSeh032tVX3R7D352FgVOz65J32v9bwqGgZ/c6vnizy6L3DYafVGbKW
x1mHEA9FDpkLxYntRydySWRJKGyP5Md3LyEjFNYtq718ppP5UFw6aT6kvxlZ
CMXx9hBDUx3WH4ovN2ucjcubqD8U0bVXg3N+JWtDYaSy9r/mReZk8LlubHHI
hCyRQblibY3NPXp+gQwubWd/DjhI5mVIeJrsbb6ULMhg0bwjPW0aWSPDtodL
V6X3IosyBA5dsMGq8i71y5Bs3ceMzyVzcrg+Xn3cIoIskeOdzozbgi0Zclw4
2mwRxZF5OWql1fMaKxqoX46k/KpXd3PJGjm+eZjdrlCSRTle2CXqLJtK1soh
83rTV0+fzIXBLWzDc5O6O9Qfhnn3phYUHiQjDE9WTrE9/yOZD0OA0e+b3dzI
Qhi+0xW03qZkzWfvOGtf1VlP/WHo98eOPy+XkrVhkD79qmjSVjKnQM7tVqeB
0WSJAv10jh0LlJKhgF5CcIDJYDKvQFHB9nXOT+h5U1Dg09zC/LoSskaByZes
+tdnkkUFjO81THaOJmsV0NbEbjWeyZ5XwwFrnyJXE7IkHI+dfund0nmb+sPx
wYSfcO8ymQ/HEcPQo9JdZCEc67YN/PbjD2RNONavvRg4wpsshqP+SMr1LCuy
NhwJYoWTSo/MReCIV0ponvYW9UegbtKRlxZnyYjA/vLYs323kPkItG8q/2lW
HFmIwJALPw2odiNrIsBd/DTtlCVZjMDJO5NbOnqStRGo2Kd68MO9WuqPhFG6
zVifErIkEoYSm/VCLhmROG1vqtf9PZmPhLZfVlqpL1mIROT7t0Z1dmRNJFys
ZNkOxmQxElV1iZJHXTXUH4mRcfzhu5VkLgoLPXe7jyoiS6LwXmo4YG86GVGY
sfrQp/hYMh+F23s2Oq5bSBaiEFSqbWy2JmuiYJGxv9eqQWQxCsNv/l2l6KLv
K9ooWCa/ik27yb6/KPHC++eeL46TJUr0GBhwPjeLDCWG9v54Y3UimVfCNygo
rjCALCiRkne5ZrAjWaPEmlv3HM6YkkUlGiasb9quw/qVcCyv7HWupYr6o5E3
//7zIZfJkmgod71pP1RARjTMrOfPTk4n89Hou+yTc2o8WYiGre5wxyt+ZE00
cu7ErpztSBajcWP4NuUbCVkbjew+jR73e7F+FfYtt83o8fQm9aswKME81b+S
jM/2vbSluZjMq7BLp2jM7lyyoIJOZlvGlpVkjQppLh2uf0SQRRV67lt5asgC
slaFIO5P13w7MqfGh/EG6pARrF8Nz0TdTPcerF+Nj91Rk1RPblC/GlP7WJec
qSQLahg3BxyZcoqsUWOCqCM82EkW1RjU4XxITCVr1bB3djj2VyyZi8GoY12G
nD9ZEoNki1B3OciIwYpf+cfPLVl/DJJ6aCIPG7L+GHx03+mT9a6S+mMwbene
KfubyWIMrJJObW++StbGwCghy2De72QuFoYZB0bW7yRLYpEc28tv8zoyYpGX
H7IwIb5S+m+n4vPs
         "]]}, {
        Hue[0.8503398874989481, 0.6, 0.6], 
        Directive[
         PointSize[
          NCache[
           Rational[1, 180], 0.005555555555555556]], 
         AbsoluteThickness[1.6], FontSize -> 18, FontWeight -> "", 
         RGBColor[1, 0.5, 0]], 
        LineBox[CompressedData["
1:eJxV13tUjPkfB/DHLQoJUXQbUdspl+zUSqXeKlG66KbbVE+XaWa6TMnqh1b7
sEtCW2FJNpsVlixhXVOeH6Vat3ILSaO03WzacinJ7+d39vP88Ztz5sx5zee8
z3vO8/0+l5kRleQrHc4wzODn9/8+PbYsv7z/hwl2zP+9ehzTy0IfXxssd6Qv
kG4e9VyheZs8Bm9+y3DS/P4BWQvePlIN6/onZG1sb5CP8d3/nKyLryt2Jjal
vCDr4/3MkS9bolvIIrCO9l/e/KKVbAyt+rITSRV/kmdB4X1k1RmHdrIpYtdJ
xv2W30E2w52H3cX1DZ1kcyw95dRkOuoVeTY62xf1GU/7izwXR1Li1n+Y1k22
hNaZRQa56q/J85ER9jpje4fgL8E/LNh2IqyHLEaagVG9AS/YCsan7AyO6v9N
tsYhg429FasFf4VN3onWrZWCFyDzndYt+eResg12nJ46+rBE8EKY/mFR8vKg
YFtsPaBXIW8RbIeua+q18hl9ZHvoVSQ1TJIIXoS+zakl23YJdoBPyHjT9irB
jtDOcjgpHhAMVJau3hHxxZt/zAEmF70bFvqSmcWQ1O3t8lgnzBcjrHXjzu37
hbkTxm68r2t5Xpg7YcbahpKaMmHujJcHZa4/lNPv55yhszV9/eUB4Xi4wCIk
YvTNZDLngkd+c/ZEMsJ8CTaLa91kB+h4c0tQ3ri4ZpmrcPxdYXREr2Ogk9aL
c8XXea+qn/sL67cUpUufbzOqpvXmluKJbnmYjbOw/stwzFxpp15J+4NbBsYs
Yvw5D2G/uMFs0fFtWU9oP3FuKDeQOavFC/vLHcnZbn3FjDB3x8Nvc781zO+i
+XJM/6Xm1LgFZG45+JRGzfn1wn71gHjW5Dzv9WTOAws2XuwTi4S5J0znQK+k
mvY75wmrOju3/auF/e8F/bftM+pEwtwL/ak5avNrhfPFG52X+MyCjWTOG1c+
jR0atBLmK/DzpdpJVp1t/xgr8PZ1W/a8g2RuBVzVJmg8DSbzK9CtzC8RaZMZ
H9w33WrQe5fOV/gg/lLyHIcsMucD1/JZjW+Xk3kfmJcPmz12nHB++2Jlvc3w
Vbfp/IcvHPbGTtfLIXO+6LrX/9eQH5n3he6ed4c0pwnXCz9EdNUOc256SXk/
pLn1huUeIXN+yDh0Z1ePksz7wVYdA4E2ZMYf0V0jAq4OF/L+uH9b/MjwDl2f
OH/Ul+8bl5RP5v0xMavyxa8y4foVgD1ZN3dWWpPx2aP2HS8fKeQD0MPc/pj1
oJnyAdA4rXZwzmEysxLv2J+696aSsRJnL51aW7WMzK1E2vofNS7oCfmV+GXE
1qLI18L1NBD5hgVrr10nIxDVfv1tD/LIXCBEHWJut5LMB6LKe7D/o4uQD4I+
e2++hr6QD0KLyyjLi30qygehMq5Mf8QtMh+EcXNsnNuKyEwwAn30J0SmkxGM
FyVdGolBQj4Y/Nkfno8WC/lgVGx47zlXU8iH4LvKc0mX7zdRPgRn734wm7mD
zIXgBmfSkbOEzIeg96KE+fQf4f4SinnpGV0xpWSE4rkqzpf/F5kLRdX75lFj
rcl8KCqHWX9y7GukvARJbWuDQ86QIcHIDbohASlkTgIN9WjpbDGZl+DcafHw
hjfPKB+GqTuP1UsukBGGsBU9xb+tJ3Of5ya60TUOZD4MpSEfh4pHCPlw2Ecs
2OdT00D5cFzOmZlwPpvMhWPn8PaqRyvJfDg8NuVMPWVIZiJQYWX51K7tKeUj
oJijeWJdCZmLgJOywU66nsxH4FT1316DLmSGxeQZ+6/aaJFFLFQH2G+mP6P7
OViMkURmFPxKZll8P7vkbfkaMsfCxOhid5ozuZBFruRocd1EMs+ie6IqtUz1
+B+rWFzQSSq2LyEzkdg9duvvHhxZFAmvvWrju1aQEYn1RW8cphiT2UhkOk5p
qe6rp/5InOxZXTjiBrkwEin+/RbX88h8JLr5oaWjEsiqSJhXd1+vciQzURiS
v0wbo00WRSGwcllQZfsj6o/COvEGz49lZDYKY7d8F1q8i8xF4UrM8axaBbkw
CuW77T8oQOajYKIlvrZGh6yKgvrtDq3e7ofUH40KnXq9xhtkUTTuxiwxtv6Z
jGg0pU9I7P8XmY2G4YdwLxMfMheN0nsJMy6bkwujYWLs4n5uJJmPRuyDLdZT
muh5TRWNRDeroMeXhOe3GHTeWTVvaDdZFINclT82JZMRg336p3RiPchsDE40
NLgdNSNzMSiVZKe4jCIXxsB8zVEr++b71B8Dh/NDC7OuklUxOPzBVvxVAZmR
wsDrRL11GlkkxXvjaa3bgsmQorQ638jKhsxK8Ux3jY+lDpmT4qRnj3v6u3vU
L0XJgLhZ/xGZl8JWe2afxnmySorpkxZGLN1DZmJRycjH16WSRbFoy3/fcSSQ
jFgMeEr/rLIhs7HwNVsy8OV0MheLq0dnGrYN1lF/LFIj5QEtjWQ+FqK0hUWm
PFkVi4WvI7RLfiEzMnTvnv17+maySIaQ1rA9uXIyZJ+fp9TutS0nszJ4zf96
EzePzMlgMV23KmSy0C9Dukp5fc37WuqX4fnbjgO1DWSVDIfdn3wfx5MZOcJ/
DihyOkwWyZEhs7AM2kaGHBNtb4QfTyKzctyr0Y+zCSBzcjRHFWQPsyMXyvFV
+3StUTOEfjlCPC/Pcxot9MuxfNK/45Mb7lK/AtkDi5/e+pUsUmDdviDXvFQy
FNju9a1PnQuZVUDSZXYodTKZU+CPjsL2Lc13qF8BRvrqAXOGzCuw4VGxqGUj
WaVAZvZQ5mxfMhOHpk72QYMxWRQHHcv86td99H8HcVgza6+VrJLMxqHEyb8L
e8lcHA7tvVaRpiAXxuG83cmCqfZkPg6DssOBWhPIqjh8NFQ9ljXfov54qCnM
xumfJ4viUaR/XWWxjYx4hFgGu+8JJ7PxMNz1AiFiMhcP7c3b+dQx5MJ4rEo+
VtPZeJP64/HI7if23FmyKh5l2lezHmaSmQR8c9IvzJ0lixIwplfZNGkBGQm4
rffnF3M1yWwChi2x99rf+gf1J2BuQE5icBm5MAGS4O1Fsh/JfALeLvKeUplI
ViXgVbu0NdmVzCQi6kzJojgjsigR3IIg95L+GupPxJaMK7ZO98hsItKPSBcb
nSBzny19s8t1C7kwER47JsdfYMl8IrT8FcNX2ZFViaibl5mXMpXMKPHNi1Zl
6d/V1K/E4OPrNe63yVBi8zOLHqNjZFYJ9feNFrabyZwSn4pdavIiyYVKhCrl
OnYOZF6J7OAWmUiPrFLCw/yh5rL+KupPwqLU+qjTD8miJBSJeq+EniUjCXs0
cta65lY5/hdL4eZP
         "]]}, {
        Hue[0.08640786499873876, 0.6, 0.6], 
        Directive[
         PointSize[
          NCache[
           Rational[1, 180], 0.005555555555555556]], 
         AbsoluteThickness[1.6], FontSize -> 18, FontWeight -> "", 
         RGBColor[1, 0, 0]], 
        LineBox[CompressedData["
1:eJxV1ntYTPkfB/BTxqItoiK5NGipWZdIRNI7urmU7iqaTk0z3WfsVpawHbfW
siv1W7fcRjesiq7EqkOhlFv3LNsQUe5sVnL5/X7P73P++M3zzDPPaz7P+3mf
+Z7vnHPGhaq85NoMw/T95/3fz12/i6/Nf25py/zf65X93wOG15zoK7enL3DH
+fn5aYOvkwcizUHdfGVzI1kfu+xiavKa28iG0L08cFVc+l9kY5gGvlbO/v4+
eTTOPM3f9ndoB1kMdmdI6eaJj8jjcd9I9+gflzrJZjBlOkQb5j0hT8ShksgJ
d/Z2kc3R2ude4tzaTZbAaeRB59PMM/Jk5E2x0N1j8Jw8FY76RVkmBi/Ilqh4
UHdxqNZL8nRIN+Z46rQLngGjTVfyJctfka2QVz0hW3RW8ExUXZ04lhv2mmyN
dtljq8cKwbOwVrVsgE+J4NmIcfvqaconwTaYYXn+den8N+Q5OL9b+f5RguC5
WLhw/FvH3YJtoVfUsvXTR6F/HuZmNm4pGC/YDp9PrRFXjBeOfz5GBe71nWUj
/F57FAVNNx2kFNYDuKdr4Hm2jNaLAxLayh4mGwnr54C9R6y8ujY8pbkDPp62
70p6Jaz3ApxOtCg4EE3mFsBkW/S2T8+F87MQfdx4UcFqMrcQWYZXr/eIhLkj
Lku8x03fR+eXc8QP4zVjHk4TzrcTVqeuM8qufUxzJ2SPTa0ziSYzzjD8YCzq
1RPmzjDf0dj5qUjYPy5wd3MY/molmXOBdIin5NBAYe4KzdJpW1tLaf9xrjhm
pJYnhgv7cRFOzyg2DzYR5otQoXf5lOLmQ5ovRqfuvgdxyWRuMTa5p7vE2Avz
JZgecTRv9gfa79wSdE4o7KgoFfb/UlzqGbn+VbwwX4ru1xX7SmcKczcUlosq
mHcPaO6GG6s1BeVnyYw7as9Zet5fL8zd0RwftCFwgTBfBqMLmZ9HDxLmy5C7
e7Vq9G3h/+gBg/YfLdzSyfDA16rWmVlhZM4DaeVz54ywJPMeaNapWXXwo4by
nrhS4HFQco0MTyQlX35/dh+Z84Tx3AZr+wgy74nkwSGxJTZC3gu2Y7tHGeoI
eS/kbhhndfxsO+W9MMMif9I9KZn3QlBTw5BzX5EZb0hb7iTOOE3XG3gjozdx
89wVZM4bJZmSq1cGkHlvPCmfKK0ruUd5Hyi8xY2Qk+GDYLOkcSbDyZwP/pUi
yXavvkt5H3Tk1o5tWkdmfLFt4oYTWZZk+OKblL9Kizv/pLwvTEdv0vl0iMz7
YmFObkmCH5nxQ0IBazBCnww/1H/Kq2q7dofyfjhz0z6vNJnM++FYodmrnIVk
Zjk0WrXPMrXIWI6qninzjvF0PeaW44N0Wv7vHJlfjlm7TVyOOwjXa380fu9m
l96PDH+M4ET/JF5ppbw/xhW5DHTaTub9MV3RY/nWncwEYLF/VyBnSEYApvB2
+x7faaF8ALTUWePMMsh8AHSLWnymR5GZQDQoxxTpWJERiO2F99tPfmymfCC0
/mSP6F8l84Eo1A1rmplGZlYg+YDeFkMpGStgklJ87aREyK+AwufGw3f/NFF+
Bd5VPDJ/c5nMrETrb4cHpP9GxkoY1lfpPJWRuZXYMjy88b6VkF8J3TV9Y9aJ
hHwQWqx3nilqovshgrDkTG/ytmNkLgiJPpN+ereWzAdhbYz/1Q9LhfunFGf9
fohKEwt5KeIqVTnn/m6gvBQ3Ju2sXFVD5qU40vRoVOFhMhOMtogLJuvjyQjG
2lla8+oWC/lgpKvOf60eJ+SDEXw69Zue9/WUZ3GwxGVmzS2ymEVUr/PrkSfI
YGHWKzF7tJHMshjx3DPDfAWZY5F47jv3BzPJahZ7Xlga6w8h8yzqUiv7TnXd
/p81LAxzdmjxVWQmBB4TL9jNV5PFIYgL6n/LfD0ZIWhTWXds8CezIcCbl7m2
1mQuBFUxAbHsMLI6BN7Ha5XdL29Rfwh0T+zo33qdrAmBavamlEm5ZCYUqnvv
4lq2k8WhGDbPbUJnJBmheHu0arjXIjIbisM1c26NtCBzofD7vbvNdhBZHYr4
n9f8Ettwk/pD4XBKFDxsN1kTiuSGVJVsOZmRQWJhP1RqQhbLYMZcz/5y7wb1
y6Dqm3PIKYPMynBQLkuYEk7mZDiz9XhZ8WSyWoaIll3abW/oeY2X4dXAhJ69
ZWSNDOk5EseXnPA8F4Zp/oW5d13J4jBY7X/yPmgoGWHQa7T5vOpOHfWHQXHN
65BBFpkLQ+XMBxcXKsnqMDhvdQ39YkPmw1B1zj/JUUTWhOHkNCOzobdqqV+O
Fb4quewgWSxHhOug0DmRZMjROLXXIXUWmZWjn8fOWZEiMieHccuIxIr6a9Qv
h+OMvGVpR8m8HC2f/9HWrCJr5Biz5svjHJAZBZ749wQ+0ieLFSj/RsTvv19D
/Qpk1I/dfKmQzCrwsOz2COkWMqdAdqthb5QfWa3AXmfTE4/NybwCse22BfV9
1dSvwByDI0clN8lMOF402Q19kUEWh6MsM/vQqB/ICMeStKbugiVkNhy3FMaZ
p8RkLhzax9tXG7y7Sv3hKMo+MvpuLZkPh1lsrsfADLImHNuzRjTtWUNmIhDv
lPJd8jKyOAJelnZvmyaSEYHktGOTt3y+Qv0RCBiZ1pPSTOYisK67XfI+n6yO
QIF0df75n8h8BJSrxeFtLFkTgZL+cfCYS2YiMXpXgcTUkCyOxJDbRSZOLy5T
fyQin9YOulhNZiNxwTavJzWTzEXCttpbU/ojWR0JLHl2c2ogmY/ExoY/bry3
JmsiYdyj99RgGJmJQu7PhrOTXlRRfxS6ev+snlNLRhRS9KafW3CczEZBM/9X
8/1byVwUrH7Vtp4nI6ujoFM3SfStA5mPwoTo/uVhpmRNFDqLtXc++VRJ/dGI
T2rIKLlLFkfD0l0xtfY8GdFI0tTLzQ+Q2Wi8kyzaWJdI5qIxqoz5ozSQrI5G
R5y5T+dcMh+NzNrm7YGjyJpozFjwIXPYx0vUHwN4L+7Uu0cWx8C0zObAknIy
YmCj0zG49giZjUFnvmjXjo1kLgZbJnepfpGR1TEorZRqX3ci8zHIDj5xaKk5
WRMDl+aEdJ2vhf5YfB9/3furFxepPxbNzYMm2d8mIxZ+ujVxxcVkNhZtzIMD
8n1kLhbPpgb081pPVsfi+m5f/bUsmY+F1lujb+84kjWxcLLrvBBvQWaUcGSN
rF0HC/1KKGc9/ez9lqd+JYz5wzv2tpJZJUL2LHUbVk7mlMjf9/xMZSZZrcTG
ejeHkz+TeSXq9/cLqVaRNUpodyh2mfiRGRW6a7YtPjqPLFbBZdm3uisnCP0q
2LuWeS/W4e3/DZGF4Tk=
         "]]}, {
        Hue[0.3224758424985268, 0.6, 0.6], 
        Directive[
         PointSize[
          NCache[
           Rational[1, 180], 0.005555555555555556]], 
         AbsoluteThickness[1.6], FontSize -> 18, FontWeight -> "", 
         RGBColor[1, 0, 1]], 
        LineBox[CompressedData["
1:eJw1zQs0lAkfx/Eposu2KVLkFqVyycZW0uInchdG7snMMMbMmKFSyZZbVsii
3BOJV+WWSy9KS7YLqo1Nbako2i6s7Crbhdrt3XfP859znjPne/7P7/ks5YWz
+dNZLNbHf57////7QzjWXZ8bqdLy0fLf1gqHlcWLIxnnmWaF48+ZeXXTm5ke
lCJTxrNzZyPT7VIURhvfenKO6RIpeAkaFxwamI6Totz+WXxdHdMcKRbw9DSU
apmGFGWKOxMja8iXoi1Puep2FflSdG13TtavJF8CPyetBQlnyJfg3Mgei19O
kS9BSOkcmeXl5EuwYjjcc0cZ+RJEc2brt5wkXwIzeeV9n0+QL8El55NfWxWT
L0HW6u/ZscfJD4PQMa3zwjHyw+A+ujR5PJ/8MEwonEzWySM/DEcj9FvZOeSH
4Xp4nUpMFvlhaFz86kj5EfLDsFs+ROV6BvlhaHaLKBv+nnwxVnN1dWTTyBej
4Rfx4SWp5IvR6zTavTqZfDGq9BYOmieRL0ZTkEa9fSL5YoTqfzZxTSBfDKOK
HX7uceSL8ax4fKFrDPki/C3X5G2/n3wRrlVcUDCPJl+E7DO1awyjyBch/bNc
1eI95Isw+ell2Odd5IugddZYMLSDfBH4VgdS2sLJ/+cesOBKroR8IZTFf0wX
ickXovf+5fWmQvKFeL/5N9dpAvKFaP9vxIZrweQLEV/wxdODPPKFKB9VX2/O
IV+Ic9rVy18HkC+EnG7wsRP+5Ici3zA33t6X/FDsyzLpHPUiPxSCnJ+8UraS
H4pZculLlrLJD8XGMQvWOVfyQ9GjbPGHhQv5obDNiO296kh+KLrmpmbZ2JMv
QKdj5JK2zeQLULzpKXuNNfkCHAyarl0M8gVQOJUaIWtBvgDJGY3LgzeSLwBP
3XJlqyn5Aozkc7fPW0e+AJ7s3ho/E/JDEL2p7WPxV+SHYPHRDoN+Q/JD8POM
v5Yt0Cc/BM9dBjuxkvwQnDb1+SBYTn4IBB31+Ye0yf/nexqFqSc0yQ/BCq5m
ba0a+XzEBJS+aFYhn484tX6F88rk87Hb5e4XdYrk8+GSOnD+hAL5fMjvznyT
NJd8PhKqO3L5s8nn421uTvxGefL5OMBySJ8pS34w9NIC8n5ikR+MkrfRew79
NcX4wYhdKpXdMMV0XDCaprRVht4xzQlGoWrx4dgJphGMrg3v1iiNM60VjHiB
y1DxK6ZZwTCdcUOiOcL0YBA+HcyozHnOdHsQFIaahNOekh8EvSe2+3mPyQ9C
5qR+w/mH5AdB58uvHsrcJz8ILhdf/2h9h/wgFEgfrY3qIT8IA1qq007eJJ+H
6T9kjbV2ks+D2YqBK91XyOdB8tbI6c4l8nmQaQh0uHmRfB46O7sTmprJ58Ht
L15L9jnyeUhM2FfPryWfh9cpD1esqiKfC31h9aPHp8jnItYsJCWplHwuxFM/
jmoWk8/FHdWzFysLyOci7juLOt0c8rnIli+Kycokn4sojckH44fJ50KquXeX
xSHyOThcrzH1bQL5HCw92qVacYB8DpQK58RdiyKfg5Jpq3p/3kU+B25X3zfd
kJLPQZ95z+0GIfkcaPRGXEkOJp8DtcrxVc6B5AWicWdRySdf+n4gHs5/ealg
K30vECk2Nuo6rrQPRMWiRU75DrTfjkqDzL4P1rTfjsUtme42FrTfjr3rD1tE
m9J+O8JLecuOGdM+AEWO9ollBrQPwOC8/Ec5urQPgPbfDWURWrQPwB2jPncT
Vdpvw+4nH70GFGm/DWXpxzWlc2m/DQUrchWfy9F+G4o+vcmxYtHeHxVJLbIH
JyeZvT/uXW49f+YN0/DHozncGQ2jTLP88dIxyLT4GdPtfjDwKS0IG6C9H4q4
/SK1e7T3Q4qe9GV1N+398PDPuTbqnbT3hWgw4WzYJdr7QifVx+VYM+19EVmX
blleS3tfpBXbHE87TXsflC7h7HQ9QXsf7Mk16nqVS3sfWEG+MCid9j7ovtr3
uOE72ntD0+7agQf7ae+NOusK73u7aO8Nmzcnrc6IaO+N2AuHZ2zh0t4LCyz2
cTu8ae8Fq3RteYUttPdC/6BT4Sob2nvhmIdO43wz2nsielbOQIcR7T1x61N2
ut1y2nti4EaA8VFV2nuiqrZMu3we7beC1ddyOkaW9ltxRL3uvdrkB2a/FXsN
PdbGjDHN2gplmTXhJUNMt3tgKuVAcfwvTMd5YKbmaLnmddp7AGlSt6gfaO+B
hR/HXFNqac+GyboHG91Kac+Gl6Qi40Y27dlwOmhb8TaJ9mwkXnLt7I6ivTs6
kzfLe4ho7w5hzpGgWH/au6OqVVTv5kx7d/zH60jxlW9o74Z7NYNn7xrQ3g2K
L+o3xKnR3g1vF34huDyH9m7YsaTIIG/qPfO+KxI19zhODTPNcsV98yS7l/fo
vgXPDG5JfK/SfQtiVCw7nOrp7oJ5emylC0V0d0GineHtwhS6O2NXn1T390i6
O8NrdvxwRSDdnaA0PyKzy4HuTrgjWLvW2oTujrDLEiYuUKO7I47rOLeslqW7
A4wb5xVkjL5j7g5oF3gGGvQyHWcPlYr21o/NdLdH/tqUmxPH6W6HvKtjk7Pi
6W6H5mG+nEkw3W1RqSMZ5dnS3RbKry/2pK2g+2YcPNA6USpP980Ya5xVlPvi
LXO3waHVZZ+9rzLNssGdu2eX3SuhuzV0Td26//6W7tYoULf3afOk+yaY1/6a
/dmQ7pvwRHK+vEqW7la4mZ7VU/HgT+Zuhf7REfsn1UzHATPs308ziqE78Mor
j7/PhdoSt7jN84+rUlvAeGR20o7nE0ybo2aNtPPnGupvoHpK6V3aLuqNGF9o
fTdyHbUZnPufmrHfvWF6A1KTaqJGGqhNsbJyWv4HMfV6PP8mP2ndUup12Ldy
kwq79zXTa1GSFPdsPIb6axjvVx2q0aU2wemOs7cXXR9n2hibtOL8a/nUazCx
hJdw/f0fTH8F32hFDz1l6tVYNtxc/eXy35k2QE+hnWuP9hjTelhc2huVNPcV
0ytRrWM7IvPrb0zrQuPo7/JtJSNML4OcpaHnJethprVRk31rZkbXC6a10K9u
5Kmo/5xpNcTm3TAWh/zK9GKckPdv/yFyiGklvLJ88uVw0WOmFXB/T9n6vr4H
TM/EziaNvROJd5lmQfaQ5dOV824xPW55QeZ2s9KnNksN/UPHYh46mTHvsf4H
nJb9Dw==
         "]]}, {
        Hue[0.5585438199983166, 0.6, 0.6], 
        Directive[
         PointSize[
          NCache[
           Rational[1, 180], 0.005555555555555556]], 
         AbsoluteThickness[1.6], FontSize -> 18, FontWeight -> "", 
         RGBColor[0, 0, 1]], 
        LineBox[CompressedData["
1:eJw113lczfkex/GfVAghTGlzkhZZWlC0vttT0kar6nTqnDqtIo11OhrSwmAY
FS1HNao7YxT3SrY5psuMRswgy51wWkS0jaKidOfO/Xx7PHr0eD4+5/V4/9fv
d/QEKf5CBY7jPv71+7+/f/8gBT7w+XHJXbnD3+al4OdJFep2HWQuBaWZ27O3
j5DlyXBZml/Zptr6f8uScXfx6enbF5KlyXhf7xJoZ02WJEPmpskz8yXzkzHq
2j3NX0RGMtKvnr9evovMS8bm/POdBkfJXDL2NBwyelJNlifh4DLh8msytp+E
E0VtV5ofsf0kFCULdvD62H4SOiKVDEuV22g/Cbpud3b765KRhPut15xtLMm8
JBT++s4udB2ZS8K3eU2WNSKyPBETekZH7TLIskT4FV6MViwgSxNxdsZDJ8Va
siQRjZP70+0b2X4iPoUcaD3fzvYT0Z3oLBaOsf1EWPC7RgLU22k/EVu7Lu6V
mJPlCdg2Q8J1e5FlCSh/fEecLyJLEyCfZNzw5R6yJAHtyivmnisi8xPwXOd9
sv5FMhLQNE+x8/F9Mi8BKvtlx+/3sf0EbKnMr5gzrYP246Hh7WBdbEyWxWPG
LyM5ya5kaTzOqLc05QjIkngoHVX36M8g8+NR5ujuXF5MRjyaedfVKi6TefG4
lP9GbfAJmYvHz5H51ceG2b4YUtMIt/3qL2hfjKrtytFNlmSpGOsKu7+MCyRL
xDC6m7oqNJ3MFyM9PVWr4jgZYrS/uHLfvY7ME+PTtpI57o/JnBgzPWNKykfI
8jikmA3YR2p10n4cPE4L7u20I0vj8J1LmfPHSLIkDqUnFh18nknmx0HB/Hy9
yWky4pB6euKLZ7fIvDjsbrtq+6mHzMWheIfrhDy1l7Qfi2l7arL2W5FlsZg7
p3Hl+41kaSykJkYHn2SSJbE44eyzYEU1mR+LrsYPZZN/IyMWnrbihyFDZF4s
+G6/l5jMf0X7sRhJ6/mw250sF6HOompS0CayTIQD3q8n1BeSpSL47D/kUdlA
lohw22JfhEEvmS+Cc6h6j+W8LtoX4dT+1JvPXcg8EWb2Br/STyVzIrRKDDMm
lZDlQoyLJ3d99StZJkRj+NH6ayNkqRBTcs9cPWn8mvaFCF3zbNwkmMwXom/H
jKbUbDKECAq+W7+1nswTQmfSwirbN2ROiLhuxTu3dd7QfgzWLDpyZYkfWRaD
7yp146L3kaUxqBl2NN92iSyJQYvuu97N/WR+DEZ3qXwIM+qm/RhoNOtZ20aS
eTHYORC5QqeAzMXgxCNL7Sn3yPJo2JQUdapM76H9aOQqLOQvW0OWRuMlvnST
ZJEl0VilayVSvUHmR2PWVM2rLxV7aT8aNe1jZdpuZF40rjwpHrmWTeaikXny
pLDtNlkuQNfKuq+L1PpoX4DDORpZSqFkqQDNi4QKq8rJkr9sX6Dg30vmCxCw
x6D6kk4/7Quwc7GHYYwrmSdAzfiUWJtkMidAR4HVhZACsjwKoy6eWS0NZFkU
thgjo7OfLI2C/ct3b6Tz/6T9KEw8O3jezpfMj8J10VSTD5lkRMEsr85Y/yKZ
F4V6S19frX4yF4XvJ5r3xSx+S/t8LEupLToXT5bxcVK9QU3pLFnKR2/ETbXO
EbKEj4HmZX90ew/QPh8N52oLTGrI4GOo2378wdJB2ufjdanvB57/B9rno/RU
xOQp3mRZJEKPPR1+6k6WRIL3wwJRqRMZkbDalfFyrR3rIzHw1HBWpxXrIxB4
Y2ZavAXrI9B+pqX4yRLWR2Bt/TmN5Uasj0AxXz8hXY/14VCtVNIo12J9OGZd
Dii5OJf14fi8X2n7hRmsD0fi2Bvdoims34gywV4F8UTWb0T2i9+PaI+NUL8R
WRNMLS+8J3Mb8X75/PUr+8myMIQp6noVdpElYQivStja2sb6MLjrPTKa3sL6
MMz7YV+tVjPrQ9EfXxc27Q7rQ8EbzBY/u8n6UMyW16of+ZH1oYiVOxTpX2R9
CKyC1hl+U8P6EMw1ufS0o4r1IYgt+L1t1inWh6D+4bi3ViHrg7FwSZopd4T1
wVjr+e+vfsxmfTA+fZ0THyxhfTCsRobrbn3O+iCoGmwVqKWwPgglOzW9zEWs
D8LlChcPg3DWB+Ehb7pBTwDrA1G/7Sfpfk/WB0InOyh5AKwPxJmQxuWmVqwP
xBCXmbN6Kes3YMu9spGZ+qzfgETv4PHzGqzfgKyx2cp6qqzfgL25srjAiaxf
D0PtV5v8h4epXw8Vw6YNs3vIWI/sk2k2+a1kbj2ytkrNW5rJsgD8tLHeQn6L
9QEoNTu94NRV1gcgT+lwk3Yt6wPw+LMjnb4VrPfH94reyjb5rPeH5eFN1Y9z
WO8Pw2efmRrtYr0/UjTUHukns94POXPmyn6NZL0fRsSXX2j5sd4PtQZJurOc
WO+HznHNeVUWrPfFq+/uhj5dwHpfOGSq2Z5RY70vomLUO2crsN4Xit51PtP/
HKLP+6Ava4n1N8/JnA8OjB1YWtnE7uuwJXM0zf4yu6/DndWHNQOr2N0bldI/
2l4dY3dvFN/S9fhTwu5r8W7HtK3iRHZfC9NfdBy8gtjdCzYHY3mHHdndC2EP
OszMF7O7J6ZUGM03msPunjjWH2kcP/qe7msQnnR6xtt2MrcGD2vT51xoZHcP
lOc5vvq+ht09EBo2Vnb7G3Z3h1fP8QsqO9jdHZm+eq1h4ezuBttvS3T+6cDu
bphbanlUWY/dXdEcW53pOoHdXXFu301zgfwd3V1gtbrywdprZM4FYdaCtMET
7O6MgSPt99zS2d0Z5iuyvMx82d0JcYVjZ08as7sTboqm6m0ep//vEkcI62Lb
Tjwgc44YU1206GMluwOfH/9P+9bt7A4EdHnufOPB7ICq+W9zV3/GbI99doWH
rFvpecLZwehfZ3JvVDPbYrgwouBMCrMNIk2d069bMFtDf8ujoca39LziVqP3
wkHhV+x5xq3CUOi+n27FMVshw05ncLkusyWUa7Jv7LzLnpcrMe60Sua2i3kF
vlBY9ZvpQublMMjNqL5xkz3fLcAppMqzo5nNYaSy2eP+AL0vcGaouOWtksve
N7hlOCXVDGzQY+8nS5Dulnv20Xx6v+FMEJonVW1VYe9PxgjM+0frD3L2PmcI
19FDZnXsfZJbiHOz5VMVndj77gLcl/UZaf/M3r952PGLifaLRez7gDZEDhom
u4Xs+5EG1Cd8UTAljX1fnYN6tY4Xr4uekWcireWU18rHT8iTMWqh6Vi49wGZ
g4fuGq+nqk3kfgftsaGLgx+vOQSbbNJy3lJrTZ/j/guY1+6n
         "]]}, {
        Hue[0.7946117974981064, 0.6, 0.6], 
        Directive[
         PointSize[
          NCache[
           Rational[1, 180], 0.005555555555555556]], 
         AbsoluteThickness[1.6], FontSize -> 18, FontWeight -> "", 
         RGBColor[0, 1, 1]], 
        LineBox[CompressedData["
1:eJw113lYzWkfBvAfTSlFIVuDjqXCFNFGlu6SEkr75lTndNZ2I6kZ1M8202gR
2aJ0TLbJSFNExnKYKVsKGY1MHC8tspS9lOmdd97vc67rXOf6XPe5u//q9zxn
fGSCr6w/x3E9/7z/9/nvCwlI4YYmz5X95fSvBQlwl4x5X5pO5hIQWHxrcszP
ZE089EaYPYu5RVbH4/3IEqOT78iqeATUlq1zHd30f/PxGGvsMnTcfLIoHslT
Fp10lpARD2XPQc/SdLIgHlGGC2qiS8hcPApGTZ+w8i5ZEwfH+aULr3wiq+Ow
e6R4Rsz4h7Qfh2C5x9PwRWQ+DiU7usRFCWRRHLb1qcpm7yYjDjONbZ9MuEgW
xEHfI01b1Erm4lDxycP6jeEj2o/FG7tVaY2zyOpYaFaPMDaJJKtiYaf80bgs
g8zHouDnL44XnSKLYrHu1yuDOx+REYvxHftmLdXW0H4slJa/69aZkLlYODxd
O3q9NVkTgxVPeUOJG1kdA4P3lduThGRVDK5oBXpVriTzMejVaeqc9gNZFIMs
lbtlQyEZMQhPH1FRVsH2YzDgarT75ZtsPwZ2t8YV6DSz/Wj8/bUmme9l+9Hw
rF6Sb238mPajIR48oH6kJZmPxv49j9rsXcmiaGRXtJZkC8mIxrO6nZ9Mk8iC
aEw58PTQ8ywyF42K8lVb3xwma6Iw0vTEXjs1WR2FaUXPTpy6z/aj8Mky81zi
W7b/T/6nQ/mKQf+h/Sgk8x0Zxy3IiMKTj86uX7mQBVHw6kp61C4kc1EIbzkt
f5lM1ijxMc3jmU0uWa3EqpzytRdLyColzlV3z912ncwr0a/m1tLiFravxOez
9/7Q13pC+0o8N6nVPW1KFihxYcODscfnkjklmg2q/TtCyBoFfq1yfJ+aTFYr
cNJl2LKwnWSVAha5hWczysm8ArUX3+7Rv0MWKbB3yGz/h51sX4EJYVoibaOn
tK/AtR3FszdMJ3MKdLcdVQYuI2vk2Hz5c+rGBLJajjUvdo7WzyGr5PjoWql5
VUrm5SgPTk23vkMWySH2db19+y0Zcoz6xSb97vBm2pfDckH1946zyJwcVS8D
z2gvJ2tkyP+j0mhWKlktw82Mpl31B8gqGe68ShI1VpF5GeZt/CXXq50skuHC
yE+KmYYttP9Pvv+SebotWSDDGkehpW8omZPhrqqtbTtP1kgR0eP+eOkRslqK
0BLz0g21ZJUU+qtHDnD4QOal8N90+UTsuFbal6IqYWqWuTsZUkzs0S1QrCAL
pKj7sLB75l4yJ4XBpS33M34naySwsX2/I6mDrJbgzykvi96atNG+BG1fCn7U
cyfzEvT+ddj710SySALlk5A9BgfIkEBhH5LZr44skODxmZux+z+TOQn6+bX/
1Gr5jPYjsS/StvWxkKyOxJDmL/u2ZZFVkdDRfqnz+QKZj4S9mbnf5NdkUSTS
LJ3Wjp7UTvuRWHqnU3IviCyIxDBu0BxZJpmLRP2E3u9rLpE1Ypjs+mA1rIus
FqPOY3gSpj+nfTGSNocMEyrIvBiahNv28SqySAyrPu1taY1kiLE1rVWSN/wF
7YsRFJySU+VD5sTwPbrhyOCtZI0I2pJTvWk3yWoRtErzzpkNekn7IrTvadce
5EXmRcgy79ZxzSGLRHA06DRtrCdDhNL7fw/UjHpF+yJMlFfqKyPInAgrJb4W
3x0hqyPgUF2n8H5N5iPwl0+X5aO5HfT3IqB3LTfbcwuZi0B34m93K++T1eEo
fx6nUzS8k/rhSI86L850IiMcUzI/fiyJJnPhmFfVbTRpN1kdBnWUsbZeFeuH
4buV2eDfsX4YYgaHHigze039MFzL2B58O5isFkIz0Gz7qGwyL4RZ0R7v+ioy
hOh1cJsj5t5QXwj9GzPOOs0nq5djUFFv/9E8mV+OA7NlRx5Wk7EcLpXrfu4d
9pb6yzGnziLwahRZHQrT/hZHCmvIfCgu1biMeeL2jvqhqO3I+cZK7z31Q7HI
d+O0ncXd1A9BYdM9haKIzIcg4LrJKuN8MkLw+qC8aN8OMheCyu5Jjr2ZrB8M
hzNjv7bbzPrBWCxPSHJbx/rB0P0pRTktifWDURRQHvEilvWDUP9hvTRNyvpB
uJjSmdiynPWDkL1GmSrwY/0gfDoQorBczPqBOK5/7ws9Z9YPRJXeRNNTDqwf
iKbP81ZMn8b6gdCdFVC0ehLrB8A829b/BxPWD4Cn16HBciPWD4Bo+CVPfR3W
DwDfY78muaeL+v7wS9jw6mgnmffH/H7DXhQ0k+GP7QulB/0byZw/yhu/sLlR
y/p++LAxo6DvMuv7IdbymzsdFazvh7WbdI7mFbO+H8JuPGj8VMD6vmib/ovB
kG2s74sK/XuX729kfV9kGRZIfVezvi+C3I/NTlGyvg96D1soF4Wyvg+Kdl19
c3EJ6/sg+OS5igdzWd8HeZUxUXusWN8bAyYZ7HozlvW9sb5Nb1/LINb3hnKE
45EVnz9S3xuHntyryHxB5pehROCUY/+A5cuwMDNRHXWN5V7Y2rJk9/jTLPfC
jG7hxJCDLPfEpYHpVvrbWO6J9WFf2c5cx/KlaJa3y64qWb4U54Ra+Vf8WL4E
bry5/5T5LF+CmJmXf2qxYPliTPY+5dVlxPLFyN8RtDGw+wPlHtCcrxrUrSFz
HljcLrRuuMLyRbDT9SpsPc7yRejvMD1JkMtyd1hnxJknJ7PcHaIz6xI1oSx3
Q8PeQyHe81juhg6hTf+z41i+EF7NnScM+9j/90JkWu8rdnlI5l3Rpzd28oJz
LHdF9sAFNlweyxfgfF7uVsUqli+AbEdbnsyL5S6ovBts1mzOchf4HXvpV/eZ
ni+8M+Y2bInWrydzzjDTCixMPcxyQC2teayfwnIgS52zL9ed2QmPUm4p3xoz
z0fe9WfV2hr2vJuH/Kbzpw8cZZ4L1byaoL3xzHNwZXmD9MIMZkfYHwsva3jN
nrez4Sw8nl5cwjwLKSez2t8pmB1gntZwLm4ssz1+8OCu/1bLnvd2GLo7dW/+
GmZbqL4dPzp3IrMNrl4O7rKrZufLTFhsKr6uLWGegbX+ht82v2HnlzWGmlud
LR/CPA0jxDqFWuPZ+WiJoC0PDlqZ0nnKTcXm7e1nlwxk5/dkvJs8daGVht0n
zBFb5uO0aD/dR7hJkK3MPHbYmd13JqBm+1Srump2/xNA+lWC+5Ep7D46Bnnt
PRM9Zex+Pgp1EZ4vmxPZ7xVj5L4WfVmZz34/GuHG7aadw/+8T9aFqK/izveb
7pI5JGX7lNUOvknudLq1a8zKVz0XnALXiseHbFA70ve4/wLyQfp0
         "]]}, {
        Hue[0.030679774997896203`, 0.6, 0.6], 
        Directive[
         PointSize[
          NCache[
           Rational[1, 180], 0.005555555555555556]], 
         AbsoluteThickness[1.6], FontSize -> 18, FontWeight -> "", 
         RGBColor[0, 1, 0]], 
        LineBox[CompressedData["
1:eJw113tUzHkfB/CfS22l7bRhXRZNFEW1lUd3epfKrZJKpZtfU03NTBeSyv2X
IhYtK5ssniHkFkKSjvwUsqxrqVapQRI2XR6SdXs8+3y+nTOn8zrvec/7r/l+
f2MkTfKL6c9x3Ievr//9/+cPSbBPTzXMkTa4/GNJEi6E2Hr5Z5C5JByf0dXj
pyKrE1GTfrhiyyWymIgRfxqED2whqxJh06RaXfqZLCQi5MTPdYVj/vy/+URc
EXtH1k0jIxFtZ+oGTl9IliTCtcDUt3MNmUvE0wcd5Y0qsjoBQXUuOtqVZDEB
/FueS39KViVA6XRLZqbxkPYT8PzGHO0xE8h8AtzKuNLAWWQkwJJf41arJEsS
sNT8UUZeDplLwJjXV3z2FZPV8TA+8dP6nlqyGA8PPehs7iOr4tFr+3tF4qhG
2o/HqQU9m38DmY/HkRvrIgfHkBGPm+elFvUbyZJ4HN2Q++z5CTIXD9MGRaZn
LVmtxFKrXwa+eU8WlUCChbLbsIn2lbjS3HnRxZMsKFFmYa+ljifzSphrmYfU
bCfja39v7fWR5WSJEj29TomlT8icEj8Yb5If1XlE+wroLDRreWNDFhVoGdLU
lxdKVimwqeP5s9wssqBAwAObxr+KyLwC/kNiB++rJ0OBlJXD7pzu10z7CqC8
NWCcOZlT4FZDQfd/AslqOa51reszWUsW5aiwca26UERWyeE/xen0mT/Jghxx
x86aG2i20L4c+3/qVdXbkCHHzpNClgZPlsjhONgxYM8WMidHu2p/rqqcrI6D
XoXmff2XZDEORl4hd9N01bQfB61D+T6GxmQhDh0fp5774kTm4yBPGtk8IoCM
OPztnrYvMZ4siYP2fmv15ywyF4ewqKbVN/eQ1bFosXgie3COLMbCpvLw+tF3
2X4szPeX3Dvwgu3HYuDIWsQPeEz7sbC66Hw/ZTQZsaiXV2y8ZEeWxOJaW/si
bz8yF4slPzrkGSaQ1TLUZ80wsNtAFmU4GfLuU24BWSXDUIcjKx0vkQUZ9hYl
lpo2sn0ZDsWhmX/H9mXILbA1bR38hPZl0OipqjljReZk2Le3Z/w9b7I6BmVl
B5KmKsliDHy5+gF/byCrYtB5tc1Vq5AsxOCpXuNW+VUyHwONQcW8YSsZMQg2
OT5x0oCntB8Ds8dHFueMJXMxcBGXVc52I6ujMSTF4WyklCxG48W/S9pr15JV
0ZiYdkf3UAFZiIbtpucNdVfIfDQqDH2+k7eREY3A2LL1EVqttB+Nbr3K78sm
krlopP8kO77cm6yOwobdO3BwEVmMQn+V+NAxl6yKwijj1G1Tz5OFKFxYrrHp
ZBOZj0JR26TPv/R7RvtR6Bz/h83L8WRJFFZbFa8t9SJzUXB+HxbyKZmsliLI
t9WhIp8sSrGsrqHko0hWSZHj6ZZe3k4WpHgRftj1k34b7Utxvc7y5RUHMqTo
1LsqHRpFlkgx10h5rnszmZMiNz5nUHgpWR2J7PNrDoY8IYuReB+v0dbx7XPa
j8SaPN25Ix3JQiQm3FmR9VRG5iNxLGaSj3cuGZG4V6m5K7SSLIkE3EJXG3ST
uUjMWrXAOVXSTvs8rufcdtvkSxZ5zNnzg3VgBlnF40p98sPG02SBR4+edJbR
MzLPw9f9bNWk4S9on4ey9extzoss4VHzST35kEDmeHx7bIjm2HNkcSGOSjwK
l/9FFhbidtrD2+fGvaTPW4iMpZe2PgolcwvhEuAa05tLFiPQPqrZWvsOWYiA
/g4T/zE6r6gfAXtZfeE0TzIXAWPbxXuWZJLFcGTPkk+rvkwWwjF6eYSbe7+/
qB+OsoU7JL2uZC4cQriFyYtMshiG5uc/b5xYTRbC8Lftha3XB3VQPwzPjk84
fH8emQtDlWFAzoJ8shgKwx26QtITshCKfq3DEk0tXlM/FDutLafuWkbmQrE9
67rBo2qyGIJt3sNODxreSf0QHHBf1TFdQUYI8vkom8IKMheCh9cO/lak00X9
BbC5uFrpYUcWFkBh9Wn75BgyFqB824vk3FwytwCY0mqy8SrrB8N08blq+z7W
D8bR435G9827qR+MxqEnNHOiyFww5mUMLD+9mywGwapCu29nA1kIwu8zg4vO
DOuhfhAmTS3O2h1C5oJQfbgk0Gw/WQzElNwvj7d3koVAvJn9XehN9/9QPxAr
137RsjtI5gJh9zQnTWP4G+rPx6qzKxpOnSEL8xH5ql+23Yc+6s9H0+DgYZo9
ZO5rHmi/L7OdLAbAssYzpbiZLASA33xqztZa1g/Aui+f4iQ3WD8ARXpVhZGX
WN8fNb1Om/3Psr4/CtIdfd4eZn1/nAoJeuyxh/X9sdtz8Ifp21jfD9fL+GGv
s1jfD13q1yvc0lnfD5krlzq6KFnfD7UDrG2ehLP+PCz/XKxv5sv68xCcPcLv
OzfWn4fFlnXYOZn158HQu/PNBWPW98Wrtna/1KGs74tQvRk61Rqs74v5ziXb
j7x9R31ftHXVWI58Rhbm4uOkopYhtSyfi3EVt5U7KlnuA9k3WkF5p1jug28U
1S1D97LcG7sWGXwYtInl3jCINvBNSWO5F3ZWWUyeFcVyL2iXHlRl+bB8DvRM
imwlDiyfg2XZHZZDx7F8Nia0KoPCdFk+G8fiK3Rev+mlfBbaJ2ZMqGwic7PQ
Kr7VvFvF8pkw2V6arHeU5TNRU6jIX/Izy2dgus7M/m+XsHwG7qyXrckOYrkn
+n/JH2PoyHJPbPGtGH7yB5Z7YHyx8yWzj28p98CWedtjhUay4A6j1r0BBWUs
d4fCIGxPxq8snw7tizf1tZNZPh0+V/O+H+/FcjeMPqu5ucqY5W44Lr2w+8YH
9n1xhb2H6tex98icKwIT+POnDrAciOtY9j4oleXA/pff3+zzYHaBr27a3UWD
madh2OJdW3Y1s+/rVHTV5Ol4FzI7Q51aLg9NYHbCsmTLxFwrZkc49yV3Xe5i
54UDujNTph4uYrbH5ddOYRqxzHa4cWfVlK2jmG1RV22W9+4WO6+mwOD6Td3H
y5n/hf671ZnPxzJPhk/JiOJ8dh5yNjhU/YdpupTZGvsMM2zautn5a4WC2w+N
7ugzW+KMe4bcXsLOd3N8DO3NWj6G3RcToVTMjTypze4fUzg2X4w41MLuw/Go
6gxa8mAPu1+NoZi2Kt/Tle5nbiyOTJqgEK6x5w8Jjta4hsaZseehUShNzVk3
KoY9Hw7Hp5SNny8vYc/LQ7Bi9VGL7N3s94s+Iq8Fv3pbz37PauHH93HLUrNq
yV9vLGNfa1HvFrnLpUTHzLr9Q4XL7fXhdv0v33Kk93H/BVZS+1w=
         "]]}, {
        Hue[0.266747752497686, 0.6, 0.6], 
        Directive[
         PointSize[
          NCache[
           Rational[1, 180], 0.005555555555555556]], 
         AbsoluteThickness[1.6], FontSize -> 18, FontWeight -> "", 
         RGBColor[
          NCache[
           Rational[2, 3], 0.6666666666666666], 
          NCache[
           Rational[2, 3], 0.6666666666666666], 0]], 
        LineBox[CompressedData["
1:eJw913s41GkfBvAfouySqHXoZDotbVo2WiWZu5RSpEzjEDFmjMMYbKG2bdv9
iVLbblR0opro+KJ0sNpqNbtCWxSJUBjRSTnWdmC3tnff7/O6Lpfrc91u9x/z
e54Z46Sx3nJtjuMGPnz/9+e/X4jFvuxgr4S4KuG/FsRiS6yu766tZC4W5mkn
RjceImtiYJKQMXTRz2R1DGzWX8hqqyCrYuCw+uiM421kPgbvPA+JM/rJkhhs
1lZFnDKu/p8Rg6QfJU/6rMmCGMRbhXjKQOZiYHG215jzI2uiYevqdPaPWLI6
GgbdrnnqFLIqGp+qtfiHh8h8NMza/E/PuECWRGP6ENvii1VsPxrvBiKnKZ+y
/Wh4rNVJ99S+TfvReDt5aHTwKLJGCTH3m3u2A1mthP6xxAumS8gqJZIWdLv/
Gk7mldBL70zbnUiWKHFYq2B8TiYZSozxKd3dVkgWKDEkYUKKXxXbV+LYGvs0
7WdsPwo/DWle+kC3hvajUD1yr+KNgKz6kN+LTZzvTOajYK8z0vm6L1kShcHx
711T4siIgpnt4vkbUsmCKCgOv+nKyyVzUTiw+EGf6TWyRgGH8irdy+1sX4GK
KT+0ZGndoX0FEu+2Ol0cS+YVWHfgWu0IZ7JEAZ+VK1fl+5OhgOXgd9XJa8kC
BbSN/K9kZpA5BbpE3w96cY6sicT0Da9it90mqyNhevtGjbyX7UfCKu24btKw
WtqPhLRE09xmS5ZEov7IDuetXmREwi05731cLFkQib+ExoZHU8lcJETLcjzH
FJA1ETBZJTnVVEVWR6CmYa3gcS9ZFQF/G+k+p+F1tB+BNX+9NWlwIEsicO/j
jG0lPmREoMBxrN7A12RBBIwFdj/wmWTuw16q3URxMVkTjspjyofrWsnqcBTd
m97ePegu7YdjoOT9rAvWZD4cpr9/Z3jHgywJR9fO8u/mrSIjHMfLYy99tJss
CEfLtNMvrS6RuXCc994YckBD1oQhQV3potSrp/0w3Di98VaGDVkVhtTNVwNH
ich8GDL2Gn35bh1ZEoYi45AzwsNkhOG1hWRK6zWyIAxtLlsGt/eQuTDAVlzg
btFA+3I8qo3dM3wuWS2HRev96a5RZJUcU0ttDBrTybwc2u752Q3FZIkcp3Kz
tro+JUOOQQlB/hYjGmlfDh2ts2cDhWROjqz6DhejKLImFLOffVYwbQ9ZHQqz
Xw/+dq2ErArFVwcvOdb0kPlQROnwGtHYe7QfCi+Tn3d5eJARiu7EGfZXviEL
QiFsnZmbf5LMhcI9dHufRQNZI0Og95uP9PTv074MLxzWasXPJKtksH+0r0uu
IPMyfJdd86opkyyRoUp4Z1FzJRkylJ9ps4rkmmhfBk57Tj1vT+ZkcH+SfM4q
nKyRYo3tEEtJJlktRaDZku02VWSVFHsfrU5K1W2mfSms2g6mbptFlkihfLZB
NGE1GVJ4dF763v8kWSCF7NvNtXatZE4Kt1vDrfIsWmg/BKZKW7+b3mR1CJR1
FUH7fySrQjB5l8p1eDmZD8H5rmDjsVoa2g/BjaIJpgaWZITArj3ZWzybLAiB
[truncated: 2,815,443 more chars]
