# Supplementary material for: Bistability in fatty-acid oxidation resulting from substrate inhibition
Source: PLoS Comput Biol. 2021 Aug 12;17(8):e1009259. doi: 10.1371/journal.pcbi.1009259 (PMC8396765; doi:10.1371/journal.pcbi.1009259)
Supplement: S4 Appendix — (ZIP) [file pcbi.1009259.s015.zip]

Archive with 2 entries (2 files):
- MFAOExtensionwithp46ShcRegulationofMCKAT.nb
- MFAOExtensionwithp46ShcRegulationofMCKAT.pdf
