# Supplementary material for: Bistability in fatty-acid oxidation resulting from substrate inhibition
Source: PLoS Comput Biol. 2021 Aug 12;17(8):e1009259. doi: 10.1371/journal.pcbi.1009259 (PMC8396765; doi:10.1371/journal.pcbi.1009259)
Supplement: S4 Appendix — (ZIP) [file pcbi.1009259.s015.zip › MFAOExtensionwithp46ShcRegulationofMCKAT.nb]

(* Content-type: application/vnd.wolfram.mathematica *)

(*** Wolfram Notebook File ***)
(* http://www.wolfram.com/nb *)

(* CreatedBy='Mathematica 12.0' *)

(*CacheID: 234*)
(* Internal cache information:
NotebookFileLineBreakTest
NotebookFileLineBreakTest
NotebookDataPosition[       158,          7]
NotebookDataLength[    317923,       6127]
NotebookOptionsPosition[    314071,       6070]
NotebookOutlinePosition[    314472,       6086]
CellTagsIndexPosition[    314429,       6083]
WindowFrame->Normal*)

(* Beginning of Notebook Content *)
Notebook[{

Cell[CellGroupData[{
Cell[TextData[StyleBox["Mitochondrial Fatty Acid Oxidation Kinetic Model \
Extension with p46Shc Regulation of MCKAT",
 FontFamily->"Times New Roman",
 FontSize->36,
 FontWeight->"Bold",
 FontColor->RGBColor[0.5, 0, 0.5]]], "Section",
 CellChangeTimes->{{3.48489837309375*^9, 3.484898374640625*^9}, {
  3.8192069054729185`*^9, 
  3.8192069276356916`*^9}},ExpressionUUID->"49094d9c-edae-41e2-91f5-\
4c7cb9638d14"],

Cell[TextData[StyleBox["Definitions of the various functions",
 FontSize->24,
 FontWeight->"Bold"]], "Text",
 CellChangeTimes->{{3.48032243746875*^9, 3.48032245315625*^9}, {
  3.480324407984375*^9, 3.48032454875*^9}, {3.480324587125*^9, 
  3.480324613953125*^9}, {3.480326447015625*^9, 3.480326456375*^9}, {
  3.480326786125*^9, 3.4803267875625*^9}, {3.4803298338125*^9, 
  3.48032984396875*^9}, {3.489830575*^9, 3.489830577375*^9}},
 FontSize->16,ExpressionUUID->"c6166c54-c9d0-4d06-9d3d-8a939d8a0f72"],

Cell[BoxData[
 RowBox[{
  RowBox[{"CPT1", "[", 
   RowBox[{
   "sf_", ",", "V_", ",", "Kms1_", ",", "Kms2_", ",", "Kmp1_", ",", "Kmp2_", 
    ",", "Ki1_", ",", "Keq_", ",", "S1_", ",", "S2_", ",", "P1_", ",", "P2_", 
    ",", "I1_", ",", "n_"}], "]"}], ":=", 
  FractionBox[
   RowBox[{"sf", "*", "V", "*", 
    RowBox[{"(", 
     RowBox[{
      FractionBox[
       RowBox[{"S1", "*", "S2"}], 
       RowBox[{"Kms1", "*", "Kms2"}]], "-", 
      FractionBox[
       RowBox[{"P1", "*", "P2"}], 
       RowBox[{"Kms1", "*", "Kms2", "*", "Keq"}]]}], ")"}]}], 
   RowBox[{
    RowBox[{"(", 
     RowBox[{"1", "+", 
      FractionBox["S1", "Kms1"], "+", 
      FractionBox["P1", "Kmp1"], "+", 
      SuperscriptBox[
       RowBox[{"(", 
        FractionBox["I1", "Ki1"], ")"}], "n"]}], ")"}], "*", 
    RowBox[{"(", 
     RowBox[{"1", "+", 
      FractionBox["S2", "Kms2"], "+", 
      FractionBox["P2", "Kmp2"]}], ")"}]}]]}]], "Input",
 CellLabel->
  "In[350]:=",ExpressionUUID->"f2d306d2-3888-4b6d-802d-8267fb835a2c"],

Cell[BoxData[
 RowBox[{
  RowBox[{"CACT", "[", 
   RowBox[{
   "Vf_", ",", "Vr_", ",", "Kms1_", ",", "Kms2_", ",", "Kmp1_", ",", "Kmp2_", 
    ",", "Kis1_", ",", "Kip2_", ",", "Keq_", ",", "S1_", ",", "S2_", ",", 
    "P1_", ",", "P2_"}], "]"}], ":=", 
  FractionBox[
   RowBox[{"Vf", "*", 
    RowBox[{"(", 
     RowBox[{
      RowBox[{"S1", "*", "S2"}], "-", 
      FractionBox[
       RowBox[{"P1", "*", "P2"}], "Keq"]}], ")"}]}], 
   RowBox[{
    RowBox[{"S1", "*", "S2"}], "+", 
    RowBox[{"Kms2", "*", "S1"}], "+", 
    RowBox[{"Kms1", "*", "S2", "*", 
     RowBox[{"(", 
      RowBox[{"1", "+", 
       FractionBox["P2", "Kip2"]}], ")"}]}], "+", 
    RowBox[{
     FractionBox["Vf", 
      RowBox[{"Vr", "*", "Keq"}]], "*", 
     RowBox[{"(", 
      RowBox[{
       RowBox[{"Kmp2", "*", "P1", "*", 
        RowBox[{"(", 
         RowBox[{"1", "+", 
          FractionBox["S1", "Kis1"]}], ")"}]}], "+", 
       RowBox[{"P2", "*", 
        RowBox[{"(", 
         RowBox[{"Kmp1", "+", "P1"}], ")"}]}]}], ")"}]}]}]]}]], "Input",
 CellChangeTimes->{{3.49034989240625*^9, 3.490349893140625*^9}, {
  3.493530624953125*^9, 3.4935307199375*^9}, {3.493531110515625*^9, 
  3.493531189234375*^9}, {3.493531226859375*^9, 3.493531269453125*^9}, {
  3.49353130775*^9, 3.4935313235625*^9}},
 CellLabel->
  "In[351]:=",ExpressionUUID->"b7e3f56a-fbee-4733-adee-750cd4bdc6a8"],

Cell[BoxData[
 RowBox[{
  RowBox[{"CPT2", "[", 
   RowBox[{
   "sf_", ",", "V_", ",", "Kms1_", ",", "Kms2_", ",", "Kms3_", ",", "Kms4_", 
    ",", "Kms5_", ",", "Kms6_", ",", "Kms7_", ",", "Kms8_", ",", "Kmp1_", ",",
     "Kmp2_", ",", "Kmp3_", ",", "Kmp4_", ",", "Kmp5_", ",", "Kmp6_", ",", 
    "Kmp7_", ",", "Kmp8_", ",", "Keq_", ",", "S1_", ",", "S2_", ",", "S3_", 
    ",", "S4_", ",", "S5_", ",", "S6_", ",", "S7_", ",", "S8_", ",", "P1_", 
    ",", "P2_", ",", "P3_", ",", "P4_", ",", "P5_", ",", "P6_", ",", "P7_", 
    ",", "P8_"}], "]"}], ":=", 
  FractionBox[
   RowBox[{"sf", "*", "V", "*", 
    RowBox[{"(", 
     RowBox[{
      FractionBox[
       RowBox[{"S1", "*", "S8"}], 
       RowBox[{"Kms1", "*", "Kms8"}]], "-", 
      FractionBox[
       RowBox[{"P1", "*", "P8"}], 
       RowBox[{"Kms1", "*", "Kms8", "*", "Keq"}]]}], ")"}]}], 
   RowBox[{
    RowBox[{"(", 
     RowBox[{"1", "+", 
      FractionBox["S1", "Kms1"], "+", 
      FractionBox["P1", "Kmp1"], "+", 
      FractionBox["S2", "Kms2"], "+", 
      FractionBox["P2", "Kmp2"], "+", 
      FractionBox["S3", "Kms3"], "+", 
      FractionBox["P3", "Kmp3"], "+", 
      FractionBox["S4", "Kms4"], "+", 
      FractionBox["P4", "Kmp4"], "+", 
      FractionBox["S5", "Kms5"], "+", 
      FractionBox["P5", "Kmp5"], "+", 
      FractionBox["S6", "Kms6"], "+", 
      FractionBox["P6", "Kmp6"], "+", 
      FractionBox["S7", "Kms7"], "+", 
      FractionBox["P7", "Kmp7"]}], ")"}], "*", 
    RowBox[{"(", 
     RowBox[{"1", "+", 
      FractionBox["S8", "Kms8"], "+", 
      FractionBox["P8", "Kmp8"]}], ")"}]}]]}]], "Input",
 CellChangeTimes->{{3.4903498875625*^9, 3.4903498885625*^9}, 
   3.493531846421875*^9, {3.4935324259375*^9, 3.493532498484375*^9}, {
   3.50857315153125*^9, 3.508573287203125*^9}, {3.508573623421875*^9, 
   3.5085736880625*^9}},
 CellLabel->
  "In[352]:=",ExpressionUUID->"cd67bd6c-5f1e-4a62-bebe-5bf4914aefee"],

Cell[BoxData[
 RowBox[{
  RowBox[{"VLCAD", "[", 
   RowBox[{
   "sf_", ",", "V_", ",", "Kms1_", ",", "Kms2_", ",", "Kms3_", ",", "Kms4_", 
    ",", "Kmp1_", ",", "Kmp2_", ",", "Kmp3_", ",", "Kmp4_", ",", "Keq_", ",", 
    "S1_", ",", "S2_", ",", "S3_", ",", "S4_", ",", "P1_", ",", "P2_", ",", 
    "P3_", ",", "P4_"}], "]"}], ":=", 
  FractionBox[
   RowBox[{"sf", "*", "V", "*", 
    RowBox[{"(", 
     RowBox[{
      FractionBox[
       RowBox[{"S1", "*", 
        RowBox[{"(", 
         RowBox[{"S4", "-", "P4"}], ")"}]}], 
       RowBox[{"Kms1", "*", "Kms4"}]], "-", 
      FractionBox[
       RowBox[{"P1", "*", "P4"}], 
       RowBox[{"Kms1", "*", "Kms4", "*", "Keq"}]]}], ")"}]}], 
   RowBox[{
    RowBox[{"(", 
     RowBox[{"1", "+", 
      FractionBox["S1", "Kms1"], "+", 
      FractionBox["P1", "Kmp1"], "+", 
      FractionBox["S2", "Kms2"], "+", 
      FractionBox["P2", "Kmp2"], "+", 
      FractionBox["S3", "Kms3"], "+", 
      FractionBox["P3", "Kmp3"]}], ")"}], "*", 
    RowBox[{"(", 
     RowBox[{"1", "+", 
      FractionBox[
       RowBox[{"(", 
        RowBox[{"S4", "-", "P4"}], ")"}], "Kms4"], "+", 
      FractionBox["P4", "Kmp4"]}], ")"}]}]]}]], "Input",
 CellChangeTimes->{{3.490349898546875*^9, 3.490349901765625*^9}, 
   3.490350000359375*^9, {3.49189912965625*^9, 3.491899138796875*^9}, {
   3.49353681325*^9, 3.4935368254375*^9}, {3.49353687090625*^9, 
   3.4935369268125*^9}, {3.4976802293125*^9, 3.497680240421875*^9}},
 CellLabel->
  "In[353]:=",ExpressionUUID->"e5ab1773-3333-49cc-8f64-94edaf641595"],

Cell[BoxData[
 RowBox[{
  RowBox[{"LCAD", "[", 
   RowBox[{
   "sf_", ",", "V_", ",", "Kms1_", ",", "Kms2_", ",", "Kms3_", ",", "Kms4_", 
    ",", "Kms5_", ",", "Kms6_", ",", "Kmp1_", ",", "Kmp2_", ",", "Kmp3_", ",",
     "Kmp4_", ",", "Kmp5_", ",", "Kmp6_", ",", "Keq_", ",", "S1_", ",", "S2_",
     ",", "S3_", ",", "S4_", ",", "S5_", ",", "S6_", ",", "P1_", ",", "P2_", 
    ",", "P3_", ",", "P4_", ",", "P5_", ",", "P6_"}], "]"}], ":=", 
  FractionBox[
   RowBox[{"sf", "*", "V", "*", 
    RowBox[{"(", 
     RowBox[{
      FractionBox[
       RowBox[{"S1", "*", 
        RowBox[{"(", 
         RowBox[{"S6", "-", "P6"}], ")"}]}], 
       RowBox[{"Kms1", "*", "Kms6"}]], "-", 
      FractionBox[
       RowBox[{"P1", "*", "P6"}], 
       RowBox[{"Kms1", "*", "Kms6", "*", "Keq"}]]}], ")"}]}], 
   RowBox[{
    RowBox[{"(", 
     RowBox[{"1", "+", 
      FractionBox["S1", "Kms1"], "+", 
      FractionBox["P1", "Kmp1"], "+", 
      FractionBox["S2", "Kms2"], "+", 
      FractionBox["P2", "Kmp2"], "+", 
      FractionBox["S3", "Kms3"], "+", 
      FractionBox["P3", "Kmp3"], "+", 
      FractionBox["S4", "Kms4"], "+", 
      FractionBox["P4", "Kmp4"], "+", 
      FractionBox["S5", "Kms5"], "+", 
      FractionBox["P5", "Kmp5"]}], ")"}], "*", 
    RowBox[{"(", 
     RowBox[{"1", "+", 
      FractionBox[
       RowBox[{"(", 
        RowBox[{"S6", "-", "P6"}], ")"}], "Kms6"], "+", 
      FractionBox["P6", "Kmp6"]}], ")"}]}]]}]], "Input",
 CellChangeTimes->{{3.490349903375*^9, 3.490349903765625*^9}, 
   3.490349992484375*^9, {3.491899136109375*^9, 3.491899143890625*^9}, {
   3.493540040140625*^9, 3.493540092375*^9}, {3.49768032953125*^9, 
   3.497680344125*^9}},
 CellLabel->
  "In[354]:=",ExpressionUUID->"adcc9753-4c78-4355-a998-566bceccf95d"],

Cell[BoxData[
 RowBox[{
  RowBox[{"MCAD", "[", 
   RowBox[{
   "sf_", ",", "V_", ",", "Kms1_", ",", "Kms2_", ",", "Kms3_", ",", "Kms4_", 
    ",", "Kms5_", ",", "Kms6_", ",", "Kmp1_", ",", "Kmp2_", ",", "Kmp3_", ",",
     "Kmp4_", ",", "Kmp5_", ",", "Kmp6_", ",", "Keq_", ",", "S1_", ",", "S2_",
     ",", "S3_", ",", "S4_", ",", "S5_", ",", "S6_", ",", "P1_", ",", "P2_", 
    ",", "P3_", ",", "P4_", ",", "P5_", ",", "P6_"}], "]"}], ":=", 
  FractionBox[
   RowBox[{"sf", "*", "V", "*", 
    RowBox[{"(", 
     RowBox[{
      FractionBox[
       RowBox[{"S1", "*", 
        RowBox[{"(", 
         RowBox[{"S6", "-", "P6"}], ")"}]}], 
       RowBox[{"Kms1", "*", "Kms6"}]], "-", 
      FractionBox[
       RowBox[{"P1", "*", "P6"}], 
       RowBox[{"Kms1", "*", "Kms6", "*", "Keq"}]]}], ")"}]}], 
   RowBox[{
    RowBox[{"(", 
     RowBox[{"1", "+", 
      FractionBox["S1", "Kms1"], "+", 
      FractionBox["P1", "Kmp1"], "+", 
      FractionBox["S2", "Kms2"], "+", 
      FractionBox["P2", "Kmp2"], "+", 
      FractionBox["S3", "Kms3"], "+", 
      FractionBox["P3", "Kmp3"], "+", 
      FractionBox["S4", "Kms4"], "+", 
      FractionBox["P4", "Kmp4"], "+", 
      FractionBox["S5", "Kms5"], "+", 
      FractionBox["P5", "Kmp5"]}], ")"}], "*", 
    RowBox[{"(", 
     RowBox[{"1", "+", 
      FractionBox[
       RowBox[{"(", 
        RowBox[{"S6", "-", "P6"}], ")"}], "Kms6"], "+", 
      FractionBox["P6", "Kmp6"]}], ")"}]}]]}]], "Input",
 CellChangeTimes->{{3.490349906171875*^9, 3.49034990665625*^9}, 
   3.490349983*^9, {3.49189915071875*^9, 3.49189915384375*^9}, {
   3.49354199765625*^9, 3.493542007203125*^9}, {3.49768035121875*^9, 
   3.497680360234375*^9}, 3.497680762921875*^9},
 CellLabel->
  "In[355]:=",ExpressionUUID->"d2fb8c1f-14d8-4c4e-8911-fb99c3d922ab"],

Cell[BoxData[
 RowBox[{
  RowBox[{"SCAD", "[", 
   RowBox[{
   "sf_", ",", "V_", ",", "Kms1_", ",", "Kms2_", ",", "Kms3_", ",", "Kmp1_", 
    ",", "Kmp2_", ",", "Kmp3_", ",", "Keq_", ",", "S1_", ",", "S2_", ",", 
    "S3_", ",", "P1_", ",", "P2_", ",", "P3_"}], "]"}], ":=", 
  FractionBox[
   RowBox[{"sf", "*", "V", "*", 
    RowBox[{"(", 
     RowBox[{
      FractionBox[
       RowBox[{"S1", "*", 
        RowBox[{"(", 
         RowBox[{"S3", "-", "P3"}], ")"}]}], 
       RowBox[{"Kms1", "*", "Kms3"}]], "-", 
      FractionBox[
       RowBox[{"P1", "*", "P3"}], 
       RowBox[{"Kms1", "*", "Kms3", "*", "Keq"}]]}], ")"}]}], 
   RowBox[{
    RowBox[{"(", 
     RowBox[{"1", "+", 
      FractionBox["S1", "Kms1"], "+", 
      FractionBox["P1", "Kmp1"], "+", 
      FractionBox["S2", "Kms2"], "+", 
      FractionBox["P2", "Kmp2"]}], ")"}], "*", 
    RowBox[{"(", 
     RowBox[{"1", "+", 
      FractionBox[
       RowBox[{"(", 
        RowBox[{"S3", "-", "P3"}], ")"}], "Kms3"], "+", 
      FractionBox["P3", "Kmp3"]}], ")"}]}]]}]], "Input",
 CellChangeTimes->{{3.49034990809375*^9, 3.49034990921875*^9}, 
   3.490349975859375*^9, {3.49189916021875*^9, 3.491899162671875*^9}, {
   3.49354259003125*^9, 3.4935425988125*^9}, {3.497680365234375*^9, 
   3.497680376546875*^9}},
 CellLabel->
  "In[356]:=",ExpressionUUID->"7b55e530-0102-45bb-8c73-d45f4cc3f4e4"],

Cell[BoxData[
 RowBox[{
  RowBox[{"CROT", "[", 
   RowBox[{
   "sf_", ",", "V_", ",", "Kms1_", ",", "Kms2_", ",", "Kms3_", ",", "Kms4_", 
    ",", "Kms5_", ",", "Kms6_", ",", "Kms7_", ",", "Kmp1_", ",", "Kmp2_", ",",
     "Kmp3_", ",", "Kmp4_", ",", "Kmp5_", ",", "Kmp6_", ",", "Kmp7_", ",", 
    "Ki1_", ",", "Keq_", ",", "S1_", ",", "S2_", ",", "S3_", ",", "S4_", ",", 
    "S5_", ",", "S6_", ",", "S7_", ",", "P1_", ",", "P2_", ",", "P3_", ",", 
    "P4_", ",", "P5_", ",", "P6_", ",", "P7_", ",", "I1_"}], "]"}], ":=", 
  FractionBox[
   RowBox[{"sf", "*", "V", "*", 
    RowBox[{"(", 
     RowBox[{
      FractionBox["S1", "Kms1"], "-", 
      FractionBox["P1", 
       RowBox[{"Kms1", "*", "Keq"}]]}], ")"}]}], 
   RowBox[{"1", "+", 
    FractionBox["S1", "Kms1"], "+", 
    FractionBox["P1", "Kmp1"], "+", 
    FractionBox["S2", "Kms2"], "+", 
    FractionBox["P2", "Kmp2"], "+", 
    FractionBox["S3", "Kms3"], "+", 
    FractionBox["P3", "Kmp3"], "+", 
    FractionBox["S4", "Kms4"], "+", 
    FractionBox["P4", "Kmp4"], "+", 
    FractionBox["S5", "Kms5"], "+", 
    FractionBox["P5", "Kmp5"], "+", 
    FractionBox["S6", "Kms6"], "+", 
    FractionBox["P6", "Kmp6"], "+", 
    FractionBox["S7", "Kms7"], "+", 
    FractionBox["P7", "Kmp7"], "+", 
    FractionBox["I1", "Ki1"]}]]}]], "Input",
 CellChangeTimes->{{3.490349926671875*^9, 3.49034992771875*^9}, {
  3.494142515140625*^9, 3.4941425468125*^9}, {3.4941426298125*^9, 
  3.494142738453125*^9}, {3.494142792921875*^9, 3.494142960015625*^9}, {
  3.494143271*^9, 3.494143294015625*^9}, {3.520742791984375*^9, 
  3.520742826421875*^9}, {3.520743030625*^9, 3.520743040671875*^9}},
 CellLabel->
  "In[357]:=",ExpressionUUID->"188b3127-a24a-4ac3-86b0-e11dca694d6c"],

Cell[BoxData[
 RowBox[{
  RowBox[{"MSCHAD", "[", 
   RowBox[{
   "sf_", ",", "V_", ",", "Kms1_", ",", "Kms2_", ",", "Kms3_", ",", "Kms4_", 
    ",", "Kms5_", ",", "Kms6_", ",", "Kms7_", ",", "Kms8_", ",", "Kmp1_", ",",
     "Kmp2_", ",", "Kmp3_", ",", "Kmp4_", ",", "Kmp5_", ",", "Kmp6_", ",", 
    "Kmp7_", ",", "Kmp8_", ",", "Keq_", ",", "S1_", ",", "S2_", ",", "S3_", 
    ",", "S4_", ",", "S5_", ",", "S6_", ",", "S7_", ",", "S8_", ",", "P1_", 
    ",", "P2_", ",", "P3_", ",", "P4_", ",", "P5_", ",", "P6_", ",", "P7_", 
    ",", "P8_"}], "]"}], ":=", 
  FractionBox[
   RowBox[{"sf", "*", "V", "*", 
    RowBox[{"(", 
     RowBox[{
      FractionBox[
       RowBox[{"S1", "*", 
        RowBox[{"(", 
         RowBox[{"S8", "-", "P8"}], ")"}]}], 
       RowBox[{"Kms1", "*", "Kms8"}]], "-", 
      FractionBox[
       RowBox[{"P1", "*", "P8"}], 
       RowBox[{"Kms1", "*", "Kms8", "*", "Keq"}]]}], ")"}]}], 
   RowBox[{
    RowBox[{"(", 
     RowBox[{"1", "+", 
      FractionBox["S1", "Kms1"], "+", 
      FractionBox["P1", "Kmp1"], "+", 
      FractionBox["S2", "Kms2"], "+", 
      FractionBox["P2", "Kmp2"], "+", 
      FractionBox["S3", "Kms3"], "+", 
      FractionBox["P3", "Kmp3"], "+", 
      FractionBox["S4", "Kms4"], "+", 
      FractionBox["P4", "Kmp4"], "+", 
      FractionBox["S5", "Kms5"], "+", 
      FractionBox["P5", "Kmp5"], "+", 
      FractionBox["S6", "Kms6"], "+", 
      FractionBox["P6", "Kmp6"], "+", 
      FractionBox["S7", "Kms7"], "+", 
      FractionBox["P7", "Kmp7"]}], ")"}], "*", 
    RowBox[{"(", 
     RowBox[{"1", "+", 
      FractionBox[
       RowBox[{"(", 
        RowBox[{"S8", "-", "P8"}], ")"}], "Kms8"], "+", 
      FractionBox["P8", "Kmp8"]}], ")"}]}]]}]], "Input",
 CellChangeTimes->{{3.49034994053125*^9, 3.490349942140625*^9}, 
   3.494234091765625*^9, {3.494235304390625*^9, 3.494235400015625*^9}, {
   3.49768099765625*^9, 3.497681009390625*^9}},
 CellLabel->
  "In[358]:=",ExpressionUUID->"e2d4e079-b3c1-4e77-94d3-4d60d43e757c"],

Cell[BoxData[
 RowBox[{
  RowBox[{"MCKATA", "[", 
   RowBox[{
   "sf_", ",", "V_", ",", "Kms1_", ",", "Kms2_", ",", "Kms3_", ",", "Kms4_", 
    ",", "Kms5_", ",", "Kms6_", ",", "Kms7_", ",", "Kms8_", ",", "Kmp1_", ",",
     "Kmp2_", ",", "Kmp3_", ",", "Kmp4_", ",", "Kmp5_", ",", "Kmp6_", ",", 
    "Kmp7_", ",", "Kmp8_", ",", "Keq_", ",", "S1_", ",", "S2_", ",", "S3_", 
    ",", "S4_", ",", "S5_", ",", "S6_", ",", "S7_", ",", "S8_", ",", "P1_", 
    ",", "P2_", ",", "P3_", ",", "P4_", ",", "P5_", ",", "P6_", ",", "P7_", 
    ",", "P8_", ",", "E1_", ",", "KmE1_", ",", "nm_"}], "]"}], ":=", 
  RowBox[{
   RowBox[{"(", 
    RowBox[{"sf", "*", "V", "*", 
     RowBox[{"(", 
      RowBox[{"1", "+", 
       RowBox[{"0.30", "*", "E1"}]}], ")"}], "*", 
     RowBox[{"(", 
      RowBox[{
       FractionBox[
        RowBox[{"S1", "*", "S8"}], 
        RowBox[{"Kms1", "*", "Kms8"}]], "-", 
       FractionBox[
        RowBox[{"P1", "*", "P8"}], 
        RowBox[{"Kms1", "*", "Kms8", "*", "Keq"}]]}], ")"}]}], ")"}], "/", 
   RowBox[{"(", 
    RowBox[{
     RowBox[{"(", 
      RowBox[{"1", "+", 
       FractionBox["S1", "Kms1"], "+", 
       FractionBox["P1", "Kmp1"], "+", 
       FractionBox["S2", "Kms2"], "+", 
       FractionBox["P2", "Kmp2"], "+", 
       FractionBox["S3", "Kms3"], "+", 
       FractionBox["P3", "Kmp3"], "+", 
       FractionBox["S4", "Kms4"], "+", 
       FractionBox["P4", "Kmp4"], "+", 
       FractionBox["S5", "Kms5"], "+", 
       FractionBox["P5", "Kmp5"], "+", 
       FractionBox["S6", "Kms6"], "+", 
       FractionBox["P6", "Kmp6"], "+", 
       FractionBox["S7", "Kms7"], "+", 
       FractionBox["P7", "Kmp7"], "+", 
       FractionBox["P8", "Kmp8"]}], ")"}], "*", 
     RowBox[{"(", 
      RowBox[{"1", "+", 
       FractionBox["S8", "Kms8"], "+", 
       FractionBox["P8", "Kmp8"]}], ")"}]}], ")"}], "   ", 
   RowBox[{"(*", 
    RowBox[{"Exp", "[", 
     RowBox[{"(", 
      RowBox[{"1", "-", 
       FractionBox["E1", "KmE1"]}], ")"}], "]"}], "*)"}]}]}]], "Input",
 CellChangeTimes->{{3.49034994896875*^9, 3.490349951140625*^9}, 
   3.494302106984375*^9, {3.49481839628125*^9, 3.4948184140625*^9}, {
   3.748322803328971*^9, 3.74832282849041*^9}, {3.7483239223409743`*^9, 
   3.7483239231950235`*^9}, {3.7483239644673843`*^9, 
   3.7483239780861626`*^9}, {3.74832517862883*^9, 3.748325185998252*^9}, {
   3.7483253528147926`*^9, 3.748325365068494*^9}, {3.7483254153483696`*^9, 
   3.7483254593748875`*^9}, {3.7483435404880686`*^9, 
   3.7483435445052977`*^9}, {3.748343575760086*^9, 3.7483436580877943`*^9}, {
   3.748343778014654*^9, 3.7483437923934765`*^9}, {3.748343824075289*^9, 
   3.748343826362419*^9}, {3.748758057978092*^9, 3.7487581625090714`*^9}, {
   3.748863083085185*^9, 3.748863105169448*^9}, {3.748863323622943*^9, 
   3.7488633272331495`*^9}, 3.748863555474204*^9, {3.7488640708256807`*^9, 
   3.7488641346073284`*^9}, 3.7489243013396425`*^9, {3.788763255479453*^9, 
   3.78876329284459*^9}, {3.7887666022344065`*^9, 3.7887666452087*^9}, {
   3.7887688475257893`*^9, 3.7887688480998673`*^9}, 3.788844473073359*^9, {
   3.7888522428344936`*^9, 3.7888522596825113`*^9}, {3.7888523812672806`*^9, 
   3.788852382480572*^9}, {3.788852578186206*^9, 3.788852581116453*^9}, {
   3.812792919623526*^9, 3.8127931188960457`*^9}, {3.812793156494167*^9, 
   3.8127931606500177`*^9}, 3.816518947262168*^9},
 CellLabel->
  "In[359]:=",ExpressionUUID->"695562d8-b36a-498c-95db-6427d4bd7804"],

Cell[BoxData[
 RowBox[{
  RowBox[{"MCKATB", "[", 
   RowBox[{
   "sf_", ",", "V_", ",", "Kms1_", ",", "Kms2_", ",", "Kms3_", ",", "Kms4_", 
    ",", "Kms5_", ",", "Kms6_", ",", "Kms7_", ",", "Kms8_", ",", "Kmp1_", ",",
     "Kmp2_", ",", "Kmp3_", ",", "Kmp4_", ",", "Kmp5_", ",", "Kmp6_", ",", 
    "Kmp7_", ",", "Kmp8_", ",", "Keq_", ",", "S1_", ",", "S2_", ",", "S3_", 
    ",", "S4_", ",", "S5_", ",", "S6_", ",", "S7_", ",", "S8_", ",", "P1_", 
    ",", "P2_", ",", "P3_", ",", "P4_", ",", "P5_", ",", "P6_", ",", "P7_", 
    ",", "P8_", ",", "E1_", ",", "KmE1_", ",", "nm_"}], "]"}], ":=", 
  RowBox[{
   RowBox[{"(", 
    RowBox[{"sf", "*", "V", "*", 
     RowBox[{"(", 
      RowBox[{"1", "+", 
       RowBox[{"0.30", "*", "E1"}]}], ")"}], "*", 
     RowBox[{"(", 
      RowBox[{
       FractionBox[
        RowBox[{"S1", "*", "S8"}], 
        RowBox[{"Kms1", "*", "Kms8"}]], "-", 
       FractionBox[
        RowBox[{"P8", "*", "P8"}], 
        RowBox[{"Kms1", "*", "Kms8", "*", "Keq"}]]}], ")"}]}], ")"}], "/", 
   RowBox[{"(", 
    RowBox[{
     RowBox[{"(", 
      RowBox[{"1", "+", 
       FractionBox["S1", "Kms1"], "+", 
       FractionBox["P1", "Kmp1"], "+", 
       FractionBox["S2", "Kms2"], "+", 
       FractionBox["P2", "Kmp2"], "+", 
       FractionBox["S3", "Kms3"], "+", 
       FractionBox["P3", "Kmp3"], "+", 
       FractionBox["S4", "Kms4"], "+", 
       FractionBox["P4", "Kmp4"], "+", 
       FractionBox["S5", "Kms5"], "+", 
       FractionBox["P5", "Kmp5"], "+", 
       FractionBox["S6", "Kms6"], "+", 
       FractionBox["P6", "Kmp6"], "+", 
       FractionBox["S7", "Kms7"], "+", 
       FractionBox["P7", "Kmp7"], "+", 
       FractionBox["P8", "Kmp8"]}], ")"}], "*", 
     RowBox[{"(", 
      RowBox[{"1", "+", 
       FractionBox["S8", "Kms8"], "+", 
       FractionBox["P8", "Kmp8"]}], ")"}]}], ")"}], "      "}]}]], "Input",
 CellChangeTimes->{{3.494818427515625*^9, 3.49481844140625*^9}, {
   3.7483211665523524`*^9, 3.7483212035914707`*^9}, {3.748322086474969*^9, 
   3.7483222219617186`*^9}, {3.7483240039166403`*^9, 3.748324011566078*^9}, {
   3.7483251822930393`*^9, 3.748325189694463*^9}, 3.7483253962532773`*^9, {
   3.748325438013666*^9, 3.748325456636731*^9}, 3.74834355432686*^9, {
   3.74834367408971*^9, 3.7483436856563716`*^9}, {3.7483438005369425`*^9, 
   3.748343818242955*^9}, {3.7483443386867228`*^9, 3.748344339674779*^9}, {
   3.748758186652452*^9, 3.748758197435069*^9}, {3.748862996225217*^9, 
   3.7488629979123135`*^9}, {3.7488630428678846`*^9, 3.74886307845792*^9}, {
   3.748863317504593*^9, 3.748863320441761*^9}, 3.748863557819338*^9, 
   3.7488640773940563`*^9, 3.7488641855382414`*^9, {3.748924254869356*^9, 
   3.7489242884173317`*^9}, {3.7489245404595222`*^9, 
   3.7489245497895246`*^9}, {3.7887632698562613`*^9, 3.7887632718843865`*^9}, 
   3.788763358806662*^9, {3.7887666664466524`*^9, 3.7887666802224035`*^9}, {
   3.788768850950808*^9, 3.7887688513594284`*^9}, 3.7888444759491386`*^9, {
   3.788852246585293*^9, 3.78885226321943*^9}, {3.7888523451472735`*^9, 
   3.788852348484313*^9}, {3.7888525856257677`*^9, 3.7888525858748617`*^9}, 
   3.8127929233994656`*^9, {3.812793143513542*^9, 3.8127931526640825`*^9}, {
   3.816518849061784*^9, 3.816518879528298*^9}, {3.816518917374078*^9, 
   3.8165189256898384`*^9}, 3.819207009770184*^9},
 CellLabel->
  "In[360]:=",ExpressionUUID->"b21983fb-49f4-4b07-a762-697409a383a1"],

Cell[BoxData[
 RowBox[{
  RowBox[{"MTP", "[", 
   RowBox[{
   "sf_", ",", "V_", ",", "Kms1_", ",", "Kms2_", ",", "Kms3_", ",", "Kms4_", 
    ",", "Kms5_", ",", "Kms7_", ",", "Kms8_", ",", "Kmp1_", ",", "Kmp2_", ",",
     "Kmp3_", ",", "Kmp4_", ",", "Kmp5_", ",", "Kmp6_", ",", "Kmp7_", ",", 
    "Kmp8_", ",", "Ki1_", ",", "Keq_", ",", "S1_", ",", "S2_", ",", "S3_", 
    ",", "S4_", ",", "S5_", ",", "S7_", ",", "S8_", ",", "P1_", ",", "P2_", 
    ",", "P3_", ",", "P4_", ",", "P5_", ",", "P6_", ",", "P7_", ",", "P8_", 
    ",", "I1_"}], "]"}], ":=", 
  RowBox[{
   RowBox[{"(", 
    RowBox[{"sf", "*", "V", "*", 
     RowBox[{"(", 
      RowBox[{
       FractionBox[
        RowBox[{"S1", "*", 
         RowBox[{"(", 
          RowBox[{"S7", "-", "P7"}], ")"}], "*", "S8"}], 
        RowBox[{"Kms1", "*", "Kms7", "*", "Kms8"}]], "-", 
       FractionBox[
        RowBox[{"P1", "*", "P7", "*", "P8"}], 
        RowBox[{"Kms1", "*", "Kms7", "*", "Kms8", "*", "Keq"}]]}], ")"}]}], 
    ")"}], "/", 
   RowBox[{"(", 
    RowBox[{
     RowBox[{"(", 
      RowBox[{"1", "+", 
       FractionBox["S1", "Kms1"], "+", 
       FractionBox["P1", "Kmp1"], "+", 
       FractionBox["S2", "Kms2"], "+", 
       FractionBox["P2", "Kmp2"], "+", 
       FractionBox["S3", "Kms3"], "+", 
       FractionBox["P3", "Kmp3"], "+", 
       FractionBox["S4", "Kms4"], "+", 
       FractionBox["P4", "Kmp4"], "+", 
       FractionBox["S5", "Kms5"], "+", 
       FractionBox["P5", "Kmp5"], "+", 
       FractionBox["P6", "Kmp6"], "+", 
       FractionBox["I1", "Ki1"]}], ")"}], "*", 
     RowBox[{"(", 
      RowBox[{"1", "+", 
       FractionBox[
        RowBox[{"(", 
         RowBox[{"S7", "-", "P7"}], ")"}], "Kms7"], "+", 
       FractionBox["P7", "Kmp7"]}], ")"}], "*", 
     RowBox[{"(", 
      RowBox[{"1", "+", 
       FractionBox["S8", "Kms8"], "+", 
       FractionBox["P8", "Kmp8"]}], ")"}]}], ")"}]}]}]], "Input",
 InitializationCell->True,
 CellChangeTimes->{{3.49189457996875*^9, 3.49189458140625*^9}, 
   3.494821359078125*^9, {3.4948214065*^9, 3.4948217809375*^9}, {
   3.49482194884375*^9, 3.494821980515625*^9}, {3.494822668890625*^9, 
   3.49482267875*^9}, {3.494828226671875*^9, 3.494828382671875*^9}, {
   3.49768104928125*^9, 3.4976810615625*^9}, {3.521171849335596*^9, 
   3.521171870032557*^9}, {3.748863007944887*^9, 3.748863040427745*^9}, 
   3.7488630971059866`*^9},
 CellLabel->
  "In[361]:=",ExpressionUUID->"16b71fc7-21dd-430e-9168-ea4efa2a7c67"],

Cell[BoxData[
 RowBox[{
  RowBox[{"RES", "[", 
   RowBox[{"Ks_", ",", "S_", ",", "K1_"}], "]"}], ":=", 
  RowBox[{"Ks", "*", 
   RowBox[{"(", 
    RowBox[{"S", "-", "K1"}], ")"}]}]}]], "Input",
 CellChangeTimes->{{3.490349959703125*^9, 3.490349960125*^9}, 
   3.490352018328125*^9},
 CellLabel->
  "In[362]:=",ExpressionUUID->"ab492a5b-8f88-4459-96cd-bbc045bded9a"],

Cell[BoxData[""], "Input",
 CellChangeTimes->{{3.748343563210368*^9, 3.7483435699527535`*^9}, {
   3.7488630874114323`*^9, 3.7488630887915115`*^9}, 3.819207019671753*^9},
 CellLabel->
  "In[363]:=",ExpressionUUID->"9e9987bc-6cba-42b4-9474-63641a582926"],

Cell[TextData[StyleBox["Define the differential equations",
 FontSize->24,
 FontWeight->"Bold"]], "Text",
 CellChangeTimes->{{3.480327618984375*^9, 3.48032763234375*^9}, {
  3.4803298023125*^9, 3.48032980303125*^9}, {3.737355387664946*^9, 
  3.7373553912401505`*^9}},
 FontSize->16,ExpressionUUID->"b53fc1ed-147a-4f3c-a559-1266eee3f57d"],

Cell[BoxData[{
 RowBox[{
  RowBox[{
   RowBox[{"Odes", "=", 
    RowBox[{"{", "\[IndentingNewLine]", 
     RowBox[{
      RowBox[{
       RowBox[{
        RowBox[{"C16AcylCarCYT", "'"}], "[", "t", "]"}], "\[Equal]", 
       FractionBox[
        RowBox[{"vcpt1C16", "-", "vcactC16"}], "VCYT"]}], ",", 
      "\[IndentingNewLine]", 
      RowBox[{
       RowBox[{
        RowBox[{"C16AcylCarMAT", "'"}], "[", "t", "]"}], "\[Equal]", 
       FractionBox[
        RowBox[{"vcactC16", "-", "vcpt2C16"}], "VMAT"]}], ",", 
      "\[IndentingNewLine]", 
      RowBox[{
       RowBox[{
        RowBox[{"C16AcylCoAMAT", "'"}], "[", "t", "]"}], "\[Equal]", 
       FractionBox[
        RowBox[{"vcpt2C16", "-", "vvlcadC16", "-", "vlcadC16"}], "VMAT"]}], 
      ",", "\[IndentingNewLine]", 
      RowBox[{
       RowBox[{
        RowBox[{"C16EnoylCoAMAT", "'"}], "[", "t", "]"}], "\[Equal]", 
       FractionBox[
        RowBox[{
        "vvlcadC16", "+", "vlcadC16", "-", "vcrotC16", "-", "vmtpC16"}], 
        "VMAT"]}], ",", "\[IndentingNewLine]", 
      RowBox[{
       RowBox[{
        RowBox[{"C16HydroxyacylCoAMAT", "'"}], "[", "t", "]"}], "\[Equal]", 
       FractionBox[
        RowBox[{"vcrotC16", "-", "vmschadC16"}], "VMAT"]}], ",", 
      "\[IndentingNewLine]", 
      RowBox[{
       RowBox[{
        RowBox[{"C16KetoacylCoAMAT", "'"}], "[", "t", "]"}], "\[Equal]", 
       FractionBox[
        RowBox[{"vmschadC16", "-", "vmckatC16"}], "VMAT"]}], ",", 
      "\[IndentingNewLine]", 
      RowBox[{
       RowBox[{
        RowBox[{"C14AcylCarCYT", "'"}], "[", "t", "]"}], "\[Equal]", 
       FractionBox[
        RowBox[{"-", "vcactC14"}], "VCYT"]}], ",", "\[IndentingNewLine]", 
      RowBox[{
       RowBox[{
        RowBox[{"C14AcylCarMAT", "'"}], "[", "t", "]"}], "\[Equal]", 
       FractionBox[
        RowBox[{"vcactC14", "-", "vcpt2C14"}], "VMAT"]}], ",", 
      "\[IndentingNewLine]", 
      RowBox[{
       RowBox[{
        RowBox[{"C14AcylCoAMAT", "'"}], "[", "t", "]"}], "\[Equal]", 
       FractionBox[
        RowBox[{
        "vcpt2C14", "+", "vmtpC16", "+", "vmckatC16", "-", "vvlcadC14", "-", 
         "vlcadC14"}], "VMAT"]}], ",", "\[IndentingNewLine]", 
      RowBox[{
       RowBox[{
        RowBox[{"C14EnoylCoAMAT", "'"}], "[", "t", "]"}], "\[Equal]", 
       FractionBox[
        RowBox[{
        "vvlcadC14", "+", "vlcadC14", "-", "vcrotC14", "-", "vmtpC14"}], 
        "VMAT"]}], ",", "\[IndentingNewLine]", 
      RowBox[{
       RowBox[{
        RowBox[{"C14HydroxyacylCoAMAT", "'"}], "[", "t", "]"}], "\[Equal]", 
       FractionBox[
        RowBox[{"vcrotC14", "-", "vmschadC14"}], "VMAT"]}], ",", 
      "\[IndentingNewLine]", 
      RowBox[{
       RowBox[{
        RowBox[{"C14KetoacylCoAMAT", "'"}], "[", "t", "]"}], "\[Equal]", 
       FractionBox[
        RowBox[{"vmschadC14", "-", "vmckatC14"}], "VMAT"]}], ",", 
      "\[IndentingNewLine]", 
      RowBox[{
       RowBox[{
        RowBox[{"C12AcylCarCYT", "'"}], "[", "t", "]"}], "\[Equal]", 
       FractionBox[
        RowBox[{"-", "vcactC12"}], "VCYT"]}], ",", "\[IndentingNewLine]", 
      RowBox[{
       RowBox[{
        RowBox[{"C12AcylCarMAT", "'"}], "[", "t", "]"}], "\[Equal]", 
       FractionBox[
        RowBox[{"vcactC12", "-", "vcpt2C12"}], "VMAT"]}], ",", 
      "\[IndentingNewLine]", 
      RowBox[{
       RowBox[{
        RowBox[{"C12AcylCoAMAT", "'"}], "[", "t", "]"}], "\[Equal]", 
       FractionBox[
        RowBox[{
        "vcpt2C12", "+", "vmtpC14", "+", "vmckatC14", "-", "vvlcadC12", "-", 
         "vlcadC12", "-", "vmcadC12"}], "VMAT"]}], ",", "\[IndentingNewLine]", 
      RowBox[{
       RowBox[{
        RowBox[{"C12EnoylCoAMAT", "'"}], "[", "t", "]"}], "\[Equal]", 
       FractionBox[
        RowBox[{
        "vvlcadC12", "+", "vlcadC12", "+", "vmcadC12", "-", "vcrotC12", "-", 
         "vmtpC12"}], "VMAT"]}], ",", "\[IndentingNewLine]", 
      RowBox[{
       RowBox[{
        RowBox[{"C12HydroxyacylCoAMAT", "'"}], "[", "t", "]"}], "\[Equal]", 
       FractionBox[
        RowBox[{"vcrotC12", "-", "vmschadC12"}], "VMAT"]}], ",", 
      "\[IndentingNewLine]", 
      RowBox[{
       RowBox[{
        RowBox[{"C12KetoacylCoAMAT", "'"}], "[", "t", "]"}], "\[Equal]", 
       FractionBox[
        RowBox[{"vmschadC12", "-", "vmckatC12"}], "VMAT"]}], ",", 
      "\[IndentingNewLine]", 
      RowBox[{
       RowBox[{
        RowBox[{"C10AcylCarCYT", "'"}], "[", "t", "]"}], "\[Equal]", 
       FractionBox[
        RowBox[{"-", "vcactC10"}], "VCYT"]}], ",", "\[IndentingNewLine]", 
      RowBox[{
       RowBox[{
        RowBox[{"C10AcylCarMAT", "'"}], "[", "t", "]"}], "\[Equal]", 
       FractionBox[
        RowBox[{"vcactC10", "-", "vcpt2C10"}], "VMAT"]}], ",", 
      "\[IndentingNewLine]", 
      RowBox[{
       RowBox[{
        RowBox[{"C10AcylCoAMAT", "'"}], "[", "t", "]"}], "\[Equal]", 
       FractionBox[
        RowBox[{
        "vcpt2C10", "+", "vmtpC12", "+", "vmckatC12", "-", "vlcadC10", "-", 
         "vmcadC10"}], "VMAT"]}], ",", "\[IndentingNewLine]", 
      RowBox[{
       RowBox[{
        RowBox[{"C10EnoylCoAMAT", "'"}], "[", "t", "]"}], "\[Equal]", 
       FractionBox[
        RowBox[{
        "vlcadC10", "+", "vmcadC10", "-", "vcrotC10", "-", "vmtpC10"}], 
        "VMAT"]}], ",", "\[IndentingNewLine]", 
      RowBox[{
       RowBox[{
        RowBox[{"C10HydroxyacylCoAMAT", "'"}], "[", "t", "]"}], "\[Equal]", 
       FractionBox[
        RowBox[{"vcrotC10", "-", "vmschadC10"}], "VMAT"]}], ",", 
      "\[IndentingNewLine]", 
      RowBox[{
       RowBox[{
        RowBox[{"C10KetoacylCoAMAT", "'"}], "[", "t", "]"}], "\[Equal]", 
       FractionBox[
        RowBox[{"vmschadC10", "-", "vmckatC10"}], "VMAT"]}], ",", 
      "\[IndentingNewLine]", 
      RowBox[{
       RowBox[{
        RowBox[{"C8AcylCarCYT", "'"}], "[", "t", "]"}], "\[Equal]", 
       FractionBox[
        RowBox[{"-", "vcactC8"}], "VCYT"]}], ",", "\[IndentingNewLine]", 
      RowBox[{
       RowBox[{
        RowBox[{"C8AcylCarMAT", "'"}], "[", "t", "]"}], "\[Equal]", 
       FractionBox[
        RowBox[{"vcactC8", "-", "vcpt2C8"}], "VMAT"]}], ",", 
      "\[IndentingNewLine]", 
      RowBox[{
       RowBox[{
        RowBox[{"C8AcylCoAMAT", "'"}], "[", "t", "]"}], "\[Equal]", 
       FractionBox[
        RowBox[{
        "vcpt2C8", "+", "vmtpC10", "+", "vmckatC10", "-", "vlcadC8", "-", 
         "vmcadC8"}], "VMAT"]}], ",", "\[IndentingNewLine]", 
      RowBox[{
       RowBox[{
        RowBox[{"C8EnoylCoAMAT", "'"}], "[", "t", "]"}], "\[Equal]", 
       FractionBox[
        RowBox[{"vlcadC8", "+", "vmcadC8", "-", "vcrotC8", "-", "vmtpC8"}], 
        "VMAT"]}], ",", "\[IndentingNewLine]", 
      RowBox[{
       RowBox[{
        RowBox[{"C8HydroxyacylCoAMAT", "'"}], "[", "t", "]"}], "\[Equal]", 
       FractionBox[
        RowBox[{"vcrotC8", "-", "vmschadC8"}], "VMAT"]}], ",", 
      "\[IndentingNewLine]", 
      RowBox[{
       RowBox[{
        RowBox[{"C8KetoacylCoAMAT", "'"}], "[", "t", "]"}], "\[Equal]", 
       FractionBox[
        RowBox[{"vmschadC8", "-", "vmckatC8"}], "VMAT"]}], ",", 
      "\[IndentingNewLine]", 
      RowBox[{
       RowBox[{
        RowBox[{"C6AcylCarCYT", "'"}], "[", "t", "]"}], "\[Equal]", 
       FractionBox[
        RowBox[{"-", "vcactC6"}], "VCYT"]}], ",", "\[IndentingNewLine]", 
      RowBox[{
       RowBox[{
        RowBox[{"C6AcylCarMAT", "'"}], "[", "t", "]"}], "\[Equal]", 
       FractionBox[
        RowBox[{"vcactC6", "-", "vcpt2C6"}], "VMAT"]}], ",", 
      "\[IndentingNewLine]", 
      RowBox[{
       RowBox[{
        RowBox[{"C6AcylCoAMAT", "'"}], "[", "t", "]"}], "\[Equal]", 
       FractionBox[
        RowBox[{
        "vcpt2C6", "+", "vmtpC8", "+", "vmckatC8", "-", "vmcadC6", "-", 
         "vscadC6"}], "VMAT"]}], ",", "\[IndentingNewLine]", 
      RowBox[{
       RowBox[{
        RowBox[{"C6EnoylCoAMAT", "'"}], "[", "t", "]"}], "\[Equal]", 
       FractionBox[
        RowBox[{"vmcadC6", "+", "vscadC6", "-", "vcrotC6"}], "VMAT"]}], ",", 
      "\[IndentingNewLine]", 
      RowBox[{
       RowBox[{
        RowBox[{"C6HydroxyacylCoAMAT", "'"}], "[", "t", "]"}], "\[Equal]", 
       FractionBox[
        RowBox[{"vcrotC6", "-", "vmschadC6"}], "VMAT"]}], ",", 
      "\[IndentingNewLine]", 
      RowBox[{
       RowBox[{
        RowBox[{"C6KetoacylCoAMAT", "'"}], "[", "t", "]"}], "\[Equal]", 
       FractionBox[
        RowBox[{"vmschadC6", "-", "vmckatC6"}], "VMAT"]}], ",", 
      "\[IndentingNewLine]", 
      RowBox[{
       RowBox[{
        RowBox[{"C4AcylCarCYT", "'"}], "[", "t", "]"}], "\[Equal]", 
       FractionBox[
        RowBox[{"-", "vcactC4"}], "VCYT"]}], ",", "\[IndentingNewLine]", 
      RowBox[{
       RowBox[{
        RowBox[{"C4AcylCarMAT", "'"}], "[", "t", "]"}], "\[Equal]", 
       FractionBox[
        RowBox[{"vcactC4", "-", "vcpt2C4"}], "VMAT"]}], ",", 
      "\[IndentingNewLine]", 
      RowBox[{
       RowBox[{
        RowBox[{"C4AcylCoAMAT", "'"}], "[", "t", "]"}], "\[Equal]", 
       FractionBox[
        RowBox[{"vcpt2C4", "+", "vmckatC6", "-", "vmcadC4", "-", "vscadC4"}], 
        "VMAT"]}], ",", "\[IndentingNewLine]", 
      RowBox[{
       RowBox[{
        RowBox[{"C4EnoylCoAMAT", "'"}], "[", "t", "]"}], "\[Equal]", 
       FractionBox[
        RowBox[{"vmcadC4", "+", "vscadC4", "-", "vcrotC4"}], "VMAT"]}], ",", 
      "\[IndentingNewLine]", 
      RowBox[{
       RowBox[{
        RowBox[{"C4HydroxyacylCoAMAT", "'"}], "[", "t", "]"}], "\[Equal]", 
       FractionBox[
        RowBox[{"vcrotC4", "-", "vmschadC4"}], "VMAT"]}], ",", 
      "\[IndentingNewLine]", 
      RowBox[{
       RowBox[{
        RowBox[{"C4AcetoacylCoAMAT", "'"}], "[", "t", "]"}], "\[Equal]", 
       FractionBox[
        RowBox[{"vmschadC4", "-", "vmckatC4"}], "VMAT"]}]}], "}"}]}], ";"}], 
  "\[IndentingNewLine]"}], "\[IndentingNewLine]", 
 RowBox[{
  RowBox[{
   RowBox[{"RateEqs", "=", 
    RowBox[{"{", 
     RowBox[{
      RowBox[{"vcpt1C16", "\[Rule]", 
       RowBox[{"CPT1", "[", 
        RowBox[{
        "sfcpt1C16", ",", "Vcpt1", ",", "Kmcpt1C16AcylCoACYT", ",", 
         "Kmcpt1CarCYT", ",", "Kmcpt1C16AcylCarCYT", ",", "Kmcpt1CoACYT", ",",
          "Kicpt1MalCoACYT", ",", "Keqcpt1", ",", "C16AcylCoACYT", ",", 
         "CarCYT", ",", 
         RowBox[{"C16AcylCarCYT", "[", "t", "]"}], ",", "CoACYT", ",", 
         "MalCoACYT", ",", "ncpt1"}], "]"}]}], ",", 
      RowBox[{"vcactC16", "\[Rule]", 
       RowBox[{"CACT", "[", 
        RowBox[{
        "Vfcact", ",", "Vrcact", ",", "KmcactC16AcylCarCYT", ",", 
         "KmcactCarMAT", ",", "KmcactC16AcylCarMAT", ",", "KmcactCarCYT", ",",
          "KicactC16AcylCarCYT", ",", "KicactCarCYT", ",", "Keqcact", ",", 
         RowBox[{"C16AcylCarCYT", "[", "t", "]"}], ",", "CarMAT", ",", 
         RowBox[{"C16AcylCarMAT", "[", "t", "]"}], ",", "CarCYT"}], "]"}]}], 
      ",", "\[IndentingNewLine]", 
      RowBox[{"vcactC14", "\[Rule]", 
       RowBox[{"CACT", "[", 
        RowBox[{
        "Vfcact", ",", "Vrcact", ",", "KmcactC14AcylCarCYT", ",", 
         "KmcactCarMAT", ",", "KmcactC14AcylCarMAT", ",", "KmcactCarCYT", ",",
          "KicactC14AcylCarCYT", ",", "KicactCarCYT", ",", "Keqcact", ",", 
         RowBox[{"C14AcylCarCYT", "[", "t", "]"}], ",", "CarMAT", ",", 
         RowBox[{"C14AcylCarMAT", "[", "t", "]"}], ",", "CarCYT"}], "]"}]}], 
      ",", 
      RowBox[{"vcactC12", "\[Rule]", 
       RowBox[{"CACT", "[", 
        RowBox[{
        "Vfcact", ",", "Vrcact", ",", "KmcactC12AcylCarCYT", ",", 
         "KmcactCarMAT", ",", "KmcactC12AcylCarMAT", ",", "KmcactCarCYT", ",",
          "KicactC12AcylCarCYT", ",", "KicactCarCYT", ",", "Keqcact", ",", 
         RowBox[{"C12AcylCarCYT", "[", "t", "]"}], ",", "CarMAT", ",", 
         RowBox[{"C12AcylCarMAT", "[", "t", "]"}], ",", "CarCYT"}], "]"}]}], 
      ",", 
      RowBox[{"vcactC10", "\[Rule]", 
       RowBox[{"CACT", "[", 
        RowBox[{
        "Vfcact", ",", "Vrcact", ",", "KmcactC10AcylCarCYT", ",", 
         "KmcactCarMAT", ",", "KmcactC10AcylCarMAT", ",", "KmcactCarCYT", ",",
          "KicactC10AcylCarCYT", ",", "KicactCarCYT", ",", "Keqcact", ",", 
         RowBox[{"C10AcylCarCYT", "[", "t", "]"}], ",", "CarMAT", ",", 
         RowBox[{"C10AcylCarMAT", "[", "t", "]"}], ",", "CarCYT"}], "]"}]}], 
      ",", 
      RowBox[{"vcactC8", "\[Rule]", 
       RowBox[{"CACT", "[", 
        RowBox[{
        "Vfcact", ",", "Vrcact", ",", "KmcactC8AcylCarCYT", ",", 
         "KmcactCarMAT", ",", "KmcactC8AcylCarMAT", ",", "KmcactCarCYT", ",", 
         "KicactC8AcylCarCYT", ",", "KicactCarCYT", ",", "Keqcact", ",", 
         RowBox[{"C8AcylCarCYT", "[", "t", "]"}], ",", "CarMAT", ",", 
         RowBox[{"C8AcylCarMAT", "[", "t", "]"}], ",", "CarCYT"}], "]"}]}], 
      ",", 
      RowBox[{"vcactC6", "\[Rule]", 
       RowBox[{"CACT", "[", 
        RowBox[{
        "Vfcact", ",", "Vrcact", ",", "KmcactC6AcylCarCYT", ",", 
         "KmcactCarMAT", ",", "KmcactC6AcylCarMAT", ",", "KmcactCarCYT", ",", 
         "KicactC6AcylCarCYT", ",", "KicactCarCYT", ",", "Keqcact", ",", 
         RowBox[{"C6AcylCarCYT", "[", "t", "]"}], ",", "CarMAT", ",", 
         RowBox[{"C6AcylCarMAT", "[", "t", "]"}], ",", "CarCYT"}], "]"}]}], 
      ",", 
      RowBox[{"vcactC4", "\[Rule]", 
       RowBox[{"CACT", "[", 
        RowBox[{
        "Vfcact", ",", "Vrcact", ",", "KmcactC4AcylCarCYT", ",", 
         "KmcactCarMAT", ",", "KmcactC4AcylCarMAT", ",", "KmcactCarCYT", ",", 
         "KicactC4AcylCarCYT", ",", "KicactCarCYT", ",", "Keqcact", ",", 
         RowBox[{"C4AcylCarCYT", "[", "t", "]"}], ",", "CarMAT", ",", 
         RowBox[{"C4AcylCarMAT", "[", "t", "]"}], ",", "CarCYT"}], "]"}]}], 
      ",", 
      RowBox[{"vcpt2C16", "\[Rule]", 
       RowBox[{"CPT2", "[", 
        RowBox[{
        "sfcpt2C16", ",", "Vcpt2", ",", "Kmcpt2C16AcylCarMAT", ",", 
         "Kmcpt2C14AcylCarMAT", ",", "Kmcpt2C12AcylCarMAT", ",", 
         "Kmcpt2C10AcylCarMAT", ",", "Kmcpt2C8AcylCarMAT", ",", 
         "Kmcpt2C6AcylCarMAT", ",", "Kmcpt2C4AcylCarMAT", ",", "Kmcpt2CoAMAT",
          ",", "Kmcpt2C16AcylCoAMAT", ",", "Kmcpt2C14AcylCoAMAT", ",", 
         "Kmcpt2C12AcylCoAMAT", ",", "Kmcpt2C10AcylCoAMAT", ",", 
         "Kmcpt2C8AcylCoAMAT", ",", "Kmcpt2C6AcylCoAMAT", ",", 
         "Kmcpt2C4AcylCoAMAT", ",", "Kmcpt2CarMAT", ",", "Keqcpt2", ",", 
         RowBox[{"C16AcylCarMAT", "[", "t", "]"}], ",", 
         RowBox[{"C14AcylCarMAT", "[", "t", "]"}], ",", 
         RowBox[{"C12AcylCarMAT", "[", "t", "]"}], ",", 
         RowBox[{"C10AcylCarMAT", "[", "t", "]"}], ",", 
         RowBox[{"C8AcylCarMAT", "[", "t", "]"}], ",", 
         RowBox[{"C6AcylCarMAT", "[", "t", "]"}], ",", 
         RowBox[{"C4AcylCarMAT", "[", "t", "]"}], ",", "CoAMAT", ",", 
         RowBox[{"C16AcylCoAMAT", "[", "t", "]"}], ",", 
         RowBox[{"C14AcylCoAMAT", "[", "t", "]"}], ",", 
         RowBox[{"C12AcylCoAMAT", "[", "t", "]"}], ",", 
         RowBox[{"C10AcylCoAMAT", "[", "t", "]"}], ",", 
         RowBox[{"C8AcylCoAMAT", "[", "t", "]"}], ",", 
         RowBox[{"C6AcylCoAMAT", "[", "t", "]"}], ",", 
         RowBox[{"C4AcylCoAMAT", "[", "t", "]"}], ",", "CarMAT"}], "]"}]}], 
      ",", "\[IndentingNewLine]", 
      RowBox[{"vcpt2C14", "\[Rule]", 
       RowBox[{"CPT2", "[", 
        RowBox[{
        "sfcpt2C14", ",", "Vcpt2", ",", "Kmcpt2C14AcylCarMAT", ",", 
         "Kmcpt2C16AcylCarMAT", ",", "Kmcpt2C12AcylCarMAT", ",", 
         "Kmcpt2C10AcylCarMAT", ",", "Kmcpt2C8AcylCarMAT", ",", 
         "Kmcpt2C6AcylCarMAT", ",", "Kmcpt2C4AcylCoAMAT", ",", "Kmcpt2CoAMAT",
          ",", "Kmcpt2C14AcylCoAMAT", ",", "Kmcpt2C16AcylCoAMAT", ",", 
         "Kmcpt2C12AcylCoAMAT", ",", "Kmcpt2C10AcylCoAMAT", ",", 
         "Kmcpt2C8AcylCoAMAT", ",", "Kmcpt2C6AcylCoAMAT", ",", 
         "Kmcpt2C4AcylCoAMAT", ",", "Kmcpt2CarMAT", ",", "Keqcpt2", ",", 
         RowBox[{"C14AcylCarMAT", "[", "t", "]"}], ",", 
         RowBox[{"C16AcylCarMAT", "[", "t", "]"}], ",", 
         RowBox[{"C12AcylCarMAT", "[", "t", "]"}], ",", 
         RowBox[{"C10AcylCarMAT", "[", "t", "]"}], ",", 
         RowBox[{"C8AcylCarMAT", "[", "t", "]"}], ",", 
         RowBox[{"C6AcylCarMAT", "[", "t", "]"}], ",", 
         RowBox[{"C4AcylCarMAT", "[", "t", "]"}], ",", "CoAMAT", ",", 
         RowBox[{"C14AcylCoAMAT", "[", "t", "]"}], ",", 
         RowBox[{"C16AcylCoAMAT", "[", "t", "]"}], ",", 
         RowBox[{"C12AcylCoAMAT", "[", "t", "]"}], ",", 
         RowBox[{"C10AcylCoAMAT", "[", "t", "]"}], ",", 
         RowBox[{"C8AcylCoAMAT", "[", "t", "]"}], ",", 
         RowBox[{"C6AcylCoAMAT", "[", "t", "]"}], ",", 
         RowBox[{"C4AcylCoAMAT", "[", "t", "]"}], ",", "CarMAT"}], "]"}]}], 
      ",", 
      RowBox[{"vcpt2C12", "\[Rule]", 
       RowBox[{"CPT2", "[", 
        RowBox[{
        "sfcpt2C12", ",", "Vcpt2", ",", "Kmcpt2C12AcylCarMAT", ",", 
         "Kmcpt2C16AcylCarMAT", ",", "Kmcpt2C14AcylCarMAT", ",", 
         "Kmcpt2C10AcylCarMAT", ",", "Kmcpt2C8AcylCarMAT", ",", 
         "Kmcpt2C6AcylCarMAT", ",", "Kmcpt2C4AcylCarMAT", ",", "Kmcpt2CoAMAT",
          ",", "Kmcpt2C12AcylCoAMAT", ",", "Kmcpt2C16AcylCoAMAT", ",", 
         "Kmcpt2C14AcylCoAMAT", ",", "Kmcpt2C10AcylCoAMAT", ",", 
         "Kmcpt2C8AcylCoAMAT", ",", "Kmcpt2C6AcylCoAMAT", ",", 
         "Kmcpt2C4AcylCoAMAT", ",", "Kmcpt2CarMAT", ",", "Keqcpt2", ",", 
         RowBox[{"C12AcylCarMAT", "[", "t", "]"}], ",", 
         RowBox[{"C16AcylCarMAT", "[", "t", "]"}], ",", 
         RowBox[{"C14AcylCarMAT", "[", "t", "]"}], ",", 
         RowBox[{"C10AcylCarMAT", "[", "t", "]"}], ",", 
         RowBox[{"C8AcylCarMAT", "[", "t", "]"}], ",", 
         RowBox[{"C6AcylCarMAT", "[", "t", "]"}], ",", 
         RowBox[{"C4AcylCarMAT", "[", "t", "]"}], ",", "CoAMAT", ",", 
         RowBox[{"C12AcylCoAMAT", "[", "t", "]"}], ",", 
         RowBox[{"C16AcylCoAMAT", "[", "t", "]"}], ",", 
         RowBox[{"C14AcylCoAMAT", "[", "t", "]"}], ",", 
         RowBox[{"C10AcylCoAMAT", "[", "t", "]"}], ",", 
         RowBox[{"C8AcylCoAMAT", "[", "t", "]"}], ",", 
         RowBox[{"C6AcylCoAMAT", "[", "t", "]"}], ",", 
         RowBox[{"C4AcylCoAMAT", "[", "t", "]"}], ",", "CarMAT"}], "]"}]}], 
      ",", 
      RowBox[{"vcpt2C10", "\[Rule]", 
       RowBox[{"CPT2", "[", 
        RowBox[{
        "sfcpt2C10", ",", "Vcpt2", ",", "Kmcpt2C10AcylCarMAT", ",", 
         "Kmcpt2C16AcylCarMAT", ",", "Kmcpt2C14AcylCarMAT", ",", 
         "Kmcpt2C12AcylCarMAT", ",", "Kmcpt2C8AcylCarMAT", ",", 
         "Kmcpt2C6AcylCarMAT", ",", "Kmcpt2C4AcylCarMAT", ",", "Kmcpt2CoAMAT",
          ",", "Kmcpt2C10AcylCoAMAT", ",", "Kmcpt2C16AcylCoAMAT", ",", 
         "Kmcpt2C14AcylCoAMAT", ",", "Kmcpt2C12AcylCoAMAT", ",", 
         "Kmcpt2C8AcylCoAMAT", ",", "Kmcpt2C6AcylCoAMAT", ",", 
         "Kmcpt2C4AcylCoAMAT", ",", "Kmcpt2CarMAT", ",", "Keqcpt2", ",", 
         RowBox[{"C10AcylCarMAT", "[", "t", "]"}], ",", 
         RowBox[{"C16AcylCarMAT", "[", "t", "]"}], ",", 
         RowBox[{"C14AcylCarMAT", "[", "t", "]"}], ",", 
         RowBox[{"C12AcylCarMAT", "[", "t", "]"}], ",", 
         RowBox[{"C8AcylCarMAT", "[", "t", "]"}], ",", 
         RowBox[{"C6AcylCarMAT", "[", "t", "]"}], ",", 
         RowBox[{"C4AcylCarMAT", "[", "t", "]"}], ",", "CoAMAT", ",", 
         RowBox[{"C10AcylCoAMAT", "[", "t", "]"}], ",", 
         RowBox[{"C16AcylCoAMAT", "[", "t", "]"}], ",", 
         RowBox[{"C14AcylCoAMAT", "[", "t", "]"}], ",", 
         RowBox[{"C12AcylCoAMAT", "[", "t", "]"}], ",", 
         RowBox[{"C8AcylCoAMAT", "[", "t", "]"}], ",", 
         RowBox[{"C6AcylCoAMAT", "[", "t", "]"}], ",", 
         RowBox[{"C4AcylCoAMAT", "[", "t", "]"}], ",", "CarMAT"}], "]"}]}], 
      ",", "\[IndentingNewLine]", 
      RowBox[{"vcpt2C8", "\[Rule]", 
       RowBox[{"CPT2", "[", 
        RowBox[{
        "sfcpt2C8", ",", "Vcpt2", ",", "Kmcpt2C8AcylCarMAT", ",", 
         "Kmcpt2C16AcylCarMAT", ",", "Kmcpt2C14AcylCarMAT", ",", 
         "Kmcpt2C12AcylCarMAT", ",", "Kmcpt2C10AcylCarMAT", ",", 
         "Kmcpt2C6AcylCarMAT", ",", "Kmcpt2C4AcylCarMAT", ",", "Kmcpt2CoAMAT",
          ",", "Kmcpt2C8AcylCoAMAT", ",", "Kmcpt2C16AcylCoAMAT", ",", 
         "Kmcpt2C14AcylCoAMAT", ",", "Kmcpt2C12AcylCoAMAT", ",", 
         "Kmcpt2C10AcylCoAMAT", ",", "Kmcpt2C6AcylCoAMAT", ",", 
         "Kmcpt2C4AcylCoAMAT", ",", "Kmcpt2CarMAT", ",", "Keqcpt2", ",", 
         RowBox[{"C8AcylCarMAT", "[", "t", "]"}], ",", 
         RowBox[{"C16AcylCarMAT", "[", "t", "]"}], ",", 
         RowBox[{"C14AcylCarMAT", "[", "t", "]"}], ",", 
         RowBox[{"C12AcylCarMAT", "[", "t", "]"}], ",", 
         RowBox[{"C10AcylCarMAT", "[", "t", "]"}], ",", 
         RowBox[{"C6AcylCarMAT", "[", "t", "]"}], ",", 
         RowBox[{"C4AcylCarMAT", "[", "t", "]"}], ",", "CoAMAT", ",", 
         RowBox[{"C8AcylCoAMAT", "[", "t", "]"}], ",", 
         RowBox[{"C16AcylCoAMAT", "[", "t", "]"}], ",", 
         RowBox[{"C14AcylCoAMAT", "[", "t", "]"}], ",", 
         RowBox[{"C12AcylCoAMAT", "[", "t", "]"}], ",", 
         RowBox[{"C10AcylCoAMAT", "[", "t", "]"}], ",", 
         RowBox[{"C6AcylCoAMAT", "[", "t", "]"}], ",", 
         RowBox[{"C4AcylCoAMAT", "[", "t", "]"}], ",", "CarMAT"}], "]"}]}], 
      ",", "\[IndentingNewLine]", 
      RowBox[{"vcpt2C6", "\[Rule]", 
       RowBox[{"CPT2", "[", 
        RowBox[{
        "sfcpt2C6", ",", "Vcpt2", ",", "Kmcpt2C6AcylCarMAT", ",", 
         "Kmcpt2C16AcylCarMAT", ",", "Kmcpt2C14AcylCarMAT", ",", 
         "Kmcpt2C12AcylCarMAT", ",", "Kmcpt2C10AcylCarMAT", ",", 
         "Kmcpt2C8AcylCarMAT", ",", "Kmcpt2C4AcylCarMAT", ",", "Kmcpt2CoAMAT",
          ",", "Kmcpt2C6AcylCoAMAT", ",", "Kmcpt2C16AcylCoAMAT", ",", 
         "Kmcpt2C14AcylCoAMAT", ",", "Kmcpt2C12AcylCoAMAT", ",", 
         "Kmcpt2C10AcylCoAMAT", ",", "Kmcpt2C8AcylCoAMAT", ",", 
         "Kmcpt2C4AcylCoAMAT", ",", "Kmcpt2CarMAT", ",", "Keqcpt2", ",", 
         RowBox[{"C6AcylCarMAT", "[", "t", "]"}], ",", 
         RowBox[{"C16AcylCarMAT", "[", "t", "]"}], ",", 
         RowBox[{"C14AcylCarMAT", "[", "t", "]"}], ",", 
         RowBox[{"C12AcylCarMAT", "[", "t", "]"}], ",", 
         RowBox[{"C10AcylCarMAT", "[", "t", "]"}], ",", 
         RowBox[{"C8AcylCarMAT", "[", "t", "]"}], ",", 
         RowBox[{"C4AcylCarMAT", "[", "t", "]"}], ",", "CoAMAT", ",", 
         RowBox[{"C6AcylCoAMAT", "[", "t", "]"}], ",", 
         RowBox[{"C16AcylCoAMAT", "[", "t", "]"}], ",", 
         RowBox[{"C14AcylCoAMAT", "[", "t", "]"}], ",", 
         RowBox[{"C12AcylCoAMAT", "[", "t", "]"}], ",", 
         RowBox[{"C10AcylCoAMAT", "[", "t", "]"}], ",", 
         RowBox[{"C8AcylCoAMAT", "[", "t", "]"}], ",", 
         RowBox[{"C4AcylCoAMAT", "[", "t", "]"}], ",", "CarMAT"}], "]"}]}], 
      ",", "\[IndentingNewLine]", 
      RowBox[{"vcpt2C4", "\[Rule]", 
       RowBox[{"CPT2", "[", 
        RowBox[{
        "sfcpt2C4", ",", "Vcpt2", ",", "Kmcpt2C4AcylCarMAT", ",", 
         "Kmcpt2C16AcylCarMAT", ",", "Kmcpt2C14AcylCarMAT", ",", 
         "Kmcpt2C12AcylCarMAT", ",", "Kmcpt2C10AcylCarMAT", ",", 
         "Kmcpt2C8AcylCarMAT", ",", "Kmcpt2C6AcylCarMAT", ",", "Kmcpt2CoAMAT",
          ",", "Kmcpt2C4AcylCoAMAT", ",", "Kmcpt2C16AcylCoAMAT", ",", 
         "Kmcpt2C14AcylCoAMAT", ",", "Kmcpt2C12AcylCoAMAT", ",", 
         "Kmcpt2C10AcylCoAMAT", ",", "Kmcpt2C8AcylCoAMAT", ",", 
         "Kmcpt2C6AcylCoAMAT", ",", "Kmcpt2CarMAT", ",", "Keqcpt2", ",", 
         RowBox[{"C4AcylCarMAT", "[", "t", "]"}], ",", 
         RowBox[{"C16AcylCarMAT", "[", "t", "]"}], ",", 
         RowBox[{"C14AcylCarMAT", "[", "t", "]"}], ",", 
         RowBox[{"C12AcylCarMAT", "[", "t", "]"}], ",", 
         RowBox[{"C10AcylCarMAT", "[", "t", "]"}], ",", 
         RowBox[{"C8AcylCarMAT", "[", "t", "]"}], ",", 
         RowBox[{"C6AcylCarMAT", "[", "t", "]"}], ",", "CoAMAT", ",", 
         RowBox[{"C4AcylCoAMAT", "[", "t", "]"}], ",", 
         RowBox[{"C16AcylCoAMAT", "[", "t", "]"}], ",", 
         RowBox[{"C14AcylCoAMAT", "[", "t", "]"}], ",", 
         RowBox[{"C12AcylCoAMAT", "[", "t", "]"}], ",", 
         RowBox[{"C10AcylCoAMAT", "[", "t", "]"}], ",", 
         RowBox[{"C8AcylCoAMAT", "[", "t", "]"}], ",", 
         RowBox[{"C6AcylCoAMAT", "[", "t", "]"}], ",", "CarMAT"}], "]"}]}], 
      ",", 
      RowBox[{"vvlcadC16", "\[Rule]", 
       RowBox[{"VLCAD", "[", 
        RowBox[{
        "sfvlcadC16", ",", "Vvlcad", ",", "KmvlcadC16AcylCoAMAT", ",", 
         "KmvlcadC14AcylCoAMAT", ",", "KmvlcadC12AcylCoAMAT", ",", 
         "KmvlcadFAD", ",", "KmvlcadC16EnoylCoAMAT", ",", 
         "KmvlcadC14EnoylCoAMAT", ",", "KmvlcadC12EnoylCoAMAT", ",", 
         "KmvlcadFADH", ",", "Keqvlcad", ",", 
         RowBox[{"C16AcylCoAMAT", "[", "t", "]"}], ",", 
         RowBox[{"C14AcylCoAMAT", "[", "t", "]"}], ",", 
         RowBox[{"C12AcylCoAMAT", "[", "t", "]"}], ",", "FADtMAT", ",", 
         RowBox[{"C16EnoylCoAMAT", "[", "t", "]"}], ",", 
         RowBox[{"C14EnoylCoAMAT", "[", "t", "]"}], ",", 
         RowBox[{"C12EnoylCoAMAT", "[", "t", "]"}], ",", "FADHMAT"}], "]"}]}],
       ",", "\[IndentingNewLine]", 
      RowBox[{"vvlcadC14", "\[Rule]", 
       RowBox[{"VLCAD", "[", 
        RowBox[{
        "sfvlcadC14", ",", "Vvlcad", ",", "KmvlcadC14AcylCoAMAT", ",", 
         "KmvlcadC16AcylCoAMAT", ",", "KmvlcadC12AcylCoAMAT", ",", 
         "KmvlcadFAD", ",", "KmvlcadC14EnoylCoAMAT", ",", 
         "KmvlcadC16EnoylCoAMAT", ",", "KmvlcadC12EnoylCoAMAT", ",", 
         "KmvlcadFADH", ",", "Keqvlcad", ",", 
         RowBox[{"C14AcylCoAMAT", "[", "t", "]"}], ",", 
         RowBox[{"C16AcylCoAMAT", "[", "t", "]"}], ",", 
         RowBox[{"C12AcylCoAMAT", "[", "t", "]"}], ",", "FADtMAT", ",", 
         RowBox[{"C14EnoylCoAMAT", "[", "t", "]"}], ",", 
         RowBox[{"C16EnoylCoAMAT", "[", "t", "]"}], ",", 
         RowBox[{"C12EnoylCoAMAT", "[", "t", "]"}], ",", "FADHMAT"}], "]"}]}],
       ",", "\[IndentingNewLine]", 
      RowBox[{"vvlcadC12", "\[Rule]", 
       RowBox[{"VLCAD", "[", 
        RowBox[{
        "sfvlcadC12", ",", "Vvlcad", ",", "KmvlcadC12AcylCoAMAT", ",", 
         "KmvlcadC16AcylCoAMAT", ",", "KmvlcadC14AcylCoAMAT", ",", 
         "KmvlcadFAD", ",", "KmvlcadC12EnoylCoAMAT", ",", 
         "KmvlcadC16EnoylCoAMAT", ",", "KmvlcadC14EnoylCoAMAT", ",", 
         "KmvlcadFADH", ",", "Keqvlcad", ",", 
         RowBox[{"C12AcylCoAMAT", "[", "t", "]"}], ",", 
         RowBox[{"C16AcylCoAMAT", "[", "t", "]"}], ",", 
         RowBox[{"C14AcylCoAMAT", "[", "t", "]"}], ",", "FADtMAT", ",", 
         RowBox[{"C12EnoylCoAMAT", "[", "t", "]"}], ",", 
         RowBox[{"C16EnoylCoAMAT", "[", "t", "]"}], ",", 
         RowBox[{"C14EnoylCoAMAT", "[", "t", "]"}], ",", "FADHMAT"}], "]"}]}],
       ",", "\[IndentingNewLine]", 
      RowBox[{"vlcadC16", "\[Rule]", 
       RowBox[{"LCAD", "[", 
        RowBox[{
        "sflcadC16", ",", "Vlcad", ",", "KmlcadC16AcylCoAMAT", ",", 
         "KmlcadC14AcylCoAMAT", ",", "KmlcadC12AcylCoAMAT", ",", 
         "KmlcadC10AcylCoAMAT", ",", "KmlcadC8AcylCoAMAT", ",", "KmlcadFAD", 
         ",", "KmlcadC16EnoylCoAMAT", ",", "KmlcadC14EnoylCoAMAT", ",", 
         "KmlcadC12EnoylCoAMAT", ",", "KmlcadC10EnoylCoAMAT", ",", 
         "KmlcadC8EnoylCoAMAT", ",", "KmlcadFADH", ",", "Keqlcad", ",", 
         RowBox[{"C16AcylCoAMAT", "[", "t", "]"}], ",", 
         RowBox[{"C14AcylCoAMAT", "[", "t", "]"}], ",", 
         RowBox[{"C12AcylCoAMAT", "[", "t", "]"}], ",", 
         RowBox[{"C10AcylCoAMAT", "[", "t", "]"}], ",", 
         RowBox[{"C8AcylCoAMAT", "[", "t", "]"}], ",", "FADtMAT", ",", 
         RowBox[{"C16EnoylCoAMAT", "[", "t", "]"}], ",", 
         RowBox[{"C14EnoylCoAMAT", "[", "t", "]"}], ",", 
         RowBox[{"C12EnoylCoAMAT", "[", "t", "]"}], ",", 
         RowBox[{"C10EnoylCoAMAT", "[", "t", "]"}], ",", 
         RowBox[{"C8EnoylCoAMAT", "[", "t", "]"}], ",", "FADHMAT"}], "]"}]}], 
      ",", "\[IndentingNewLine]", 
      RowBox[{"vlcadC14", "\[Rule]", 
       RowBox[{"LCAD", "[", 
        RowBox[{
        "sflcadC14", ",", "Vlcad", ",", "KmlcadC14AcylCoAMAT", ",", 
         "KmlcadC16AcylCoAMAT", ",", "KmlcadC12AcylCoAMAT", ",", 
         "KmlcadC10AcylCoAMAT", ",", "KmlcadC8AcylCoAMAT", ",", "KmlcadFAD", 
         ",", "KmlcadC14EnoylCoAMAT", ",", "KmlcadC16EnoylCoAMAT", ",", 
         "KmlcadC12EnoylCoAMAT", ",", "KmlcadC10EnoylCoAMAT", ",", 
         "KmlcadC8EnoylCoAMAT", ",", "KmlcadFADH", ",", "Keqlcad", ",", 
         RowBox[{"C14AcylCoAMAT", "[", "t", "]"}], ",", 
         RowBox[{"C16AcylCoAMAT", "[", "t", "]"}], ",", 
         RowBox[{"C12AcylCoAMAT", "[", "t", "]"}], ",", 
         RowBox[{"C10AcylCoAMAT", "[", "t", "]"}], ",", 
         RowBox[{"C8AcylCoAMAT", "[", "t", "]"}], ",", "FADtMAT", ",", 
         RowBox[{"C14EnoylCoAMAT", "[", "t", "]"}], ",", 
         RowBox[{"C16EnoylCoAMAT", "[", "t", "]"}], ",", 
         RowBox[{"C12EnoylCoAMAT", "[", "t", "]"}], ",", 
         RowBox[{"C10EnoylCoAMAT", "[", "t", "]"}], ",", 
         RowBox[{"C8EnoylCoAMAT", "[", "t", "]"}], ",", "FADHMAT"}], "]"}]}], 
      ",", "\[IndentingNewLine]", 
      RowBox[{"vlcadC12", "\[Rule]", 
       RowBox[{"LCAD", "[", 
        RowBox[{
        "sflcadC12", ",", "Vlcad", ",", "KmlcadC12AcylCoAMAT", ",", 
         "KmlcadC16AcylCoAMAT", ",", "KmlcadC14AcylCoAMAT", ",", 
         "KmlcadC10AcylCoAMAT", ",", "KmlcadC8AcylCoAMAT", ",", "KmlcadFAD", 
         ",", "KmlcadC12EnoylCoAMAT", ",", "KmlcadC16EnoylCoAMAT", ",", 
         "KmlcadC14EnoylCoAMAT", ",", "KmlcadC10EnoylCoAMAT", ",", 
         "KmlcadC8EnoylCoAMAT", ",", "KmlcadFADH", ",", "Keqlcad", ",", 
         RowBox[{"C12AcylCoAMAT", "[", "t", "]"}], ",", 
         RowBox[{"C16AcylCoAMAT", "[", "t", "]"}], ",", 
         RowBox[{"C14AcylCoAMAT", "[", "t", "]"}], ",", 
         RowBox[{"C10AcylCoAMAT", "[", "t", "]"}], ",", 
         RowBox[{"C8AcylCoAMAT", "[", "t", "]"}], ",", "FADtMAT", ",", 
         RowBox[{"C14EnoylCoAMAT", "[", "t", "]"}], ",", 
         RowBox[{"C16EnoylCoAMAT", "[", "t", "]"}], ",", 
         RowBox[{"C14EnoylCoAMAT", "[", "t", "]"}], ",", 
         RowBox[{"C10EnoylCoAMAT", "[", "t", "]"}], ",", 
         RowBox[{"C8EnoylCoAMAT", "[", "t", "]"}], ",", "FADHMAT"}], "]"}]}], 
      ",", "\[IndentingNewLine]", 
      RowBox[{"vlcadC10", "\[Rule]", 
       RowBox[{"LCAD", "[", 
        RowBox[{
        "sflcadC10", ",", "Vlcad", ",", "KmlcadC10AcylCoAMAT", ",", 
         "KmlcadC16AcylCoAMAT", ",", "KmlcadC14AcylCoAMAT", ",", 
         "KmlcadC12AcylCoAMAT", ",", "KmlcadC8AcylCoAMAT", ",", "KmlcadFAD", 
         ",", "KmlcadC10EnoylCoAMAT", ",", "KmlcadC16EnoylCoAMAT", ",", 
         "KmlcadC14EnoylCoAMAT", ",", "KmlcadC12EnoylCoAMAT", ",", 
         "KmlcadC8EnoylCoAMAT", ",", "KmlcadFADH", ",", "Keqlcad", ",", 
         RowBox[{"C10AcylCoAMAT", "[", "t", "]"}], ",", 
         RowBox[{"C16AcylCoAMAT", "[", "t", "]"}], ",", 
         RowBox[{"C14AcylCoAMAT", "[", "t", "]"}], ",", 
         RowBox[{"C12AcylCoAMAT", "[", "t", "]"}], ",", 
         RowBox[{"C8AcylCoAMAT", "[", "t", "]"}], ",", "FADtMAT", ",", 
         RowBox[{"C10EnoylCoAMAT", "[", "t", "]"}], ",", 
         RowBox[{"C16EnoylCoAMAT", "[", "t", "]"}], ",", 
         RowBox[{"C14EnoylCoAMAT", "[", "t", "]"}], ",", 
         RowBox[{"C12EnoylCoAMAT", "[", "t", "]"}], ",", 
         RowBox[{"C8EnoylCoAMAT", "[", "t", "]"}], ",", "FADHMAT"}], "]"}]}], 
      ",", "\[IndentingNewLine]", 
      RowBox[{"vlcadC8", "\[Rule]", 
       RowBox[{"LCAD", "[", 
        RowBox[{
        "sflcadC8", ",", "Vlcad", ",", "KmlcadC8AcylCoAMAT", ",", 
         "KmlcadC16AcylCoAMAT", ",", "KmlcadC14AcylCoAMAT", ",", 
         "KmlcadC12AcylCoAMAT", ",", "KmlcadC10AcylCoAMAT", ",", "KmlcadFAD", 
         ",", "KmlcadC8EnoylCoAMAT", ",", "KmlcadC16EnoylCoAMAT", ",", 
         "KmlcadC14EnoylCoAMAT", ",", "KmlcadC12EnoylCoAMAT", ",", 
         "KmlcadC10EnoylCoAMAT", ",", "KmlcadFADH", ",", "Keqlcad", ",", 
         RowBox[{"C8AcylCoAMAT", "[", "t", "]"}], ",", 
         RowBox[{"C16AcylCoAMAT", "[", "t", "]"}], ",", 
         RowBox[{"C14AcylCoAMAT", "[", "t", "]"}], ",", 
         RowBox[{"C12AcylCoAMAT", "[", "t", "]"}], ",", 
         RowBox[{"C10AcylCoAMAT", "[", "t", "]"}], ",", "FADtMAT", ",", 
         RowBox[{"C8EnoylCoAMAT", "[", "t", "]"}], ",", 
         RowBox[{"C16EnoylCoAMAT", "[", "t", "]"}], ",", 
         RowBox[{"C14EnoylCoAMAT", "[", "t", "]"}], ",", 
         RowBox[{"C12EnoylCoAMAT", "[", "t", "]"}], ",", 
         RowBox[{"C10EnoylCoAMAT", "[", "t", "]"}], ",", "FADHMAT"}], "]"}]}],
       ",", "\[IndentingNewLine]", 
      RowBox[{"vmcadC12", "\[Rule]", 
       RowBox[{"MCAD", "[", 
        RowBox[{
        "sfmcadC12", ",", "Vmcad", ",", "KmmcadC12AcylCoAMAT", ",", 
         "KmmcadC10AcylCoAMAT", ",", "KmmcadC8AcylCoAMAT", ",", 
         "KmmcadC6AcylCoAMAT", ",", "KmmcadC4AcylCoAMAT", ",", "KmmcadFAD", 
         ",", "KmmcadC12EnoylCoAMAT", ",", "KmmcadC10EnoylCoAMAT", ",", 
         "KmmcadC8EnoylCoAMAT", ",", "KmmcadC6EnoylCoAMAT", ",", 
         "KmmcadC4EnoylCoAMAT", ",", "KmmcadFADH", ",", "Keqmcad", ",", 
         RowBox[{"C12AcylCoAMAT", "[", "t", "]"}], ",", 
         RowBox[{"C10AcylCoAMAT", "[", "t", "]"}], ",", 
         RowBox[{"C8AcylCoAMAT", "[", "t", "]"}], ",", 
         RowBox[{"C6AcylCoAMAT", "[", "t", "]"}], ",", 
         RowBox[{"C4AcylCoAMAT", "[", "t", "]"}], ",", "FADtMAT", ",", 
         RowBox[{"C12EnoylCoAMAT", "[", "t", "]"}], ",", 
         RowBox[{"C10EnoylCoAMAT", "[", "t", "]"}], ",", 
         RowBox[{"C8EnoylCoAMAT", "[", "t", "]"}], ",", 
         RowBox[{"C6EnoylCoAMAT", "[", "t", "]"}], ",", 
         RowBox[{"C4EnoylCoAMAT", "[", "t", "]"}], ",", "FADHMAT"}], "]"}]}], 
      ",", "\[IndentingNewLine]", 
      RowBox[{"vmcadC10", "\[Rule]", 
       RowBox[{"MCAD", "[", 
        RowBox[{
        "sfmcadC10", ",", "Vmcad", ",", "KmmcadC10AcylCoAMAT", ",", 
         "KmmcadC12AcylCoAMAT", ",", "KmmcadC8AcylCoAMAT", ",", 
         "KmmcadC6AcylCoAMAT", ",", "KmmcadC4AcylCoAMAT", ",", "KmmcadFAD", 
         ",", "KmmcadC10EnoylCoAMAT", ",", "KmmcadC12EnoylCoAMAT", ",", 
         "KmmcadC8EnoylCoAMAT", ",", "KmmcadC6EnoylCoAMAT", ",", 
         "KmmcadC4EnoylCoAMAT", ",", "KmmcadFADH", ",", "Keqmcad", ",", 
         RowBox[{"C10AcylCoAMAT", "[", "t", "]"}], ",", 
         RowBox[{"C12AcylCoAMAT", "[", "t", "]"}], ",", 
         RowBox[{"C8AcylCoAMAT", "[", "t", "]"}], ",", 
         RowBox[{"C6AcylCoAMAT", "[", "t", "]"}], ",", 
         RowBox[{"C4AcylCoAMAT", "[", "t", "]"}], ",", "FADtMAT", ",", 
         RowBox[{"C10EnoylCoAMAT", "[", "t", "]"}], ",", 
         RowBox[{"C12EnoylCoAMAT", "[", "t", "]"}], ",", 
         RowBox[{"C8EnoylCoAMAT", "[", "t", "]"}], ",", 
         RowBox[{"C6EnoylCoAMAT", "[", "t", "]"}], ",", 
         RowBox[{"C4EnoylCoAMAT", "[", "t", "]"}], ",", "FADHMAT"}], "]"}]}], 
      ",", "\[IndentingNewLine]", 
      RowBox[{"vmcadC8", "\[Rule]", 
       RowBox[{"MCAD", "[", 
        RowBox[{
        "sfmcadC8", ",", "Vmcad", ",", "KmmcadC8AcylCoAMAT", ",", 
         "KmmcadC12AcylCoAMAT", ",", "KmmcadC10AcylCoAMAT", ",", 
         "KmmcadC6AcylCoAMAT", ",", "KmmcadC4AcylCoAMAT", ",", "KmmcadFAD", 
         ",", "KmmcadC8EnoylCoAMAT", ",", "KmmcadC12EnoylCoAMAT", ",", 
         "KmmcadC10EnoylCoAMAT", ",", "KmmcadC6EnoylCoAMAT", ",", 
         "KmmcadC4EnoylCoAMAT", ",", "KmmcadFADH", ",", "Keqmcad", ",", 
         RowBox[{"C8AcylCoAMAT", "[", "t", "]"}], ",", 
         RowBox[{"C12AcylCoAMAT", "[", "t", "]"}], ",", 
         RowBox[{"C10AcylCoAMAT", "[", "t", "]"}], ",", 
         RowBox[{"C6AcylCoAMAT", "[", "t", "]"}], ",", 
         RowBox[{"C4AcylCoAMAT", "[", "t", "]"}], ",", "FADtMAT", ",", 
         RowBox[{"C8EnoylCoAMAT", "[", "t", "]"}], ",", 
         RowBox[{"C12EnoylCoAMAT", "[", "t", "]"}], ",", 
         RowBox[{"C10EnoylCoAMAT", "[", "t", "]"}], ",", 
         RowBox[{"C6EnoylCoAMAT", "[", "t", "]"}], ",", 
         RowBox[{"C4EnoylCoAMAT", "[", "t", "]"}], ",", "FADHMAT"}], "]"}]}], 
      ",", "\[IndentingNewLine]", 
      RowBox[{"vmcadC6", "\[Rule]", 
       RowBox[{"MCAD", "[", 
        RowBox[{
        "sfmcadC6", ",", "Vmcad", ",", "KmmcadC6AcylCoAMAT", ",", 
         "KmmcadC12AcylCoAMAT", ",", "KmmcadC10AcylCoAMAT", ",", 
         "KmmcadC8AcylCoAMAT", ",", "KmmcadC4AcylCoAMAT", ",", "KmmcadFAD", 
         ",", "KmmcadC6EnoylCoAMAT", ",", "KmmcadC12EnoylCoAMAT", ",", 
         "KmmcadC10EnoylCoAMAT", ",", "KmmcadC8EnoylCoAMAT", ",", 
         "KmmcadC4EnoylCoAMAT", ",", "KmmcadFADH", ",", "Keqmcad", ",", 
         RowBox[{"C6AcylCoAMAT", "[", "t", "]"}], ",", 
         RowBox[{"C12AcylCoAMAT", "[", "t", "]"}], ",", 
         RowBox[{"C10AcylCoAMAT", "[", "t", "]"}], ",", 
         RowBox[{"C8AcylCoAMAT", "[", "t", "]"}], ",", 
         RowBox[{"C4AcylCoAMAT", "[", "t", "]"}], ",", "FADtMAT", ",", 
         RowBox[{"C6EnoylCoAMAT", "[", "t", "]"}], ",", 
         RowBox[{"C12EnoylCoAMAT", "[", "t", "]"}], ",", 
         RowBox[{"C10EnoylCoAMAT", "[", "t", "]"}], ",", 
         RowBox[{"C8EnoylCoAMAT", "[", "t", "]"}], ",", 
         RowBox[{"C4EnoylCoAMAT", "[", "t", "]"}], ",", "FADHMAT"}], "]"}]}], 
      ",", "\[IndentingNewLine]", 
      RowBox[{"vmcadC4", "\[Rule]", 
       RowBox[{"MCAD", "[", 
        RowBox[{
        "sfmcadC4", ",", "Vmcad", ",", "KmmcadC4AcylCoAMAT", ",", 
         "KmmcadC12AcylCoAMAT", ",", "KmmcadC10AcylCoAMAT", ",", 
         "KmmcadC8AcylCoAMAT", ",", "KmmcadC6AcylCoAMAT", ",", "KmmcadFAD", 
         ",", "KmmcadC4EnoylCoAMAT", ",", "KmmcadC12EnoylCoAMAT", ",", 
         "KmmcadC10EnoylCoAMAT", ",", "KmmcadC8EnoylCoAMAT", ",", 
         "KmmcadC6EnoylCoAMAT", ",", "KmmcadFADH", ",", "Keqmcad", ",", 
         RowBox[{"C4AcylCoAMAT", "[", "t", "]"}], ",", 
         RowBox[{"C12AcylCoAMAT", "[", "t", "]"}], ",", 
         RowBox[{"C10AcylCoAMAT", "[", "t", "]"}], ",", 
         RowBox[{"C8AcylCoAMAT", "[", "t", "]"}], ",", 
         RowBox[{"C6AcylCoAMAT", "[", "t", "]"}], ",", "FADtMAT", ",", 
         RowBox[{"C4EnoylCoAMAT", "[", "t", "]"}], ",", 
         RowBox[{"C12EnoylCoAMAT", "[", "t", "]"}], ",", 
         RowBox[{"C10EnoylCoAMAT", "[", "t", "]"}], ",", 
         RowBox[{"C8EnoylCoAMAT", "[", "t", "]"}], ",", 
         RowBox[{"C6EnoylCoAMAT", "[", "t", "]"}], ",", "FADHMAT"}], "]"}]}], 
      ",", "\[IndentingNewLine]", 
      RowBox[{"vscadC6", "\[Rule]", 
       RowBox[{"SCAD", "[", 
        RowBox[{
        "sfscadC6", ",", "Vscad", ",", "KmscadC6AcylCoAMAT", ",", 
         "KmscadC4AcylCoAMAT", ",", "KmscadFAD", ",", "KmscadC6EnoylCoAMAT", 
         ",", "KmscadC4EnoylCoAMAT", ",", "KmscadFADH", ",", "Keqscad", ",", 
         RowBox[{"C6AcylCoAMAT", "[", "t", "]"}], ",", 
         RowBox[{"C4AcylCoAMAT", "[", "t", "]"}], ",", "FADtMAT", ",", 
         RowBox[{"C6EnoylCoAMAT", "[", "t", "]"}], ",", 
         RowBox[{"C4EnoylCoAMAT", "[", "t", "]"}], ",", "FADHMAT"}], "]"}]}], 
      ",", "\[IndentingNewLine]", 
      RowBox[{"vscadC4", "\[Rule]", 
       RowBox[{"SCAD", "[", 
        RowBox[{
        "sfscadC4", ",", "Vscad", ",", "KmscadC4AcylCoAMAT", ",", 
         "KmscadC6AcylCoAMAT", ",", "KmscadFAD", ",", "KmscadC4EnoylCoAMAT", 
         ",", "KmscadC6EnoylCoAMAT", ",", "KmscadFADH", ",", "Keqscad", ",", 
         RowBox[{"C4AcylCoAMAT", "[", "t", "]"}], ",", 
         RowBox[{"C6AcylCoAMAT", "[", "t", "]"}], ",", "FADtMAT", ",", 
         RowBox[{"C4EnoylCoAMAT", "[", "t", "]"}], ",", 
         RowBox[{"C6EnoylCoAMAT", "[", "t", "]"}], ",", "FADHMAT"}], "]"}]}], 
      ",", "\[IndentingNewLine]", 
      RowBox[{"vcrotC16", "\[Rule]", 
       RowBox[{"CROT", "[", 
        RowBox[{
        "sfcrotC16", ",", "Vcrot", ",", "KmcrotC16EnoylCoAMAT", ",", 
         "KmcrotC14EnoylCoAMAT", ",", "KmcrotC12EnoylCoAMAT", ",", 
         "KmcrotC10EnoylCoAMAT", ",", "KmcrotC8EnoylCoAMAT", ",", 
         "KmcrotC6EnoylCoAMAT", ",", "KmcrotC4EnoylCoAMAT", ",", 
         "KmcrotC16HydroxyacylCoAMAT", ",", "KmcrotC14HydroxyacylCoAMAT", ",",
          "KmcrotC12HydroxyacylCoAMAT", ",", "KmcrotC10HydroxyacylCoAMAT", 
         ",", "KmcrotC8HydroxyacylCoAMAT", ",", "KmcrotC6HydroxyacylCoAMAT", 
         ",", "KmcrotC4HydroxyacylCoAMAT", ",", "KicrotC4AcetoacylCoA", ",", 
         "Keqcrot", ",", 
         RowBox[{"C16EnoylCoAMAT", "[", "t", "]"}], ",", 
         RowBox[{"C14EnoylCoAMAT", "[", "t", "]"}], ",", 
         RowBox[{"C12EnoylCoAMAT", "[", "t", "]"}], ",", 
         RowBox[{"C10EnoylCoAMAT", "[", "t", "]"}], ",", 
         RowBox[{"C8EnoylCoAMAT", "[", "t", "]"}], ",", 
         RowBox[{"C6EnoylCoAMAT", "[", "t", "]"}], ",", 
         RowBox[{"C4EnoylCoAMAT", "[", "t", "]"}], ",", 
         RowBox[{"C16HydroxyacylCoAMAT", "[", "t", "]"}], ",", 
         RowBox[{"C14HydroxyacylCoAMAT", "[", "t", "]"}], ",", 
         RowBox[{"C12HydroxyacylCoAMAT", "[", "t", "]"}], ",", 
         RowBox[{"C10HydroxyacylCoAMAT", "[", "t", "]"}], ",", 
         RowBox[{"C8HydroxyacylCoAMAT", "[", "t", "]"}], ",", 
         RowBox[{"C6HydroxyacylCoAMAT", "[", "t", "]"}], ",", 
         RowBox[{"C4HydroxyacylCoAMAT", "[", "t", "]"}], ",", 
         RowBox[{"C4AcetoacylCoAMAT", "[", "t", "]"}]}], "]"}]}], ",", 
      "\[IndentingNewLine]", 
      RowBox[{"vcrotC14", "\[Rule]", 
       RowBox[{"CROT", "[", 
        RowBox[{
        "sfcrotC14", ",", "Vcrot", ",", "KmcrotC14EnoylCoAMAT", ",", 
         "KmcrotC16EnoylCoAMAT", ",", "KmcrotC12EnoylCoAMAT", ",", 
         "KmcrotC10EnoylCoAMAT", ",", "KmcrotC8EnoylCoAMAT", ",", 
         "KmcrotC6EnoylCoAMAT", ",", "KmcrotC4EnoylCoAMAT", ",", 
         "KmcrotC14HydroxyacylCoAMAT", ",", "KmcrotC16HydroxyacylCoAMAT", ",",
          "KmcrotC12HydroxyacylCoAMAT", ",", "KmcrotC10HydroxyacylCoAMAT", 
         ",", "KmcrotC8HydroxyacylCoAMAT", ",", "KmcrotC6HydroxyacylCoAMAT", 
         ",", "KmcrotC4HydroxyacylCoAMAT", ",", "KicrotC4AcetoacylCoA", ",", 
         "Keqcrot", ",", 
         RowBox[{"C14EnoylCoAMAT", "[", "t", "]"}], ",", 
         RowBox[{"C16EnoylCoAMAT", "[", "t", "]"}], ",", 
         RowBox[{"C12EnoylCoAMAT", "[", "t", "]"}], ",", 
         RowBox[{"C10EnoylCoAMAT", "[", "t", "]"}], ",", 
         RowBox[{"C8EnoylCoAMAT", "[", "t", "]"}], ",", 
         RowBox[{"C6EnoylCoAMAT", "[", "t", "]"}], ",", 
         RowBox[{"C4EnoylCoAMAT", "[", "t", "]"}], ",", 
         RowBox[{"C14HydroxyacylCoAMAT", "[", "t", "]"}], ",", 
         RowBox[{"C16HydroxyacylCoAMAT", "[", "t", "]"}], ",", 
         RowBox[{"C12HydroxyacylCoAMAT", "[", "t", "]"}], ",", 
         RowBox[{"C10HydroxyacylCoAMAT", "[", "t", "]"}], ",", 
         RowBox[{"C8HydroxyacylCoAMAT", "[", "t", "]"}], ",", 
         RowBox[{"C6HydroxyacylCoAMAT", "[", "t", "]"}], ",", 
         RowBox[{"C4HydroxyacylCoAMAT", "[", "t", "]"}], ",", 
         RowBox[{"C4AcetoacylCoAMAT", "[", "t", "]"}]}], "]"}]}], ",", 
      "\[IndentingNewLine]", 
      RowBox[{"vcrotC12", "\[Rule]", 
       RowBox[{"CROT", "[", 
        RowBox[{
        "sfcrotC12", ",", "Vcrot", ",", "KmcrotC12EnoylCoAMAT", ",", 
         "KmcrotC16EnoylCoAMAT", ",", "KmcrotC14EnoylCoAMAT", ",", 
         "KmcrotC10EnoylCoAMAT", ",", "KmcrotC8EnoylCoAMAT", ",", 
         "KmcrotC6EnoylCoAMAT", ",", "KmcrotC4EnoylCoAMAT", ",", 
         "KmcrotC12HydroxyacylCoAMAT", ",", "KmcrotC16HydroxyacylCoAMAT", ",",
          "KmcrotC14HydroxyacylCoAMAT", ",", "KmcrotC10HydroxyacylCoAMAT", 
         ",", "KmcrotC8HydroxyacylCoAMAT", ",", "KmcrotC6HydroxyacylCoAMAT", 
         ",", "KmcrotC4HydroxyacylCoAMAT", ",", "KicrotC4AcetoacylCoA", ",", 
         "Keqcrot", ",", 
         RowBox[{"C12EnoylCoAMAT", "[", "t", "]"}], ",", 
         RowBox[{"C16EnoylCoAMAT", "[", "t", "]"}], ",", 
         RowBox[{"C14EnoylCoAMAT", "[", "t", "]"}], ",", 
         RowBox[{"C10EnoylCoAMAT", "[", "t", "]"}], ",", 
         RowBox[{"C8EnoylCoAMAT", "[", "t", "]"}], ",", 
         RowBox[{"C6EnoylCoAMAT", "[", "t", "]"}], ",", 
         RowBox[{"C4EnoylCoAMAT", "[", "t", "]"}], ",", 
         RowBox[{"C12HydroxyacylCoAMAT", "[", "t", "]"}], ",", 
         RowBox[{"C16HydroxyacylCoAMAT", "[", "t", "]"}], ",", 
         RowBox[{"C14HydroxyacylCoAMAT", "[", "t", "]"}], ",", 
         RowBox[{"C10HydroxyacylCoAMAT", "[", "t", "]"}], ",", 
         RowBox[{"C8HydroxyacylCoAMAT", "[", "t", "]"}], ",", 
         RowBox[{"C6HydroxyacylCoAMAT", "[", "t", "]"}], ",", 
         RowBox[{"C4HydroxyacylCoAMAT", "[", "t", "]"}], ",", 
         RowBox[{"C4AcetoacylCoAMAT", "[", "t", "]"}]}], "]"}]}], ",", 
      "\[IndentingNewLine]", 
      RowBox[{"vcrotC10", "\[Rule]", 
       RowBox[{"CROT", "[", 
        RowBox[{
        "sfcrotC10", ",", "Vcrot", ",", "KmcrotC10EnoylCoAMAT", ",", 
         "KmcrotC16EnoylCoAMAT", ",", "KmcrotC14EnoylCoAMAT", ",", 
         "KmcrotC12EnoylCoAMAT", ",", "KmcrotC8EnoylCoAMAT", ",", 
         "KmcrotC6EnoylCoAMAT", ",", "KmcrotC4EnoylCoAMAT", ",", 
         "KmcrotC10HydroxyacylCoAMAT", ",", "KmcrotC16HydroxyacylCoAMAT", ",",
          "KmcrotC14HydroxyacylCoAMAT", ",", "KmcrotC12HydroxyacylCoAMAT", 
         ",", "KmcrotC8HydroxyacylCoAMAT", ",", "KmcrotC6HydroxyacylCoAMAT", 
         ",", "KmcrotC4HydroxyacylCoAMAT", ",", "KicrotC4AcetoacylCoA", ",", 
         "Keqcrot", ",", 
         RowBox[{"C10EnoylCoAMAT", "[", "t", "]"}], ",", 
         RowBox[{"C16EnoylCoAMAT", "[", "t", "]"}], ",", 
         RowBox[{"C14EnoylCoAMAT", "[", "t", "]"}], ",", 
         RowBox[{"C12EnoylCoAMAT", "[", "t", "]"}], ",", 
         RowBox[{"C8EnoylCoAMAT", "[", "t", "]"}], ",", 
         RowBox[{"C6EnoylCoAMAT", "[", "t", "]"}], ",", 
         RowBox[{"C4EnoylCoAMAT", "[", "t", "]"}], ",", 
         RowBox[{"C10HydroxyacylCoAMAT", "[", "t", "]"}], ",", 
         RowBox[{"C16HydroxyacylCoAMAT", "[", "t", "]"}], ",", 
         RowBox[{"C14HydroxyacylCoAMAT", "[", "t", "]"}], ",", 
         RowBox[{"C12HydroxyacylCoAMAT", "[", "t", "]"}], ",", 
         RowBox[{"C8HydroxyacylCoAMAT", "[", "t", "]"}], ",", 
         RowBox[{"C6HydroxyacylCoAMAT", "[", "t", "]"}], ",", 
         RowBox[{"C4HydroxyacylCoAMAT", "[", "t", "]"}], ",", 
         RowBox[{"C4AcetoacylCoAMAT", "[", "t", "]"}]}], "]"}]}], ",", 
      "\[IndentingNewLine]", 
      RowBox[{"vcrotC8", "\[Rule]", 
       RowBox[{"CROT", "[", 
        RowBox[{
        "sfcrotC8", ",", "Vcrot", ",", "KmcrotC8EnoylCoAMAT", ",", 
         "KmcrotC16EnoylCoAMAT", ",", "KmcrotC14EnoylCoAMAT", ",", 
         "KmcrotC12EnoylCoAMAT", ",", "KmcrotC10EnoylCoAMAT", ",", 
         "KmcrotC6EnoylCoAMAT", ",", "KmcrotC4EnoylCoAMAT", ",", 
         "KmcrotC8HydroxyacylCoAMAT", ",", "KmcrotC16HydroxyacylCoAMAT", ",", 
         "KmcrotC14HydroxyacylCoAMAT", ",", "KmcrotC12HydroxyacylCoAMAT", ",",
          "KmcrotC10HydroxyacylCoAMAT", ",", "KmcrotC6HydroxyacylCoAMAT", ",",
          "KmcrotC4HydroxyacylCoAMAT", ",", "KicrotC4AcetoacylCoA", ",", 
         "Keqcrot", ",", 
         RowBox[{"C8EnoylCoAMAT", "[", "t", "]"}], ",", 
         RowBox[{"C16EnoylCoAMAT", "[", "t", "]"}], ",", 
         RowBox[{"C14EnoylCoAMAT", "[", "t", "]"}], ",", 
         RowBox[{"C12EnoylCoAMAT", "[", "t", "]"}], ",", 
         RowBox[{"C10EnoylCoAMAT", "[", "t", "]"}], ",", 
         RowBox[{"C6EnoylCoAMAT", "[", "t", "]"}], ",", 
         RowBox[{"C4EnoylCoAMAT", "[", "t", "]"}], ",", 
         RowBox[{"C8HydroxyacylCoAMAT", "[", "t", "]"}], ",", 
         RowBox[{"C16HydroxyacylCoAMAT", "[", "t", "]"}], ",", 
         RowBox[{"C14HydroxyacylCoAMAT", "[", "t", "]"}], ",", 
         RowBox[{"C12HydroxyacylCoAMAT", "[", "t", "]"}], ",", 
         RowBox[{"C10HydroxyacylCoAMAT", "[", "t", "]"}], ",", 
         RowBox[{"C6HydroxyacylCoAMAT", "[", "t", "]"}], ",", 
         RowBox[{"C4HydroxyacylCoAMAT", "[", "t", "]"}], ",", 
         RowBox[{"C4AcetoacylCoAMAT", "[", "t", "]"}]}], "]"}]}], ",", 
      "\[IndentingNewLine]", 
      RowBox[{"vcrotC6", "\[Rule]", 
       RowBox[{"CROT", "[", 
        RowBox[{
        "sfcrotC6", ",", "Vcrot", ",", "KmcrotC6EnoylCoAMAT", ",", 
         "KmcrotC16EnoylCoAMAT", ",", "KmcrotC14EnoylCoAMAT", ",", 
         "KmcrotC12EnoylCoAMAT", ",", "KmcrotC10EnoylCoAMAT", ",", 
         "KmcrotC8EnoylCoAMAT", ",", "KmcrotC4EnoylCoAMAT", ",", 
         "KmcrotC6HydroxyacylCoAMAT", ",", "KmcrotC16HydroxyacylCoAMAT", ",", 
         "KmcrotC14HydroxyacylCoAMAT", ",", "KmcrotC12HydroxyacylCoAMAT", ",",
          "KmcrotC10HydroxyacylCoAMAT", ",", "KmcrotC8HydroxyacylCoAMAT", ",",
          "KmcrotC4HydroxyacylCoAMAT", ",", "KicrotC4AcetoacylCoA", ",", 
         "Keqcrot", ",", 
         RowBox[{"C6EnoylCoAMAT", "[", "t", "]"}], ",", 
         RowBox[{"C16EnoylCoAMAT", "[", "t", "]"}], ",", 
         RowBox[{"C14EnoylCoAMAT", "[", "t", "]"}], ",", 
         RowBox[{"C12EnoylCoAMAT", "[", "t", "]"}], ",", 
         RowBox[{"C10EnoylCoAMAT", "[", "t", "]"}], ",", 
         RowBox[{"C8EnoylCoAMAT", "[", "t", "]"}], ",", 
         RowBox[{"C4EnoylCoAMAT", "[", "t", "]"}], ",", 
         RowBox[{"C6HydroxyacylCoAMAT", "[", "t", "]"}], ",", 
         RowBox[{"C16HydroxyacylCoAMAT", "[", "t", "]"}], ",", 
         RowBox[{"C14HydroxyacylCoAMAT", "[", "t", "]"}], ",", 
         RowBox[{"C12HydroxyacylCoAMAT", "[", "t", "]"}], ",", 
         RowBox[{"C10HydroxyacylCoAMAT", "[", "t", "]"}], ",", 
         RowBox[{"C8HydroxyacylCoAMAT", "[", "t", "]"}], ",", 
         RowBox[{"C4HydroxyacylCoAMAT", "[", "t", "]"}], ",", 
         RowBox[{"C4AcetoacylCoAMAT", "[", "t", "]"}]}], "]"}]}], ",", 
      "\[IndentingNewLine]", 
      RowBox[{"vcrotC4", "\[Rule]", 
       RowBox[{"CROT", "[", 
        RowBox[{
        "sfcrotC4", ",", "Vcrot", ",", "KmcrotC4EnoylCoAMAT", ",", 
         "KmcrotC16EnoylCoAMAT", ",", "KmcrotC14EnoylCoAMAT", ",", 
         "KmcrotC12EnoylCoAMAT", ",", "KmcrotC10EnoylCoAMAT", ",", 
         "KmcrotC8EnoylCoAMAT", ",", "KmcrotC6EnoylCoAMAT", ",", 
         "KmcrotC4HydroxyacylCoAMAT", ",", "KmcrotC16HydroxyacylCoAMAT", ",", 
         "KmcrotC14HydroxyacylCoAMAT", ",", "KmcrotC12HydroxyacylCoAMAT", ",",
          "KmcrotC10HydroxyacylCoAMAT", ",", "KmcrotC8HydroxyacylCoAMAT", ",",
          "KmcrotC6HydroxyacylCoAMAT", ",", "KicrotC4AcetoacylCoA", ",", 
         "Keqcrot", ",", 
         RowBox[{"C4EnoylCoAMAT", "[", "t", "]"}], ",", 
         RowBox[{"C16EnoylCoAMAT", "[", "t", "]"}], ",", 
         RowBox[{"C14EnoylCoAMAT", "[", "t", "]"}], ",", 
         RowBox[{"C12EnoylCoAMAT", "[", "t", "]"}], ",", 
         RowBox[{"C10EnoylCoAMAT", "[", "t", "]"}], ",", 
         RowBox[{"C8EnoylCoAMAT", "[", "t", "]"}], ",", 
         RowBox[{"C6EnoylCoAMAT", "[", "t", "]"}], ",", 
         RowBox[{"C4HydroxyacylCoAMAT", "[", "t", "]"}], ",", 
         RowBox[{"C16HydroxyacylCoAMAT", "[", "t", "]"}], ",", 
         RowBox[{"C14HydroxyacylCoAMAT", "[", "t", "]"}], ",", 
         RowBox[{"C12HydroxyacylCoAMAT", "[", "t", "]"}], ",", 
         RowBox[{"C10HydroxyacylCoAMAT", "[", "t", "]"}], ",", 
         RowBox[{"C8HydroxyacylCoAMAT", "[", "t", "]"}], ",", 
         RowBox[{"C6HydroxyacylCoAMAT", "[", "t", "]"}], ",", 
         RowBox[{"C4AcetoacylCoAMAT", "[", "t", "]"}]}], "]"}]}], ",", " ", 
      "\[IndentingNewLine]", 
      RowBox[{"vmschadC16", "\[Rule]", 
       RowBox[{"MSCHAD", "[", 
        RowBox[{
        "sfmschadC16", ",", "Vmschad", ",", "KmmschadC16HydroxyacylCoAMAT", 
         ",", "KmmschadC14HydroxyacylCoAMAT", ",", 
         "KmmschadC12HydroxyacylCoAMAT", ",", "KmmschadC10HydroxyacylCoAMAT", 
         ",", "KmmschadC8HydroxyacylCoAMAT", ",", 
         "KmmschadC6HydroxyacylCoAMAT", ",", "KmmschadC4HydroxyacylCoAMAT", 
         ",", "KmmschadNADMAT", ",", "KmmschadC16KetoacylCoAMAT", ",", 
         "KmmschadC14KetoacylCoAMAT", ",", "KmmschadC12KetoacylCoAMAT", ",", 
         "KmmschadC10KetoacylCoAMAT", ",", "KmmschadC8KetoacylCoAMAT", ",", 
         "KmmschadC6KetoacylCoAMAT", ",", "KmmschadC4AcetoacylCoAMAT", ",", 
         "KmmschadNADHMAT", ",", "Keqmschad", ",", 
         RowBox[{"C16HydroxyacylCoAMAT", "[", "t", "]"}], ",", 
         RowBox[{"C14HydroxyacylCoAMAT", "[", "t", "]"}], ",", 
         RowBox[{"C12HydroxyacylCoAMAT", "[", "t", "]"}], ",", 
         RowBox[{"C10HydroxyacylCoAMAT", "[", "t", "]"}], ",", 
         RowBox[{"C8HydroxyacylCoAMAT", "[", "t", "]"}], ",", 
         RowBox[{"C6HydroxyacylCoAMAT", "[", "t", "]"}], ",", 
         RowBox[{"C4HydroxyacylCoAMAT", "[", "t", "]"}], ",", "NADtMAT", ",", 
         RowBox[{"C16KetoacylCoAMAT", "[", "t", "]"}], ",", 
         RowBox[{"C14KetoacylCoAMAT", "[", "t", "]"}], ",", 
         RowBox[{"C12KetoacylCoAMAT", "[", "t", "]"}], ",", 
         RowBox[{"C10KetoacylCoAMAT", "[", "t", "]"}], ",", 
         RowBox[{"C8KetoacylCoAMAT", "[", "t", "]"}], ",", 
         RowBox[{"C6KetoacylCoAMAT", "[", "t", "]"}], ",", 
         RowBox[{"C4AcetoacylCoAMAT", "[", "t", "]"}], ",", "NADHMAT"}], 
        "]"}]}], ",", "\[IndentingNewLine]", 
      RowBox[{"vmschadC14", "\[Rule]", 
       RowBox[{"MSCHAD", "[", 
        RowBox[{
        "sfmschadC14", ",", "Vmschad", ",", "KmmschadC14HydroxyacylCoAMAT", 
         ",", "KmmschadC16HydroxyacylCoAMAT", ",", 
         "KmmschadC12HydroxyacylCoAMAT", ",", "KmmschadC10HydroxyacylCoAMAT", 
         ",", "KmmschadC8HydroxyacylCoAMAT", ",", 
         "KmmschadC6HydroxyacylCoAMAT", ",", "KmmschadC4HydroxyacylCoAMAT", 
         ",", "KmmschadNADMAT", ",", "KmmschadC14KetoacylCoAMAT", ",", 
         "KmmschadC16KetoacylCoAMAT", ",", "KmmschadC12KetoacylCoAMAT", ",", 
         "KmmschadC10KetoacylCoAMAT", ",", "KmmschadC8KetoacylCoAMAT", ",", 
         "KmmschadC6KetoacylCoAMAT", ",", "KmmschadC4AcetoacylCoAMAT", ",", 
         "KmmschadNADHMAT", ",", "Keqmschad", ",", 
         RowBox[{"C14HydroxyacylCoAMAT", "[", "t", "]"}], ",", 
         RowBox[{"C16HydroxyacylCoAMAT", "[", "t", "]"}], ",", 
         RowBox[{"C12HydroxyacylCoAMAT", "[", "t", "]"}], ",", 
         RowBox[{"C10HydroxyacylCoAMAT", "[", "t", "]"}], ",", 
         RowBox[{"C8HydroxyacylCoAMAT", "[", "t", "]"}], ",", 
         RowBox[{"C6HydroxyacylCoAMAT", "[", "t", "]"}], ",", 
         RowBox[{"C4HydroxyacylCoAMAT", "[", "t", "]"}], ",", "NADtMAT", ",", 
         RowBox[{"C14KetoacylCoAMAT", "[", "t", "]"}], ",", 
         RowBox[{"C16KetoacylCoAMAT", "[", "t", "]"}], ",", 
         RowBox[{"C12KetoacylCoAMAT", "[", "t", "]"}], ",", 
         RowBox[{"C10KetoacylCoAMAT", "[", "t", "]"}], ",", 
         RowBox[{"C8KetoacylCoAMAT", "[", "t", "]"}], ",", 
         RowBox[{"C6KetoacylCoAMAT", "[", "t", "]"}], ",", 
         RowBox[{"C4AcetoacylCoAMAT", "[", "t", "]"}], ",", "NADHMAT"}], 
        "]"}]}], ",", "\[IndentingNewLine]", 
      RowBox[{"vmschadC12", "\[Rule]", 
       RowBox[{"MSCHAD", "[", 
        RowBox[{
        "sfmschadC12", ",", "Vmschad", ",", "KmmschadC12HydroxyacylCoAMAT", 
         ",", "KmmschadC16HydroxyacylCoAMAT", ",", 
         "KmmschadC14HydroxyacylCoAMAT", ",", "KmmschadC10HydroxyacylCoAMAT", 
         ",", "KmmschadC8HydroxyacylCoAMAT", ",", 
         "KmmschadC6HydroxyacylCoAMAT", ",", "KmmschadC4HydroxyacylCoAMAT", 
         ",", "KmmschadNADMAT", ",", "KmmschadC12KetoacylCoAMAT", ",", 
         "KmmschadC16KetoacylCoAMAT", ",", "KmmschadC14KetoacylCoAMAT", ",", 
         "KmmschadC10KetoacylCoAMAT", ",", "KmmschadC8KetoacylCoAMAT", ",", 
         "KmmschadC6KetoacylCoAMAT", ",", "KmmschadC4AcetoacylCoAMAT", ",", 
         "KmmschadNADHMAT", ",", "Keqmschad", ",", 
         RowBox[{"C12HydroxyacylCoAMAT", "[", "t", "]"}], ",", 
         RowBox[{"C16HydroxyacylCoAMAT", "[", "t", "]"}], ",", 
         RowBox[{"C14HydroxyacylCoAMAT", "[", "t", "]"}], ",", 
         RowBox[{"C10HydroxyacylCoAMAT", "[", "t", "]"}], ",", 
         RowBox[{"C8HydroxyacylCoAMAT", "[", "t", "]"}], ",", 
         RowBox[{"C6HydroxyacylCoAMAT", "[", "t", "]"}], ",", 
         RowBox[{"C4HydroxyacylCoAMAT", "[", "t", "]"}], ",", "NADtMAT", ",", 
         RowBox[{"C12KetoacylCoAMAT", "[", "t", "]"}], ",", 
         RowBox[{"C16KetoacylCoAMAT", "[", "t", "]"}], ",", 
         RowBox[{"C14KetoacylCoAMAT", "[", "t", "]"}], ",", 
         RowBox[{"C10KetoacylCoAMAT", "[", "t", "]"}], ",", 
         RowBox[{"C8KetoacylCoAMAT", "[", "t", "]"}], ",", 
         RowBox[{"C6KetoacylCoAMAT", "[", "t", "]"}], ",", 
         RowBox[{"C4AcetoacylCoAMAT", "[", "t", "]"}], ",", "NADHMAT"}], 
        "]"}]}], ",", "\[IndentingNewLine]", 
      RowBox[{"vmschadC10", "\[Rule]", 
       RowBox[{"MSCHAD", "[", 
        RowBox[{
        "sfmschadC10", ",", "Vmschad", ",", "KmmschadC10HydroxyacylCoAMAT", 
         ",", "KmmschadC16HydroxyacylCoAMAT", ",", 
         "KmmschadC14HydroxyacylCoAMAT", ",", "KmmschadC12HydroxyacylCoAMAT", 
         ",", "KmmschadC8HydroxyacylCoAMAT", ",", 
         "KmmschadC6HydroxyacylCoAMAT", ",", "KmmschadC4HydroxyacylCoAMAT", 
         ",", "KmmschadNADMAT", ",", "KmmschadC10KetoacylCoAMAT", ",", 
         "KmmschadC16KetoacylCoAMAT", ",", "KmmschadC14KetoacylCoAMAT", ",", 
         "KmmschadC12KetoacylCoAMAT", ",", "KmmschadC8KetoacylCoAMAT", ",", 
         "KmmschadC6KetoacylCoAMAT", ",", "KmmschadC4AcetoacylCoAMAT", ",", 
         "KmmschadNADHMAT", ",", "Keqmschad", ",", 
         RowBox[{"C10HydroxyacylCoAMAT", "[", "t", "]"}], ",", 
         RowBox[{"C16HydroxyacylCoAMAT", "[", "t", "]"}], ",", 
         RowBox[{"C14HydroxyacylCoAMAT", "[", "t", "]"}], ",", 
         RowBox[{"C12HydroxyacylCoAMAT", "[", "t", "]"}], ",", 
         RowBox[{"C8HydroxyacylCoAMAT", "[", "t", "]"}], ",", 
         RowBox[{"C6HydroxyacylCoAMAT", "[", "t", "]"}], ",", 
         RowBox[{"C4HydroxyacylCoAMAT", "[", "t", "]"}], ",", "NADtMAT", ",", 
         RowBox[{"C10KetoacylCoAMAT", "[", "t", "]"}], ",", 
         RowBox[{"C16KetoacylCoAMAT", "[", "t", "]"}], ",", 
         RowBox[{"C14KetoacylCoAMAT", "[", "t", "]"}], ",", 
         RowBox[{"C12KetoacylCoAMAT", "[", "t", "]"}], ",", 
         RowBox[{"C8KetoacylCoAMAT", "[", "t", "]"}], ",", 
         RowBox[{"C6KetoacylCoAMAT", "[", "t", "]"}], ",", 
         RowBox[{"C4AcetoacylCoAMAT", "[", "t", "]"}], ",", "NADHMAT"}], 
        "]"}]}], ",", "\[IndentingNewLine]", 
      RowBox[{"vmschadC8", "\[Rule]", 
       RowBox[{"MSCHAD", "[", 
        RowBox[{
        "sfmschadC8", ",", "Vmschad", ",", "KmmschadC8HydroxyacylCoAMAT", ",",
          "KmmschadC16HydroxyacylCoAMAT", ",", "KmmschadC14HydroxyacylCoAMAT",
          ",", "KmmschadC12HydroxyacylCoAMAT", ",", 
         "KmmschadC10HydroxyacylCoAMAT", ",", "KmmschadC6HydroxyacylCoAMAT", 
         ",", "KmmschadC4HydroxyacylCoAMAT", ",", "KmmschadNADMAT", ",", 
         "KmmschadC8KetoacylCoAMAT", ",", "KmmschadC16KetoacylCoAMAT", ",", 
         "KmmschadC14KetoacylCoAMAT", ",", "KmmschadC12KetoacylCoAMAT", ",", 
         "KmmschadC10KetoacylCoAMAT", ",", "KmmschadC6KetoacylCoAMAT", ",", 
         "KmmschadC4AcetoacylCoAMAT", ",", "KmmschadNADHMAT", ",", 
         "Keqmschad", ",", 
         RowBox[{"C8HydroxyacylCoAMAT", "[", "t", "]"}], ",", 
         RowBox[{"C16HydroxyacylCoAMAT", "[", "t", "]"}], ",", 
         RowBox[{"C14HydroxyacylCoAMAT", "[", "t", "]"}], ",", 
         RowBox[{"C12HydroxyacylCoAMAT", "[", "t", "]"}], ",", 
         RowBox[{"C10HydroxyacylCoAMAT", "[", "t", "]"}], ",", 
         RowBox[{"C6HydroxyacylCoAMAT", "[", "t", "]"}], ",", 
         RowBox[{"C4HydroxyacylCoAMAT", "[", "t", "]"}], ",", "NADtMAT", ",", 
         RowBox[{"C8KetoacylCoAMAT", "[", "t", "]"}], ",", 
         RowBox[{"C16KetoacylCoAMAT", "[", "t", "]"}], ",", 
         RowBox[{"C14KetoacylCoAMAT", "[", "t", "]"}], ",", 
         RowBox[{"C12KetoacylCoAMAT", "[", "t", "]"}], ",", 
         RowBox[{"C10KetoacylCoAMAT", "[", "t", "]"}], ",", 
         RowBox[{"C6KetoacylCoAMAT", "[", "t", "]"}], ",", 
         RowBox[{"C4AcetoacylCoAMAT", "[", "t", "]"}], ",", "NADHMAT"}], 
        "]"}]}], ",", "\[IndentingNewLine]", 
      RowBox[{"vmschadC6", "\[Rule]", 
       RowBox[{"MSCHAD", "[", 
        RowBox[{
        "sfmschadC6", ",", "Vmschad", ",", "KmmschadC6HydroxyacylCoAMAT", ",",
          "KmmschadC16HydroxyacylCoAMAT", ",", "KmmschadC14HydroxyacylCoAMAT",
          ",", "KmmschadC12HydroxyacylCoAMAT", ",", 
         "KmmschadC10HydroxyacylCoAMAT", ",", "KmmschadC8HydroxyacylCoAMAT", 
         ",", "KmmschadC4HydroxyacylCoAMAT", ",", "KmmschadNADMAT", ",", 
         "KmmschadC6KetoacylCoAMAT", ",", "KmmschadC16KetoacylCoAMAT", ",", 
         "KmmschadC14KetoacylCoAMAT", ",", "KmmschadC12KetoacylCoAMAT", ",", 
         "KmmschadC10KetoacylCoAMAT", ",", "KmmschadC8KetoacylCoAMAT", ",", 
         "KmmschadC4AcetoacylCoAMAT", ",", "KmmschadNADHMAT", ",", 
         "Keqmschad", ",", 
         RowBox[{"C6HydroxyacylCoAMAT", "[", "t", "]"}], ",", 
         RowBox[{"C16HydroxyacylCoAMAT", "[", "t", "]"}], ",", 
         RowBox[{"C14HydroxyacylCoAMAT", "[", "t", "]"}], ",", 
         RowBox[{"C12HydroxyacylCoAMAT", "[", "t", "]"}], ",", 
         RowBox[{"C10HydroxyacylCoAMAT", "[", "t", "]"}], ",", 
         RowBox[{"C8HydroxyacylCoAMAT", "[", "t", "]"}], ",", 
         RowBox[{"C4HydroxyacylCoAMAT", "[", "t", "]"}], ",", "NADtMAT", ",", 
         RowBox[{"C6KetoacylCoAMAT", "[", "t", "]"}], ",", 
         RowBox[{"C16KetoacylCoAMAT", "[", "t", "]"}], ",", 
         RowBox[{"C14KetoacylCoAMAT", "[", "t", "]"}], ",", 
         RowBox[{"C12KetoacylCoAMAT", "[", "t", "]"}], ",", 
         RowBox[{"C10KetoacylCoAMAT", "[", "t", "]"}], ",", 
         RowBox[{"C8KetoacylCoAMAT", "[", "t", "]"}], ",", 
         RowBox[{"C4AcetoacylCoAMAT", "[", "t", "]"}], ",", "NADHMAT"}], 
        "]"}]}], ",", "\[IndentingNewLine]", 
      RowBox[{"vmschadC4", "\[Rule]", 
       RowBox[{"MSCHAD", "[", 
        RowBox[{
        "sfmschadC4", ",", "Vmschad", ",", "KmmschadC4HydroxyacylCoAMAT", ",",
          "KmmschadC16HydroxyacylCoAMAT", ",", "KmmschadC14HydroxyacylCoAMAT",
          ",", "KmmschadC12HydroxyacylCoAMAT", ",", 
         "KmmschadC10HydroxyacylCoAMAT", ",", "KmmschadC8HydroxyacylCoAMAT", 
         ",", "KmmschadC6HydroxyacylCoAMAT", ",", "KmmschadNADMAT", ",", 
         "KmmschadC4AcetoacylCoAMAT", ",", "KmmschadC16KetoacylCoAMAT", ",", 
         "KmmschadC14KetoacylCoAMAT", ",", "KmmschadC12KetoacylCoAMAT", ",", 
         "KmmschadC10KetoacylCoAMAT", ",", "KmmschadC8KetoacylCoAMAT", ",", 
         "KmmschadC6KetoacylCoAMAT", ",", "KmmschadNADHMAT", ",", "Keqmschad",
          ",", 
         RowBox[{"C4HydroxyacylCoAMAT", "[", "t", "]"}], ",", 
         RowBox[{"C16HydroxyacylCoAMAT", "[", "t", "]"}], ",", 
         RowBox[{"C14HydroxyacylCoAMAT", "[", "t", "]"}], ",", 
         RowBox[{"C12HydroxyacylCoAMAT", "[", "t", "]"}], ",", 
         RowBox[{"C10HydroxyacylCoAMAT", "[", "t", "]"}], ",", 
         RowBox[{"C8HydroxyacylCoAMAT", "[", "t", "]"}], ",", 
         RowBox[{"C6HydroxyacylCoAMAT", "[", "t", "]"}], ",", "NADtMAT", ",", 
         RowBox[{"C4AcetoacylCoAMAT", "[", "t", "]"}], ",", 
         RowBox[{"C16KetoacylCoAMAT", "[", "t", "]"}], ",", 
         RowBox[{"C14KetoacylCoAMAT", "[", "t", "]"}], ",", 
         RowBox[{"C12KetoacylCoAMAT", "[", "t", "]"}], ",", 
         RowBox[{"C10KetoacylCoAMAT", "[", "t", "]"}], ",", 
         RowBox[{"C8KetoacylCoAMAT", "[", "t", "]"}], ",", 
         RowBox[{"C6KetoacylCoAMAT", "[", "t", "]"}], ",", "NADHMAT"}], 
        "]"}]}], ",", "\[IndentingNewLine]", 
      RowBox[{"vmckatC16", "\[Rule]", 
       RowBox[{"MCKATA", "[", 
        RowBox[{
        "sfmckatC16", ",", "Vmckat", ",", "KmmckatC16KetoacylCoAMAT", ",", 
         "KmmckatC14KetoacylCoAMAT", ",", "KmmckatC12KetoacylCoAMAT", ",", 
         "KmmckatC10KetoacylCoAMAT", ",", "KmmckatC8KetoacylCoAMAT", ",", 
         "KmmckatC6KetoacylCoAMAT", ",", "KmmckatC4AcetoacylCoAMAT", ",", 
         "KmmckatCoAMAT", ",", "KmmckatC14AcylCoAMAT", ",", 
         "KmmckatC16AcylCoAMAT", ",", "KmmckatC12AcylCoAMAT", ",", 
         "KmmckatC10AcylCoAMAT", ",", "KmmckatC8AcylCoAMAT", ",", 
         "KmmckatC6AcylCoAMAT", ",", "KmmckatC4AcylCoAMAT", ",", 
         "KmmckatAcetylCoAMAT", ",", "Keqmckat", ",", 
         RowBox[{"C16KetoacylCoAMAT", "[", "t", "]"}], ",", 
         RowBox[{"C14KetoacylCoAMAT", "[", "t", "]"}], ",", 
         RowBox[{"C12KetoacylCoAMAT", "[", "t", "]"}], ",", 
         RowBox[{"C10KetoacylCoAMAT", "[", "t", "]"}], ",", 
         RowBox[{"C8KetoacylCoAMAT", "[", "t", "]"}], ",", 
         RowBox[{"C6KetoacylCoAMAT", "[", "t", "]"}], ",", 
         RowBox[{"C4AcetoacylCoAMAT", "[", "t", "]"}], ",", "CoAMAT", ",", 
         RowBox[{"C14AcylCoAMAT", "[", "t", "]"}], ",", 
         RowBox[{"C16AcylCoAMAT", "[", "t", "]"}], ",", 
         RowBox[{"C12AcylCoAMAT", "[", "t", "]"}], ",", 
         RowBox[{"C10AcylCoAMAT", "[", "t", "]"}], ",", 
         RowBox[{"C8AcylCoAMAT", "[", "t", "]"}], ",", 
         RowBox[{"C6AcylCoAMAT", "[", "t", "]"}], ",", 
         RowBox[{"C4AcylCoAMAT", "[", "t", "]"}], ",", "AcetylCoAMAT", ",", 
         "CE1", ",", "KmCE1", ",", "nE1"}], "]"}]}], ",", 
      "\[IndentingNewLine]", 
      RowBox[{"vmckatC14", "\[Rule]", 
       RowBox[{"MCKATA", "[", 
        RowBox[{
        "sfmckatC14", ",", "Vmckat", ",", "KmmckatC14KetoacylCoAMAT", ",", 
         "KmmckatC16KetoacylCoAMAT", ",", "KmmckatC12KetoacylCoAMAT", ",", 
         "KmmckatC10KetoacylCoAMAT", ",", "KmmckatC8KetoacylCoAMAT", ",", 
         "KmmckatC6KetoacylCoAMAT", ",", "KmmckatC4AcetoacylCoAMAT", ",", 
         "KmmckatCoAMAT", ",", "KmmckatC12AcylCoAMAT", ",", 
         "KmmckatC16AcylCoAMAT", ",", "KmmckatC14AcylCoAMAT", ",", 
         "KmmckatC10AcylCoAMAT", ",", "KmmckatC8AcylCoAMAT", ",", 
         "KmmckatC6AcylCoAMAT", ",", "KmmckatC4AcylCoAMAT", ",", 
         "KmmckatAcetylCoAMAT", ",", "Keqmckat", ",", 
         RowBox[{"C14KetoacylCoAMAT", "[", "t", "]"}], ",", 
         RowBox[{"C16KetoacylCoAMAT", "[", "t", "]"}], ",", 
         RowBox[{"C12KetoacylCoAMAT", "[", "t", "]"}], ",", 
         RowBox[{"C10KetoacylCoAMAT", "[", "t", "]"}], ",", 
         RowBox[{"C8KetoacylCoAMAT", "[", "t", "]"}], ",", 
         RowBox[{"C6KetoacylCoAMAT", "[", "t", "]"}], ",", 
         RowBox[{"C4AcetoacylCoAMAT", "[", "t", "]"}], ",", "CoAMAT", ",", 
         RowBox[{"C12AcylCoAMAT", "[", "t", "]"}], ",", 
         RowBox[{"C16AcylCoAMAT", "[", "t", "]"}], ",", 
         RowBox[{"C14AcylCoAMAT", "[", "t", "]"}], ",", 
         RowBox[{"C10AcylCoAMAT", "[", "t", "]"}], ",", 
         RowBox[{"C8AcylCoAMAT", "[", "t", "]"}], ",", 
         RowBox[{"C6AcylCoAMAT", "[", "t", "]"}], ",", 
         RowBox[{"C4AcylCoAMAT", "[", "t", "]"}], ",", "AcetylCoAMAT", ",", 
         "CE1", ",", "KmCE1", ",", "nE1"}], "]"}]}], ",", 
      "\[IndentingNewLine]", 
      RowBox[{"vmckatC12", "\[Rule]", 
       RowBox[{"MCKATA", "[", 
        RowBox[{
        "sfmckatC12", ",", "Vmckat", ",", "KmmckatC12KetoacylCoAMAT", ",", 
         "KmmckatC16KetoacylCoAMAT", ",", "KmmckatC14KetoacylCoAMAT", ",", 
         "KmmckatC10KetoacylCoAMAT", ",", "KmmckatC8KetoacylCoAMAT", ",", 
         "KmmckatC6KetoacylCoAMAT", ",", "KmmckatC4AcetoacylCoAMAT", ",", 
         "KmmckatCoAMAT", ",", "KmmckatC10AcylCoAMAT", ",", 
         "KmmckatC16AcylCoAMAT", ",", "KmmckatC14AcylCoAMAT", ",", 
         "KmmckatC12AcylCoAMAT", ",", "KmmckatC8AcylCoAMAT", ",", 
         "KmmckatC6AcylCoAMAT", ",", "KmmckatC4AcylCoAMAT", ",", 
         "KmmckatAcetylCoAMAT", ",", "Keqmckat", ",", 
         RowBox[{"C12KetoacylCoAMAT", "[", "t", "]"}], ",", 
         RowBox[{"C16KetoacylCoAMAT", "[", "t", "]"}], ",", 
         RowBox[{"C14KetoacylCoAMAT", "[", "t", "]"}], ",", 
         RowBox[{"C10KetoacylCoAMAT", "[", "t", "]"}], ",", 
         RowBox[{"C8KetoacylCoAMAT", "[", "t", "]"}], ",", 
         RowBox[{"C6KetoacylCoAMAT", "[", "t", "]"}], ",", 
         RowBox[{"C4AcetoacylCoAMAT", "[", "t", "]"}], ",", "CoAMAT", ",", 
         RowBox[{"C10AcylCoAMAT", "[", "t", "]"}], ",", 
         RowBox[{"C16AcylCoAMAT", "[", "t", "]"}], ",", 
         RowBox[{"C14AcylCoAMAT", "[", "t", "]"}], ",", 
         RowBox[{"C12AcylCoAMAT", "[", "t", "]"}], ",", 
         RowBox[{"C8AcylCoAMAT", "[", "t", "]"}], ",", 
         RowBox[{"C6AcylCoAMAT", "[", "t", "]"}], ",", 
         RowBox[{"C4AcylCoAMAT", "[", "t", "]"}], ",", "AcetylCoAMAT", ",", 
         "CE1", ",", "KmCE1", ",", "nE1"}], "]"}]}], ",", 
      "\[IndentingNewLine]", 
      RowBox[{"vmckatC10", "\[Rule]", 
       RowBox[{"MCKATA", "[", 
        RowBox[{
        "sfmckatC10", ",", "Vmckat", ",", "KmmckatC10KetoacylCoAMAT", ",", 
         "KmmckatC16KetoacylCoAMAT", ",", "KmmckatC14KetoacylCoAMAT", ",", 
         "KmmckatC12KetoacylCoAMAT", ",", "KmmckatC8KetoacylCoAMAT", ",", 
         "KmmckatC6KetoacylCoAMAT", ",", "KmmckatC4AcetoacylCoAMAT", ",", 
         "KmmckatCoAMAT", ",", "KmmckatC8AcylCoAMAT", ",", 
         "KmmckatC16AcylCoAMAT", ",", "KmmckatC14AcylCoAMAT", ",", 
         "KmmckatC12AcylCoAMAT", ",", "KmmckatC10AcylCoAMAT", ",", 
         "KmmckatC6AcylCoAMAT", ",", "KmmckatC4AcylCoAMAT", ",", 
         "KmmckatAcetylCoAMAT", ",", "Keqmckat", ",", 
         RowBox[{"C10KetoacylCoAMAT", "[", "t", "]"}], ",", 
         RowBox[{"C16KetoacylCoAMAT", "[", "t", "]"}], ",", 
         RowBox[{"C14KetoacylCoAMAT", "[", "t", "]"}], ",", 
         RowBox[{"C12KetoacylCoAMAT", "[", "t", "]"}], ",", 
         RowBox[{"C8KetoacylCoAMAT", "[", "t", "]"}], ",", 
         RowBox[{"C6KetoacylCoAMAT", "[", "t", "]"}], ",", 
         RowBox[{"C4AcetoacylCoAMAT", "[", "t", "]"}], ",", "CoAMAT", ",", 
         RowBox[{"C8AcylCoAMAT", "[", "t", "]"}], ",", 
         RowBox[{"C16AcylCoAMAT", "[", "t", "]"}], ",", 
         RowBox[{"C14AcylCoAMAT", "[", "t", "]"}], ",", 
         RowBox[{"C12AcylCoAMAT", "[", "t", "]"}], ",", 
         RowBox[{"C10AcylCoAMAT", "[", "t", "]"}], ",", 
         RowBox[{"C6AcylCoAMAT", "[", "t", "]"}], ",", 
         RowBox[{"C4AcylCoAMAT", "[", "t", "]"}], ",", "AcetylCoAMAT", ",", 
         "CE1", ",", "KmCE1", ",", "nE1"}], "]"}]}], ",", 
      "\[IndentingNewLine]", 
      RowBox[{"vmckatC8", "\[Rule]", 
       RowBox[{"MCKATA", "[", 
        RowBox[{
        "sfmckatC8", ",", "Vmckat", ",", "KmmckatC8KetoacylCoAMAT", ",", 
         "KmmckatC16KetoacylCoAMAT", ",", "KmmckatC14KetoacylCoAMAT", ",", 
         "KmmckatC12KetoacylCoAMAT", ",", "KmmckatC10KetoacylCoAMAT", ",", 
         "KmmckatC6KetoacylCoAMAT", ",", "KmmckatC4AcetoacylCoAMAT", ",", 
         "KmmckatCoAMAT", ",", "KmmckatC6AcylCoAMAT", ",", 
         "KmmckatC16AcylCoAMAT", ",", "KmmckatC14AcylCoAMAT", ",", 
         "KmmckatC12AcylCoAMAT", ",", "KmmckatC10AcylCoAMAT", ",", 
         "KmmckatC8AcylCoAMAT", ",", "KmmckatC4AcylCoAMAT", ",", 
         "KmmckatAcetylCoAMAT", ",", "Keqmckat", ",", 
         RowBox[{"C8KetoacylCoAMAT", "[", "t", "]"}], ",", 
         RowBox[{"C16KetoacylCoAMAT", "[", "t", "]"}], ",", 
         RowBox[{"C14KetoacylCoAMAT", "[", "t", "]"}], ",", 
         RowBox[{"C12KetoacylCoAMAT", "[", "t", "]"}], ",", 
         RowBox[{"C10KetoacylCoAMAT", "[", "t", "]"}], ",", 
         RowBox[{"C6KetoacylCoAMAT", "[", "t", "]"}], ",", 
         RowBox[{"C4AcetoacylCoAMAT", "[", "t", "]"}], ",", "CoAMAT", ",", 
         RowBox[{"C6AcylCoAMAT", "[", "t", "]"}], ",", 
         RowBox[{"C16AcylCoAMAT", "[", "t", "]"}], ",", 
         RowBox[{"C14AcylCoAMAT", "[", "t", "]"}], ",", 
         RowBox[{"C12AcylCoAMAT", "[", "t", "]"}], ",", 
         RowBox[{"C10AcylCoAMAT", "[", "t", "]"}], ",", 
         RowBox[{"C8AcylCoAMAT", "[", "t", "]"}], ",", 
         RowBox[{"C4AcylCoAMAT", "[", "t", "]"}], ",", "AcetylCoAMAT", ",", 
         "CE1", ",", "KmCE1", ",", "nE1"}], "]"}]}], ",", 
      "\[IndentingNewLine]", 
      RowBox[{"vmckatC6", "\[Rule]", 
       RowBox[{"MCKATA", "[", 
        RowBox[{
        "sfmckatC6", ",", "Vmckat", ",", "KmmckatC6KetoacylCoAMAT", ",", 
         "KmmckatC16KetoacylCoAMAT", ",", "KmmckatC14KetoacylCoAMAT", ",", 
         "KmmckatC12KetoacylCoAMAT", ",", "KmmckatC10KetoacylCoAMAT", ",", 
         "KmmckatC8KetoacylCoAMAT", ",", "KmmckatC4AcetoacylCoAMAT", ",", 
         "KmmckatCoAMAT", ",", "KmmckatC4AcylCoAMAT", ",", 
         "KmmckatC16AcylCoAMAT", ",", "KmmckatC14AcylCoAMAT", ",", 
         "KmmckatC12AcylCoAMAT", ",", "KmmckatC10AcylCoAMAT", ",", 
         "KmmckatC8AcylCoAMAT", ",", "KmmckatC6AcylCoAMAT", ",", 
         "KmmckatAcetylCoAMAT", ",", "Keqmckat", ",", 
         RowBox[{"C6KetoacylCoAMAT", "[", "t", "]"}], ",", 
         RowBox[{"C16KetoacylCoAMAT", "[", "t", "]"}], ",", 
         RowBox[{"C14KetoacylCoAMAT", "[", "t", "]"}], ",", 
         RowBox[{"C12KetoacylCoAMAT", "[", "t", "]"}], ",", 
         RowBox[{"C10KetoacylCoAMAT", "[", "t", "]"}], ",", 
         RowBox[{"C8KetoacylCoAMAT", "[", "t", "]"}], ",", 
         RowBox[{"C4AcetoacylCoAMAT", "[", "t", "]"}], ",", "CoAMAT", ",", 
         RowBox[{"C4AcylCoAMAT", "[", "t", "]"}], ",", 
         RowBox[{"C16AcylCoAMAT", "[", "t", "]"}], ",", 
         RowBox[{"C14AcylCoAMAT", "[", "t", "]"}], ",", 
         RowBox[{"C12AcylCoAMAT", "[", "t", "]"}], ",", 
         RowBox[{"C10AcylCoAMAT", "[", "t", "]"}], ",", 
         RowBox[{"C8AcylCoAMAT", "[", "t", "]"}], ",", 
         RowBox[{"C6AcylCoAMAT", "[", "t", "]"}], ",", "AcetylCoAMAT", ",", 
         "CE1", ",", "KmCE1", ",", "nE1"}], "]"}]}], ",", 
      "\[IndentingNewLine]", 
      RowBox[{"vmckatC4", "\[Rule]", 
       RowBox[{"MCKATB", "[", 
        RowBox[{
        "sfmckatC4", ",", "Vmckat", ",", "KmmckatC4AcetoacylCoAMAT", ",", 
         "KmmckatC16KetoacylCoAMAT", ",", "KmmckatC14KetoacylCoAMAT", ",", 
         "KmmckatC12KetoacylCoAMAT", ",", "KmmckatC10KetoacylCoAMAT", ",", 
         "KmmckatC8KetoacylCoAMAT", ",", "KmmckatC6KetoacylCoAMAT", ",", 
         "KmmckatCoAMAT", ",", "KmmckatC4AcylCoAMAT", ",", 
         "KmmckatC16AcylCoAMAT", ",", "KmmckatC14AcylCoAMAT", ",", 
         "KmmckatC12AcylCoAMAT", ",", "KmmckatC10AcylCoAMAT", ",", 
         "KmmckatC8AcylCoAMAT", ",", "KmmckatC6AcylCoAMAT", ",", 
         "KmmckatAcetylCoAMAT", ",", "Keqmckat", ",", 
         RowBox[{"C4AcetoacylCoAMAT", "[", "t", "]"}], ",", 
         RowBox[{"C16KetoacylCoAMAT", "[", "t", "]"}], ",", 
         RowBox[{"C14KetoacylCoAMAT", "[", "t", "]"}], ",", 
         RowBox[{"C12KetoacylCoAMAT", "[", "t", "]"}], ",", 
         RowBox[{"C10KetoacylCoAMAT", "[", "t", "]"}], ",", 
         RowBox[{"C8KetoacylCoAMAT", "[", "t", "]"}], ",", 
         RowBox[{"C6KetoacylCoAMAT", "[", "t", "]"}], ",", "CoAMAT", ",", 
         RowBox[{"C4AcylCoAMAT", "[", "t", "]"}], ",", 
         RowBox[{"C16AcylCoAMAT", "[", "t", "]"}], ",", 
         RowBox[{"C14AcylCoAMAT", "[", "t", "]"}], ",", 
         RowBox[{"C12AcylCoAMAT", "[", "t", "]"}], ",", 
         RowBox[{"C10AcylCoAMAT", "[", "t", "]"}], ",", 
         RowBox[{"C8AcylCoAMAT", "[", "t", "]"}], ",", 
         RowBox[{"C6AcylCoAMAT", "[", "t", "]"}], ",", "AcetylCoAMAT", ",", 
         "CE1", ",", "KmCE1", ",", "nE1"}], "]"}]}], ",", 
      "\[IndentingNewLine]", 
      RowBox[{"vmtpC16", "\[Rule]", 
       RowBox[{"MTP", "[", 
        RowBox[{
        "sfmtpC16", ",", "Vmtp", ",", "KmmtpC16EnoylCoAMAT", ",", 
         "KmmtpC14EnoylCoAMAT", ",", "KmmtpC12EnoylCoAMAT", ",", 
         "KmmtpC10EnoylCoAMAT", ",", "KmmtpC8EnoylCoAMAT", ",", "KmmtpNADMAT",
          ",", "KmmtpCoAMAT", ",", "KmmtpC14AcylCoAMAT", ",", 
         "KmmtpC16AcylCoAMAT", ",", "KmmtpC12AcylCoAMAT", ",", 
         "KmmtpC10AcylCoAMAT", ",", "KmmtpC8AcylCoAMAT", ",", 
         "KmmtpC6AcylCoAMAT", ",", "KmmtpNADHMAT", ",", "KmmtpAcetylCoAMAT", 
         ",", "KicrotC4AcetoacylCoA", ",", "Keqmtp", ",", 
         RowBox[{"C16EnoylCoAMAT", "[", "t", "]"}], ",", 
         RowBox[{"C14EnoylCoAMAT", "[", "t", "]"}], ",", 
         RowBox[{"C12EnoylCoAMAT", "[", "t", "]"}], ",", 
         RowBox[{"C10EnoylCoAMAT", "[", "t", "]"}], ",", 
         RowBox[{"C8EnoylCoAMAT", "[", "t", "]"}], ",", "NADtMAT", ",", 
         "CoAMAT", ",", 
         RowBox[{"C14AcylCoAMAT", "[", "t", "]"}], ",", 
         RowBox[{"C16AcylCoAMAT", "[", "t", "]"}], ",", 
         RowBox[{"C12AcylCoAMAT", "[", "t", "]"}], ",", 
         RowBox[{"C10AcylCoAMAT", "[", "t", "]"}], ",", 
         RowBox[{"C8AcylCoAMAT", "[", "t", "]"}], ",", 
         RowBox[{"C6AcylCoAMAT", "[", "t", "]"}], ",", "NADHMAT", ",", 
         "AcetylCoAMAT", ",", 
         RowBox[{"C4AcetoacylCoAMAT", "[", "t", "]"}]}], "]"}]}], ",", 
      "\[IndentingNewLine]", 
      RowBox[{"vmtpC14", "\[Rule]", 
       RowBox[{"MTP", "[", 
        RowBox[{
        "sfmtpC14", ",", "Vmtp", ",", "KmmtpC14EnoylCoAMAT", ",", 
         "KmmtpC16EnoylCoAMAT", ",", "KmmtpC12EnoylCoAMAT", ",", 
         "KmmtpC10EnoylCoAMAT", ",", "KmmtpC8EnoylCoAMAT", ",", "KmmtpNADMAT",
          ",", "KmmtpCoAMAT", ",", "KmmtpC12AcylCoAMAT", ",", 
         "KmmtpC16AcylCoAMAT", ",", "KmmtpC14AcylCoAMAT", ",", 
         "KmmtpC10AcylCoAMAT", ",", "KmmtpC8AcylCoAMAT", ",", 
         "KmmtpC6AcylCoAMAT", ",", "KmmtpNADHMAT", ",", "KmmtpAcetylCoAMAT", 
         ",", "KicrotC4AcetoacylCoA", ",", "Keqmtp", ",", 
         RowBox[{"C14EnoylCoAMAT", "[", "t", "]"}], ",", 
         RowBox[{"C16EnoylCoAMAT", "[", "t", "]"}], ",", 
         RowBox[{"C12EnoylCoAMAT", "[", "t", "]"}], ",", 
         RowBox[{"C10EnoylCoAMAT", "[", "t", "]"}], ",", 
         RowBox[{"C8EnoylCoAMAT", "[", "t", "]"}], ",", "NADtMAT", ",", 
         "CoAMAT", ",", 
         RowBox[{"C12AcylCoAMAT", "[", "t", "]"}], ",", 
         RowBox[{"C16AcylCoAMAT", "[", "t", "]"}], ",", 
         RowBox[{"C14AcylCoAMAT", "[", "t", "]"}], ",", 
         RowBox[{"C10AcylCoAMAT", "[", "t", "]"}], ",", 
         RowBox[{"C8AcylCoAMAT", "[", "t", "]"}], ",", 
         RowBox[{"C6AcylCoAMAT", "[", "t", "]"}], ",", "NADHMAT", ",", 
         "AcetylCoAMAT", ",", 
         RowBox[{"C4AcetoacylCoAMAT", "[", "t", "]"}]}], "]"}]}], ",", 
      "\[IndentingNewLine]", 
      RowBox[{"vmtpC12", "\[Rule]", 
       RowBox[{"MTP", "[", 
        RowBox[{
        "sfmtpC12", ",", "Vmtp", ",", "KmmtpC12EnoylCoAMAT", ",", 
         "KmmtpC16EnoylCoAMAT", ",", "KmmtpC14EnoylCoAMAT", ",", 
         "KmmtpC10EnoylCoAMAT", ",", "KmmtpC8EnoylCoAMAT", ",", "KmmtpNADMAT",
          ",", "KmmtpCoAMAT", ",", "KmmtpC10AcylCoAMAT", ",", 
         "KmmtpC16AcylCoAMAT", ",", "KmmtpC14AcylCoAMAT", ",", 
         "KmmtpC12AcylCoAMAT", ",", "KmmtpC8AcylCoAMAT", ",", 
         "KmmtpC6AcylCoAMAT", ",", "KmmtpNADHMAT", ",", "KmmtpAcetylCoAMAT", 
         ",", "KicrotC4AcetoacylCoA", ",", "Keqmtp", ",", 
         RowBox[{"C12EnoylCoAMAT", "[", "t", "]"}], ",", 
         RowBox[{"C16EnoylCoAMAT", "[", "t", "]"}], ",", 
         RowBox[{"C14EnoylCoAMAT", "[", "t", "]"}], ",", 
         RowBox[{"C10EnoylCoAMAT", "[", "t", "]"}], ",", 
         RowBox[{"C8EnoylCoAMAT", "[", "t", "]"}], ",", "NADtMAT", ",", 
         "CoAMAT", ",", 
         RowBox[{"C10AcylCoAMAT", "[", "t", "]"}], ",", 
         RowBox[{"C16AcylCoAMAT", "[", "t", "]"}], ",", 
         RowBox[{"C14AcylCoAMAT", "[", "t", "]"}], ",", 
         RowBox[{"C12AcylCoAMAT", "[", "t", "]"}], ",", 
         RowBox[{"C8AcylCoAMAT", "[", "t", "]"}], ",", 
         RowBox[{"C6AcylCoAMAT", "[", "t", "]"}], ",", "NADHMAT", ",", 
         "AcetylCoAMAT", ",", 
         RowBox[{"C4AcetoacylCoAMAT", "[", "t", "]"}]}], "]"}]}], ",", 
      "\[IndentingNewLine]", 
      RowBox[{"vmtpC10", "\[Rule]", 
       RowBox[{"MTP", "[", 
        RowBox[{
        "sfmtpC10", ",", "Vmtp", ",", "KmmtpC10EnoylCoAMAT", ",", 
         "KmmtpC16EnoylCoAMAT", ",", "KmmtpC14EnoylCoAMAT", ",", 
         "KmmtpC12EnoylCoAMAT", ",", "KmmtpC8EnoylCoAMAT", ",", "KmmtpNADMAT",
          ",", "KmmtpCoAMAT", ",", "KmmtpC8AcylCoAMAT", ",", 
         "KmmtpC16AcylCoAMAT", ",", "KmmtpC14AcylCoAMAT", ",", 
         "KmmtpC12AcylCoAMAT", ",", "KmmtpC10AcylCoAMAT", ",", 
         "KmmtpC6AcylCoAMAT", ",", "KmmtpNADHMAT", ",", "KmmtpAcetylCoAMAT", 
         ",", "KicrotC4AcetoacylCoA", ",", "Keqmtp", ",", 
         RowBox[{"C10EnoylCoAMAT", "[", "t", "]"}], ",", 
         RowBox[{"C16EnoylCoAMAT", "[", "t", "]"}], ",", 
         RowBox[{"C14EnoylCoAMAT", "[", "t", "]"}], ",", 
         RowBox[{"C12EnoylCoAMAT", "[", "t", "]"}], ",", 
         RowBox[{"C8EnoylCoAMAT", "[", "t", "]"}], ",", "NADtMAT", ",", 
         "CoAMAT", ",", 
         RowBox[{"C8AcylCoAMAT", "[", "t", "]"}], ",", 
         RowBox[{"C16AcylCoAMAT", "[", "t", "]"}], ",", 
         RowBox[{"C14AcylCoAMAT", "[", "t", "]"}], ",", 
         RowBox[{"C12AcylCoAMAT", "[", "t", "]"}], ",", 
         RowBox[{"C10AcylCoAMAT", "[", "t", "]"}], ",", 
         RowBox[{"C6AcylCoAMAT", "[", "t", "]"}], ",", "NADHMAT", ",", 
         "AcetylCoAMAT", ",", 
         RowBox[{"C4AcetoacylCoAMAT", "[", "t", "]"}]}], "]"}]}], ",", 
      "\[IndentingNewLine]", 
      RowBox[{"vmtpC8", "\[Rule]", 
       RowBox[{"MTP", "[", 
        RowBox[{
        "sfmtpC8", ",", "Vmtp", ",", "KmmtpC8EnoylCoAMAT", ",", 
         "KmmtpC16EnoylCoAMAT", ",", "KmmtpC14EnoylCoAMAT", ",", 
         "KmmtpC12EnoylCoAMAT", ",", "KmmtpC10EnoylCoAMAT", ",", 
         "KmmtpNADMAT", ",", "KmmtpCoAMAT", ",", "KmmtpC6AcylCoAMAT", ",", 
         "KmmtpC16AcylCoAMAT", ",", "KmmtpC14AcylCoAMAT", ",", 
         "KmmtpC12AcylCoAMAT", ",", "KmmtpC10AcylCoAMAT", ",", 
         "KmmtpC8AcylCoAMAT", ",", "KmmtpNADHMAT", ",", "KmmtpAcetylCoAMAT", 
         ",", "KicrotC4AcetoacylCoA", ",", "Keqmtp", ",", 
         RowBox[{"C8EnoylCoAMAT", "[", "t", "]"}], ",", 
         RowBox[{"C16EnoylCoAMAT", "[", "t", "]"}], ",", 
         RowBox[{"C14EnoylCoAMAT", "[", "t", "]"}], ",", 
         RowBox[{"C12EnoylCoAMAT", "[", "t", "]"}], ",", 
         RowBox[{"C10EnoylCoAMAT", "[", "t", "]"}], ",", "NADtMAT", ",", 
         "CoAMAT", ",", 
         RowBox[{"C6AcylCoAMAT", "[", "t", "]"}], ",", 
         RowBox[{"C16AcylCoAMAT", "[", "t", "]"}], ",", 
         RowBox[{"C14AcylCoAMAT", "[", "t", "]"}], ",", 
         RowBox[{"C12AcylCoAMAT", "[", "t", "]"}], ",", 
         RowBox[{"C10AcylCoAMAT", "[", "t", "]"}], ",", 
         RowBox[{"C8AcylCoAMAT", "[", "t", "]"}], ",", "NADHMAT", ",", 
         "AcetylCoAMAT", ",", 
         RowBox[{"C4AcetoacylCoAMAT", "[", "t", "]"}]}], "]"}]}], ",", 
      "\[IndentingNewLine]", 
      RowBox[{"vacesink", "\[Rule]", 
       RowBox[{"RES", "[", 
        RowBox[{"Ksacesink", ",", "AcetylCoAMAT", ",", "K1acesink"}], "]"}]}],
       ",", "\[IndentingNewLine]", 
      RowBox[{"vfadhsink", "\[Rule]", 
       RowBox[{"RES", "[", 
        RowBox[{"Ksfadhsink", ",", "FADHMAT", ",", "K1fadhsink"}], "]"}]}], 
      ",", "\[IndentingNewLine]", 
      RowBox[{"vnadhsink", "\[Rule]", 
       RowBox[{"RES", "[", 
        RowBox[{"Ksnadhsink", ",", "NADHMAT", ",", "K1nadhsink"}], "]"}]}]}], 
     "}"}]}], ";"}], "\[IndentingNewLine]"}], "\[IndentingNewLine]", 
 RowBox[{
  RowBox[{
   RowBox[{"CoAMATX", "=", 
    RowBox[{"{", 
     RowBox[{"CoAMAT", "\[Rule]", 
      RowBox[{"CoAMATt", "-", 
       RowBox[{"C16AcylCoAMAT", "[", "t", "]"}], "-", 
       RowBox[{"C16EnoylCoAMAT", "[", "t", "]"}], "-", 
       RowBox[{"C16HydroxyacylCoAMAT", "[", "t", "]"}], "-", 
       RowBox[{"C16KetoacylCoAMAT", "[", "t", "]"}], "-", 
       RowBox[{"C14AcylCoAMAT", "[", "t", "]"}], "-", 
       RowBox[{"C14EnoylCoAMAT", "[", "t", "]"}], "-", 
       RowBox[{"C14HydroxyacylCoAMAT", "[", "t", "]"}], "-", 
       RowBox[{"C14KetoacylCoAMAT", "[", "t", "]"}], "-", 
       RowBox[{"C12AcylCoAMAT", "[", "t", "]"}], "-", 
       RowBox[{"C12EnoylCoAMAT", "[", "t", "]"}], "-", 
       RowBox[{"C12HydroxyacylCoAMAT", "[", "t", "]"}], "-", 
       RowBox[{"C12KetoacylCoAMAT", "[", "t", "]"}], "-", 
       RowBox[{"C10AcylCoAMAT", "[", "t", "]"}], "-", 
       RowBox[{"C10EnoylCoAMAT", "[", "t", "]"}], "-", 
       RowBox[{"C10HydroxyacylCoAMAT", "[", "t", "]"}], "-", 
       RowBox[{"C10KetoacylCoAMAT", "[", "t", "]"}], "-", 
       RowBox[{"C8AcylCoAMAT", "[", "t", "]"}], "-", 
       RowBox[{"C8EnoylCoAMAT", "[", "t", "]"}], "-", 
       RowBox[{"C8HydroxyacylCoAMAT", "[", "t", "]"}], "-", 
       RowBox[{"C8KetoacylCoAMAT", "[", "t", "]"}], "-", 
       RowBox[{"C6AcylCoAMAT", "[", "t", "]"}], "-", 
       RowBox[{"C6EnoylCoAMAT", "[", "t", "]"}], "-", 
       RowBox[{"C6HydroxyacylCoAMAT", "[", "t", "]"}], "-", 
       RowBox[{"C6KetoacylCoAMAT", "[", "t", "]"}], "-", 
       RowBox[{"C4AcylCoAMAT", "[", "t", "]"}], "-", 
       RowBox[{"C4EnoylCoAMAT", "[", "t", "]"}], "-", 
       RowBox[{"C4HydroxyacylCoAMAT", "[", "t", "]"}], "-", 
       RowBox[{"C4AcetoacylCoAMAT", "[", "t", "]"}], "-", "AcetylCoAMAT"}]}], 
     "}"}]}], ";"}], "\[IndentingNewLine]"}], "\[IndentingNewLine]", 
 RowBox[{
  RowBox[{
   RowBox[{"Parm", "=", 
    RowBox[{"{", "\[IndentingNewLine]", 
     RowBox[{
      RowBox[{"sfcpt1C16", "\[Rule]", "1"}], ",", 
      RowBox[{"Vcpt1", "\[Rule]", "0.012"}], ",", 
      RowBox[{"Kmcpt1C16AcylCoACYT", "\[Rule]", "13.8"}], ",", 
      RowBox[{"Kmcpt1CarCYT", "\[Rule]", "250"}], ",", 
      RowBox[{"Kmcpt1C16AcylCarCYT", "\[Rule]", "136"}], ",", 
      RowBox[{"Kmcpt1CoACYT", "\[Rule]", "40.7"}], ",", 
      RowBox[{"Kicpt1MalCoACYT", "\[Rule]", "9.1"}], ",", 
      RowBox[{"Keqcpt1", "\[Rule]", "0.45"}], ",", " ", 
      RowBox[{"ncpt1", "\[Rule]", "2.4799"}], ",", "\[IndentingNewLine]", 
      RowBox[{"Vfcact", "\[Rule]", "0.42"}], ",", 
      RowBox[{"Vrcact", "\[Rule]", "0.42"}], ",", 
      RowBox[{"KmcactC16AcylCarCYT", "\[Rule]", "15"}], ",", 
      RowBox[{"KmcactC14AcylCarCYT", "\[Rule]", "15"}], ",", 
      RowBox[{"KmcactC12AcylCarCYT", "\[Rule]", "15"}], ",", 
      RowBox[{"KmcactC10AcylCarCYT", "\[Rule]", "15"}], ",", 
      RowBox[{"KmcactC8AcylCarCYT", "\[Rule]", "15"}], ",", 
      RowBox[{"KmcactC6AcylCarCYT", "\[Rule]", "15"}], ",", 
      RowBox[{"KmcactC4AcylCarCYT", "\[Rule]", "15"}], ",", 
      RowBox[{"KmcactCarMAT", "\[Rule]", "130"}], ",", 
      RowBox[{"KmcactC16AcylCarMAT", "\[Rule]", "15"}], ",", 
      RowBox[{"KmcactC14AcylCarMAT", "\[Rule]", "15"}], ",", 
      RowBox[{"KmcactC12AcylCarMAT", "\[Rule]", "15"}], ",", 
      RowBox[{"KmcactC10AcylCarMAT", "\[Rule]", "15"}], ",", 
      RowBox[{"KmcactC8AcylCarMAT", "\[Rule]", "15"}], ",", 
      RowBox[{"KmcactC6AcylCarMAT", "\[Rule]", "15"}], ",", 
      RowBox[{"KmcactC4AcylCarMAT", "\[Rule]", "15"}], ",", 
      RowBox[{"KmcactCarCYT", "\[Rule]", "130"}], ",", 
      RowBox[{"KicactC16AcylCarCYT", "\[Rule]", "56"}], ",", 
      RowBox[{"KicactC14AcylCarCYT", "\[Rule]", "56"}], ",", 
      RowBox[{"KicactC12AcylCarCYT", "\[Rule]", "56"}], ",", 
      RowBox[{"KicactC10AcylCarCYT", "\[Rule]", "56"}], ",", 
      RowBox[{"KicactC8AcylCarCYT", "\[Rule]", "56"}], ",", 
      RowBox[{"KicactC6AcylCarCYT", "\[Rule]", "56"}], ",", 
      RowBox[{"KicactC4AcylCarCYT", "\[Rule]", "56"}], ",", 
      RowBox[{"KicactCarCYT", "\[Rule]", "200"}], ",", 
      RowBox[{"Keqcact", "\[Rule]", "1"}], ",", "\[IndentingNewLine]", 
      RowBox[{"sfcpt2C16", "\[Rule]", "0.85"}], ",", 
      RowBox[{"sfcpt2C14", "\[Rule]", "1"}], ",", 
      RowBox[{"sfcpt2C12", "\[Rule]", "0.95"}], ",", 
      RowBox[{"sfcpt2C10", "\[Rule]", "0.95"}], ",", 
      RowBox[{"sfcpt2C8", "\[Rule]", "0.35"}], ",", 
      RowBox[{"sfcpt2C6", "\[Rule]", "0.15"}], ",", 
      RowBox[{"sfcpt2C4", "\[Rule]", "0.01"}], ",", 
      RowBox[{"Vcpt2", "\[Rule]", "0.391"}], ",", 
      RowBox[{"Kmcpt2C16AcylCarMAT", "\[Rule]", "51"}], ",", 
      RowBox[{"Kmcpt2C14AcylCarMAT", "\[Rule]", "51"}], ",", 
      RowBox[{"Kmcpt2C12AcylCarMAT", "\[Rule]", "51"}], ",", 
      RowBox[{"Kmcpt2C10AcylCarMAT", "\[Rule]", "51"}], ",", 
      RowBox[{"Kmcpt2C8AcylCarMAT", "\[Rule]", "51"}], ",", 
      RowBox[{"Kmcpt2C6AcylCarMAT", "\[Rule]", "51"}], ",", 
      RowBox[{"Kmcpt2C4AcylCarMAT", "\[Rule]", "51"}], ",", 
      RowBox[{"Kmcpt2CoAMAT", "\[Rule]", "30"}], ",", 
      RowBox[{"Kmcpt2C16AcylCoAMAT", "\[Rule]", "38"}], ",", 
      RowBox[{"Kmcpt2C14AcylCoAMAT", "\[Rule]", "38"}], ",", 
      RowBox[{"Kmcpt2C12AcylCoAMAT", "\[Rule]", "38"}], ",", 
      RowBox[{"Kmcpt2C10AcylCoAMAT", "\[Rule]", "38"}], ",", 
      RowBox[{"Kmcpt2C8AcylCoAMAT", "\[Rule]", "38"}], ",", 
      RowBox[{"Kmcpt2C6AcylCoAMAT", "\[Rule]", "1000"}], ",", 
      RowBox[{"Kmcpt2C4AcylCoAMAT", "\[Rule]", "1000000"}], ",", 
      RowBox[{"Kmcpt2CarMAT", "\[Rule]", "350"}], ",", 
      RowBox[{"Keqcpt2", "\[Rule]", "2.22"}], ",", "\[IndentingNewLine]", 
      RowBox[{"sfvlcadC16", "\[Rule]", "1"}], ",", 
      RowBox[{"sfvlcadC14", "\[Rule]", "0.42"}], ",", 
      RowBox[{"sfvlcadC12", "\[Rule]", "0.11"}], ",", 
      RowBox[{"Vvlcad", "\[Rule]", "0.008"}], ",", 
      RowBox[{"KmvlcadC16AcylCoAMAT", "\[Rule]", "6.5"}], ",", 
      RowBox[{"KmvlcadC14AcylCoAMAT", "\[Rule]", "4"}], ",", 
      RowBox[{"KmvlcadC12AcylCoAMAT", "\[Rule]", "2.7"}], ",", 
      RowBox[{"KmvlcadFAD", "\[Rule]", "0.12"}], ",", 
      RowBox[{"KmvlcadC16EnoylCoAMAT", "\[Rule]", "1.08"}], ",", 
      RowBox[{"KmvlcadC14EnoylCoAMAT", "\[Rule]", "1.08"}], ",", 
      RowBox[{"KmvlcadC12EnoylCoAMAT", "\[Rule]", "1.08"}], ",", 
      RowBox[{"KmvlcadFADH", "\[Rule]", "24.2"}], ",", 
      RowBox[{"Keqvlcad", "\[Rule]", "6"}], ",", "\[IndentingNewLine]", 
      RowBox[{"sflcadC16", "\[Rule]", "0.9"}], ",", 
      RowBox[{"sflcadC14", "\[Rule]", "1"}], ",", 
      RowBox[{"sflcadC12", "\[Rule]", "0.9"}], ",", 
      RowBox[{"sflcadC10", "\[Rule]", "0.75"}], ",", 
      RowBox[{"sflcadC8", "\[Rule]", "0.4"}], ",", 
      RowBox[{"Vlcad", "\[Rule]", "0.01"}], ",", 
      RowBox[{"KmlcadC16AcylCoAMAT", "\[Rule]", "2.5"}], ",", 
      RowBox[{"KmlcadC14AcylCoAMAT", "\[Rule]", "7.4"}], ",", 
      RowBox[{"KmlcadC12AcylCoAMAT", "\[Rule]", "9"}], ",", 
      RowBox[{"KmlcadC10AcylCoAMAT", "\[Rule]", "24.3"}], ",", 
      RowBox[{"KmlcadC8AcylCoAMAT", "\[Rule]", "123"}], ",", 
      RowBox[{"KmlcadFAD", "\[Rule]", "0.12"}], ",", 
      RowBox[{"KmlcadC16EnoylCoAMAT", "\[Rule]", "1.08"}], ",", 
      RowBox[{"KmlcadC14EnoylCoAMAT", "\[Rule]", "1.08"}], ",", 
      RowBox[{"KmlcadC12EnoylCoAMAT", "\[Rule]", "1.08"}], ",", 
      RowBox[{"KmlcadC10EnoylCoAMAT", "\[Rule]", "1.08"}], ",", 
      RowBox[{"KmlcadC8EnoylCoAMAT", "\[Rule]", "1.08"}], ",", 
      RowBox[{"KmlcadFADH", "\[Rule]", "24.2"}], ",", 
      RowBox[{"Keqlcad", "\[Rule]", "6"}], ",", "\[IndentingNewLine]", 
      RowBox[{"sfmcadC12", "\[Rule]", "0.38"}], ",", 
      RowBox[{"sfmcadC10", "\[Rule]", "0.8"}], ",", 
      RowBox[{"sfmcadC8", "\[Rule]", "0.87"}], ",", 
      RowBox[{"sfmcadC6", "\[Rule]", "1"}], ",", 
      RowBox[{"sfmcadC4", "\[Rule]", "0.12"}], ",", 
      RowBox[{"Vmcad", "\[Rule]", "0.081"}], ",", 
      RowBox[{"KmmcadC12AcylCoAMAT", "\[Rule]", "5.7"}], ",", 
      RowBox[{"KmmcadC10AcylCoAMAT", "\[Rule]", "5.4"}], ",", 
      RowBox[{"KmmcadC8AcylCoAMAT", "\[Rule]", "4"}], ",", 
      RowBox[{"KmmcadC6AcylCoAMAT", "\[Rule]", "9.4"}], ",", 
      RowBox[{"KmmcadC4AcylCoAMAT", "\[Rule]", "135"}], ",", 
      RowBox[{"KmmcadFAD", "\[Rule]", "0.12"}], ",", 
      RowBox[{"KmmcadC12EnoylCoAMAT", "\[Rule]", "1.08"}], ",", 
      RowBox[{"KmmcadC10EnoylCoAMAT", "\[Rule]", "1.08"}], ",", 
      RowBox[{"KmmcadC8EnoylCoAMAT", "\[Rule]", "1.08"}], ",", 
      RowBox[{"KmmcadC6EnoylCoAMAT", "\[Rule]", "1.08"}], ",", 
      RowBox[{"KmmcadC4EnoylCoAMAT", "\[Rule]", "1.08"}], ",", 
      RowBox[{"KmmcadFADH", "\[Rule]", "24.2"}], ",", 
      RowBox[{"Keqmcad", "\[Rule]", "6"}], ",", "\[IndentingNewLine]", 
      RowBox[{"sfscadC6", "\[Rule]", "0.3"}], ",", 
      RowBox[{"sfscadC4", "\[Rule]", "1"}], ",", 
      RowBox[{"Vscad", "\[Rule]", "0.081"}], ",", 
      RowBox[{"KmscadC6AcylCoAMAT", "\[Rule]", "285"}], ",", 
      RowBox[{"KmscadC4AcylCoAMAT", "\[Rule]", "10.7"}], ",", 
      RowBox[{"KmscadFAD", "\[Rule]", "0.12"}], ",", 
      RowBox[{"KmscadC6EnoylCoAMAT", "\[Rule]", "1.08"}], ",", 
      RowBox[{"KmscadC4EnoylCoAMAT", "\[Rule]", "1.08"}], ",", 
      RowBox[{"KmscadFADH", "\[Rule]", "24.2"}], ",", 
      RowBox[{"Keqscad", "->", "6"}], ",", "\[IndentingNewLine]", 
      RowBox[{"sfcrotC16", "\[Rule]", "0.13"}], ",", 
      RowBox[{"sfcrotC14", "\[Rule]", "0.2"}], ",", 
      RowBox[{"sfcrotC12", "\[Rule]", "0.25"}], ",", 
      RowBox[{"sfcrotC10", "\[Rule]", "0.33"}], ",", 
      RowBox[{"sfcrotC8", "\[Rule]", "0.58"}], ",", 
      RowBox[{"sfcrotC6", "\[Rule]", "0.83"}], ",", 
      RowBox[{"sfcrotC4", "\[Rule]", "1"}], ",", 
      RowBox[{"Vcrot", "\[Rule]", "3.6"}], ",", 
      RowBox[{"KmcrotC16EnoylCoAMAT", "\[Rule]", "150"}], ",", 
      RowBox[{"KmcrotC14EnoylCoAMAT", "\[Rule]", "100"}], ",", 
      RowBox[{"KmcrotC12EnoylCoAMAT", "\[Rule]", "25"}], ",", 
      RowBox[{"KmcrotC10EnoylCoAMAT", "\[Rule]", "25"}], ",", 
      RowBox[{"KmcrotC8EnoylCoAMAT", "\[Rule]", "25"}], ",", 
      RowBox[{"KmcrotC6EnoylCoAMAT", "\[Rule]", "25"}], ",", 
      RowBox[{"KmcrotC4EnoylCoAMAT", "\[Rule]", "40"}], ",", 
      RowBox[{"KmcrotC16HydroxyacylCoAMAT", "\[Rule]", "45"}], ",", 
      RowBox[{"KmcrotC14HydroxyacylCoAMAT", "\[Rule]", "45"}], ",", 
      RowBox[{"KmcrotC12HydroxyacylCoAMAT", "\[Rule]", "45"}], ",", 
      RowBox[{"KmcrotC10HydroxyacylCoAMAT", "\[Rule]", "45"}], ",", 
      RowBox[{"KmcrotC8HydroxyacylCoAMAT", "\[Rule]", "45"}], ",", 
      RowBox[{"KmcrotC6HydroxyacylCoAMAT", "\[Rule]", "45"}], ",", 
      RowBox[{"KmcrotC4HydroxyacylCoAMAT", "\[Rule]", "45"}], ",", 
      RowBox[{"KicrotC4AcetoacylCoA", "\[Rule]", "1.6"}], ",", 
      RowBox[{"Keqcrot", "\[Rule]", "3.13"}], ",", "\[IndentingNewLine]", 
      RowBox[{"sfmschadC16", "\[Rule]", "0.6"}], ",", 
      RowBox[{"sfmschadC14", "\[Rule]", "0.5"}], ",", 
      RowBox[{"sfmschadC12", "\[Rule]", "0.43"}], ",", 
      RowBox[{"sfmschadC10", "\[Rule]", "0.64"}], ",", 
      RowBox[{"sfmschadC8", "\[Rule]", "0.89"}], ",", 
      RowBox[{"sfmschadC6", "\[Rule]", "1"}], ",", 
      RowBox[{"sfmschadC4", "\[Rule]", "0.67"}], ",", 
      RowBox[{"Vmschad", "\[Rule]", "1"}], ",", 
      RowBox[{"KmmschadC16HydroxyacylCoAMAT", "\[Rule]", "1.5"}], ",", 
      RowBox[{"KmmschadC14HydroxyacylCoAMAT", "\[Rule]", "1.8"}], ",", 
      RowBox[{"KmmschadC12HydroxyacylCoAMAT", "\[Rule]", "3.7"}], ",", 
      RowBox[{"KmmschadC10HydroxyacylCoAMAT", "\[Rule]", "8.8"}], ",", 
      RowBox[{"KmmschadC8HydroxyacylCoAMAT", "\[Rule]", "16.3"}], ",", 
      RowBox[{"KmmschadC6HydroxyacylCoAMAT", "\[Rule]", "28.6"}], ",", 
      RowBox[{"KmmschadC4HydroxyacylCoAMAT", "\[Rule]", "69.9"}], ",", 
      RowBox[{"KmmschadNADMAT", "\[Rule]", "58.5"}], ",", 
      RowBox[{"KmmschadC16KetoacylCoAMAT", "\[Rule]", "1.4"}], ",", 
      RowBox[{"KmmschadC14KetoacylCoAMAT", "\[Rule]", "1.4"}], ",", 
      RowBox[{"KmmschadC12KetoacylCoAMAT", "\[Rule]", "1.6"}], ",", 
      RowBox[{"KmmschadC10KetoacylCoAMAT", "\[Rule]", "2.3"}], ",", 
      RowBox[{"KmmschadC8KetoacylCoAMAT", "\[Rule]", "4.1"}], ",", 
      RowBox[{"KmmschadC6KetoacylCoAMAT", "\[Rule]", "5.8"}], ",", 
      RowBox[{"KmmschadC4AcetoacylCoAMAT", "\[Rule]", "16.9"}], ",", 
      RowBox[{"KmmschadNADHMAT", "\[Rule]", "5.4"}], ",", 
      RowBox[{"Keqmschad", "\[Rule]", 
       RowBox[{"2.17", "*", 
        SuperscriptBox["10", 
         RowBox[{"-", "4"}]]}]}], ",", "\[IndentingNewLine]", 
      RowBox[{"sfmckatC16", "\[Rule]", "0"}], ",", 
      RowBox[{"sfmckatC14", "\[Rule]", "0.2"}], ",", 
      RowBox[{"sfmckatC12", "\[Rule]", "0.38"}], ",", 
      RowBox[{"sfmckatC10", "\[Rule]", "0.65"}], ",", 
      RowBox[{"sfmckatC8", "\[Rule]", "0.81"}], ",", 
      RowBox[{"sfmckatC6", "\[Rule]", "1"}], ",", 
      RowBox[{"sfmckatC4", "\[Rule]", "0.49"}], ",", 
      RowBox[{"Vmckat", "\[Rule]", "0.377"}], ",", 
      RowBox[{"KmmckatC16KetoacylCoAMAT", "\[Rule]", "1.1"}], ",", 
      RowBox[{"KmmckatC14KetoacylCoAMAT", "\[Rule]", "1.2"}], ",", 
      RowBox[{"KmmckatC12KetoacylCoAMAT", "\[Rule]", "1.3"}], ",", 
      RowBox[{"KmmckatC10KetoacylCoAMAT", "\[Rule]", "2.1"}], ",", 
      RowBox[{"KmmckatC8KetoacylCoAMAT", "\[Rule]", "3.2"}], ",", 
      RowBox[{"KmmckatC6KetoacylCoAMAT", "\[Rule]", "6.7"}], ",", 
      RowBox[{"KmmckatC4AcetoacylCoAMAT", "\[Rule]", "12.4"}], ",", 
      RowBox[{"KmmckatCoAMAT", "\[Rule]", "26.6"}], ",", 
      RowBox[{"KmmckatC14AcylCoAMAT", "\[Rule]", "13.83"}], ",", 
      RowBox[{"KmmckatC16AcylCoAMAT", "\[Rule]", "13.83"}], ",", 
      RowBox[{"KmmckatC12AcylCoAMAT", "\[Rule]", "13.83"}], ",", 
      RowBox[{"KmmckatC10AcylCoAMAT", "\[Rule]", "13.83"}], ",", 
      RowBox[{"KmmckatC8AcylCoAMAT", "\[Rule]", "13.83"}], ",", 
      RowBox[{"KmmckatC6AcylCoAMAT", "\[Rule]", "13.83"}], ",", 
      RowBox[{"KmmckatC4AcylCoAMAT", "\[Rule]", "13.83"}], ",", 
      RowBox[{"KmmckatAcetylCoAMAT", "\[Rule]", "30"}], ",", 
      RowBox[{"Keqmckat", "\[Rule]", "1051"}], ",", "\[IndentingNewLine]", 
      RowBox[{"sfmtpC16", "\[Rule]", "1"}], ",", 
      RowBox[{"sfmtpC14", "\[Rule]", "0.9"}], ",", 
      RowBox[{"sfmtpC12", "\[Rule]", "0.81"}], ",", 
      RowBox[{"sfmtpC10", "\[Rule]", "0.73"}], ",", 
      RowBox[{"sfmtpC8", "\[Rule]", "0.34"}], ",", 
      RowBox[{"Vmtp", "\[Rule]", "2.84"}], ",", 
      RowBox[{"KmmtpC16EnoylCoAMAT", "\[Rule]", "25"}], ",", 
      RowBox[{"KmmtpC14EnoylCoAMAT", "\[Rule]", "25"}], ",", 
      RowBox[{"KmmtpC12EnoylCoAMAT", "\[Rule]", "25"}], ",", 
      RowBox[{"KmmtpC10EnoylCoAMAT", "\[Rule]", "25"}], ",", 
      RowBox[{"KmmtpC8EnoylCoAMAT", "\[Rule]", "25"}], ",", 
      RowBox[{"KmmtpNADMAT", "\[Rule]", "60"}], ",", 
      RowBox[{"KmmtpCoAMAT", "\[Rule]", "30"}], ",", 
      RowBox[{"KmmtpC14AcylCoAMAT", "\[Rule]", "13.83"}], ",", 
      RowBox[{"KmmtpC16AcylCoAMAT", "\[Rule]", "13.83"}], ",", 
      RowBox[{"KmmtpC12AcylCoAMAT", "\[Rule]", "13.83"}], ",", 
      RowBox[{"KmmtpC10AcylCoAMAT", "\[Rule]", "13.83"}], ",", 
      RowBox[{"KmmtpC8AcylCoAMAT", "\[Rule]", "13.83"}], ",", 
      RowBox[{"KmmtpC6AcylCoAMAT", "\[Rule]", "13.83"}], ",", 
      RowBox[{"KmmtpNADHMAT", "\[Rule]", "50"}], ",", 
      RowBox[{"KmmtpAcetylCoAMAT", "\[Rule]", "30"}], ",", 
      RowBox[{"Keqmtp", "\[Rule]", "0.71"}], ",", "\[IndentingNewLine]", 
      RowBox[{"Ksacesink", "\[Rule]", "6000000"}], ",", " ", 
      RowBox[{"K1acesink", "\[Rule]", "70"}], ",", 
      RowBox[{"Ksfadhsink", "\[Rule]", "6000000"}], ",", 
      RowBox[{"K1fadhsink", "\[Rule]", "0.46"}], ",", 
      RowBox[{"Ksnadhsink", "\[Rule]", "6000000"}], ",", 
      RowBox[{"K1nadhsink", "\[Rule]", 
       StyleBox["12",
        FontColor->GrayLevel[0]]}], ",", "\[IndentingNewLine]", 
      RowBox[{"C16AcylCoACYT", "\[Rule]", "25"}], ",", 
      RowBox[{"CarCYT", "\[Rule]", "200"}], ",", 
      RowBox[{"CoACYT", "\[Rule]", "140"}], ",", 
      RowBox[{"MalCoACYT", "\[Rule]", "0"}], ",", 
      RowBox[{"CarMAT", "->", "950"}], ",", 
      RowBox[{"FADtMAT", "\[Rule]", "0.77"}], ",", 
      RowBox[{"NADtMAT", "\[Rule]", "250"}], ",", 
      RowBox[{"CoAMATt", "\[Rule]", "5000"}], ",", "\[IndentingNewLine]", 
      RowBox[{"VCYT", "\[Rule]", 
       RowBox[{"2.2", "*", 
        SuperscriptBox["10", 
         RowBox[{"-", "6"}]]}]}], ",", 
      RowBox[{"VMAT", "\[Rule]", 
       RowBox[{"1.8", "*", 
        SuperscriptBox["10", 
         RowBox[{"-", "6"}]]}]}], ",", " ", 
      RowBox[{"AcetylCoAMAT", " ", "\[Rule]", " ", "70"}], ",", " ", 
      RowBox[{"FADHMAT", "\[Rule]", " ", "0.46"}], ",", " ", 
      RowBox[{"NADHMAT", "\[Rule]", " ", "12"}], ",", " ", 
      RowBox[{"CE1", " ", "\[Rule]", "0.2"}], " ", ",", 
      RowBox[{"KmCE1", "\[Rule]", "0.449"}], " ", ",", 
      RowBox[{"nE1", "\[Rule]", " ", "1"}]}], "}"}]}], ";"}], "  ", "\n", 
  "\[IndentingNewLine]"}], "\[IndentingNewLine]", 
 RowBox[{
  RowBox[{
   RowBox[{"InitialConditions", "=", 
    RowBox[{"{", "\[IndentingNewLine]", 
     RowBox[{
      RowBox[{
       RowBox[{"C16AcylCarCYT", "[", "0", "]"}], "\[Equal]", "0"}], ",", 
      RowBox[{
       RowBox[{"C16AcylCarMAT", "[", "0", "]"}], "\[Equal]", "0"}], ",", 
      RowBox[{
       RowBox[{"C16AcylCoAMAT", "[", "0", "]"}], "\[Equal]", "0"}], ",", 
      RowBox[{
       RowBox[{"C16EnoylCoAMAT", "[", "0", "]"}], "\[Equal]", "0"}], ",", 
      RowBox[{
       RowBox[{"C16HydroxyacylCoAMAT", "[", "0", "]"}], "\[Equal]", "0"}], 
      ",", 
      RowBox[{
       RowBox[{"C16KetoacylCoAMAT", "[", "0", "]"}], "\[Equal]", "0"}], ",", 
      "\[IndentingNewLine]", 
      RowBox[{
       RowBox[{"C14AcylCarCYT", "[", "0", "]"}], "\[Equal]", "0"}], ",", 
      RowBox[{
       RowBox[{"C14AcylCarMAT", "[", "0", "]"}], "\[Equal]", "0"}], ",", 
      RowBox[{
       RowBox[{"C14AcylCoAMAT", "[", "0", "]"}], "\[Equal]", "0"}], ",", 
      RowBox[{
       RowBox[{"C14EnoylCoAMAT", "[", "0", "]"}], "\[Equal]", "0"}], ",", 
      RowBox[{
       RowBox[{"C14HydroxyacylCoAMAT", "[", "0", "]"}], "\[Equal]", "0"}], 
      ",", 
      RowBox[{
       RowBox[{"C14KetoacylCoAMAT", "[", "0", "]"}], "\[Equal]", "0"}], ",", 
      "\[IndentingNewLine]", 
      RowBox[{
       RowBox[{"C12AcylCarCYT", "[", "0", "]"}], "\[Equal]", "0"}], ",", 
      RowBox[{
       RowBox[{"C12AcylCarMAT", "[", "0", "]"}], "\[Equal]", "0"}], ",", 
      RowBox[{
       RowBox[{"C12AcylCoAMAT", "[", "0", "]"}], "\[Equal]", "0"}], ",", 
      RowBox[{
       RowBox[{"C12EnoylCoAMAT", "[", "0", "]"}], "\[Equal]", "0"}], ",", 
      RowBox[{
       RowBox[{"C12HydroxyacylCoAMAT", "[", "0", "]"}], "\[Equal]", "0"}], 
      ",", 
      RowBox[{
       RowBox[{"C12KetoacylCoAMAT", "[", "0", "]"}], "\[Equal]", "0"}], ",", 
      "\[IndentingNewLine]", 
      RowBox[{
       RowBox[{"C10AcylCarCYT", "[", "0", "]"}], "\[Equal]", "0"}], ",", 
      RowBox[{
       RowBox[{"C10AcylCarMAT", "[", "0", "]"}], "\[Equal]", "0"}], ",", 
      RowBox[{
       RowBox[{"C10AcylCoAMAT", "[", "0", "]"}], "\[Equal]", "0"}], ",", 
      RowBox[{
       RowBox[{"C10EnoylCoAMAT", "[", "0", "]"}], "\[Equal]", "0"}], ",", 
      RowBox[{
       RowBox[{"C10HydroxyacylCoAMAT", "[", "0", "]"}], "\[Equal]", "0"}], 
      ",", 
      RowBox[{
       RowBox[{"C10KetoacylCoAMAT", "[", "0", "]"}], "\[Equal]", "0"}], ",", 
      "\[IndentingNewLine]", 
      RowBox[{
       RowBox[{"C8AcylCarCYT", "[", "0", "]"}], "\[Equal]", "0"}], ",", 
      RowBox[{
       RowBox[{"C8AcylCarMAT", "[", "0", "]"}], "\[Equal]", "0"}], ",", 
      RowBox[{
       RowBox[{"C8AcylCoAMAT", "[", "0", "]"}], "\[Equal]", "0"}], ",", 
      RowBox[{
       RowBox[{"C8EnoylCoAMAT", "[", "0", "]"}], "\[Equal]", "0"}], ",", 
      RowBox[{
       RowBox[{"C8HydroxyacylCoAMAT", "[", "0", "]"}], "\[Equal]", "0"}], ",", 
      RowBox[{
       RowBox[{"C8KetoacylCoAMAT", "[", "0", "]"}], "\[Equal]", "0"}], ",", 
      "\[IndentingNewLine]", 
      RowBox[{
       RowBox[{"C6AcylCarCYT", "[", "0", "]"}], "\[Equal]", "0"}], ",", 
      RowBox[{
       RowBox[{"C6AcylCarMAT", "[", "0", "]"}], "\[Equal]", "0"}], ",", 
      RowBox[{
       RowBox[{"C6AcylCoAMAT", "[", "0", "]"}], "\[Equal]", "0"}], ",", 
      RowBox[{
       RowBox[{"C6EnoylCoAMAT", "[", "0", "]"}], "\[Equal]", "0"}], ",", 
      RowBox[{
       RowBox[{"C6HydroxyacylCoAMAT", "[", "0", "]"}], "\[Equal]", "0"}], ",", 
      RowBox[{
       RowBox[{"C6KetoacylCoAMAT", "[", "0", "]"}], "\[Equal]", "0"}], ",", 
      "\[IndentingNewLine]", 
      RowBox[{
       RowBox[{"C4AcylCarCYT", "[", "0", "]"}], "\[Equal]", "0"}], ",", 
      RowBox[{
       RowBox[{"C4AcylCarMAT", "[", "0", "]"}], "\[Equal]", "0"}], ",", 
      RowBox[{
       RowBox[{"C4AcylCoAMAT", "[", "0", "]"}], "\[Equal]", "0"}], ",", 
      RowBox[{
       RowBox[{"C4EnoylCoAMAT", "[", "0", "]"}], "\[Equal]", "0"}], ",", 
      RowBox[{
       RowBox[{"C4HydroxyacylCoAMAT", "[", "0", "]"}], "\[Equal]", "0"}], ",", 
      RowBox[{
       RowBox[{"C4AcetoacylCoAMAT", "[", "0", "]"}], "\[Equal]", "0"}]}], 
     "}"}]}], ";"}], "\[IndentingNewLine]"}], "\[IndentingNewLine]", 
 RowBox[{
  RowBox[{"Vars", "=", 
   RowBox[{"{", "\[IndentingNewLine]", 
    RowBox[{
    "C16AcylCarCYT", ",", "C16AcylCarMAT", ",", "C16AcylCoAMAT", ",", 
     "C16EnoylCoAMAT", ",", "C16HydroxyacylCoAMAT", ",", "C16KetoacylCoAMAT", 
     ",", "\[IndentingNewLine]", "C14AcylCarCYT", ",", "C14AcylCarMAT", ",", 
     "C14AcylCoAMAT", ",", "C14EnoylCoAMAT", ",", "C14HydroxyacylCoAMAT", ",",
      "C14KetoacylCoAMAT", ",", "\[IndentingNewLine]", "C12AcylCarCYT", ",", 
     "C12AcylCarMAT", ",", "C12AcylCoAMAT", ",", "C12EnoylCoAMAT", ",", 
     "C12HydroxyacylCoAMAT", ",", "C12KetoacylCoAMAT", ",", 
     "\[IndentingNewLine]", "C10AcylCarCYT", ",", "C10AcylCarMAT", ",", 
     "C10AcylCoAMAT", ",", "C10EnoylCoAMAT", ",", "C10HydroxyacylCoAMAT", ",",
      "C10KetoacylCoAMAT", ",", "\[IndentingNewLine]", "C8AcylCarCYT", ",", 
     "C8AcylCarMAT", ",", "C8AcylCoAMAT", ",", "C8EnoylCoAMAT", ",", 
     "C8HydroxyacylCoAMAT", ",", "C8KetoacylCoAMAT", ",", 
     "\[IndentingNewLine]", "C6AcylCarCYT", ",", "C6AcylCarMAT", ",", 
     "C6AcylCoAMAT", ",", "C6EnoylCoAMAT", ",", "C6HydroxyacylCoAMAT", ",", 
     "C6KetoacylCoAMAT", ",", "\[IndentingNewLine]", "C4AcylCarCYT", ",", 
     "C4AcylCarMAT", ",", "C4AcylCoAMAT", ",", "C4EnoylCoAMAT", ",", 
     "C4HydroxyacylCoAMAT", ",", "C4AcetoacylCoAMAT"}], "}"}]}], 
  ";"}]}], "Input",
 CellChangeTimes->{{3.49033632684375*^9, 3.490336330578125*^9}, {
   3.490336364078125*^9, 3.49033654615625*^9}, {3.490336671046875*^9, 
   3.4903368766875*^9}, {3.49033913559375*^9, 3.490339355640625*^9}, {
   3.490341195015625*^9, 3.490341806984375*^9}, {3.49034975878125*^9, 
   3.4903497934375*^9}, {3.49189429596875*^9, 3.491894555453125*^9}, {
   3.49189460015625*^9, 3.49189463259375*^9}, {3.4918946951875*^9, 
   3.49189482253125*^9}, {3.4918948665625*^9, 3.491894972140625*^9}, {
   3.491895068640625*^9, 3.49189525965625*^9}, {3.491895327015625*^9, 
   3.491895569703125*^9}, {3.491895645046875*^9, 3.491895810640625*^9}, {
   3.4918963691875*^9, 3.4918963805625*^9}, {3.49189688278125*^9, 
   3.49189694175*^9}, {3.491898080578125*^9, 3.491898081484375*^9}, {
   3.4918982166875*^9, 3.491898230140625*^9}, {3.491898271421875*^9, 
   3.491898513875*^9}, {3.491898614390625*^9, 3.491898663890625*^9}, {
   3.49189885528125*^9, 3.4918990861875*^9}, {3.4918994204375*^9, 
   3.49189951471875*^9}, {3.4918995453125*^9, 3.49189974634375*^9}, {
   3.49189984628125*^9, 3.491899850203125*^9}, {3.49352235571875*^9, 
   3.493522603703125*^9}, {3.4935243883125*^9, 3.493524752546875*^9}, {
   3.493525739578125*^9, 3.493525789765625*^9}, {3.49352647221875*^9, 
   3.49352651478125*^9}, {3.493526554625*^9, 3.493526566984375*^9}, {
   3.4935313500625*^9, 3.493531567078125*^9}, {3.493531613*^9, 
   3.493531800625*^9}, {3.493532209125*^9, 3.493532311109375*^9}, {
   3.493532378109375*^9, 3.4935324143125*^9}, {3.493532514640625*^9, 
   3.4935327125*^9}, {3.493535831828125*^9, 3.493535860453125*^9}, {
   3.493536501734375*^9, 3.4935365024375*^9}, {3.4935365513125*^9, 
   3.49353657553125*^9}, {3.493536613390625*^9, 3.4935366628125*^9}, {
   3.4935367173125*^9, 3.493536773046875*^9}, {3.493536942890625*^9, 
   3.493537219484375*^9}, {3.493538634140625*^9, 3.493538778703125*^9}, {
   3.493538860921875*^9, 3.493538874515625*^9}, {3.493538909*^9, 
   3.4935389535*^9}, {3.493539534015625*^9, 3.493539536703125*^9}, {
   3.49353958271875*^9, 3.4935396210625*^9}, {3.4935396769375*^9, 
   3.493539724703125*^9}, {3.49353995353125*^9, 3.4935400255625*^9}, {
   3.493540109796875*^9, 3.493540247046875*^9}, {3.49354028334375*^9, 
   3.4935403468125*^9}, {3.493540379609375*^9, 3.493540506265625*^9}, {
   3.493540567203125*^9, 3.493540618890625*^9}, {3.493541008546875*^9, 
   3.493541052875*^9}, {3.493541404921875*^9, 3.493541535984375*^9}, {
   3.493541566078125*^9, 3.493541711640625*^9}, {3.493541917765625*^9, 
   3.4935419811875*^9}, {3.49354201975*^9, 3.493542579703125*^9}, {
   3.49354261884375*^9, 3.493542827953125*^9}, {3.49354285884375*^9, 
   3.4935431838125*^9}, {3.494142151625*^9, 3.494142153328125*^9}, {
   3.49414314634375*^9, 3.494143263390625*^9}, {3.49414330640625*^9, 
   3.4941436175625*^9}, {3.4941510911875*^9, 3.49415143546875*^9}, {
   3.494151471375*^9, 3.494151525609375*^9}, {3.494152046796875*^9, 
   3.494152049703125*^9}, {3.494152157953125*^9, 3.494152206390625*^9}, {
   3.49415225903125*^9, 3.494152293640625*^9}, {3.494234214296875*^9, 
   3.49423422165625*^9}, {3.4942343816875*^9, 3.494235259390625*^9}, {
   3.494235473171875*^9, 3.49423574253125*^9}, {3.494236160421875*^9, 
   3.49423621784375*^9}, {3.49423633009375*^9, 3.4942363305625*^9}, {
   3.4942363938125*^9, 3.49423658134375*^9}, {3.494237287203125*^9, 
   3.494237288765625*^9}, {3.494302134984375*^9, 3.49430231984375*^9}, {
   3.494302369328125*^9, 3.49430240271875*^9}, {3.4943024814375*^9, 
   3.494302692890625*^9}, {3.494302725984375*^9, 3.49430307603125*^9}, {
   3.49430313359375*^9, 3.49430317346875*^9}, {3.4948184886875*^9, 
   3.494818542046875*^9}, {3.4948185813125*^9, 3.494818616921875*^9}, {
   3.49481864821875*^9, 3.4948186741875*^9}, {3.494819062578125*^9, 
   3.49481915596875*^9}, {3.494821013890625*^9, 3.49482106053125*^9}, {
   3.494821119828125*^9, 3.494821121578125*^9}, {3.494821263859375*^9, 
   3.494821275453125*^9}, {3.494821835640625*^9, 3.49482193259375*^9}, {
   3.49482211196875*^9, 3.494822641796875*^9}, {3.49482270328125*^9, 
   3.494822879625*^9}, {3.494822913359375*^9, 3.49482293525*^9}, {
   3.494822968484375*^9, 3.49482299378125*^9}, {3.49482309025*^9, 
   3.49482310034375*^9}, {3.494823137046875*^9, 3.494823137890625*^9}, {
   3.49482319403125*^9, 3.494823220890625*^9}, {3.494823305203125*^9, 
   3.4948233096875*^9}, {3.49482339259375*^9, 3.49482341990625*^9}, {
   3.49482345109375*^9, 3.494823453546875*^9}, {3.494823484921875*^9, 
   3.494823583078125*^9}, {3.494826867640625*^9, 3.494826869125*^9}, {
   3.49482743403125*^9, 3.4948274356875*^9}, {3.494827505953125*^9, 
   3.494827615703125*^9}, 3.494827665578125*^9, {3.494829267796875*^9, 
   3.4948292888125*^9}, {3.49482936053125*^9, 3.494829363203125*^9}, {
   3.49482956925*^9, 3.49482957703125*^9}, 3.494829627171875*^9, {
   3.494830438375*^9, 3.49483045453125*^9}, {3.494830601796875*^9, 
   3.494830614296875*^9}, {3.49483084778125*^9, 3.494830853109375*^9}, {
   3.494830893734375*^9, 3.494830903375*^9}, {3.494831908234375*^9, 
   3.494832247546875*^9}, {3.494832342953125*^9, 3.494832343765625*^9}, {
   3.494832381671875*^9, 3.494832386109375*^9}, {3.494832426875*^9, 
   3.494832439328125*^9}, {3.494832469734375*^9, 3.49483251459375*^9}, {
   3.49483257040625*^9, 3.49483257584375*^9}, {3.4948326649375*^9, 
   3.494832826859375*^9}, {3.494833067625*^9, 3.4948330684375*^9}, 
   3.494833101578125*^9, {3.49483315409375*^9, 3.49483316315625*^9}, {
   3.494833259640625*^9, 3.49483328353125*^9}, {3.494833406109375*^9, 
   3.494833510703125*^9}, {3.494833605515625*^9, 3.49483360603125*^9}, {
   3.49483428084375*^9, 3.494834451234375*^9}, {3.494834875375*^9, 
   3.49483487578125*^9}, 3.4948351131875*^9, {3.494835151765625*^9, 
   3.494835160375*^9}, {3.494838000484375*^9, 3.49483811496875*^9}, {
   3.494846938453125*^9, 3.494846938984375*^9}, {3.494847780296875*^9, 
   3.4948477815625*^9}, {3.49490621590625*^9, 3.494906216578125*^9}, 
   3.494914298328125*^9, {3.49491637040625*^9, 3.494916370765625*^9}, {
   3.494916424921875*^9, 3.494916425*^9}, 3.49491655740625*^9, {
   3.4949166096875*^9, 3.4949166103125*^9}, {3.49491748284375*^9, 
   3.49491748853125*^9}, {3.494922391203125*^9, 3.49492239290625*^9}, {
   3.494922448859375*^9, 3.49492245890625*^9}, {3.494922497203125*^9, 
   3.494922500453125*^9}, {3.495120879035725*^9, 3.4951208791985683`*^9}, {
   3.4951209501840687`*^9, 3.495120951694242*^9}, {3.495121005322798*^9, 
   3.495121006837408*^9}, {3.495121049927929*^9, 3.495121051280054*^9}, {
   3.495121123716422*^9, 3.495121125551434*^9}, {3.495121177662735*^9, 
   3.495121180130315*^9}, {3.495271887671875*^9, 3.495271934046875*^9}, {
   3.497168336578125*^9, 3.497168337625*^9}, {3.4973237874375*^9, 
   3.4973237906875*^9}, {3.4973458345*^9, 3.497345843015625*^9}, {
   3.49734783021875*^9, 3.49734783075*^9}, 3.497347862359375*^9, {
   3.49734861984375*^9, 3.49734863728125*^9}, 3.497348875140625*^9, {
   3.497350023921875*^9, 3.497350026890625*^9}, {3.49735079075*^9, 
   3.497350791328125*^9}, {3.497680258125*^9, 3.49768028565625*^9}, {
   3.4976804075625*^9, 3.497680429609375*^9}, 3.49768050284375*^9, {
   3.49768080459375*^9, 3.49768080478125*^9}, {3.49768090053125*^9, 
   3.497680901078125*^9}, {3.497681088890625*^9, 3.497681140609375*^9}, {
   3.49768174996875*^9, 3.497681756953125*^9}, {3.497681812671875*^9, 
   3.497681817671875*^9}, 3.49768221175*^9, {3.497682283171875*^9, 
   3.497682288109375*^9}, {3.49777757765625*^9, 3.497777626640625*^9}, {
   3.497777774640625*^9, 3.49777791696875*^9}, {3.497778006359375*^9, 
   3.497778040765625*^9}, {3.497778073890625*^9, 3.4977781805625*^9}, 
   3.497778225171875*^9, 3.497778442265625*^9, {3.497778534875*^9, 
   3.49777856259375*^9}, {3.49777873790625*^9, 3.497778738671875*^9}, {
   3.498970635984375*^9, 3.498970641796875*^9}, {3.49899047690625*^9, 
   3.498990534703125*^9}, {3.498990893625*^9, 3.4989908961875*^9}, {
   3.506414681765625*^9, 3.506414688390625*^9}, {3.50676570646875*^9, 
   3.506765712296875*^9}, {3.506767935328125*^9, 3.5067679390625*^9}, {
   3.50676798903125*^9, 3.506767992828125*^9}, {3.5067680466875*^9, 
   3.506768050859375*^9}, {3.506768211484375*^9, 3.50676821690625*^9}, {
   3.50676826534375*^9, 3.506768268*^9}, {3.506768340140625*^9, 
   3.5067683439375*^9}, {3.5067683989375*^9, 3.50676840409375*^9}, {
   3.506768463828125*^9, 3.506768465*^9}, {3.506768523078125*^9, 
   3.50676852478125*^9}, {3.506768591328125*^9, 3.50676859275*^9}, {
   3.506769390359375*^9, 3.506769394484375*^9}, 3.506846770625*^9, 
   3.50684683015625*^9, 3.506846875203125*^9, {3.506847641078125*^9, 
   3.50684764603125*^9}, 3.506847703265625*^9, {3.506847743890625*^9, 
   3.5068477675*^9}, {3.506847799546875*^9, 3.50684782315625*^9}, {
   3.50684787434375*^9, 3.5068479043125*^9}, 3.50684794728125*^9, {
   3.50684799459375*^9, 3.50684799475*^9}, {3.506848040859375*^9, 
   3.506848059765625*^9}, 3.506848094703125*^9, {3.50684814190625*^9, 
   3.50684819378125*^9}, {3.5068482406875*^9, 3.506848240828125*^9}, 
   3.50684829146875*^9, 3.506848331734375*^9, {3.506848387765625*^9, 
   3.50684839353125*^9}, {3.506848438296875*^9, 3.50684843859375*^9}, {
   3.506848500796875*^9, 3.5068485009375*^9}, {3.506848559765625*^9, 
   3.506848559921875*^9}, {3.506848603125*^9, 3.50684860325*^9}, {
   3.5068486650625*^9, 3.506848667359375*^9}, {3.506848709890625*^9, 
   3.506848710015625*^9}, {3.506848753578125*^9, 3.506848753859375*^9}, {
   3.50684880240625*^9, 3.5068488025625*^9}, {3.50684884515625*^9, 
   3.506848845703125*^9}, 3.506848883859375*^9, {3.506848922421875*^9, 
   3.506848923515625*^9}, {3.506848977546875*^9, 3.506848977703125*^9}, {
   3.506849023375*^9, 3.5068490235*^9}, {3.5068490605625*^9, 
   3.506849060703125*^9}, {3.5068491060625*^9, 3.506849106859375*^9}, {
   3.506849149109375*^9, 3.506849150578125*^9}, 3.50684919859375*^9, 
   3.5068493254375*^9, {3.5068505126875*^9, 3.506850513078125*^9}, {
   3.50685055525*^9, 3.506850558109375*^9}, 3.506850601765625*^9, 
   3.506850671296875*^9, {3.5068507105625*^9, 3.5068507109375*^9}, {
   3.506850758234375*^9, 3.5068507816875*^9}, {3.508055074609375*^9, 
   3.5080550773125*^9}, {3.508055123578125*^9, 3.508055123890625*^9}, {
   3.508055267828125*^9, 3.508055268203125*^9}, {3.5080554336875*^9, 
   3.508055433921875*^9}, {3.508055562609375*^9, 3.508055566140625*^9}, {
   3.508055626765625*^9, 3.50805562690625*^9}, {3.508062599953125*^9, 
   3.508062630078125*^9}, {3.50856361628125*^9, 3.508563747484375*^9}, {
   3.508564154*^9, 3.50856431196875*^9}, {3.508564349828125*^9, 
   3.50856463484375*^9}, {3.508565008296875*^9, 3.50856517746875*^9}, {
   3.508565222609375*^9, 3.508565361515625*^9}, {3.50856572925*^9, 
   3.50856572940625*^9}, {3.50856583003125*^9, 3.50856583334375*^9}, {
   3.508566542171875*^9, 3.50856654234375*^9}, {3.508566679640625*^9, 
   3.508566679796875*^9}, {3.50857331575*^9, 3.50857346409375*^9}, {
   3.508573554609375*^9, 3.508573595734375*^9}, {3.508573721578125*^9, 
   3.5085740005*^9}, {3.508574060375*^9, 3.5085741295625*^9}, {
   3.508574200375*^9, 3.508574220484375*^9}, {3.5085742994375*^9, 
   3.50857432378125*^9}, 3.508574557578125*^9, {3.50857462571875*^9, 
   3.5085750135625*^9}, {3.508575086828125*^9, 3.508575144671875*^9}, {
   3.508575742328125*^9, 3.5085757425*^9}, {3.508576186765625*^9, 
   3.50857618709375*^9}, {3.508576260671875*^9, 3.508576260828125*^9}, 
   3.50857631334375*^9, {3.508577516515625*^9, 3.5085775846875*^9}, {
   3.508577645859375*^9, 3.50857769590625*^9}, {3.50857776290625*^9, 
   3.50857778309375*^9}, {3.508577846984375*^9, 3.508578486734375*^9}, {
   3.508578527265625*^9, 3.50857867196875*^9}, {3.50857873309375*^9, 
   3.50857885428125*^9}, {3.50857894471875*^9, 3.508579013890625*^9}, {
   3.50857904859375*^9, 3.508579070984375*^9}, {3.50857910521875*^9, 
   3.50857910540625*^9}, {3.508579159765625*^9, 3.508579160140625*^9}, 
   3.508579351671875*^9, {3.50858116684375*^9, 3.508581256140625*^9}, {
   3.5085812975*^9, 3.508581297671875*^9}, {3.508581605203125*^9, 
   3.508581606546875*^9}, {3.5085836325625*^9, 3.508583632921875*^9}, {
   3.50858377378125*^9, 3.508583774140625*^9}, 3.508583822140625*^9, {
   3.508583874421875*^9, 3.508583876140625*^9}, {3.508583921625*^9, 
   3.508583959671875*^9}, {3.508584127140625*^9, 3.508584165828125*^9}, {
   3.5085854924375*^9, 3.50858549325*^9}, {3.508585780546875*^9, 
   3.508585780921875*^9}, {3.51340978603125*^9, 3.513409859890625*^9}, {
   3.5134099006875*^9, 3.513410003515625*^9}, {3.5134100644375*^9, 
   3.513410151875*^9}, {3.513410426703125*^9, 3.513410465046875*^9}, {
   3.513410618453125*^9, 3.51341062034375*^9}, {3.51341072134375*^9, 
   3.51341072365625*^9}, 3.5134108025625*^9, {3.51341088775*^9, 
   3.513410889734375*^9}, {3.513411429875*^9, 3.513411439953125*^9}, {
   3.51341184678125*^9, 3.513411847234375*^9}, {3.513481825984375*^9, 
   3.5134819233125*^9}, 3.513482057421875*^9, {3.51348497865625*^9, 
   3.51348497890625*^9}, {3.513485029046875*^9, 3.5134850321875*^9}, {
   3.5146958456875*^9, 3.514695847*^9}, 3.51469988259375*^9, {
   3.514700054734375*^9, 3.514700133765625*^9}, {3.514700241046875*^9, 
   3.514700241546875*^9}, {3.514700417*^9, 3.514700420578125*^9}, {
   3.5188477059375*^9, 3.518847724171875*^9}, {3.518847813984375*^9, 
   3.51884781428125*^9}, {3.51884787571875*^9, 3.51884787609375*^9}, 
   3.518847928671875*^9, 3.5188479888125*^9, 3.518848052015625*^9, {
   3.5188480941875*^9, 3.518848094375*^9}, {3.5188481549375*^9, 
   3.518848155015625*^9}, {3.51884821984375*^9, 3.51884822553125*^9}, {
   3.51884829128125*^9, 3.518848291390625*^9}, {3.518848346234375*^9, 
   3.5188483463125*^9}, {3.518848393421875*^9, 3.518848393484375*^9}, {
   3.5188484475*^9, 3.518848447734375*^9}, {3.51884850475*^9, 
   3.518848504796875*^9}, {3.5188487274375*^9, 3.518848727515625*^9}, {
   3.518849030359375*^9, 3.5188490305625*^9}, {3.51884910553125*^9, 
   3.518849105859375*^9}, {3.518849165140625*^9, 3.518849186609375*^9}, {
   3.518849277140625*^9, 3.51884927728125*^9}, {3.52030976371875*^9, 
   3.520309778546875*^9}, 3.52031473028125*^9, {3.52031497396875*^9, 
   3.5203149743125*^9}, 3.520315535625*^9, 3.5203155963125*^9, 
   3.520315721984375*^9, {3.520316075375*^9, 3.520316094234375*^9}, {
   3.52031614446875*^9, 3.520316144546875*^9}, {3.52031619471875*^9, 
   3.52031619521875*^9}, 3.52031624165625*^9, 3.5203163064375*^9, {
   3.520316377046875*^9, 3.520316377703125*^9}, {3.520316434625*^9, 
   3.5203164346875*^9}, {3.5203165164375*^9, 3.52031651815625*^9}, {
   3.52031659109375*^9, 3.520316591265625*^9}, {3.520316652140625*^9, 
   3.520316652265625*^9}, {3.52031669290625*^9, 3.52031669303125*^9}, {
   3.520316738109375*^9, 3.520316738171875*^9}, {3.520316792828125*^9, 
   3.520316792890625*^9}, {3.52031686*^9, 3.520316860125*^9}, {
   3.52031693921875*^9, 3.52031693934375*^9}, {3.520318236046875*^9, 
   3.52031823621875*^9}, {3.520742868015625*^9, 3.52074293175*^9}, {
   3.520743005296875*^9, 3.520743008265625*^9}, {3.520743056921875*^9, 
   3.520743100296875*^9}, {3.520743131765625*^9, 3.520743141078125*^9}, {
   3.520743202609375*^9, 3.520743202796875*^9}, {3.52074333346875*^9, 
   3.52074333378125*^9}, 3.52074405278125*^9, {3.52074410409375*^9, 
   3.520744104625*^9}, 3.520744151140625*^9, 3.520746034953125*^9, 
   3.520746084125*^9, 3.5207461761875*^9, {3.5211719026886797`*^9, 
   3.5211719226467657`*^9}, {3.521171961570594*^9, 3.5211719795495033`*^9}, {
   3.521172177393194*^9, 3.521172178191263*^9}, {3.5211725655334063`*^9, 
   3.521172595583372*^9}, {3.5211727773413687`*^9, 3.521172778664266*^9}, {
   3.521172933390122*^9, 3.52117293362492*^9}, {3.521172976294199*^9, 
   3.5211729764406757`*^9}, {3.5211730618405647`*^9, 3.521173062012541*^9}, {
   3.521866279875*^9, 3.5218663398125*^9}, {3.52186649834375*^9, 
   3.521866498453125*^9}, {3.52186668421875*^9, 3.5218667244375*^9}, {
   3.521866791765625*^9, 3.521866791984375*^9}, {3.52186706984375*^9, 
   3.5218670704375*^9}, {3.52186712225*^9, 3.521867122390625*^9}, {
   3.521867190015625*^9, 3.52186719025*^9}, 3.52186730096875*^9, {
   3.5218673504375*^9, 3.52186735059375*^9}, {3.521868816484375*^9, 
   3.5218688576875*^9}, {3.52186894678125*^9, 3.521868984140625*^9}, 
   3.521869117625*^9, {3.521869236265625*^9, 3.521869256515625*^9}, {
   3.52187152540625*^9, 3.5218715259375*^9}, {3.521871609171875*^9, 
   3.52187160934375*^9}, {3.521871697359375*^9, 3.521871697453125*^9}, {
   3.521871753765625*^9, 3.52187175396875*^9}, {3.52187181075*^9, 
   3.521871811171875*^9}, {3.521871872859375*^9, 3.521871873203125*^9}, {
   3.521871933828125*^9, 3.52187193421875*^9}, {3.52187200490625*^9, 
   3.5218720051875*^9}, 3.52187304071875*^9, {3.52187563278125*^9, 
   3.521875633109375*^9}, {3.5218756810625*^9, 3.521875681359375*^9}, {
   3.52187574075*^9, 3.52187574109375*^9}, {3.521875783625*^9, 
   3.5218757838125*^9}, {3.521875839015625*^9, 3.521875839171875*^9}, {
   3.52187590225*^9, 3.5218759024375*^9}, 3.521875956296875*^9, {
   3.521878034921875*^9, 3.521878048078125*^9}, {3.521878146*^9, 
   3.521878146390625*^9}, {3.52187818909375*^9, 3.521878189390625*^9}, {
   3.521878260546875*^9, 3.52187826090625*^9}, {3.521878340375*^9, 
   3.52187834059375*^9}, {3.5218783833125*^9, 3.5218783835*^9}, {
   3.521878494703125*^9, 3.52187849484375*^9}, 3.52187854415625*^9, {
   3.5218790058125*^9, 3.52187900903125*^9}, {3.52187907875*^9, 
   3.521879079078125*^9}, {3.52187913625*^9, 3.521879136546875*^9}, {
   3.521879191484375*^9, 3.5218791918125*^9}, {3.52187924665625*^9, 
   3.521879246796875*^9}, {3.521879288703125*^9, 3.52187928890625*^9}, {
   3.52187934496875*^9, 3.521879345140625*^9}, 3.521879385984375*^9, {
   3.5230101386875*^9, 3.52301014559375*^9}, {3.523010175625*^9, 
   3.52301020240625*^9}, 3.52301026840625*^9, {3.523010428453125*^9, 
   3.52301043096875*^9}, {3.523010532109375*^9, 3.523010533875*^9}, {
   3.523010572125*^9, 3.523010602328125*^9}, 3.523010645671875*^9, {
   3.523010680484375*^9, 3.523010704234375*^9}, 3.523010741359375*^9, {
   3.523010773671875*^9, 3.523010773828125*^9}, 3.523010809640625*^9, {
   3.5230108795*^9, 3.523010884265625*^9}, {3.523010925625*^9, 
   3.523010926109375*^9}, {3.523010958203125*^9, 3.5230109844375*^9}, 
   3.523011042328125*^9, {3.525087520375*^9, 3.525087520609375*^9}, {
   3.525144243796875*^9, 3.525144247296875*^9}, {3.525144656890625*^9, 
   3.52514466121875*^9}, {3.526977427890625*^9, 3.526977428046875*^9}, {
   3.5269775045*^9, 3.526977512296875*^9}, {3.526977592515625*^9, 
   3.52697759271875*^9}, {3.526978779140625*^9, 3.526978779328125*^9}, {
   3.52697927959375*^9, 3.526979280125*^9}, {3.526979748453125*^9, 
   3.52697974921875*^9}, {3.52698399753125*^9, 3.526983998203125*^9}, {
   3.527321586390625*^9, 3.52732160171875*^9}, 3.527321644578125*^9, {
   3.52732169728125*^9, 3.52732171984375*^9}, {3.5273217529375*^9, 
   3.527321840328125*^9}, 3.527321875234375*^9, {3.527321945640625*^9, 
   3.52732195265625*^9}, {3.52732199603125*^9, 3.527322000671875*^9}, {
   3.527322050140625*^9, 3.5273220503125*^9}, {3.527325161328125*^9, 
   3.527325170234375*^9}, {3.52733124984375*^9, 3.5273312580625*^9}, 
   3.531550610921875*^9, 3.531550721578125*^9, {3.531550786484375*^9, 
   3.531550786609375*^9}, {3.5315508281875*^9, 3.53155082871875*^9}, {
   3.53155088459375*^9, 3.53155088478125*^9}, {3.53155092496875*^9, 
   3.531550925140625*^9}, {3.53155100840625*^9, 3.53155100859375*^9}, {
   3.531551080265625*^9, 3.531551080796875*^9}, {3.531551118515625*^9, 
   3.531551118734375*^9}, {3.531551155359375*^9, 3.531551184859375*^9}, {
   3.53155121578125*^9, 3.531551216*^9}, {3.531551257546875*^9, 
   3.531551257671875*^9}, {3.53155130265625*^9, 3.531551302765625*^9}, {
   3.53155137053125*^9, 3.531551370640625*^9}, {3.531551415015625*^9, 
   3.53155141528125*^9}, {3.53155145190625*^9, 3.53155147203125*^9}, {
   3.53155150878125*^9, 3.53155150909375*^9}, {3.531551657484375*^9, 
   3.5315517006875*^9}, {3.531551734375*^9, 3.53155175746875*^9}, {
   3.53155180034375*^9, 3.5315518004375*^9}, {3.531551831109375*^9, 
   3.53155183121875*^9}, {3.531551864640625*^9, 3.531551864953125*^9}, {
   3.5315519135625*^9, 3.531551913953125*^9}, {3.53155195571875*^9, 
   3.531551956125*^9}, {3.531552015125*^9, 3.53155201540625*^9}, {
   3.531552047578125*^9, 3.53155205515625*^9}, {3.5315520886875*^9, 
   3.531552089078125*^9}, {3.53155212615625*^9, 3.53155214940625*^9}, {
   3.53155225090625*^9, 3.531552256078125*^9}, {3.531552291703125*^9, 
   3.531552291859375*^9}, {3.531552332640625*^9, 3.531552332828125*^9}, {
   3.531552364421875*^9, 3.531552364609375*^9}, {3.531552406078125*^9, 
   3.53155240671875*^9}, {3.5315524499375*^9, 3.531552490015625*^9}, {
   3.531552559453125*^9, 3.531552562828125*^9}, {3.53155261534375*^9, 
   3.53155263571875*^9}, {3.53155269465625*^9, 3.531552694875*^9}, {
   3.531552755671875*^9, 3.5315527560625*^9}, {3.53155279934375*^9, 
   3.5315528231875*^9}, {3.53155287384375*^9, 3.53155289825*^9}, {
   3.531552978828125*^9, 3.53155298034375*^9}, {3.531554077859375*^9, 
   3.531554078140625*^9}, 3.537273043859375*^9, 3.543203510109375*^9, 
   3.54320394403125*^9, {3.546245249875*^9, 3.54624525059375*^9}, {
   3.546322002109375*^9, 3.5463220045625*^9}, {3.546322127078125*^9, 
   3.546322147015625*^9}, {3.546322222453125*^9, 3.546322222546875*^9}, {
   3.546322538171875*^9, 3.5463225383125*^9}, {3.546677326484375*^9, 
   3.546677331703125*^9}, {3.546677431078125*^9, 3.546677449234375*^9}, {
   3.54667814609375*^9, 3.546678154359375*^9}, {3.54667831484375*^9, 
   3.546678315*^9}, {3.5466784059375*^9, 3.5466784061875*^9}, {
   3.54667857815625*^9, 3.54667858178125*^9}, {3.546679115546875*^9, 
   3.54667912625*^9}, {3.552653048207703*^9, 3.552653048722538*^9}, {
   3.552653087266768*^9, 3.552653087438129*^9}, 3.552796496302702*^9, 
   3.7326155728018856`*^9, 3.7351935015238204`*^9, {3.7352808321543293`*^9, 
   3.7352809078565025`*^9}, {3.735280970835636*^9, 3.735281010725717*^9}, {
   3.7352810452937903`*^9, 3.7352810860588703`*^9}, {3.7352811504830217`*^9, 
   3.735281153346031*^9}, {3.735281222749199*^9, 3.735281232299222*^9}, {
   3.7352813325105*^9, 3.7352813675505753`*^9}, {3.7352814584327593`*^9, 
   3.735281499161838*^9}, {3.7352815646399827`*^9, 3.73528171107137*^9}, {
   3.7352820046171465`*^9, 3.7352820151421824`*^9}, {3.73528467649341*^9, 
   3.7352846766964216`*^9}, {3.7370455976452875`*^9, 
   3.7370456284502687`*^9}, {3.737045749708659*^9, 3.737045760125321*^9}, {
   3.7463585587587357`*^9, 3.7463585653231115`*^9}, {3.7475657868702464`*^9, 
   3.7475657871510468`*^9}, {3.748320327337352*^9, 3.7483203824635053`*^9}, {
   3.7483204132222643`*^9, 3.748320479526057*^9}, {3.748320533097121*^9, 
   3.748320541805619*^9}, 3.748320579256761*^9, {3.74832121650721*^9, 
   3.7483212381594477`*^9}, 3.7483214174967055`*^9, {3.7483215062797832`*^9, 
   3.7483215069448214`*^9}, 3.748321775766197*^9, {3.7483218225358725`*^9, 
   3.7483218233759203`*^9}, {3.7483224056112223`*^9, 3.748322405811234*^9}, {
   3.748322451064822*^9, 3.748322511533281*^9}, {3.748322551115545*^9, 
   3.748322652366336*^9}, {3.7483228614972973`*^9, 3.7483228756031046`*^9}, {
   3.7483240604458733`*^9, 3.748324061491934*^9}, {3.748344128281688*^9, 
   3.748344156026275*^9}, {3.748344196115568*^9, 3.748344236910901*^9}, {
   3.7483444029173965`*^9, 3.748344552847972*^9}, {3.7483445828756895`*^9, 
   3.74834462309999*^9}, {3.7483446770330753`*^9, 3.7483446944190693`*^9}, {
   3.7483447280989957`*^9, 3.7483449495846643`*^9}, {3.748344987957859*^9, 
   3.7483450051688433`*^9}, {3.7483453598517437`*^9, 
   3.7483454895535493`*^9}, {3.7487579711401253`*^9, 3.748757977636497*^9}, {
   3.7487582500620785`*^9, 3.74875834903874*^9}, 3.748758464832363*^9, {
   3.7487584995283475`*^9, 3.7487585260018616`*^9}, {3.748758564319053*^9, 
   3.7487585656861315`*^9}, {3.74886136542094*^9, 3.7488613851110663`*^9}, {
   3.7488614578662276`*^9, 3.7488614597193336`*^9}, 3.748861500371659*^9, {
   3.7488615404369507`*^9, 3.7488615560888453`*^9}, {3.748861588088676*^9, 
   3.7488616390915933`*^9}, {3.748861673720574*^9, 3.7488617099626465`*^9}, {
   3.748861749113886*^9, 3.748861765818842*^9}, {3.7488631752734575`*^9, 
   3.7488632451684556`*^9}, {3.748863294040251*^9, 3.748863295019307*^9}, {
   3.748863381004225*^9, 3.748863525737503*^9}, {3.7488635980536394`*^9, 
   3.7488636294064326`*^9}, {3.748863661601274*^9, 3.7488636743910055`*^9}, {
   3.7488642510019855`*^9, 3.748864285709971*^9}, {3.7489244255327196`*^9, 
   3.7489245086703453`*^9}, {3.7489246384322844`*^9, 
   3.7489246563311033`*^9}, {3.758545836069627*^9, 3.7585458402802415`*^9}, 
   3.762681505188057*^9, {3.7886968851069813`*^9, 3.7886968857552457`*^9}, {
   3.7887591811858125`*^9, 3.7887591849876103`*^9}, {3.7887634053385878`*^9, 
   3.78876343151584*^9}, {3.788852679641588*^9, 3.7888527002884293`*^9}, {
   3.812793579266245*^9, 3.8127936194624505`*^9}, {3.8127937310958366`*^9, 
   3.812793737094735*^9}, {3.819207044723773*^9, 3.81920708200015*^9}},
 CellLabel->
  "In[364]:=",ExpressionUUID->"bb39335b-4973-40e2-8a87-741dcdc582c9"],

Cell[BoxData[{
 RowBox[{
  RowBox[{"TableForm", "[", "Odes", "]"}], ";"}], "\[IndentingNewLine]", 
 RowBox[{
  RowBox[{"TableForm", "[", "RateEqs", "]"}], ";"}], "\[IndentingNewLine]", 
 RowBox[{
  RowBox[{"TableForm", "[", 
   RowBox[{
    RowBox[{
     RowBox[{"Odes", "/.", "RateEqs"}], "/.", "CoAMATX"}], "/.", "Parm"}], 
   " ", "]"}], ";"}], "\[IndentingNewLine]", 
 RowBox[{
  RowBox[{"TableForm", "[", 
   RowBox[{"RateEqs", "/.", "Parm"}], " ", "]"}], 
  ";"}], "\[IndentingNewLine]", 
 RowBox[{
  RowBox[{"TableForm", "[", "InitialConditions", "]"}], ";"}]}], "Input",
 CellChangeTimes->{{3.435336399795178*^9, 3.43533641247787*^9}, {
   3.435336518643903*^9, 3.4353365319207983`*^9}, {3.48033246359375*^9, 
   3.48033246871875*^9}, {3.48039422753125*^9, 3.480394227765625*^9}, {
   3.480396229359375*^9, 3.480396231390625*^9}, {3.480398695671875*^9, 
   3.480398699140625*^9}, {3.480398994484375*^9, 3.4803990056875*^9}, {
   3.480401260046875*^9, 3.480401273046875*^9}, {3.480831779671875*^9, 
   3.480831783125*^9}, {3.4808357340625*^9, 3.48083574534375*^9}, 
   3.480835969046875*^9, {3.48083627384375*^9, 3.480836277015625*^9}, {
   3.480998199671875*^9, 3.48099824115625*^9}, 3.481001610171875*^9, 
   3.48100328728125*^9, 3.481511154015625*^9, 3.481511932234375*^9, 
   3.483417014640625*^9, 3.483417122625*^9, {3.4838654465*^9, 
   3.4838654619375*^9}, {3.4838656718125*^9, 3.48386567359375*^9}, 
   3.483869203421875*^9, 3.48506539771875*^9, 3.485065838578125*^9, {
   3.494832939109375*^9, 3.49483294709375*^9}, {3.494836651078125*^9, 
   3.494836675953125*^9}, {3.4948367168125*^9, 3.494836719203125*^9}, {
   3.49483688540625*^9, 3.494836894515625*^9}, {3.4948369285625*^9, 
   3.494836932375*^9}, {3.494847695921875*^9, 3.494847724640625*^9}, {
   3.494905623578125*^9, 3.4949056270625*^9}, {3.494916289203125*^9, 
   3.494916312140625*^9}, {3.497778299359375*^9, 3.497778308421875*^9}, {
   3.4977783571875*^9, 3.497778360328125*^9}, {3.49777860078125*^9, 
   3.497778602109375*^9}, 3.497778762359375*^9, {3.7352817465964518`*^9, 
   3.7352817556234837`*^9}, {3.735281788159586*^9, 3.7352817912915926`*^9}, {
   3.7352820237232037`*^9, 3.7352820330042286`*^9}},
 CellLabel->
  "In[370]:=",ExpressionUUID->"22429411-4fbc-4beb-a65d-a8e8f6400bbe"],

Cell[BoxData[
 RowBox[{"\[IndentingNewLine]", 
  RowBox[{
   RowBox[{"tsol", "=", 
    RowBox[{"NDSolve", "[", 
     RowBox[{
      RowBox[{"Join", "[", 
       RowBox[{
        RowBox[{
         RowBox[{
          RowBox[{"Odes", "/.", "RateEqs"}], "/.", "CoAMATX"}], "/.", 
         "Parm"}], " ", ",", "InitialConditions"}], "]"}], ",", "Vars", ",", 
      RowBox[{"{", 
       RowBox[{"t", ",", "0", ",", "1000000000"}], "}"}]}], "]"}]}], 
   ";"}]}]], "Input",
 CellChangeTimes->{{3.4804004046875*^9, 3.480400456921875*^9}, 
   3.480831767984375*^9, 3.480831801578125*^9, 3.480832835*^9, {
   3.480832958421875*^9, 3.48083295865625*^9}, {3.480839412578125*^9, 
   3.480839412828125*^9}, {3.48084034171875*^9, 3.4808403635625*^9}, {
   3.48093278165625*^9, 3.48093278334375*^9}, 3.481001731375*^9, 
   3.481012604734375*^9, 3.481014341421875*^9, 3.48101521896875*^9, {
   3.48151212553125*^9, 3.4815121256875*^9}, {3.481515289625*^9, 
   3.48151529265625*^9}, 3.4833442416875*^9, 3.483344526796875*^9, 
   3.483344556859375*^9, 3.483344606328125*^9, 3.48335114178125*^9, {
   3.48335147803125*^9, 3.483351479734375*^9}, 3.483351583328125*^9, {
   3.4838672103125*^9, 3.48386721046875*^9}, 3.483867341671875*^9, 
   3.483867408671875*^9, 3.48386827475*^9, 3.483868332953125*^9, 
   3.49491435640625*^9, 3.49491510525*^9, {3.49491744134375*^9, 
   3.494917441859375*^9}, {3.497778192546875*^9, 3.497778198203125*^9}, 
   3.497778338828125*^9, 3.49777859275*^9, {3.506414612453125*^9, 
   3.506414612734375*^9}, 3.5085792629375*^9, {3.508581426265625*^9, 
   3.508581426609375*^9}, {3.508581535328125*^9, 3.50858153596875*^9}, {
   3.508583535140625*^9, 3.508583535546875*^9}, {3.508585658171875*^9, 
   3.50858565859375*^9}, {3.50858584078125*^9, 3.508585842109375*^9}, {
   3.508740866671875*^9, 3.508740868515625*^9}, {3.513410998484375*^9, 
   3.513410999578125*^9}, {3.513411543375*^9, 3.513411544421875*^9}, {
   3.7352817959766035`*^9, 3.735281807193638*^9}, {3.7352820416682577`*^9, 
   3.735282066463318*^9}, 3.736761499478813*^9, {3.8192290924890404`*^9, 
   3.8192290975026145`*^9}},
 CellLabel->
  "In[375]:=",ExpressionUUID->"88e9e9e0-bdd0-4f01-ba8c-a8d210f0ff5a"],

Cell[CellGroupData[{

Cell[BoxData[
 RowBox[{
  RowBox[{"Table", "[", 
   RowBox[{
    RowBox[{"{", 
     RowBox[{
      RowBox[{
       RowBox[{"Vars", "[", 
        RowBox[{"[", "i", "]"}], "]"}], "[", "t", "]"}], ",", 
      RowBox[{
       RowBox[{"(", 
        RowBox[{
         RowBox[{
          RowBox[{"Vars", "[", 
           RowBox[{"[", "i", "]"}], "]"}], "[", "900000000", "]"}], "/.", 
         "tsol"}], ")"}], "[", 
       RowBox[{"[", "1", "]"}], "]"}]}], "}"}], ",", 
    RowBox[{"{", 
     RowBox[{"i", ",", "1", ",", 
      RowBox[{"Length", "[", "Vars", "]"}]}], "}"}]}], "]"}], 
  "\[IndentingNewLine]"}]], "Input",
 CellChangeTimes->{3.8192291005574765`*^9},
 CellLabel->
  "In[376]:=",ExpressionUUID->"206f6906-87d7-479c-8982-fe4bcafacaf5"],

Cell[BoxData[
 RowBox[{"{", 
  RowBox[{
   RowBox[{"{", 
    RowBox[{
     RowBox[{"C16AcylCarCYT", "[", "t", "]"}], ",", "0.1661143927673612`"}], 
    "}"}], ",", 
   RowBox[{"{", 
    RowBox[{
     RowBox[{"C16AcylCarMAT", "[", "t", "]"}], ",", "0.3470351398324673`"}], 
    "}"}], ",", 
   RowBox[{"{", 
    RowBox[{
     RowBox[{"C16AcylCoAMAT", "[", "t", "]"}], ",", "0.8500103382718754`"}], 
    "}"}], ",", 
   RowBox[{"{", 
    RowBox[{
     RowBox[{"C16EnoylCoAMAT", "[", "t", "]"}], ",", 
     "0.045978240806303305`"}], "}"}], ",", 
   RowBox[{"{", 
    RowBox[{
     RowBox[{"C16HydroxyacylCoAMAT", "[", "t", "]"}], ",", 
     "0.14391189372372934`"}], "}"}], ",", 
   RowBox[{"{", 
    RowBox[{
     RowBox[{"C16KetoacylCoAMAT", "[", "t", "]"}], ",", 
     "0.0006193728052713105`"}], "}"}], ",", 
   RowBox[{"{", 
    RowBox[{
     RowBox[{"C14AcylCarCYT", "[", "t", "]"}], ",", "0.036245507982807235`"}],
     "}"}], ",", 
   RowBox[{"{", 
    RowBox[{
     RowBox[{"C14AcylCarMAT", "[", "t", "]"}], ",", "0.17216616291833434`"}], 
    "}"}], ",", 
   RowBox[{"{", 
    RowBox[{
     RowBox[{"C14AcylCoAMAT", "[", "t", "]"}], ",", "1.8854045189199284`"}], 
    "}"}], ",", 
   RowBox[{"{", 
    RowBox[{
     RowBox[{"C14EnoylCoAMAT", "[", "t", "]"}], ",", "0.05131715678378514`"}],
     "}"}], ",", 
   RowBox[{"{", 
    RowBox[{
     RowBox[{"C14HydroxyacylCoAMAT", "[", "t", "]"}], ",", 
     "0.1455241575077284`"}], "}"}], ",", 
   RowBox[{"{", 
    RowBox[{
     RowBox[{"C14KetoacylCoAMAT", "[", "t", "]"}], ",", 
     "0.0006256525567347425`"}], "}"}], ",", 
   RowBox[{"{", 
    RowBox[{
     RowBox[{"C12AcylCarCYT", "[", "t", "]"}], ",", "0.04883490068036296`"}], 
    "}"}], ",", 
   RowBox[{"{", 
    RowBox[{
     RowBox[{"C12AcylCarMAT", "[", "t", "]"}], ",", "0.23196577823172404`"}], 
    "}"}], ",", 
   RowBox[{"{", 
    RowBox[{
     RowBox[{"C12AcylCoAMAT", "[", "t", "]"}], ",", "2.540274576022953`"}], 
    "}"}], ",", 
   RowBox[{"{", 
    RowBox[{
     RowBox[{"C12EnoylCoAMAT", "[", "t", "]"}], ",", 
     "0.058406770851417725`"}], "}"}], ",", 
   RowBox[{"{", 
    RowBox[{
     RowBox[{"C12HydroxyacylCoAMAT", "[", "t", "]"}], ",", 
     "0.17657735763124238`"}], "}"}], ",", 
   RowBox[{"{", 
    RowBox[{
     RowBox[{"C12KetoacylCoAMAT", "[", "t", "]"}], ",", 
     "0.0007567059992497539`"}], "}"}], ",", 
   RowBox[{"{", 
    RowBox[{
     RowBox[{"C10AcylCarCYT", "[", "t", "]"}], ",", "0.08460537234361716`"}], 
    "}"}], ",", 
   RowBox[{"{", 
    RowBox[{
     RowBox[{"C10AcylCarMAT", "[", "t", "]"}], ",", "0.4018755186321815`"}], 
    "}"}], ",", 
   RowBox[{"{", 
    RowBox[{
     RowBox[{"C10AcylCoAMAT", "[", "t", "]"}], ",", "4.400968843290148`"}], 
    "}"}], ",", 
   RowBox[{"{", 
    RowBox[{
     RowBox[{"C10EnoylCoAMAT", "[", "t", "]"}], ",", "0.06419981126156456`"}],
     "}"}], ",", 
   RowBox[{"{", 
    RowBox[{
     RowBox[{"C10HydroxyacylCoAMAT", "[", "t", "]"}], ",", 
     "0.1953818136676601`"}], "}"}], ",", 
   RowBox[{"{", 
    RowBox[{
     RowBox[{"C10KetoacylCoAMAT", "[", "t", "]"}], ",", 
     "0.0008347678568179323`"}], "}"}], ",", 
   RowBox[{"{", 
    RowBox[{
     RowBox[{"C8AcylCarCYT", "[", "t", "]"}], ",", "0.08484974143046563`"}], 
    "}"}], ",", 
   RowBox[{"{", 
    RowBox[{
     RowBox[{"C8AcylCarMAT", "[", "t", "]"}], ",", "0.40303627179471174`"}], 
    "}"}], ",", 
   RowBox[{"{", 
    RowBox[{
     RowBox[{"C8AcylCoAMAT", "[", "t", "]"}], ",", "4.413680337935138`"}], 
    "}"}], ",", 
   RowBox[{"{", 
    RowBox[{
     RowBox[{"C8EnoylCoAMAT", "[", "t", "]"}], ",", "0.13897264421058694`"}], 
    "}"}], ",", 
   RowBox[{"{", 
    RowBox[{
     RowBox[{"C8HydroxyacylCoAMAT", "[", "t", "]"}], ",", 
     "0.4293922472026324`"}], "}"}], ",", 
   RowBox[{"{", 
    RowBox[{
     RowBox[{"C8KetoacylCoAMAT", "[", "t", "]"}], ",", 
     "0.001833625182237122`"}], "}"}], ",", 
   RowBox[{"{", 
    RowBox[{
     RowBox[{"C6AcylCarCYT", "[", "t", "]"}], ",", "0.22435412890586953`"}], 
    "}"}], ",", 
   RowBox[{"{", 
    RowBox[{
     RowBox[{"C6AcylCarMAT", "[", "t", "]"}], ",", "1.0656821123028803`"}], 
    "}"}], ",", 
   RowBox[{"{", 
    RowBox[{
     RowBox[{"C6AcylCoAMAT", "[", "t", "]"}], ",", "11.670364467732567`"}], 
    "}"}], ",", 
   RowBox[{"{", 
    RowBox[{
     RowBox[{"C6EnoylCoAMAT", "[", "t", "]"}], ",", "10.016419077151093`"}], 
    "}"}], ",", 
   RowBox[{"{", 
    RowBox[{
     RowBox[{"C6HydroxyacylCoAMAT", "[", "t", "]"}], ",", 
     "31.167900723996016`"}], "}"}], ",", 
   RowBox[{"{", 
    RowBox[{
     RowBox[{"C6KetoacylCoAMAT", "[", "t", "]"}], ",", 
     "0.13308501153259591`"}], "}"}], ",", 
   RowBox[{"{", 
    RowBox[{
     RowBox[{"C4AcylCarCYT", "[", "t", "]"}], ",", "0.3717651827670069`"}], 
    "}"}], ",", 
   RowBox[{"{", 
    RowBox[{
     RowBox[{"C4AcylCarMAT", "[", "t", "]"}], ",", "1.7658846181432823`"}], 
    "}"}], ",", 
   RowBox[{"{", 
    RowBox[{
     RowBox[{"C4AcylCoAMAT", "[", "t", "]"}], ",", "19.33833444680889`"}], 
    "}"}], ",", 
   RowBox[{"{", 
    RowBox[{
     RowBox[{"C4EnoylCoAMAT", "[", "t", "]"}], ",", "37.6754366538248`"}], 
    "}"}], ",", 
   RowBox[{"{", 
    RowBox[{
     RowBox[{"C4HydroxyacylCoAMAT", "[", "t", "]"}], ",", 
     "117.680440695089`"}], "}"}], ",", 
   RowBox[{"{", 
    RowBox[{
     RowBox[{"C4AcetoacylCoAMAT", "[", "t", "]"}], ",", 
     "0.5026232796478749`"}], "}"}]}], "}"}]], "Output",
 CellChangeTimes->{3.829585114848338*^9},
 CellLabel->
  "Out[376]=",ExpressionUUID->"ab243310-4986-4da6-93be-f3283556aa1b"]
}, Open  ]],

Cell[TextData[StyleBox["Steady state computation with varying palmitoyl-CoA \
(X) and p46Shc KO and control (Z)",
 FontSize->20,
 FontWeight->"Bold",
 FontColor->RGBColor[0.5, 0, 0.5]]], "Text",
 CellChangeTimes->{{3.788696573683874*^9, 3.788696581504981*^9}, {
  3.819227156441128*^9, 
  3.8192271913298903`*^9}},ExpressionUUID->"bd351279-f31e-4d1e-99d3-\
c06376a9a2d0"],

Cell[BoxData[{
 RowBox[{
  RowBox[{
   RowBox[{"ParmScan", "[", 
    RowBox[{"X_", ",", "Z_"}], "]"}], ":=", 
   RowBox[{"{", "\[IndentingNewLine]", 
    RowBox[{
     RowBox[{"sfcpt1C16", "\[Rule]", "1"}], ",", 
     RowBox[{"Vcpt1", "\[Rule]", "0.012"}], ",", 
     RowBox[{"Kmcpt1C16AcylCoACYT", "\[Rule]", "13.8"}], ",", 
     RowBox[{"Kmcpt1CarCYT", "\[Rule]", "250"}], ",", 
     RowBox[{"Kmcpt1C16AcylCarCYT", "\[Rule]", "136"}], ",", 
     RowBox[{"Kmcpt1CoACYT", "\[Rule]", "40.7"}], ",", 
     RowBox[{"Kicpt1MalCoACYT", "\[Rule]", "9.1"}], ",", 
     RowBox[{"Keqcpt1", "\[Rule]", "0.45"}], ",", " ", 
     RowBox[{"ncpt1", "\[Rule]", "2.4799"}], ",", "\[IndentingNewLine]", 
     RowBox[{"Vfcact", "\[Rule]", "0.42"}], ",", 
     RowBox[{"Vrcact", "\[Rule]", "0.42"}], ",", 
     RowBox[{"KmcactC16AcylCarCYT", "\[Rule]", "15"}], ",", 
     RowBox[{"KmcactC14AcylCarCYT", "\[Rule]", "15"}], ",", 
     RowBox[{"KmcactC12AcylCarCYT", "\[Rule]", "15"}], ",", 
     RowBox[{"KmcactC10AcylCarCYT", "\[Rule]", "15"}], ",", 
     RowBox[{"KmcactC8AcylCarCYT", "\[Rule]", "15"}], ",", 
     RowBox[{"KmcactC6AcylCarCYT", "\[Rule]", "15"}], ",", 
     RowBox[{"KmcactC4AcylCarCYT", "\[Rule]", "15"}], ",", 
     RowBox[{"KmcactCarMAT", "\[Rule]", "130"}], ",", 
     RowBox[{"KmcactC16AcylCarMAT", "\[Rule]", "15"}], ",", 
     RowBox[{"KmcactC14AcylCarMAT", "\[Rule]", "15"}], ",", 
     RowBox[{"KmcactC12AcylCarMAT", "\[Rule]", "15"}], ",", 
     RowBox[{"KmcactC10AcylCarMAT", "\[Rule]", "15"}], ",", 
     RowBox[{"KmcactC8AcylCarMAT", "\[Rule]", "15"}], ",", 
     RowBox[{"KmcactC6AcylCarMAT", "\[Rule]", "15"}], ",", 
     RowBox[{"KmcactC4AcylCarMAT", "\[Rule]", "15"}], ",", 
     RowBox[{"KmcactCarCYT", "\[Rule]", "130"}], ",", 
     RowBox[{"KicactC16AcylCarCYT", "\[Rule]", "56"}], ",", 
     RowBox[{"KicactC14AcylCarCYT", "\[Rule]", "56"}], ",", 
     RowBox[{"KicactC12AcylCarCYT", "\[Rule]", "56"}], ",", 
     RowBox[{"KicactC10AcylCarCYT", "\[Rule]", "56"}], ",", 
     RowBox[{"KicactC8AcylCarCYT", "\[Rule]", "56"}], ",", 
     RowBox[{"KicactC6AcylCarCYT", "\[Rule]", "56"}], ",", 
     RowBox[{"KicactC4AcylCarCYT", "\[Rule]", "56"}], ",", 
     RowBox[{"KicactCarCYT", "\[Rule]", "200"}], ",", 
     RowBox[{"Keqcact", "\[Rule]", "1"}], ",", "\[IndentingNewLine]", 
     RowBox[{"sfcpt2C16", "\[Rule]", "0.85"}], ",", 
     RowBox[{"sfcpt2C14", "\[Rule]", "1"}], ",", 
     RowBox[{"sfcpt2C12", "\[Rule]", "0.95"}], ",", 
     RowBox[{"sfcpt2C10", "\[Rule]", "0.95"}], ",", 
     RowBox[{"sfcpt2C8", "\[Rule]", "0.35"}], ",", 
     RowBox[{"sfcpt2C6", "\[Rule]", "0.15"}], ",", 
     RowBox[{"sfcpt2C4", "\[Rule]", "0.01"}], ",", 
     RowBox[{"Vcpt2", "\[Rule]", "0.391"}], ",", 
     RowBox[{"Kmcpt2C16AcylCarMAT", "\[Rule]", "51"}], ",", 
     RowBox[{"Kmcpt2C14AcylCarMAT", "\[Rule]", "51"}], ",", 
     RowBox[{"Kmcpt2C12AcylCarMAT", "\[Rule]", "51"}], ",", 
     RowBox[{"Kmcpt2C10AcylCarMAT", "\[Rule]", "51"}], ",", 
     RowBox[{"Kmcpt2C8AcylCarMAT", "\[Rule]", "51"}], ",", 
     RowBox[{"Kmcpt2C6AcylCarMAT", "\[Rule]", "51"}], ",", 
     RowBox[{"Kmcpt2C4AcylCarMAT", "\[Rule]", "51"}], ",", 
     RowBox[{"Kmcpt2CoAMAT", "\[Rule]", "30"}], ",", 
     RowBox[{"Kmcpt2C16AcylCoAMAT", "\[Rule]", "38"}], ",", 
     RowBox[{"Kmcpt2C14AcylCoAMAT", "\[Rule]", "38"}], ",", 
     RowBox[{"Kmcpt2C12AcylCoAMAT", "\[Rule]", "38"}], ",", 
     RowBox[{"Kmcpt2C10AcylCoAMAT", "\[Rule]", "38"}], ",", 
     RowBox[{"Kmcpt2C8AcylCoAMAT", "\[Rule]", "38"}], ",", 
     RowBox[{"Kmcpt2C6AcylCoAMAT", "\[Rule]", "1000"}], ",", 
     RowBox[{"Kmcpt2C4AcylCoAMAT", "\[Rule]", "1000000"}], ",", 
     RowBox[{"Kmcpt2CarMAT", "\[Rule]", "350"}], ",", 
     RowBox[{"Keqcpt2", "\[Rule]", "2.22"}], ",", "\[IndentingNewLine]", 
     RowBox[{"sfvlcadC16", "\[Rule]", "1"}], ",", 
     RowBox[{"sfvlcadC14", "\[Rule]", "0.42"}], ",", 
     RowBox[{"sfvlcadC12", "\[Rule]", "0.11"}], ",", 
     RowBox[{"Vvlcad", "\[Rule]", "0.008"}], ",", 
     RowBox[{"KmvlcadC16AcylCoAMAT", "\[Rule]", "6.5"}], ",", 
     RowBox[{"KmvlcadC14AcylCoAMAT", "\[Rule]", "4"}], ",", 
     RowBox[{"KmvlcadC12AcylCoAMAT", "\[Rule]", "2.7"}], ",", 
     RowBox[{"KmvlcadFAD", "\[Rule]", "0.12"}], ",", 
     RowBox[{"KmvlcadC16EnoylCoAMAT", "\[Rule]", "1.08"}], ",", 
     RowBox[{"KmvlcadC14EnoylCoAMAT", "\[Rule]", "1.08"}], ",", 
     RowBox[{"KmvlcadC12EnoylCoAMAT", "\[Rule]", "1.08"}], ",", 
     RowBox[{"KmvlcadFADH", "\[Rule]", "24.2"}], ",", 
     RowBox[{"Keqvlcad", "\[Rule]", "6"}], ",", "\[IndentingNewLine]", 
     RowBox[{"sflcadC16", "\[Rule]", "0.9"}], ",", 
     RowBox[{"sflcadC14", "\[Rule]", "1"}], ",", 
     RowBox[{"sflcadC12", "\[Rule]", "0.9"}], ",", 
     RowBox[{"sflcadC10", "\[Rule]", "0.75"}], ",", 
     RowBox[{"sflcadC8", "\[Rule]", "0.4"}], ",", 
     RowBox[{"Vlcad", "\[Rule]", "0.01"}], ",", 
     RowBox[{"KmlcadC16AcylCoAMAT", "\[Rule]", "2.5"}], ",", 
     RowBox[{"KmlcadC14AcylCoAMAT", "\[Rule]", "7.4"}], ",", 
     RowBox[{"KmlcadC12AcylCoAMAT", "\[Rule]", "9"}], ",", 
     RowBox[{"KmlcadC10AcylCoAMAT", "\[Rule]", "24.3"}], ",", 
     RowBox[{"KmlcadC8AcylCoAMAT", "\[Rule]", "123"}], ",", 
     RowBox[{"KmlcadFAD", "\[Rule]", "0.12"}], ",", 
     RowBox[{"KmlcadC16EnoylCoAMAT", "\[Rule]", "1.08"}], ",", 
     RowBox[{"KmlcadC14EnoylCoAMAT", "\[Rule]", "1.08"}], ",", 
     RowBox[{"KmlcadC12EnoylCoAMAT", "\[Rule]", "1.08"}], ",", 
     RowBox[{"KmlcadC10EnoylCoAMAT", "\[Rule]", "1.08"}], ",", 
     RowBox[{"KmlcadC8EnoylCoAMAT", "\[Rule]", "1.08"}], ",", 
     RowBox[{"KmlcadFADH", "\[Rule]", "24.2"}], ",", 
     RowBox[{"Keqlcad", "\[Rule]", "6"}], ",", "\[IndentingNewLine]", 
     RowBox[{"sfmcadC12", "\[Rule]", "0.38"}], ",", 
     RowBox[{"sfmcadC10", "\[Rule]", "0.8"}], ",", 
     RowBox[{"sfmcadC8", "\[Rule]", "0.87"}], ",", 
     RowBox[{"sfmcadC6", "\[Rule]", "1"}], ",", 
     RowBox[{"sfmcadC4", "\[Rule]", "0.12"}], ",", 
     RowBox[{"Vmcad", "\[Rule]", "0.081"}], ",", 
     RowBox[{"KmmcadC12AcylCoAMAT", "\[Rule]", "5.7"}], ",", 
     RowBox[{"KmmcadC10AcylCoAMAT", "\[Rule]", "5.4"}], ",", 
     RowBox[{"KmmcadC8AcylCoAMAT", "\[Rule]", "4"}], ",", 
     RowBox[{"KmmcadC6AcylCoAMAT", "\[Rule]", "9.4"}], ",", 
     RowBox[{"KmmcadC4AcylCoAMAT", "\[Rule]", "135"}], ",", 
     RowBox[{"KmmcadFAD", "\[Rule]", "0.12"}], ",", 
     RowBox[{"KmmcadC12EnoylCoAMAT", "\[Rule]", "1.08"}], ",", 
     RowBox[{"KmmcadC10EnoylCoAMAT", "\[Rule]", "1.08"}], ",", 
     RowBox[{"KmmcadC8EnoylCoAMAT", "\[Rule]", "1.08"}], ",", 
     RowBox[{"KmmcadC6EnoylCoAMAT", "\[Rule]", "1.08"}], ",", 
     RowBox[{"KmmcadC4EnoylCoAMAT", "\[Rule]", "1.08"}], ",", 
     RowBox[{"KmmcadFADH", "\[Rule]", "24.2"}], ",", 
     RowBox[{"Keqmcad", "\[Rule]", "6"}], ",", "\[IndentingNewLine]", 
     RowBox[{"sfscadC6", "\[Rule]", "0.3"}], ",", 
     RowBox[{"sfscadC4", "\[Rule]", "1"}], ",", 
     RowBox[{"Vscad", "\[Rule]", "0.081"}], ",", 
     RowBox[{"KmscadC6AcylCoAMAT", "\[Rule]", "285"}], ",", 
     RowBox[{"KmscadC4AcylCoAMAT", "\[Rule]", "10.7"}], ",", 
     RowBox[{"KmscadFAD", "\[Rule]", "0.12"}], ",", 
     RowBox[{"KmscadC6EnoylCoAMAT", "\[Rule]", "1.08"}], ",", 
     RowBox[{"KmscadC4EnoylCoAMAT", "\[Rule]", "1.08"}], ",", 
     RowBox[{"KmscadFADH", "\[Rule]", "24.2"}], ",", 
     RowBox[{"Keqscad", "->", "6"}], ",", "\[IndentingNewLine]", 
     RowBox[{"sfcrotC16", "\[Rule]", "0.13"}], ",", 
     RowBox[{"sfcrotC14", "\[Rule]", "0.2"}], ",", 
     RowBox[{"sfcrotC12", "\[Rule]", "0.25"}], ",", 
     RowBox[{"sfcrotC10", "\[Rule]", "0.33"}], ",", 
     RowBox[{"sfcrotC8", "\[Rule]", "0.58"}], ",", 
     RowBox[{"sfcrotC6", "\[Rule]", "0.83"}], ",", 
     RowBox[{"sfcrotC4", "\[Rule]", "1"}], ",", 
     RowBox[{"Vcrot", "\[Rule]", "3.6"}], ",", 
     RowBox[{"KmcrotC16EnoylCoAMAT", "\[Rule]", "150"}], ",", 
     RowBox[{"KmcrotC14EnoylCoAMAT", "\[Rule]", "100"}], ",", 
     RowBox[{"KmcrotC12EnoylCoAMAT", "\[Rule]", "25"}], ",", 
     RowBox[{"KmcrotC10EnoylCoAMAT", "\[Rule]", "25"}], ",", 
     RowBox[{"KmcrotC8EnoylCoAMAT", "\[Rule]", "25"}], ",", 
     RowBox[{"KmcrotC6EnoylCoAMAT", "\[Rule]", "25"}], ",", 
     RowBox[{"KmcrotC4EnoylCoAMAT", "\[Rule]", "40"}], ",", 
     RowBox[{"KmcrotC16HydroxyacylCoAMAT", "\[Rule]", "45"}], ",", 
     RowBox[{"KmcrotC14HydroxyacylCoAMAT", "\[Rule]", "45"}], ",", 
     RowBox[{"KmcrotC12HydroxyacylCoAMAT", "\[Rule]", "45"}], ",", 
     RowBox[{"KmcrotC10HydroxyacylCoAMAT", "\[Rule]", "45"}], ",", 
     RowBox[{"KmcrotC8HydroxyacylCoAMAT", "\[Rule]", "45"}], ",", 
     RowBox[{"KmcrotC6HydroxyacylCoAMAT", "\[Rule]", "45"}], ",", 
     RowBox[{"KmcrotC4HydroxyacylCoAMAT", "\[Rule]", "45"}], ",", 
     RowBox[{"KicrotC4AcetoacylCoA", "\[Rule]", "1.6"}], ",", 
     RowBox[{"Keqcrot", "\[Rule]", "3.13"}], ",", "\[IndentingNewLine]", 
     RowBox[{"sfmschadC16", "\[Rule]", "0.6"}], ",", 
     RowBox[{"sfmschadC14", "\[Rule]", "0.5"}], ",", 
     RowBox[{"sfmschadC12", "\[Rule]", "0.43"}], ",", 
     RowBox[{"sfmschadC10", "\[Rule]", "0.64"}], ",", 
     RowBox[{"sfmschadC8", "\[Rule]", "0.89"}], ",", 
     RowBox[{"sfmschadC6", "\[Rule]", "1"}], ",", 
     RowBox[{"sfmschadC4", "\[Rule]", "0.67"}], ",", 
     RowBox[{"Vmschad", "\[Rule]", "1"}], ",", 
     RowBox[{"KmmschadC16HydroxyacylCoAMAT", "\[Rule]", "1.5"}], ",", 
     RowBox[{"KmmschadC14HydroxyacylCoAMAT", "\[Rule]", "1.8"}], ",", 
     RowBox[{"KmmschadC12HydroxyacylCoAMAT", "\[Rule]", "3.7"}], ",", 
     RowBox[{"KmmschadC10HydroxyacylCoAMAT", "\[Rule]", "8.8"}], ",", 
     RowBox[{"KmmschadC8HydroxyacylCoAMAT", "\[Rule]", "16.3"}], ",", 
     RowBox[{"KmmschadC6HydroxyacylCoAMAT", "\[Rule]", "28.6"}], ",", 
     RowBox[{"KmmschadC4HydroxyacylCoAMAT", "\[Rule]", "69.9"}], ",", 
     RowBox[{"KmmschadNADMAT", "\[Rule]", "58.5"}], ",", 
     RowBox[{"KmmschadC16KetoacylCoAMAT", "\[Rule]", "1.4"}], ",", 
     RowBox[{"KmmschadC14KetoacylCoAMAT", "\[Rule]", "1.4"}], ",", 
     RowBox[{"KmmschadC12KetoacylCoAMAT", "\[Rule]", "1.6"}], ",", 
     RowBox[{"KmmschadC10KetoacylCoAMAT", "\[Rule]", "2.3"}], ",", 
     RowBox[{"KmmschadC8KetoacylCoAMAT", "\[Rule]", "4.1"}], ",", 
     RowBox[{"KmmschadC6KetoacylCoAMAT", "\[Rule]", "5.8"}], ",", 
     RowBox[{"KmmschadC4AcetoacylCoAMAT", "\[Rule]", "16.9"}], ",", 
     RowBox[{"KmmschadNADHMAT", "\[Rule]", "5.4"}], ",", 
     RowBox[{"Keqmschad", "\[Rule]", 
      RowBox[{"2.17", "*", 
       SuperscriptBox["10", 
        RowBox[{"-", "4"}]]}]}], ",", "\[IndentingNewLine]", 
     RowBox[{"sfmckatC16", "\[Rule]", "0"}], ",", 
     RowBox[{"sfmckatC14", "\[Rule]", "0.2"}], ",", 
     RowBox[{"sfmckatC12", "\[Rule]", "0.38"}], ",", 
     RowBox[{"sfmckatC10", "\[Rule]", "0.65"}], ",", 
     RowBox[{"sfmckatC8", "\[Rule]", "0.81"}], ",", 
     RowBox[{"sfmckatC6", "\[Rule]", "1"}], ",", 
     RowBox[{"sfmckatC4", "\[Rule]", "0.49"}], ",", 
     RowBox[{"Vmckat", "\[Rule]", "0.377"}], ",", 
     RowBox[{"KmmckatC16KetoacylCoAMAT", "\[Rule]", "1.1"}], ",", 
     RowBox[{"KmmckatC14KetoacylCoAMAT", "\[Rule]", "1.2"}], ",", 
     RowBox[{"KmmckatC12KetoacylCoAMAT", "\[Rule]", "1.3"}], ",", 
     RowBox[{"KmmckatC10KetoacylCoAMAT", "\[Rule]", "2.1"}], ",", 
     RowBox[{"KmmckatC8KetoacylCoAMAT", "\[Rule]", "3.2"}], ",", 
     RowBox[{"KmmckatC6KetoacylCoAMAT", "\[Rule]", "6.7"}], ",", 
     RowBox[{"KmmckatC4AcetoacylCoAMAT", "\[Rule]", "12.4"}], ",", 
     RowBox[{"KmmckatCoAMAT", "\[Rule]", "26.6"}], ",", 
     RowBox[{"KmmckatC14AcylCoAMAT", "\[Rule]", "13.83"}], ",", 
     RowBox[{"KmmckatC16AcylCoAMAT", "\[Rule]", "13.83"}], ",", 
     RowBox[{"KmmckatC12AcylCoAMAT", "\[Rule]", "13.83"}], ",", 
     RowBox[{"KmmckatC10AcylCoAMAT", "\[Rule]", "13.83"}], ",", 
     RowBox[{"KmmckatC8AcylCoAMAT", "\[Rule]", "13.83"}], ",", 
     RowBox[{"KmmckatC6AcylCoAMAT", "\[Rule]", "13.83"}], ",", 
     RowBox[{"KmmckatC4AcylCoAMAT", "\[Rule]", "13.83"}], ",", 
     RowBox[{"KmmckatAcetylCoAMAT", "\[Rule]", "30"}], ",", 
     RowBox[{"Keqmckat", "\[Rule]", "1051"}], ",", "\[IndentingNewLine]", 
     RowBox[{"sfmtpC16", "\[Rule]", "1"}], ",", 
     RowBox[{"sfmtpC14", "\[Rule]", "0.9"}], ",", 
     RowBox[{"sfmtpC12", "\[Rule]", "0.81"}], ",", 
     RowBox[{"sfmtpC10", "\[Rule]", "0.73"}], ",", 
     RowBox[{"sfmtpC8", "\[Rule]", "0.34"}], ",", 
     RowBox[{"Vmtp", "\[Rule]", "2.84"}], ",", 
     RowBox[{"KmmtpC16EnoylCoAMAT", "\[Rule]", "25"}], ",", 
     RowBox[{"KmmtpC14EnoylCoAMAT", "\[Rule]", "25"}], ",", 
     RowBox[{"KmmtpC12EnoylCoAMAT", "\[Rule]", "25"}], ",", 
     RowBox[{"KmmtpC10EnoylCoAMAT", "\[Rule]", "25"}], ",", 
     RowBox[{"KmmtpC8EnoylCoAMAT", "\[Rule]", "25"}], ",", 
     RowBox[{"KmmtpNADMAT", "\[Rule]", "60"}], ",", 
     RowBox[{"KmmtpCoAMAT", "\[Rule]", "30"}], ",", 
     RowBox[{"KmmtpC14AcylCoAMAT", "\[Rule]", "13.83"}], ",", 
     RowBox[{"KmmtpC16AcylCoAMAT", "\[Rule]", "13.83"}], ",", 
     RowBox[{"KmmtpC12AcylCoAMAT", "\[Rule]", "13.83"}], ",", 
     RowBox[{"KmmtpC10AcylCoAMAT", "\[Rule]", "13.83"}], ",", 
     RowBox[{"KmmtpC8AcylCoAMAT", "\[Rule]", "13.83"}], ",", 
     RowBox[{"KmmtpC6AcylCoAMAT", "\[Rule]", "13.83"}], ",", 
     RowBox[{"KmmtpNADHMAT", "\[Rule]", "50"}], ",", 
     RowBox[{"KmmtpAcetylCoAMAT", "\[Rule]", "30"}], ",", 
     RowBox[{"Keqmtp", "\[Rule]", "0.71"}], ",", "\[IndentingNewLine]", 
     RowBox[{"Ksacesink", "\[Rule]", "6000000"}], ",", " ", 
     RowBox[{"K1acesink", "\[Rule]", "70"}], ",", 
     RowBox[{"Ksfadhsink", "\[Rule]", "6000000"}], ",", 
     RowBox[{"K1fadhsink", "\[Rule]", "0.46"}], ",", 
     RowBox[{"Ksnadhsink", "\[Rule]", "6000000"}], ",", 
     RowBox[{"K1nadhsink", "\[Rule]", "12"}], ",", "\[IndentingNewLine]", 
     RowBox[{"C16AcylCoACYT", "\[Rule]", "X"}], 
     RowBox[{"(*", "25", "*)"}], ",", 
     RowBox[{"CarCYT", "\[Rule]", "200"}], ",", 
     RowBox[{"CoACYT", "\[Rule]", "140"}], ",", 
     RowBox[{"MalCoACYT", "\[Rule]", "0"}], ",", 
     RowBox[{"CarMAT", "->", "950"}], ",", 
     RowBox[{"FADtMAT", "\[Rule]", "0.77"}], ",", 
     RowBox[{"NADtMAT", "\[Rule]", "250"}], ",", 
     RowBox[{"CoAMATt", "\[Rule]", "5000"}], ",", "\[IndentingNewLine]", 
     RowBox[{"VCYT", "\[Rule]", 
      RowBox[{"2.2", "*", 
       SuperscriptBox["10", 
        RowBox[{"-", "6"}]]}]}], ",", 
     RowBox[{"VMAT", "\[Rule]", 
      RowBox[{"1.8", "*", 
       SuperscriptBox["10", 
        RowBox[{"-", "6"}]]}]}], ",", " ", 
     RowBox[{"AcetylCoAMAT", " ", "\[Rule]", " ", "70"}], ",", " ", 
     RowBox[{"FADHMAT", "\[Rule]", " ", "0.46"}], ",", " ", 
     RowBox[{"NADHMAT", "\[Rule]", " ", "12"}], ",", "  ", 
     RowBox[{"CE1", " ", "\[Rule]", "Z"}], " ", 
     RowBox[{"(*", "54.6", "*)"}], " ", ",", 
     RowBox[{"KmCE1", "\[Rule]", "0.74"}], " ", 
     RowBox[{"(*", 
      RowBox[{"449", ",", " ", "54.6"}], "*)"}], " ", 
     RowBox[{"(*", 
      RowBox[{"5.46", "*", 
       SuperscriptBox["10", 
        RowBox[{"-", "2"}]]}], "*)"}], ",", 
     RowBox[{"nE1", "\[Rule]", " ", "1"}]}], 
    RowBox[{"(*", 
     RowBox[{"0.3", ",", " ", 
      RowBox[{"nE1", "\[Rule]", "2.041"}]}], "*)"}], "}"}]}], 
  ";"}], "\[IndentingNewLine]", 
 RowBox[{
  RowBox[{
   RowBox[{
    RowBox[{"tsolScan", "[", 
     RowBox[{"X_", ",", "Z_"}], "]"}], ":=", 
    RowBox[{"NDSolve", "[", 
     RowBox[{
      RowBox[{"Join", "[", 
       RowBox[{
        RowBox[{
         RowBox[{
          RowBox[{"Odes", "/.", "RateEqs"}], "/.", "CoAMATX"}], "/.", 
         RowBox[{"ParmScan", "[", 
          RowBox[{"X", ",", "Z"}], "]"}]}], ",", "InitialConditions"}], "]"}],
       ",", "Vars", ",", 
      RowBox[{"{", 
       RowBox[{"t", ",", "0", ",", "1000000000"}], "}"}]}], "]"}]}], ";"}], 
  "\[IndentingNewLine]"}], "\[IndentingNewLine]", 
 RowBox[{
  RowBox[{"SsScan", "[", 
   RowBox[{"X_", ",", "Z_"}], "]"}], ":=", 
  RowBox[{"Module", "[", 
   RowBox[{
    RowBox[{"{", "SSGuess", "}"}], ",", "\[IndentingNewLine]", 
    RowBox[{
     RowBox[{"SSGuess", ":=", 
      RowBox[{"Table", "[", 
       RowBox[{
        RowBox[{"{", 
         RowBox[{
          RowBox[{
           RowBox[{"Vars", "[", 
            RowBox[{"[", "i", "]"}], "]"}], "[", "t", "]"}], ",", 
          RowBox[{
           RowBox[{"(", 
            RowBox[{
             RowBox[{
              RowBox[{"Vars", "[", 
               RowBox[{"[", "i", "]"}], "]"}], "[", "900000000", "]"}], "/.", 
             RowBox[{"tsolScan", "[", 
              RowBox[{"X", ",", " ", "Z"}], "]"}]}], ")"}], "[", 
           RowBox[{"[", "1", "]"}], "]"}]}], "}"}], ",", 
        RowBox[{"{", 
         RowBox[{"i", ",", "1", ",", 
          RowBox[{"Length", "[", "Vars", "]"}]}], "}"}]}], "]"}]}], ";", 
     "\[IndentingNewLine]", 
     RowBox[{"FindRoot", "[", 
      RowBox[{
       RowBox[{
        RowBox[{
         RowBox[{
          RowBox[{"Table", "[", 
           RowBox[{
            RowBox[{
             RowBox[{"Odes", "[", 
              RowBox[{"[", 
               RowBox[{"i", ",", "2"}], "]"}], "]"}], "\[Equal]", "0"}], ",", 
            RowBox[{"{", 
             RowBox[{"i", ",", "1", ",", 
              RowBox[{"Length", "[", "Odes", "]"}]}], "}"}]}], "]"}], "/.", 
          "RateEqs"}], "/.", "CoAMATX"}], "/.", 
        RowBox[{"ParmScan", "[", 
         RowBox[{"X", ",", "Z"}], "]"}]}], ",", "SSGuess"}], "]"}]}]}], 
   "]"}]}]}], "Input",
 CellChangeTimes->{
  3.7372582568183627`*^9, {3.737264266656106*^9, 3.7372642670271273`*^9}, {
   3.7373558871635156`*^9, 3.7373558887286053`*^9}, {3.737356697579869*^9, 
   3.737356698143901*^9}, {3.7397895087099967`*^9, 3.739789515619392*^9}, {
   3.7397909164975176`*^9, 3.739790924024948*^9}, {3.7397920161604147`*^9, 
   3.7397920232218184`*^9}, {3.7397944232284994`*^9, 
   3.7397944280420732`*^9}, {3.739801379235865*^9, 3.7398014010071106`*^9}, {
   3.739802909410386*^9, 3.7398029201890025`*^9}, {3.739805236274475*^9, 
   3.7398052445869503`*^9}, {3.739856266375005*^9, 3.7398562742634563`*^9}, {
   3.7398574335137615`*^9, 3.7398574376189957`*^9}, {3.7398596517246356`*^9, 
   3.7398596626562605`*^9}, {3.739860264285672*^9, 3.7398602726671515`*^9}, {
   3.739862615489153*^9, 3.739862620643448*^9}, {3.745727985832075*^9, 
   3.7457279904933414`*^9}, {3.7457439978629103`*^9, 3.745744000559065*^9}, {
   3.745745884998849*^9, 3.7457458871029687`*^9}, {3.7459049717567034`*^9, 
   3.745904973208786*^9}, {3.7459070944411135`*^9, 3.7459070954511714`*^9}, {
   3.7459111140920243`*^9, 3.7459111146990595`*^9}, {3.7459132852662086`*^9, 
   3.745913285834241*^9}, {3.7459203602288733`*^9, 3.7459203616139526`*^9}, {
   3.7463586145299253`*^9, 3.7463586221153593`*^9}, {3.746375580264052*^9, 
   3.746375580721078*^9}, 3.7463776489423733`*^9, 3.746379568688177*^9, 
   3.746380210768902*^9, {3.7463816512342916`*^9, 3.7463816696963477`*^9}, {
   3.7463822311394606`*^9, 3.746382251786641*^9}, {3.7475594545049353`*^9, 
   3.747559465068555*^9}, 3.7475596115208364`*^9, 3.7475627625576477`*^9, 
   3.7475644474596653`*^9, {3.747565801320674*^9, 3.7475658015878744`*^9}, {
   3.747566770243825*^9, 3.747566798895079*^9}, 3.7483302322088785`*^9, {
   3.7483303802393456`*^9, 3.748330381325407*^9}, 3.748330439647743*^9, 
   3.7483305115108533`*^9, 3.7483308633329763`*^9, 3.748332520431757*^9, 
   3.7483338093234777`*^9, {3.7488364413823667`*^9, 3.748836483328766*^9}, {
   3.7488365181267557`*^9, 3.7488365283663416`*^9}, {3.7488366197315674`*^9, 
   3.7488366256249046`*^9}, {3.748840654124322*^9, 3.748840655451398*^9}, 
   3.7488411164537654`*^9, {3.7488412001315517`*^9, 3.7488412092070704`*^9}, {
   3.7488426181886597`*^9, 3.7488426207648067`*^9}, {3.748843677818267*^9, 
   3.7488436803814135`*^9}, {3.748847482944908*^9, 3.7488474857950706`*^9}, {
   3.7488523648471365`*^9, 3.748852367984316*^9}, 3.748852525514326*^9, {
   3.748854077008067*^9, 3.748854086670619*^9}, {3.748855026258361*^9, 
   3.748855030560607*^9}, {3.7489255703298416`*^9, 3.748925571503064*^9}, {
   3.748928238363497*^9, 3.7489282386245117`*^9}, {3.748929553073694*^9, 
   3.748929554495775*^9}, {3.7489313035408154`*^9, 3.7489313311213923`*^9}, 
   3.751955628240524*^9, 3.751955839430027*^9, {3.7519559287124324`*^9, 
   3.7519559406542597`*^9}, 3.7519756820059657`*^9, 3.7519763781542892`*^9, {
   3.7519769603568354`*^9, 3.751976967633251*^9}, {3.7523048242592626`*^9, 
   3.752304831451674*^9}, {3.752305101298108*^9, 3.752305109248563*^9}, {
   3.752305208065215*^9, 3.7523052279593525`*^9}, {3.7523052622723155`*^9, 
   3.752305275615079*^9}, {3.752305462766783*^9, 3.752305482205895*^9}, {
   3.752305701406432*^9, 3.752305702156475*^9}, {3.7523057587327113`*^9, 
   3.752305759395749*^9}, {3.752306274930236*^9, 3.75230627534426*^9}, {
   3.7523119799265146`*^9, 3.7523119842687635`*^9}, 3.7523131610669394`*^9, {
   3.752315967075471*^9, 3.7523160036359997`*^9}, {3.7523175560665894`*^9, 
   3.7523175564731903`*^9}, {3.7523180757852583`*^9, 
   3.7523180772520657`*^9}, {3.7523181678975925`*^9, 3.752318168204395*^9}, 
   3.7523183283351727`*^9, 3.7523184961127872`*^9, {3.7523192791215763`*^9, 
   3.752319279530177*^9}, {3.752319388932952*^9, 3.7523194024199967`*^9}, {
   3.752836092779971*^9, 3.752836105922723*^9}, {3.752836246372756*^9, 
   3.752836253809181*^9}, {3.752836439596808*^9, 3.7528364403448505`*^9}, {
   3.7528366928372927`*^9, 3.752836693287318*^9}, {3.752836761627227*^9, 
   3.752836766800523*^9}, {3.7528372863822412`*^9, 3.752837297290865*^9}, {
   3.7528373764923954`*^9, 3.752837384112831*^9}, 3.7528374849425983`*^9, {
   3.7528424062340803`*^9, 3.7528424292863984`*^9}, {3.7528425389206696`*^9, 
   3.7528425413678093`*^9}, {3.7528426201823173`*^9, 3.7528426206853456`*^9}, 
   3.752842984046129*^9, {3.752843042261459*^9, 3.7528430641277094`*^9}, {
   3.752907298365698*^9, 3.7529074899086533`*^9}, {3.7534385008549037`*^9, 
   3.753438524025548*^9}, {3.7540402555210457`*^9, 3.7540402695571537`*^9}, {
   3.7796905958035307`*^9, 3.7796905998899755`*^9}, {3.7796906414498997`*^9, 
   3.779690660613785*^9}, {3.779691463139037*^9, 3.7796914989491096`*^9}, {
   3.779699441460617*^9, 3.7796994433046875`*^9}, {3.7796995713646297`*^9, 
   3.779699572492614*^9}, {3.7796996840590973`*^9, 3.779699858394001*^9}, {
   3.7796999917593136`*^9, 3.7797000203446417`*^9}, {3.779701516730239*^9, 
   3.779701522651184*^9}, {3.7797726703163047`*^9, 3.7797726730867276`*^9}, {
   3.7797730211621933`*^9, 3.7797730249141636`*^9}, 3.779779012793228*^9, 
   3.7797790833975105`*^9, {3.7797938312441244`*^9, 3.7797938496658983`*^9}, {
   3.779794326847669*^9, 3.779794335993246*^9}, {3.779794374165867*^9, 
   3.7797943788163967`*^9}, {3.7797944261687403`*^9, 3.779794436264786*^9}, 
   3.7797945815817633`*^9, {3.779794936003411*^9, 3.7797949363413615`*^9}, {
   3.7798973663120375`*^9, 3.779897373207486*^9}, {3.7799877889778175`*^9, 
   3.7799878163047967`*^9}, {3.7807434146362886`*^9, 
   3.7807434391826334`*^9}, {3.7808088136100616`*^9, 
   3.7808088761637926`*^9}, {3.780827968757489*^9, 3.7808280039823465`*^9}, {
   3.7886968039122667`*^9, 3.7886968046014233`*^9}, {3.788696938226677*^9, 
   3.7886969452030115`*^9}, {3.7887635468412523`*^9, 
   3.7887635663351946`*^9}, {3.7888527540600877`*^9, 
   3.7888527542839575`*^9}, {3.7888547431429825`*^9, 3.788854745310706*^9}, 
   3.7888567563834596`*^9, {3.812793829751209*^9, 3.812793843861005*^9}, {
   3.8132969482451825`*^9, 3.81329695631761*^9}},
 CellLabel->
  "In[377]:=",ExpressionUUID->"897b9e85-1e92-4f52-84ad-7855c4b5785e"],

Cell[BoxData[
 RowBox[{
  RowBox[{
   RowBox[{"ScanDownNDSm", "[", 
    RowBox[{"Ystart_", ",", "dY_", ",", "Yend_"}], "]"}], ":=", 
   RowBox[{"Monitor", "[", 
    RowBox[{
     RowBox[{"Module", "[", 
      RowBox[{
       RowBox[{"{", 
        RowBox[{"SS", ",", "SSGuess"}], "}"}], ",", "\[IndentingNewLine]", 
       RowBox[{
        RowBox[{"DataDownNDSfluxm", "=", 
         RowBox[{"{", "}"}]}], ";", "\[IndentingNewLine]", 
        RowBox[{"Xstart", "=", "250"}], ";", "\[IndentingNewLine]", 
        RowBox[{"Xend", "=", "0"}], ";", "\[IndentingNewLine]", 
        RowBox[{"YY", "=", 
         RowBox[{"{", 
          RowBox[{"0.0", ",", "1.0"}], "}"}]}], ";", "\[IndentingNewLine]", 
        RowBox[{"For", "[", 
         RowBox[{
          RowBox[{"Y", "=", "Ystart"}], ",", 
          RowBox[{"Y", "\[LessEqual]", " ", "Yend"}], ",", 
          "\[IndentingNewLine]", 
          RowBox[{
           RowBox[{"Z", "=", 
            RowBox[{"YY", "[", 
             RowBox[{"[", "Y", "]"}], "]"}]}], ";", "\[IndentingNewLine]", 
           RowBox[{"tsolStart", "=", 
            RowBox[{"tsolScan", "[", 
             RowBox[{"Xend", ",", "Z"}], "]"}]}], ";", "\[IndentingNewLine]", 
           RowBox[{"SSGuess", "=", 
            RowBox[{"Table", "[", 
             RowBox[{
              RowBox[{"{", 
               RowBox[{
                RowBox[{
                 RowBox[{"Vars", "[", 
                  RowBox[{"[", "i", "]"}], "]"}], "[", "t", "]"}], ",", 
                RowBox[{
                 RowBox[{"(", 
                  RowBox[{
                   RowBox[{
                    RowBox[{"Vars", "[", 
                    RowBox[{"[", "i", "]"}], "]"}], "[", "900000000", "]"}], "/.",
                    "tsolStart"}], ")"}], "[", 
                 RowBox[{"[", "1", "]"}], "]"}]}], "}"}], ",", 
              RowBox[{"{", 
               RowBox[{"i", ",", "1", ",", 
                RowBox[{"Length", "[", "Vars", "]"}]}], "}"}]}], "]"}]}], ";",
            "\[IndentingNewLine]", 
           RowBox[{"SSGuess1", "=", 
            RowBox[{"SSGuess", "[", 
             RowBox[{"[", 
              RowBox[{"All", ",", "1"}], "]"}], "]"}]}], ";", 
           "\[IndentingNewLine]", 
           RowBox[{"SSGuess2", "=", 
            RowBox[{"SSGuess", "[", 
             RowBox[{"[", 
              RowBox[{"All", ",", "2"}], "]"}], "]"}]}], ";", 
           "\[IndentingNewLine]", 
           RowBox[{"SSGuess1int", "=", 
            RowBox[{"SSGuess1", " ", "/.", " ", 
             RowBox[{"t", "\[Rule]", " ", "0"}]}]}], ";", 
           "\[IndentingNewLine]", 
           RowBox[{"InitialConditionsUD", "=", 
            RowBox[{"Thread", "[", 
             RowBox[{"SSGuess1int", "\[Equal]", "SSGuess2"}], "]"}]}], ";", 
           "\[IndentingNewLine]", 
           RowBox[{"dX", "=", "1"}], ";", "\[IndentingNewLine]", 
           RowBox[{"For", "[", 
            RowBox[{
             RowBox[{"X", "=", "250"}], ",", 
             RowBox[{"X", "\[GreaterEqual]", " ", "0"}], ",", 
             "\[IndentingNewLine]", "\[IndentingNewLine]", 
             RowBox[{
              RowBox[{"tsolScanNDS", "=", 
               RowBox[{"NDSolve", "[", 
                RowBox[{
                 RowBox[{"Join", "[", 
                  RowBox[{
                   RowBox[{
                    RowBox[{
                    RowBox[{"Odes", "/.", "RateEqs"}], "/.", "CoAMATX"}], "/.", 
                    RowBox[{"ParmScan", "[", 
                    RowBox[{"X", ",", "Z"}], "]"}]}], ",", 
                   "InitialConditionsUD"}], "]"}], ",", "Vars", ",", 
                 RowBox[{"{", 
                  RowBox[{"t", ",", "0", ",", "1000000000"}], "}"}]}], 
                "]"}]}], ";", "\[IndentingNewLine]", 
              RowBox[{"SSGuess", "=", 
               RowBox[{"Table", "[", 
                RowBox[{
                 RowBox[{"{", 
                  RowBox[{
                   RowBox[{
                    RowBox[{"Vars", "[", 
                    RowBox[{"[", "i", "]"}], "]"}], "[", "t", "]"}], ",", 
                   RowBox[{
                    RowBox[{"(", 
                    RowBox[{
                    RowBox[{
                    RowBox[{"Vars", "[", 
                    RowBox[{"[", "i", "]"}], "]"}], "[", "900000000", "]"}], "/.",
                     "tsolScanNDS"}], ")"}], "[", 
                    RowBox[{"[", "1", "]"}], "]"}]}], "}"}], ",", 
                 RowBox[{"{", 
                  RowBox[{"i", ",", "1", ",", 
                   RowBox[{"Length", "[", "Vars", "]"}]}], "}"}]}], "]"}]}], 
              ";", "\[IndentingNewLine]", 
              RowBox[{"SSGuess1", "=", 
               RowBox[{"SSGuess", "[", 
                RowBox[{"[", 
                 RowBox[{"All", ",", "1"}], "]"}], "]"}]}], ";", 
              "\[IndentingNewLine]", 
              RowBox[{"SSGuess2", "=", 
               RowBox[{"SSGuess", "[", 
                RowBox[{"[", 
                 RowBox[{"All", ",", "2"}], "]"}], "]"}]}], ";", 
              "\[IndentingNewLine]", 
              RowBox[{"SSGuess1int", "=", 
               RowBox[{"SSGuess1", " ", "/.", " ", 
                RowBox[{"t", "\[Rule]", " ", "0"}]}]}], ";", 
              "\[IndentingNewLine]", 
              RowBox[{"InitialConditionsUD", "=", 
               RowBox[{"Thread", "[", 
                RowBox[{"SSGuess1int", "\[Equal]", "SSGuess2"}], "]"}]}], ";",
               "\[IndentingNewLine]", 
              RowBox[{"SS", "=", 
               RowBox[{"Thread", "[", 
                RowBox[{"SSGuess1", " ", "\[Rule]", " ", "SSGuess2"}], 
                "]"}]}], ";", "\[IndentingNewLine]", "\[IndentingNewLine]", 
              RowBox[{"AppendTo", "[", 
               RowBox[{"DataDownNDSfluxm", ",", 
                RowBox[{"{", 
                 RowBox[{"X", ",", "Z", ",", 
                  RowBox[{
                   RowBox[{
                    RowBox[{
                    RowBox[{
                    RowBox[{
                    SuperscriptBox["10", "3"], "vcpt1C16"}], "/.", " ", 
                    "RateEqs"}], "/.", "CoAMATX"}], "/.", 
                    RowBox[{"ParmScan", "[", 
                    RowBox[{"X", ",", "Z"}], "]"}]}], "/.", "SS"}]}], "}"}]}],
                "]"}], ";", "\[IndentingNewLine]", 
              RowBox[{"X", "=", 
               RowBox[{"X", "-", "dX"}]}], ";"}]}], "]"}], ";", 
           "\[IndentingNewLine]", 
           RowBox[{"Y", "=", 
            RowBox[{"Y", "+", "dY"}]}], ";"}]}], "]"}]}]}], 
      "\[IndentingNewLine]", "]"}], ",", 
     RowBox[{"ProgressIndicator", "[", 
      RowBox[{"X", ",", 
       RowBox[{"{", 
        RowBox[{"Xstart", ",", "Xend"}], "}"}]}], "]"}]}], "]"}]}], 
  "\[IndentingNewLine]", "\[IndentingNewLine]", "\n"}]], "Input",
 CellChangeTimes->{{3.736788141679014*^9, 3.7367881781095824`*^9}, {
   3.756710197702388*^9, 3.7567102417969246`*^9}, {3.756710276099786*^9, 
   3.756710281073022*^9}, {3.7567105675207567`*^9, 3.7567105684997644`*^9}, {
   3.7567107977365036`*^9, 3.756710816338642*^9}, 3.756710885180159*^9, {
   3.7567145374314423`*^9, 3.756714725623253*^9}, 3.756714815941732*^9, {
   3.7567154862807584`*^9, 3.756715488212774*^9}, {3.7790265002789497`*^9, 
   3.77902653824148*^9}, 3.779082314077749*^9, {3.779082459375189*^9, 
   3.77908250737881*^9}, 3.779082547106538*^9, {3.779082587515475*^9, 
   3.779082862002206*^9}, {3.7790829122129316`*^9, 3.779082928100442*^9}, {
   3.779082970493074*^9, 3.779082999032755*^9}, {3.77908304071229*^9, 
   3.7790830547138467`*^9}, {3.77908490207189*^9, 3.779084924708357*^9}, 
   3.779085031896676*^9, {3.779085277937004*^9, 3.7790852997705774`*^9}, {
   3.779181746558349*^9, 3.779181865231035*^9}, {3.7791819671282434`*^9, 
   3.7791819778804483`*^9}, {3.779690839577142*^9, 3.7796908490623007`*^9}, {
   3.7797017068518686`*^9, 3.779701786546398*^9}, {3.7797030867715063`*^9, 
   3.7797032476498756`*^9}, {3.7797038385883207`*^9, 
   3.7797038527291594`*^9}, {3.779703902288409*^9, 3.779703902596377*^9}, {
   3.7797051309417095`*^9, 3.779705227474506*^9}, {3.779705259275175*^9, 
   3.779705286309229*^9}, {3.779706328282076*^9, 3.779706446447033*^9}, {
   3.7797064978091054`*^9, 3.779706527634452*^9}, {3.7797077049949303`*^9, 
   3.779707790494956*^9}, {3.7797078336071453`*^9, 3.7797078479400425`*^9}, {
   3.779707893988445*^9, 3.7797078980785065`*^9}, {3.780742518818121*^9, 
   3.780742532995227*^9}, {3.7807429185713573`*^9, 3.7807429295869064`*^9}, {
   3.7807638454395456`*^9, 3.7807638588230915`*^9}, {3.7808155941218543`*^9, 
   3.7808156339154963`*^9}, {3.7808157220987096`*^9, 
   3.7808158293859024`*^9}, {3.7808158818007708`*^9, 3.780815901035349*^9}, {
   3.780815953480113*^9, 3.780815953937888*^9}, {3.780816026446037*^9, 
   3.7808160381976204`*^9}, {3.780818671846259*^9, 3.7808186896556454`*^9}, {
   3.7808239588941107`*^9, 3.780823976826192*^9}, {3.78082511294524*^9, 
   3.780825125660267*^9}, {3.7808280210716286`*^9, 3.780828037129696*^9}, {
   3.7808280910246077`*^9, 3.780828104019896*^9}, {3.780830494510923*^9, 
   3.780830495705702*^9}, {3.7887635962474585`*^9, 3.788763622086873*^9}, {
   3.7888527825505147`*^9, 3.788852815250448*^9}, {3.812795636399851*^9, 
   3.812795649657407*^9}, {3.8127981767137794`*^9, 3.8127981805933824`*^9}, 
   3.8165185377065086`*^9, 3.816520122504132*^9, {3.8192272919689302`*^9, 
   3.8192272960390525`*^9}},
 CellLabel->
  "In[380]:=",ExpressionUUID->"8566026c-0a37-4fcb-8e9b-531b1921e7c9"],

Cell[BoxData[
 RowBox[{
  RowBox[{"ScanDownNDSm", "[", 
   RowBox[{"1", ",", "1", ",", "2"}], "]"}], "\[IndentingNewLine]", 
  "\[IndentingNewLine]"}]], "Input",
 CellChangeTimes->{{3.7567147840758843`*^9, 3.7567147897219305`*^9}, 
   3.756715091325594*^9, 3.756715521277625*^9, 3.7567155528344593`*^9, {
   3.779181872835677*^9, 3.779181885735156*^9}, {3.7791839190857873`*^9, 
   3.7791839196153765`*^9}, {3.779184942322152*^9, 3.779184942609393*^9}, 
   3.779530834901044*^9, {3.7796908955797176`*^9, 3.7796909030662937`*^9}, {
   3.779729728221681*^9, 3.7797297323126407`*^9}, {3.7797935453353724`*^9, 
   3.779793548248839*^9}, {3.779794402792818*^9, 3.779794407393481*^9}, {
   3.7797945076212*^9, 3.7797945085956383`*^9}, {3.7808091434512005`*^9, 
   3.780809168218983*^9}, {3.780815966987998*^9, 3.7808159970765576`*^9}, 
   3.7808281069290905`*^9, 3.7887636521789284`*^9, 3.7888528234252014`*^9, 
   3.8127956284438963`*^9, {3.8127981388556256`*^9, 3.8127981390551023`*^9}, 
   3.816518557950366*^9},
 CellLabel->
  "In[381]:=",ExpressionUUID->"27414f92-3808-4c27-bfc5-734e3dd012ee"],

Cell[BoxData[
 RowBox[{
  RowBox[{
   RowBox[{"ScanUpNDSm", "[", 
    RowBox[{"Ystart_", ",", "dY_", ",", "Yend_"}], "]"}], ":=", 
   RowBox[{"Monitor", "[", 
    RowBox[{
     RowBox[{"Module", "[", 
      RowBox[{
       RowBox[{"{", 
        RowBox[{"SS", ",", "SSGuess"}], "}"}], ",", "\[IndentingNewLine]", 
       RowBox[{
        RowBox[{"DataUpNDSfluxm", "=", 
         RowBox[{"{", "}"}]}], ";", "\[IndentingNewLine]", 
        RowBox[{"Xstart", "=", "0"}], ";", "\[IndentingNewLine]", 
        RowBox[{"Xend", "=", "250"}], ";", "\[IndentingNewLine]", 
        RowBox[{"YY", "=", 
         RowBox[{"{", 
          RowBox[{"0.0", ",", "1.0"}], "}"}]}], ";", "\[IndentingNewLine]", 
        RowBox[{"For", "[", 
         RowBox[{
          RowBox[{"Y", "=", "Ystart"}], ",", 
          RowBox[{"Y", "\[LessEqual]", " ", "Yend"}], ",", 
          "\[IndentingNewLine]", 
          RowBox[{
           RowBox[{"Z", "=", 
            RowBox[{"YY", "[", 
             RowBox[{"[", "Y", "]"}], "]"}]}], ";", "\[IndentingNewLine]", 
           RowBox[{"tsolStart", "=", 
            RowBox[{"tsolScan", "[", 
             RowBox[{"Xstart", ",", "Z"}], " ", "]"}]}], ";", 
           "\[IndentingNewLine]", 
           RowBox[{"SSGuess", "=", 
            RowBox[{"Table", "[", 
             RowBox[{
              RowBox[{"{", 
               RowBox[{
                RowBox[{
                 RowBox[{"Vars", "[", 
                  RowBox[{"[", "i", "]"}], "]"}], "[", "t", "]"}], ",", 
                RowBox[{
                 RowBox[{"(", 
                  RowBox[{
                   RowBox[{
                    RowBox[{"Vars", "[", 
                    RowBox[{"[", "i", "]"}], "]"}], "[", "900000000", "]"}], "/.",
                    "tsolStart"}], ")"}], "[", 
                 RowBox[{"[", "1", "]"}], "]"}]}], "}"}], ",", 
              RowBox[{"{", 
               RowBox[{"i", ",", "1", ",", 
                RowBox[{"Length", "[", "Vars", "]"}]}], "}"}]}], "]"}]}], ";",
            "\[IndentingNewLine]", 
           RowBox[{"SSGuess1", "=", 
            RowBox[{"SSGuess", "[", 
             RowBox[{"[", 
              RowBox[{"All", ",", "1"}], "]"}], "]"}]}], ";", 
           "\[IndentingNewLine]", 
           RowBox[{"SSGuess2", "=", 
            RowBox[{"SSGuess", "[", 
             RowBox[{"[", 
              RowBox[{"All", ",", "2"}], "]"}], "]"}]}], ";", 
           "\[IndentingNewLine]", 
           RowBox[{"SSGuess1int", "=", 
            RowBox[{"SSGuess1", " ", "/.", " ", 
             RowBox[{"t", "\[Rule]", " ", "0"}]}]}], ";", 
           "\[IndentingNewLine]", 
           RowBox[{"InitialConditionsUD", "=", 
            RowBox[{"Thread", "[", 
             RowBox[{"SSGuess1int", "\[Equal]", "SSGuess2"}], "]"}]}], ";", 
           "\[IndentingNewLine]", "\[IndentingNewLine]", 
           RowBox[{"dX", "=", "1"}], ";", "\[IndentingNewLine]", 
           RowBox[{"For", "[", 
            RowBox[{
             RowBox[{"X", "=", "0"}], ",", 
             RowBox[{"X", "\[LessEqual]", " ", "250"}], ",", 
             "\[IndentingNewLine]", "\[IndentingNewLine]", 
             RowBox[{
              RowBox[{"tsolScanNDS", "=", 
               RowBox[{"NDSolve", "[", 
                RowBox[{
                 RowBox[{"Join", "[", 
                  RowBox[{
                   RowBox[{
                    RowBox[{
                    RowBox[{"Odes", "/.", "RateEqs"}], "/.", "CoAMATX"}], "/.", 
                    RowBox[{"ParmScan", "[", 
                    RowBox[{"X", ",", "Z"}], "]"}]}], ",", 
                   "InitialConditionsUD"}], "]"}], ",", "Vars", ",", 
                 RowBox[{"{", 
                  RowBox[{"t", ",", "0", ",", "1000000000"}], "}"}]}], 
                "]"}]}], ";", "\[IndentingNewLine]", 
              RowBox[{"SSGuess", "=", 
               RowBox[{"Table", "[", 
                RowBox[{
                 RowBox[{"{", 
                  RowBox[{
                   RowBox[{
                    RowBox[{"Vars", "[", 
                    RowBox[{"[", "i", "]"}], "]"}], "[", "t", "]"}], ",", 
                   RowBox[{
                    RowBox[{"(", 
                    RowBox[{
                    RowBox[{
                    RowBox[{"Vars", "[", 
                    RowBox[{"[", "i", "]"}], "]"}], "[", "900000000", "]"}], "/.",
                     "tsolScanNDS"}], ")"}], "[", 
                    RowBox[{"[", "1", "]"}], "]"}]}], "}"}], ",", 
                 RowBox[{"{", 
                  RowBox[{"i", ",", "1", ",", 
                   RowBox[{"Length", "[", "Vars", "]"}]}], "}"}]}], "]"}]}], 
              ";", "\[IndentingNewLine]", 
              RowBox[{"SSGuess1", "=", 
               RowBox[{"SSGuess", "[", 
                RowBox[{"[", 
                 RowBox[{"All", ",", "1"}], "]"}], "]"}]}], ";", 
              "\[IndentingNewLine]", 
              RowBox[{"SSGuess2", "=", 
               RowBox[{"SSGuess", "[", 
                RowBox[{"[", 
                 RowBox[{"All", ",", "2"}], "]"}], "]"}]}], ";", 
              "\[IndentingNewLine]", 
              RowBox[{"SSGuess1int", "=", 
               RowBox[{"SSGuess1", " ", "/.", " ", 
                RowBox[{"t", "\[Rule]", " ", "0"}]}]}], ";", 
              "\[IndentingNewLine]", 
              RowBox[{"InitialConditionsUD", "=", 
               RowBox[{"Thread", "[", 
                RowBox[{"SSGuess1int", "\[Equal]", "SSGuess2"}], "]"}]}], ";",
               "\[IndentingNewLine]", 
              RowBox[{"SS", "=", 
               RowBox[{"Thread", "[", 
                RowBox[{"SSGuess1", " ", "\[Rule]", " ", "SSGuess2"}], 
                "]"}]}], ";", "\[IndentingNewLine]", "\[IndentingNewLine]", 
              RowBox[{"AppendTo", "[", 
               RowBox[{"DataUpNDSfluxm", ",", 
                RowBox[{"{", 
                 RowBox[{"X", ",", "Z", ",", 
                  RowBox[{
                   RowBox[{
                    RowBox[{
                    RowBox[{
                    RowBox[{
                    SuperscriptBox["10", "3"], "vcpt1C16"}], "/.", " ", 
                    "RateEqs"}], "/.", "CoAMATX"}], "/.", 
                    RowBox[{"ParmScan", "[", 
                    RowBox[{"X", ",", "Z"}], "]"}]}], "/.", "SS"}]}], "}"}]}],
                "]"}], ";", "\[IndentingNewLine]", "\[IndentingNewLine]", 
              RowBox[{"X", "=", 
               RowBox[{"X", "+", "dX"}]}], ";"}]}], "]"}], ";", 
           "\[IndentingNewLine]", 
           RowBox[{"Y", "=", 
            RowBox[{"Y", "+", "dY"}]}], ";"}]}], "]"}]}]}], 
      "\[IndentingNewLine]", "]"}], ",", 
     RowBox[{"ProgressIndicator", "[", 
      RowBox[{"X", ",", 
       RowBox[{"{", 
        RowBox[{"Xstart", ",", "Xend"}], "}"}]}], "]"}]}], "]"}]}], 
  "\[IndentingNewLine]", "\[IndentingNewLine]"}]], "Input",
 CellChangeTimes->{{3.756710311624054*^9, 3.756710323761345*^9}, {
   3.7567103873456182`*^9, 3.7567104017251234`*^9}, {3.756710505508892*^9, 
   3.7567105077645073`*^9}, {3.756710552129038*^9, 3.7567105543026533`*^9}, {
   3.756710707117408*^9, 3.7567107101804323`*^9}, {3.756714829563828*^9, 
   3.756714846822959*^9}, {3.756714880197802*^9, 3.7567148985335417`*^9}, {
   3.75671496699405*^9, 3.756715010360778*^9}, {3.756715041577416*^9, 
   3.756715042417619*^9}, {3.779085447523437*^9, 3.77908546469452*^9}, {
   3.7790855006543517`*^9, 3.7790855043365407`*^9}, {3.7791820194163694`*^9, 
   3.7791820901392374`*^9}, {3.7791823389997244`*^9, 
   3.7791823402104845`*^9}, {3.7796908605098476`*^9, 
   3.7796908706781855`*^9}, {3.7797015617533073`*^9, 3.7797015634957*^9}, {
   3.779701648971982*^9, 3.779701692278592*^9}, {3.779702607055682*^9, 
   3.7797026603071823`*^9}, {3.779702973839229*^9, 3.779703062709359*^9}, {
   3.779703266038515*^9, 3.779703321264701*^9}, {3.779703868874722*^9, 
   3.779703910815192*^9}, {3.779730613608507*^9, 3.7797306453648906`*^9}, {
   3.779730704222104*^9, 3.7797307616780963`*^9}, {3.779730868473937*^9, 
   3.779730881885948*^9}, {3.7807424458521957`*^9, 3.780742461815523*^9}, {
   3.780745381961809*^9, 3.780745390990668*^9}, {3.780808224360385*^9, 
   3.7808083402794743`*^9}, {3.780808376191495*^9, 3.7808083871162577`*^9}, {
   3.7808084694840474`*^9, 3.7808085308410397`*^9}, {3.780808575561449*^9, 
   3.780808590377838*^9}, {3.7808086534243145`*^9, 3.780808714027263*^9}, {
   3.780808763698467*^9, 3.78080879380797*^9}, {3.7808089290115037`*^9, 
   3.780808952998375*^9}, {3.7808089865736094`*^9, 3.780809035004158*^9}, {
   3.7808092903085756`*^9, 3.7808092982713194`*^9}, 3.7808094357876387`*^9, {
   3.7808094811613407`*^9, 3.780809535088162*^9}, {3.7808095919112434`*^9, 
   3.780809625227174*^9}, {3.7808131445571356`*^9, 3.7808131651870112`*^9}, {
   3.7808158584451866`*^9, 3.780815859231086*^9}, 3.7808187132595716`*^9, {
   3.780823927575838*^9, 3.780823928603092*^9}, {3.7808239860126085`*^9, 
   3.7808239969224663`*^9}, {3.780825132476022*^9, 3.780825135307455*^9}, 
   3.780828053288497*^9, {3.7808281089467173`*^9, 3.78082812145924*^9}, {
   3.7808304847031174`*^9, 3.780830485878976*^9}, 3.788763643738006*^9, 
   3.788852838883829*^9, {3.8127956103874807`*^9, 3.8127956209718657`*^9}, {
   3.8127981434433994`*^9, 3.812798155912072*^9}, 3.816518563238224*^9, {
   3.8165201430053005`*^9, 3.8165201474524326`*^9}, 3.81711290656376*^9, {
   3.8171133280155125`*^9, 3.8171133837993174`*^9}, {3.819227300915024*^9, 
   3.8192273044226484`*^9}},
 CellLabel->
  "In[382]:=",ExpressionUUID->"1b33717e-8676-402e-9d97-5548de4e3893"],

Cell[BoxData[""], "Input",
 CellChangeTimes->{{3.8171138706697197`*^9, 3.817113870672711*^9}, {
  3.8192273145535717`*^9, 3.819227315406329*^9}},
 CellLabel->
  "In[383]:=",ExpressionUUID->"dbcdf159-a157-48cc-bbb5-e3206e7add86"],

Cell[BoxData[
 RowBox[{"ScanUpNDSm", "[", 
  RowBox[{"1", ",", "1", ",", "2"}], "]"}]], "Input",
 CellChangeTimes->{{3.7567149252665405`*^9, 3.7567149256097455`*^9}, 
   3.7567150986600513`*^9, {3.7791820948227205`*^9, 3.779182103405769*^9}, {
   3.779183906553274*^9, 3.779183907030001*^9}, {3.7791849530704517`*^9, 
   3.77918495352124*^9}, 3.7795308422763104`*^9, {3.779690876955104*^9, 
   3.7796908846492715`*^9}, {3.7797309020784383`*^9, 3.779730905434429*^9}, {
   3.779897575745681*^9, 3.779897577879895*^9}, {3.7808093343219094`*^9, 
   3.7808093512436666`*^9}, {3.7808131900335555`*^9, 3.780813190881318*^9}, 
   3.7808281291157727`*^9, 3.788763656795013*^9, 3.788852864028026*^9, 
   3.8127956814432154`*^9, {3.8127981294151998`*^9, 3.812798129622671*^9}, 
   3.8165185695423627`*^9},
 CellLabel->
  "In[384]:=",ExpressionUUID->"0015b863-bab8-4d02-a1a4-78b2db922dad"],

Cell[CellGroupData[{

Cell[BoxData[
 RowBox[{"p3n1", "=", 
  RowBox[{"ListLinePlot", "[", 
   RowBox[{
    RowBox[{"{", 
     RowBox[{
      RowBox[{"DataUpNDSfluxm", "[", 
       RowBox[{"[", 
        RowBox[{
         RowBox[{"1", ";;", "251"}], ",", " ", 
         RowBox[{"{", 
          RowBox[{"1", ",", "3"}], "}"}]}], "]"}], "]"}], ",", 
      RowBox[{"DataUpNDSfluxm", "[", 
       RowBox[{"[", 
        RowBox[{
         RowBox[{"252", ";;", "502"}], ",", " ", 
         RowBox[{"{", 
          RowBox[{"1", ",", "3"}], "}"}]}], "]"}], "]"}], ",", 
      RowBox[{"DataDownNDSfluxm", "[", 
       RowBox[{"[", 
        RowBox[{
         RowBox[{"1", ";;", "251"}], ",", " ", 
         RowBox[{"{", 
          RowBox[{"1", ",", "3"}], "}"}]}], "]"}], "]"}], ",", 
      RowBox[{"DataDownNDSfluxm", "[", 
       RowBox[{"[", 
        RowBox[{
         RowBox[{"252", ";;", "502"}], ",", " ", 
         RowBox[{"{", 
          RowBox[{"1", ",", "3"}], "}"}]}], "]"}], "]"}]}], "}"}], ",", 
    RowBox[{"PlotRange", "\[Rule]", "All"}], ",", " ", 
    RowBox[{"PlotStyle", "\[Rule]", 
     RowBox[{"{", 
      RowBox[{"Red", ",", " ", "Blue", ",", "Red", ",", " ", "Blue"}], 
      "}"}]}], ",", " ", 
    RowBox[{"AxesStyle", "\[Rule]", 
     RowBox[{"Directive", "[", 
      RowBox[{"Black", ",", "16"}], "]"}]}], ",", 
    RowBox[{"LabelStyle", "\[Rule]", 
     RowBox[{"Directive", "[", "Black", "]"}]}], ",", 
    RowBox[{"PlotLegends", "\[Rule]", 
     RowBox[{"Placed", "[", 
      RowBox[{
       RowBox[{"LineLegend", "[", 
        RowBox[{
         RowBox[{"{", 
          RowBox[{"\"\<WT\>\"", ",", "\"\<ShcKO\>\""}], "}"}], ",", 
         RowBox[{"LabelStyle", "\[Rule]", 
          RowBox[{"{", 
           RowBox[{"FontSize", "\[Rule]", "16"}], "}"}]}]}], "]"}], ",", 
       RowBox[{"{", 
        RowBox[{"Center", ",", "Bottom"}], "}"}]}], "]"}]}], ",", " ", 
    RowBox[{"PlotLabel", "\[Rule]", "\"\<p46Shc protein\>\""}], ",", 
    "\[IndentingNewLine]", 
    RowBox[{"Frame", "\[Rule]", 
     RowBox[{"{", 
      RowBox[{
       RowBox[{"{", 
        RowBox[{"True", ",", "False"}], "}"}], ",", 
       RowBox[{"{", 
        RowBox[{"True", ",", "False"}], "}"}]}], "}"}]}], ",", 
    RowBox[{"FrameLabel", "\[Rule]", 
     RowBox[{"{", 
      RowBox[{
       RowBox[{"{", 
        RowBox[{
        "\"\<Uptake Flux(\[Mu]mol.\!\(\*SuperscriptBox[\(min\), \
\(-1\)]\).\!\(\*SuperscriptBox[\(gProtein\), \(-1\)]\))\>\"", ",", "None"}], 
        "}"}], ",", 
       RowBox[{"{", 
        RowBox[{"\"\<Palmitoyl-CoA(\[Mu]M)\>\"", ",", "None"}], "}"}]}], 
      "}"}]}], ",", " ", 
    RowBox[{"BaseStyle", "\[Rule]", 
     RowBox[{"{", 
      RowBox[{
       RowBox[{"FontSize", "\[Rule]", " ", "18"}], ",", "  ", 
       RowBox[{"FontWeight", "\[Rule]", " ", "\"\<3\>\""}], ",", 
       RowBox[{"AbsoluteThickness", "[", "2", "]"}]}], "}"}]}], ",", " ", 
    RowBox[{"FrameStyle", "\[Rule]", 
     RowBox[{"Thickness", "[", "0.00005", "]"}]}], ",", " ", 
    RowBox[{"ImageSize", "\[Rule]", 
     RowBox[{"Scaled", "[", "0.3", "]"}]}], ",", " ", 
    RowBox[{"AspectRatio", "\[Rule]", "0.75"}]}], "]"}]}]], "Input",
 CellChangeTimes->{
  3.8170260567942*^9, {3.8171122253384495`*^9, 3.8171122341997504`*^9}, {
   3.817112279561429*^9, 3.817112303047614*^9}, {3.817113112927771*^9, 
   3.8171132050364227`*^9}, 3.8171133473398294`*^9, {3.817113387053619*^9, 
   3.8171135020630183`*^9}, {3.8171135485875883`*^9, 
   3.8171135489845247`*^9}, {3.817113725664915*^9, 3.817113773168831*^9}, {
   3.817113895280897*^9, 3.8171139441013265`*^9}, {3.8171139767390366`*^9, 
   3.8171139839826603`*^9}, {3.819227333307456*^9, 3.8192273517910867`*^9}, {
   3.829585052965378*^9, 3.8295850568421383`*^9}, {3.829585223457508*^9, 
   3.829585225191726*^9}},ExpressionUUID->"77dcd84f-dfa3-4743-b63c-\
d7feef47db9d"],

Cell[BoxData[
 TagBox[
  GraphicsBox[{{{}, {{}, {}, 
      {RGBColor[1, 0, 0], PointSize[0.006944444444444445], AbsoluteThickness[
       2], 
       StyleBox[LineBox[CompressedData["
1:eJw113s01Pkfx/HpQqyKiopWTTeppYiQlJci5JLcL6O+jDHDDNqkbBdNqV/K
pSSVUsbqqk1FKV2H3dBldd1IpWnLJUt0s2H9/PqdfX+c4ziP8/L0/tNnJobH
eYsG8ni83m/f///Jvio3JvUFfd115V912j/Y9/2q97037GlGQsay4prhv5M1
wPWXPtq+9QlZB3cfvszWq3tG1kXWB25cWW4DeSzur/Bob4x/Tf4eOa29kz1E
b8h8RPwQ53xieiN5Eu7tmWF6v7KJPAWiVWmnjzu0kI0gK15m73LkHdkYn41n
OJmqWskzsG1P6xW379rIJgjY+fyo6YR28kyMDlPPGzTxPdkMI41Mr5SM6CCb
Y4Ov9rrGj8yzMW1r4R01YSfZAtUVgV/nVDJbQrFuon7W5A/kORi5P+lg7npm
K+xw5d35tYbZGkabaq/FGH4k2yDxQnrrZzHzXDgIzqQUFjHbwur08uLaD8zz
UBVSG3HD/BPZDor59wIOxjLPR+7L65fyTzIvQM6dd5VqKmZ7NCQ+kHzS/UwG
0pW7D2U5k+WAMuLea61Etjtg6iD/vKTjbHeAXe3OaK3HbF8In9PtPvf72L4Q
ZU8CpzYafaF9EUR7W3JEnmT5IlzPydolXs12R2R8t8iCl8N2R/RrGhovusZ2
J6SZHSpc2MB2J3g2dp7V7mf7YnQILAZeGd9F+2LUHjwW5DWfzHMGd3ljvCqY
7c4wS40xWruW7S4YaD0rgZ/FdhfM0fDMaz7DdlcsaRWY1Vax3RWq67eGdavY
vgS5ewOS/bvZvgTGXhc9v+r8TbsbpLMrTjVNI8vdsFhu5Dt9AdvdcU0wKLfK
h+3uaIpsFVVL2O6BzaE/WM7eyHYPlH+XYqqVyXZPmHcLJgcdZbsndjW57Z94
ie1L4ZQWr4y6zfalKOLb77Z6znYvHHvztDStjQwvSEbbnljZx37fC5tbNA81
Dfv6r5VeGDJl6L6PhmTeMuSUSaMOmJKxDIEXrpU+tyPLl6FgX/XHm26sX4a+
49MkLsGs90aA8+m5iRLWeyNd+3CE9xrWe6NU62nFs2TWe6Nl1vmhIzJZ74PQ
u8/rew6z3gcbtqqfzClkvQ9kJj896ihlvQ+6klMP91ew3hcl9YMt7taw3hd7
nCKO+taz3hcLBoxqO9zIel/4xG15f7KT9X6Q91qtX9vLej9weuUeWurd1PvB
w/PY8EgdstIPRhmWvjsMyDx/aNj4FayZQoY/XvbNXzlrJuv9cUtz8oSL1qz3
xxmtp4M1HVgfgJ78ILHJEtYHIGO9JInvw/oA3EzsjG8KYX0AHndtjtgUwfpA
FPiVrGiTsT4QGqcSJTMTWB+IJZFxCYs3sj4Q1pcNf5yzjfVBKOueYvtPGuuD
8OFoZMGhvawPgt8dg9W6uawPQt7Lp2JxAeuD4eKdPDO7kPXBGDVugezIedYH
I/TnaWXJl1kfjF2WY/KdbrI+BFEjLQre3mJ9CAZEic3D7rE+BMbmpWevPmJ9
CMAFxn+uY70Agorj5VqvWC9A97gbNQMaWS/A6Kyaq09bWS+A7ZYB2Ts7WR+K
FJt6T8Mu1oeiWrO9IqOX9aGY4371dAOvh/pQ5F9fmTdUncxbjju7p2iO1SJj
OfR+1efzdMjy5ZDZ48WvuqxfDpM/GprC9Fm/Aq7bldvqDFm/Ao2TgpKmTmL9
Cvxn3oM2JyPWr8DUn6w1rGawnsMxW7fqTlMyn8O1EwcC4szZ3+Nw9/GE6Sct
yRyHER5NIenW7O9zSDe+e1zTlqzgEFX7orx7HrvHoaQo+/q4+WQVhx1jFnvU
2rH7YVC+m7GuzobdD0NoYOLuW8vo/zfCkLGpWZijR+bCYNqvlrmp/i+6H4Zn
cQ+tYhVkRRg2bAsaJRCTlWGodtVLwCyyKgwG+7pMR31l74Vw1E36Z/u9cjI/
HAa8YfNEaWSEw+NRp/BpAJkLxwYT+w36U8jycFhMNfIx/kDvEUU4hqi1q/fd
ICvDMapxXH9mOlkVjv3hls2vBez9IkSXd+upZhMyX4jnl3+XHemj9w6EkFoF
pQ24T+aEiHkTdGBoPlkuRM+L415X48kKIf4cx/9Z05msFKJuenvBJwOySggL
yy97Ezqa6X4EhpbvfJb6G5kfgdtdTt2zD5IRAcNejcPilWQuApVxM9KNnMny
CARsrTgrG09WRGDwmjFDrLvo/ab8thcZndtSQ1ZFIKTX+bX7Cfa+E6FW0dKy
R07mi7DeVmDiHUyGCLZHyo1SLMmcCCVjesSztclyEeYmn8/ybKX3o0KEe+8T
uPpbZKUIt1Nf7nucT1aJkPdHmY5NEntvRuJ2u/9ltRAyPxIWiyq329qQEQn9
8xYpT/TIXCTE3o4PH356S/cjcTEwKcXsEVkRiR7HMtX7c2RlJDa2Zetr7Sar
IrGzoi8pOY7ME+NLy0mJ/1IyX4z7ewvnbplFhhiTQgdxajpkTozsEXN9Gzrp
/SwXo+rmpwNaj8iKb7+flXcltYSsFKN44ailodlklRg3btl+SVrL3t8SNAyt
9O0IIvMlUG55bnjGjgwJ2gxqNC5NIHMSqF19+ofWIHZfgv/efeBe2PQn3Zfg
emW3XeYdslKCdbtLNtwsIqsk+HuT6zuLLDIvCsKmS5Hta8n8KHh9TXjVKiAj
Cq//dnD8YSGZi0KcvCP1zDSyPApmddYlK4ex+1EYaJp2Lf4Tfd5QRsGo4N3Z
i8/IqijoTTh7cI6SfR6JRnHJ6l0fj5P50Zie//bYX+lkROPN/eyeCQlkLhqZ
pc1FGQKyPBpHDrxqsXIkK6KxYviQx2NM2P1oeFe65ZrpsvvRGLhKtVb+j4ru
SzHnwfjD6o1kvhRa1dHOFb+TIYUwZXRpcSmZkyJF4WxSm0eWS9Gl/rJz5g6y
QoqqQf6eZavISil0vpTtSRCQVVJI38q1hYvZfRns3m7Q32zG7ssQa/Kbxn0D
dl+G6R2HbNzV2H0ZfrxaNbzz1Su6L8PuXwafKbhIVshgK/lZtziVrJShec1o
XYNwskqGgVarN9XbkHkxKO1xNfuoTebHYIDrJjWumT4/IgazdC3fTLpJ5mKQ
2a8onrufLI/B+b1fwwriyIoYuEe6vl3uQlbGYP+YMHPpRLIqBrYLzjlV9byk
+7E4NXbWpFVPyPxYiLQX3YsuIiMW0t6jHudSyFwsNk53ueAgJMtjoaG7cOT4
BWRFLJbWFG901CcrY8EbW6Rz4fMLuh+LkaOnvpM+IPPi4F/4wFj6C5kfBw/h
91/OpZARh0TeyLV2ohf2/wMPz/hD
         "]],
        FontSize->18,
        FontWeight->"3"]}, 
      {RGBColor[0, 0, 1], PointSize[0.006944444444444445], AbsoluteThickness[
       2], 
       StyleBox[LineBox[CompressedData["
1:eJw1zQ9cDPYfx/FoqYZIUf5sFeuP5t+tKGvlXV1/RPpfp3/urruuP3dXTaso
OmTijMykhEKoRJkkGgrzd8liNJJVk6bU5vrHseb3+H0/93jc4x6vx+fe36eZ
MMFfPFpDQ0P94fu/X/rsjPynZHho54X/199L+Ikbtf9VX1rCzth6aHRSv14D
ax3kNdvEn816wHoi3vR0tsQ0/87aEFsV36kdDrSyNkbX46j9rsltrGegYWS3
3h1xB2tTHGmG5lLr56xnoqFUObT3Rifrz3Cyzzol36WLtQXiU6bWSgr/Ym2F
fV+t6U5ve8naGpVjVvx2Z2wP6zlQvcgJaDN9xXoenK6ktvbM7GW9AF26uZIH
Bn2sOfgnKDFkyQD1F9jbFGfhK/qbtQ2mFl9THrxBbYscbuHRaeb/sF4IEy3e
767rqBdhg5gnU96jtkO+5abEYJPXrO3h6n0/cCSWejEuxPR5Paqk/hJ+sqpY
y35qBwTo5ZZxbFWsv4KhoeYVThK1I9oLjv0ecYLaCdJMH86LduolmFomK3tr
1M8aeGcZ7VzvxVoB5NkkpfLT6e6MeIVLxdtSujsjUT9yfcVDurug9+mp/oJR
A+zugk/1zj55bM1awxUSY1lvlj/dXREsf/7x6TS6c6GYGBiZfIDuXLQPR25v
r6O7Gyb8vKBpfAfd3fAu+6m59keD7O6O3Oyt/q2zWCvc4Ta/Sv+wC909cDLr
nRmfT3cPdNuUhpmvo7sn1p2yvfo+j+6eiP158r7+M3RfikbdQZnhXbovxXeL
NlhIXtDdC5YlKv3BEbp7wWPV1r9vGQ2x+zLMmN7978t5rBXLcKf8zAjfje7L
can0M65NGN2XQ6FtUhWTSHdv5PyZ9Jv2Zrp7o6p+Z9OUfLqvQOnJGkVBOd1X
YNfKY+KCy3T3gbLi55+mN9HdBxd9dTLM/qS7L5b5hPBOD7CGL/K2VNxqHDPM
/u+LyeZ9ehuMWNf54ohpGOeWJWsNPzxradcut2MNP7RJLb+c60F7P3gql7n6
BtPeD053c5KNxbT3h+ni60PZq2nvj0ndyl+LN9DeH+MDEjrkO2nvD7Fmx6u/
9tM+AAuHDb83LqN9AO78eTTgfTXtA1Dc7rpv31XaB6CvxPrM60baB2IHV9mk
3UL7QJh9+tSw5QXtA7F7YKoiSUX7QMwP6fzo9r+0D8LYvuOZL3TfsH0Q6kcr
z98xZK0IQpdTWmyaCeu6ILj2qm37ZrPWCMaBfSanOba0D8ZaTbsoZyfaB6OS
e6jexJP2wbAdXG9714/2IVgzEjFlRRjtQ5Bz+0lVkYj2Ibic4uR3Q0b7ELge
1DK7mkJ7HrbZr16xJ5P2PKiNxr9xyqY9D4o1Rovqc2jPQ4OBrv4n+bRfCatx
b5QBh2i/ElMWaBeJS2m/EtN/ueQYeJr2K2H2dbK36Xnah8Lr3cGK23W0D0WL
wRzHwJu0DwU3896Ni420D8W6bwKn6TyifRhSOC3DNq20D8Nz9Rwzl+e0D0N1
a6+XTQ/tw3CV022po6J9OK7N9RTVv6F9OMIr6o+t0njL9uFY5/csp2MM67pw
LP3I6rL3eNYaEbjtEnDroAFrROALnTSXR1NpH4EFRxafHzKhfQQGN70+p2FB
+0iMmDy99vpz2kdCR8tBeJdD+0iMsVmr94Md7SNx8T6Py3Wk/SoYiLXTn7nQ
fhXmxS21iPak/SpYVv9Q3exN+w934fx8uwDa89GYudx+E4+1KR/2ey3VtRH0
Hh+bNUzc24Ws+XxMs2hYOyih9/lIumg6PCxlXcSHsWbytJdJ5PFRqXXE4XYK
6z8+vD/W7Ex+OvkCbJ8+/iFPQb4AhhfchrQ3ky/A7OZ0yfGt5AuwU9ftG7sd
5AuQoDlXVvM9+QJoyq/nW+8lX4DOibWuOwrIF8BW8OR0RyH5QuxJmzv782Ly
hbieru4RlZAvxIzUNqdd5eQLcbX6cWRlJflCFBWtUF6pIl8Ii8mfjLpZQ74Q
wvAydd1P5Asxqvhl1ck68qNgaSAT77hGfhTkadHcqJvkR8E/t3bLnF/Ij4LR
pLGil43kR+Fj3XPjDtwnPwoHfXrPcB+RH4UFkWe3tT0mPwobenvrVreSLwLH
W7RZ3Ua+CKHCBq01z8kXYXRys7yni3wReEc5PUE95Itgv3Bbydk+8kUoWV/Y
MFZFvghZF52zeIPki9CRH9pf8IZ8MewzVNyH78gXI7TcYb+2hpr5Yux13GGy
QJM1X4yMW6kqnzGsFWIo1LUOEl3WRWJo9YVOTxnHuk6MYkFuVcYE1n+IYVM7
aJU+ibVGNOa98slPmszaNBpD1tfN+cbkRyMyo+mV+3Tyo1HzucdEi0/Jj4ae
fuCJ96bkR0NQu62lYRb50Qhf016Xa0F+NCpdfkrmzSZfgrcbOw0M5pAvQeaN
ovPX55EvwUnfQsVqDvkSBGXrbZpqS74EuyJyH9csIl+C4C0RRX6LyZcg+dS4
Vx0O5EvQlvlrc4IT+TEwLxGkD4D8GJyred+d7Ep+DNqGVjv3upEfA4MZs74X
eJIfAzvVO9VdL/I/7AezMxZ5kx+D+790Is+H/BgMnLsX1O9HfiyU/QcavQLJ
j8WAltuVgmDyYzFFFeH8gkd+LOav/ow/N4z8WHiOXcuRR5Afi0czum6UriI/
FuM6Dy38Q0B+LGySv92uLyI/DoeyZ7Y6RpMfh+LEHx3EMeTH4cS9WdVb4siP
w9dRRpFHpeTHYeLJdtdLcvLjUHZ4V2pTIvlxGHHv0mn/mvw4zPhKpP0qmfx4
lHk5bVSlkB+P/tb47IE08uPhkVFkpVpLfjw2WPgk9WSQH4/8KycS29aTH4/x
8nLbJgX58djW8PGdSxvJj4d7gJvz8SzypejJKCpWfku+FHW6VqOl2eRL8cyq
MtpzG/lSTCh62Gq6nXwp7Ls1Uwe+I1+Ke4FSh+s7yZfCQ1vffvcu8qXoN6pP
C99Nvgweymm6M/eQL8MDf2V/Ry75Mli7+bsfziNfhqoJCt2IfeTLcGvmsKfh
fvJlmJWXNOHmAfJlaDJIk6QVkv/h/UJpmPkh8uXI2/jtwN3D5MvhM/HBkm+K
yZdjY6oD1/gY+XJUZ6ePqzlOvhw5a+YcDiwlXw7xkTq93jLy5RA4bg7LKidf
DvmkI7uMTpGfAPUXJheOV5CfgMLDT57aniY/AQ9H5Wld/lG95D/RLAPe
         "]],
        FontSize->18,
        FontWeight->"3"]}, 
      {RGBColor[1, 0, 0], PointSize[0.006944444444444445], AbsoluteThickness[
       2], 
       StyleBox[LineBox[CompressedData["
1:eJw113tYzGkfBvDfopRQSzkfxqHEFqEkort0EErn46SpOddUSLK7qh/xbquE
yiGHbWyIrNgiImu0W7w25bRaeWNsOoiUcynb6933+3Rdc3V9rnvuuf+a5/fM
pMg4H2k/juN6Pr/+9/+fP8RhDTcs0V76H4d/LIiDm3jcuzNpZC4OwsJb5tE/
kbWxGDLC9Fn0LbImFj0ji4zOviWrY+FTU5zkPLrh/+ZjYWLsNGzCYrIoFvHT
l551FJMRi9U9RzzOpJEFsYg1XFIdVUTmYnFi1KzJa++RtTGwXXzG5dpHsiYG
WSMjZkdPekT7MQiSuT9dtZTMx6AopysiP44sisGePnWx3V4yYjDH2Lpx8hWy
IAYG7ik6ohYyF4PSj+5Wrw0f074K3TbrUurnkzUq1K0fYTwmkqxWwUbxo3Fx
OplXYe9PA07lnyOLVFhz6drQzsdkqGDecWD+Ch0t7augsvhNr3YMmVPB9unG
0ZusyNporHnKG4pdyZpoGL0ry0oQktXRqOwf4Fm2lsxHQ3dgQ+fM78miaOxS
u1nU5ZERDf+0EaXFpWw/GgOvR7lV3GT70bC5NeGQbhPbj0LvGm0i38v2o7Cy
avlBK+MntB+F8KED7460IPNRyN33uHWeM1n02aUtRZlCMqLQWLv748QEsiAK
JoefHn2+ncxF4VTJuh2vj5G1SoyceHq/jYasUcIs/9npcw/YvhIDLDPK49+w
fSVs/7QtWT3kL9pXYi3fkX5qGhlKPP7g6PyVE1mghF9XwuM2IZlTYlXzeVl7
IlmrQF+K+7O52WSNAok7SzZeKSKrFbhc1W2/6waZV6Bf9a0Vhc1sXwG9S/f/
MOjfSPsKPB9To3d+IlmgQPnmh+NP2ZM5BeoHV/l1BJO1clyqXPAuOZGskeOM
0/CVYbvJajlmZOddTC8h83LcvfJmn8EdskiO3V/a+T3qZPuf3x/WX6Rj9JT2
5ajJKbTbPIvMydHeelwRsJKslYGv+JScGkfWyJD0Yvdog51ktQwfnMu0L8+Q
eRnKg5LTrO6QRTJE+jjfvv2GDBlG/Tw37Z5JE+3LYLGk6rsF88mcDJr2gAs6
oWStFHl/lBnNTyZrpLiR3rDn7mGyWopbLxNE9ZVkXgq71J+zPdvIIinKR36U
zzFspn0p5v9w1SzNmiyQgl8gtPAJIXNS1KhbW7N4slYCZY/bkxUFZI0EIUVm
ZzbXkNUS6K0fOdD2PZmXwGdLxWnVhBbal+Ba3IztZm5kSDC2R++QfDVZIMHd
9y7dc/aTuc+fd3Xbg/TfyFox7Kzf5SR0kDVi3Jnenv9mTCvti9EyVvCjvhuZ
F2NAwzGvS/FkkRjrGoP3DT5MhhiqecEZX9SSBWLUXrip+uETmROjz6ftRIvF
M9qPRF6kdcsTIVkTCcOmsX27tpPVkRis06776RcyHwlbUzNf81dkUSRSLRw2
jp7aRvuRcL7TKb4fSBZEYgI3ZKE0g8xF4s/Jvd9VXyVrIzBhz3vL4V1kTQRq
3U0SMOs57Udgzdbg4UI5mY/AX3G358WqyaIIWPbp7EqpJyMCOSkt4lyTF7Qf
Ae+gDTsrvclcBPyOby4YuoOsFUFffK435SZZI8LL07nlpkPaaV+Exn1tOkM8
ybwIO8y6dZ13kkUiWA/unFh/lwwRzjz4e5B21EvaF2G0rMxAEU7mRIgR+0z7
VwFZE47FVbVyr1dkPhwt3l0Wj+076PPC8ff17EyPbWQuHNr4X++VPSBrVuH8
8xjdfJNO6q/CVuXliAwHMlbBMuPDh6IoMrcKiyq7jabuJWvCUKQ01tGvZP0w
pKzNBP+W9cMgHRpyuNj0FfXDUJOeFXQ7iKwRonmQadaoTDIvxKT8fV53K8kQ
4q2t68II7jX1hei6Mfuiw2KyJhQD83v7jebJfChy7aQFj6rICMXCsqSfeoe/
oX4onGqnBVxXkjUhGNFvWkFeNZkPQXG107hG17fUD8GJjp1fW+q/o34Ilvqk
ztxd2E39YOQ13JfL88l8MPxvjFlnfJCMYLw6Iss/kEPmglHWPXVBbwbrB8H2
wvg1NltZPwjLZHEJrkmsHwS9ExsUMxNYPwj5/iXhL1SsH/j5fNgkSZGwfiCu
bOiMbw5l/UBkfqtIFviyfiA+Hg6WWyxj/QCcMrg/QN+R9QNQqT9l4jlb1g9A
w6dFq2fNZP0A6M33z18/lfX9YZZp7ff9GNb3h4fn0aEyI9b3h8jkqoeBLuv7
g++Z921iTxf1/eAbt/nl8U4y74fFXwx/caiJDD9kuUiO+NWTOT+U1A+Y+3sN
6/vifWr6ob4K1vf9fF/6+k5HKev7YuMW3eO5hazvi7DfH9Z/PMT6Pmid9fPg
L3exvg9KDe5XPEhlfR9sNzwk8VnP+j4IdDtpt0HB+t7oPTZNsTSE9b2Rv+f6
6yvLWd8bQWfLSx/as743csuilfssWd8LA6cO3vN6POt7YVOr/oHmIazvBcWI
BQWrP32gvheONt4vzXhB5leiSOCwc95Dlq+ES0a8RvlvlntiR/PyvZPOs9wT
s7uFU4KPsNwDVwelWRrsYrkHNoV9ZT0nieUr0Cxrk15XsHwFyoX9D17zZfly
uPJmftMXs3w5ouZUnGiexvJlMPc659llxPJlOJgTmBrQ/Z5yd2gvVw7p1pI5
dyxrE1rVXWP5Utjoeea1nGL5UvSznZUgyGa5G6zSY8wSE1nuhogLSfHaEJa7
om7/0WCvRSx3RYdwbr+LE1juAs+mztOGfez77YIMqwOFTo/IvDP69MebLyln
uTMyBy2Zy+WyfAku52bvkK9j+RJIc1pzpZ4sd0LZvSDTJjOWO8H3ZLtv7Sc6
X3hH2NdtizK4S+YcYdo/IC/5GMsBjaT6icEGlgPbNTsPZLsxO+DRhluKN8bM
i5F741mVjpadd4twsOHy+cPHme2hXlQduD+WeSGuhdZJfpnNvADzTq4qrnvF
zls7OApPpRUWMc/HhrPb297KmW1hllJXHjOeeR6+d+du/FrDznsbDNubvP/g
t8zWUH8zaXT2FOa5uF4R1GVTxZ4vczBtS+ENHTHzbGz0M/ym6TV7fllhmJnl
xZIvmWdiRIRuXv9J7PlogcBtD49YTqTnKTcDW7PaLi4fxJ7f5nhrPsPFUsvu
E2ZQFXs7LP2B7iPcVEjXZpw85sjuO5NRnTXDsraK3f8EkHwV51Ywnd1HxyG3
rWeKh5Tdz0ehNtyjvSme/V4xRvYr0diyg+z3oxF+v92w2+TPB2Q9iPpK73y3
5R6ZQ0Kmd3HN0JvkTodbe8atfdnzC8u535KSPwV37bj4X69O+/0=
         "]],
        FontSize->18,
        FontWeight->"3"]}, 
      {RGBColor[0, 0, 1], PointSize[0.006944444444444445], AbsoluteThickness[
       2], 
       StyleBox[LineBox[CompressedData["
1:eJw1zQlczPkfx/EhqRaRohy7Fduhdc0WZdvyrqZDNl1TjS4z0xwdM1PRVhSN
ZMVYsnZTQiFUoqwkchTWucnG0pJsRVo6dk0Xw/b338fvM4/HPObxenzm/X2a
C+MDxKNZLJbm4/f/v/99EI+Ho/K0L/+sWfpfm8Wj8NCTp3anmGbFQ/Ol6flj
FUz/qYBi8uFdxieZrlNA4LQ5LKuc6SIFxIfr9HvLmFYqkLN27iFuKdN8Baqz
08bXHGMaCmSmOHJMjpKvgO+kB0u/LSZfgbzM7wbuHiJfjgeFsjCLg+TL0WSY
Kk0tJF+O2XmJE2/uJ1+OW7OGvYz2kS9H1USlXsRe8uWwcQ/wOJRH/sf3A1T9
Hbnky+Gpmq436yfyZRgwrk8N302+DJ46Bg67d5Evwz2uzPH6TvJlcHitlTLw
PfkyTCx62Gq2nXwZnllXSry2kS9DnZ71aFk2+TJ0pxcVq74jPw4ege4ux7LI
j8O2hk/uXMokPw76inK7JiX5cci/cjyhbQP5cdho6ZvYnU5+HDzTi6zV68iP
Q39rXPZAKvlxKPN2zlQnkx+LmV+LdHqSyI/FiEeXbvtq8mNRdmhXSlMC+bGY
dKLd7ZKC/FisjjKOPCIjPxbH782u3hJLfiyKE352FEeTH4uD2bNanSTkx8A2
6bvtBiLyYzC+8+CiPwXkx+DRzK4bpavIj4HXuHVsRQT5MViw5nP+vDDyYzBV
HeHykkd+DAa03a8UBJMfA1X//kZvLvnRGDh7L6jfn/xo3P+1E3m+5Efj7GB2
+mIf8qNhr36vvutNfjQMZ87+QeBFfjTahta49LqT/3Ff8+F1khv50bAoEaQN
gHwp2jJ+a453Jl+KpJPjezocyZcieEtEkf8S8qXYFZH7uGYx+VIEZetvmmZH
vhQn/AqVa9jkS5Fxo+jc9fnkS/Eus9PQcC75ElS6XkjizSFfgvC17XW5luRL
IKjd1tIwm3wJ9A24xz+YkS9BzReekyw/I1+CyPSmHo8Z5EswZHPdgm9CvgTz
e3zzE6eQL4Zt7aB12mTyxSgW5FalTyRfDO2+0BnJ48kXQ6mpdZTqkS9G+q0U
te9Y8sXY47TDdKEW+WKEljvu02GRL4ZDuprz8P07xhehIz+0v+At03UiZF10
yeINMl0kQsmGwoZxaqaVIjgs2lZypo9pvgi8I+zuoG6mIYJWUrOiu4tpMxFC
hQ3aa18wzRKB7SParGkjPwobe3vr1rSSH4WFkWe2tT0mPwoHfHtPcx6RH4VP
9M6O33+f/CgYTx4netVIfhQCcmu3zP2V/CgoUiWcqJvkR8HKUC7ecY18IUYV
v6o6UUe+EMLwMk3dBfKFsJzy6aibNeQLUVS0QnWlinwhrlY/jqysJF+ImSlt
zrvKyRfiepqmW1RCvhA/pc6b80Ux+QLYCZ6c6igkX4DOSbVuOwrIF4CluJ5v
s4d8AeK15slrfiBfgJ167t/a7yBfgDnNadJjW8kXwOi8+5DOZvIF2D5jwkOe
knw+HMaZn85PI5+PSu3DjreTyefDRCtp+qtE8vlIvGg2PCwjn4/plg3rBqXk
87GZZerRLiT/4/t7rDS1EeTz0ZjxjcMmHnmrMF+4IN8+kN5fBavqH6ubfei9
j/fYZZYSL9qvgqFYJ+2ZK+0jcfE+j8Nxon0kxtqu0//RnvaR0NV2FN5l0z4S
I6ZPr735gvYRGNz05izLkvYRWHh4ybkhU9pH4EvdVNdH02gfgduugbcOGNI+
HMvGWF/2mUD7cKz3f5bTMZb24QivqD+6ikX7cFyb5yWqf/uW2YfhKvu1la6a
aWUYqlt7vW27mUYYXmjmmru+YJoVhmR2y7BtK+1Dsf5b7nTdR7QPBSfj3o2L
jbQPRYvhXCfuTdqHwvv9gYrbdbRfCfPVST5m52i/EjN+veTEPUX7lZi6UKdI
XEr7lbAe/1YVeJD2PDQY6hl8mk97HpRrjRfX59CeB43xhLfO2bTnYZvDmhU/
ZdA+BG4HtM2vJtM+BJeTnf1vyGkfgpzbT6qKRLQPwdqRiKkrwmgfDLvBDXZ3
/WkfjErOwXpTL9oHY52WfZSLM+2DsX+v6Sm2He2D4NarseubQ/sgdDmnxqSa
0j4I9aNV5+4Y0T4I4/qOZbzUoz0XC0I6x9z+d5jZc7F7YJoyUc00uDD/7KlR
y0umWVzs4KiadFqYrgtEX4nN6TeNtA9Ecbvb3r1XaR+IO8+PBH6opn0gFg0b
/WBSRvsAiLU6ev7aR/sATAiM71DspH0AJr9W/Va8kfYBMFtyfSh7De394Xw3
J8lETHt/eKmWu/kF094fbTKrr+Z50t4fz1radcrtae+Hw2Zh7FtWtPfDFIs+
/Y3GtPdD3paKW41jae+H5b4hvFMDQ8z/fXHRTzfd/DnTLF+oKn65MKOJ7iuw
a+VRccFluq9A6YkaZUE53X1QVb+zaWo+3X2Q8zzxd53NdP8GSh3TqugEun+D
S6Wfc2zD6L4cd8pPj/Dd6b4cM2e8/vfVfLp7w3PV1r9vGdPdG1YlaoPBkUHm
vgzfL95oKX3JNGsZGvUG5UZ36e6FmF+m7O0/TXcvrD9pd/VDHt090WNbGmax
nu6eOJH13pzPp7sH3BdUGRxypbsHcrO3BrTOprs73mc/tdAZQ3d3TPxlYdOE
jgHmzkH7cOT29jqmWRwoJ3Ejk/bT3Q3BihefnEqluxukJvLerAC6u+Iz/TNP
HtvQ3RW9T0/2F4yiuwsSDCI3VDzsZ+4uiFO6VrwrZVoJ5NkmpvDT6A68t5K4
1HtTL8W0MnnZO2NqZ8gyfNkv29VMO6G94OgfEcepv4aRkdYVdiK1IwL1c8vY
dtRfwV9eFWPV/4bpJTgf3ef9qJLaAW4+97kjMdT2yLfalBBsSr0YG8U8uere
P0wvgqk27w+39dR2yOEUHpluQW2LacXXVAdu/M30l9jTFGvpJ6Jm45+ghJCl
A31ML0SXXq70gSH1fDhfSWntntXL9FyoX+YEtpn1MG2DyrErfr8zrptpa+z9
eu3rtLZXTFsiLnlarbTwL6Y/x4k+m+R81y6mZ6GhVDW050Yn02Y43AytZTYv
mJ6JhpHd+nfEHUyboOtx1D63pDamjbBV+b3GcX8r05PwtruzJbr5D6Z1kdds
G3cm6wHTLGw9ODqxX7+B6b+X8hMydf7VXKI7KzPyn5LhoZ3n/wc9qAPT
         "]],
        FontSize->18,
        FontWeight->"3"]}}, {{}, {}}}, InsetBox[
     TemplateBox[{"\"WT\"", "\"ShcKO\""},
      "LineLegend",
      DisplayFunction->(FormBox[
        StyleBox[
         StyleBox[
          PaneBox[
           TagBox[
            GridBox[{{
               TagBox[
                GridBox[{{
                   GraphicsBox[{{
                    Directive[
                    EdgeForm[
                    Directive[
                    Opacity[0.3], 
                    GrayLevel[0]]], 
                    PointSize[0.5], FontSize -> 18, FontWeight -> "3", 
                    AbsoluteThickness[2], 
                    RGBColor[1, 0, 0]], {
                    LineBox[{{0, 10}, {20, 10}}]}}, {
                    Directive[
                    EdgeForm[
                    Directive[
                    Opacity[0.3], 
                    GrayLevel[0]]], 
                    PointSize[0.5], FontSize -> 18, FontWeight -> "3", 
                    AbsoluteThickness[2], 
                    RGBColor[1, 0, 0]], {}}}, AspectRatio -> Full, 
                    ImageSize -> {20, 10}, PlotRangePadding -> None, 
                    ImagePadding -> Automatic, 
                    BaselinePosition -> (Scaled[-0.086] -> Baseline)], #}, {
                   GraphicsBox[{{
                    Directive[
                    EdgeForm[
                    Directive[
                    Opacity[0.3], 
                    GrayLevel[0]]], 
                    PointSize[0.5], FontSize -> 18, FontWeight -> "3", 
                    AbsoluteThickness[2], 
                    RGBColor[0, 0, 1]], {
                    LineBox[{{0, 10}, {20, 10}}]}}, {
                    Directive[
                    EdgeForm[
                    Directive[
                    Opacity[0.3], 
                    GrayLevel[0]]], 
                    PointSize[0.5], FontSize -> 18, FontWeight -> "3", 
                    AbsoluteThickness[2], 
                    RGBColor[0, 0, 1]], {}}}, AspectRatio -> Full, 
                    ImageSize -> {20, 10}, PlotRangePadding -> None, 
                    ImagePadding -> Automatic, 
                    BaselinePosition -> (Scaled[-0.086] -> Baseline)], #2}}, 
                 GridBoxAlignment -> {
                  "Columns" -> {Center, Left}, "Rows" -> {{Baseline}}}, 
                 AutoDelete -> False, 
                 GridBoxDividers -> {
                  "Columns" -> {{False}}, "Rows" -> {{False}}}, 
                 GridBoxItemSize -> {"Columns" -> {{All}}, "Rows" -> {{All}}},
                  GridBoxSpacings -> {
                  "Columns" -> {{0.5}}, "Rows" -> {{0.8}}}], "Grid"]}}, 
             GridBoxAlignment -> {"Columns" -> {{Left}}, "Rows" -> {{Top}}}, 
             AutoDelete -> False, 
             GridBoxItemSize -> {
              "Columns" -> {{Automatic}}, "Rows" -> {{Automatic}}}, 
             GridBoxSpacings -> {"Columns" -> {{1}}, "Rows" -> {{0}}}], 
            "Grid"], Alignment -> Left, AppearanceElements -> None, 
           ImageMargins -> {{5, 5}, {5, 5}}, ImageSizeAction -> 
           "ResizeToFit"], LineIndent -> 0, StripOnInput -> False], {
         FontSize -> 16, FontFamily -> "Arial"}, Background -> Automatic, 
         StripOnInput -> False], TraditionalForm]& ),
      Editable->True,
      InterpretationFunction:>(RowBox[{"LineLegend", "[", 
         RowBox[{
           RowBox[{"{", 
             RowBox[{
               RowBox[{"Directive", "[", 
                 RowBox[{
                   RowBox[{"PointSize", "[", "0.006944444444444445`", "]"}], 
                   ",", 
                   RowBox[{"FontSize", "\[Rule]", "18"}], ",", 
                   RowBox[{"FontWeight", "\[Rule]", "\"3\""}], ",", 
                   RowBox[{"AbsoluteThickness", "[", "2", "]"}], ",", 
                   InterpretationBox[
                    ButtonBox[
                    TooltipBox[
                    GraphicsBox[{{
                    GrayLevel[0], 
                    RectangleBox[{0, 0}]}, {
                    GrayLevel[0], 
                    RectangleBox[{1, -1}]}, {
                    RGBColor[1, 0, 0], 
                    RectangleBox[{0, -1}, {2, 1}]}}, DefaultBaseStyle -> 
                    "ColorSwatchGraphics", AspectRatio -> 1, Frame -> True, 
                    FrameStyle -> RGBColor[0.6666666666666666, 0., 0.], 
                    FrameTicks -> None, PlotRangePadding -> None, ImageSize -> 
                    Dynamic[{
                    Automatic, 
                    1.35 (CurrentValue["FontCapHeight"]/AbsoluteCurrentValue[
                    Magnification])}]], 
                    StyleBox[
                    RowBox[{"RGBColor", "[", 
                    RowBox[{"1", ",", "0", ",", "0"}], "]"}], NumberMarks -> 
                    False]], Appearance -> None, BaseStyle -> {}, 
                    BaselinePosition -> Baseline, DefaultBaseStyle -> {}, 
                    ButtonFunction :> With[{Typeset`box$ = EvaluationBox[]}, 
                    If[
                    Not[
                    AbsoluteCurrentValue["Deployed"]], 
                    SelectionMove[Typeset`box$, All, Expression]; 
                    FrontEnd`Private`$ColorSelectorInitialAlpha = 1; 
                    FrontEnd`Private`$ColorSelectorInitialColor = 
                    RGBColor[1, 0, 0]; 
                    FrontEnd`Private`$ColorSelectorUseMakeBoxes = True; 
                    MathLink`CallFrontEnd[
                    FrontEnd`AttachCell[Typeset`box$, 
                    FrontEndResource["RGBColorValueSelector"], {
                    0, {Left, Bottom}}, {Left, Top}, 
                    "ClosingActions" -> {
                    "SelectionDeparture", "ParentChanged", 
                    "EvaluatorQuit"}]]]], BaseStyle -> Inherited, Evaluator -> 
                    Automatic, Method -> "Preemptive"], 
                    RGBColor[1, 0, 0], Editable -> False, Selectable -> 
                    False]}], "]"}], ",", 
               RowBox[{"Directive", "[", 
                 RowBox[{
                   RowBox[{"PointSize", "[", "0.006944444444444445`", "]"}], 
                   ",", 
                   RowBox[{"FontSize", "\[Rule]", "18"}], ",", 
                   RowBox[{"FontWeight", "\[Rule]", "\"3\""}], ",", 
                   RowBox[{"AbsoluteThickness", "[", "2", "]"}], ",", 
                   InterpretationBox[
                    ButtonBox[
                    TooltipBox[
                    GraphicsBox[{{
                    GrayLevel[0], 
                    RectangleBox[{0, 0}]}, {
                    GrayLevel[0], 
                    RectangleBox[{1, -1}]}, {
                    RGBColor[0, 0, 1], 
                    RectangleBox[{0, -1}, {2, 1}]}}, DefaultBaseStyle -> 
                    "ColorSwatchGraphics", AspectRatio -> 1, Frame -> True, 
                    FrameStyle -> RGBColor[0., 0., 0.6666666666666666], 
                    FrameTicks -> None, PlotRangePadding -> None, ImageSize -> 
                    Dynamic[{
                    Automatic, 
                    1.35 (CurrentValue["FontCapHeight"]/AbsoluteCurrentValue[
                    Magnification])}]], 
                    StyleBox[
                    RowBox[{"RGBColor", "[", 
                    RowBox[{"0", ",", "0", ",", "1"}], "]"}], NumberMarks -> 
                    False]], Appearance -> None, BaseStyle -> {}, 
                    BaselinePosition -> Baseline, DefaultBaseStyle -> {}, 
                    ButtonFunction :> With[{Typeset`box$ = EvaluationBox[]}, 
                    If[
                    Not[
                    AbsoluteCurrentValue["Deployed"]], 
                    SelectionMove[Typeset`box$, All, Expression]; 
                    FrontEnd`Private`$ColorSelectorInitialAlpha = 1; 
                    FrontEnd`Private`$ColorSelectorInitialColor = 
                    RGBColor[0, 0, 1]; 
                    FrontEnd`Private`$ColorSelectorUseMakeBoxes = True; 
                    MathLink`CallFrontEnd[
                    FrontEnd`AttachCell[Typeset`box$, 
                    FrontEndResource["RGBColorValueSelector"], {
                    0, {Left, Bottom}}, {Left, Top}, 
                    "ClosingActions" -> {
                    "SelectionDeparture", "ParentChanged", 
                    "EvaluatorQuit"}]]]], BaseStyle -> Inherited, Evaluator -> 
                    Automatic, Method -> "Preemptive"], 
                    RGBColor[0, 0, 1], Editable -> False, Selectable -> 
                    False]}], "]"}], ",", 
               RowBox[{"Directive", "[", 
                 RowBox[{
                   RowBox[{"PointSize", "[", "0.006944444444444445`", "]"}], 
                   ",", 
                   RowBox[{"FontSize", "\[Rule]", "18"}], ",", 
                   RowBox[{"FontWeight", "\[Rule]", "\"3\""}], ",", 
                   RowBox[{"AbsoluteThickness", "[", "2", "]"}], ",", 
                   InterpretationBox[
                    ButtonBox[
                    TooltipBox[
                    GraphicsBox[{{
                    GrayLevel[0], 
                    RectangleBox[{0, 0}]}, {
                    GrayLevel[0], 
                    RectangleBox[{1, -1}]}, {
                    RGBColor[1, 0, 0], 
                    RectangleBox[{0, -1}, {2, 1}]}}, DefaultBaseStyle -> 
                    "ColorSwatchGraphics", AspectRatio -> 1, Frame -> True, 
                    FrameStyle -> RGBColor[0.6666666666666666, 0., 0.], 
                    FrameTicks -> None, PlotRangePadding -> None, ImageSize -> 
                    Dynamic[{
                    Automatic, 
                    1.35 (CurrentValue["FontCapHeight"]/AbsoluteCurrentValue[
                    Magnification])}]], 
                    StyleBox[
                    RowBox[{"RGBColor", "[", 
                    RowBox[{"1", ",", "0", ",", "0"}], "]"}], NumberMarks -> 
                    False]], Appearance -> None, BaseStyle -> {}, 
                    BaselinePosition -> Baseline, DefaultBaseStyle -> {}, 
                    ButtonFunction :> With[{Typeset`box$ = EvaluationBox[]}, 
                    If[
                    Not[
                    AbsoluteCurrentValue["Deployed"]], 
                    SelectionMove[Typeset`box$, All, Expression]; 
                    FrontEnd`Private`$ColorSelectorInitialAlpha = 1; 
                    FrontEnd`Private`$ColorSelectorInitialColor = 
                    RGBColor[1, 0, 0]; 
                    FrontEnd`Private`$ColorSelectorUseMakeBoxes = True; 
                    MathLink`CallFrontEnd[
                    FrontEnd`AttachCell[Typeset`box$, 
                    FrontEndResource["RGBColorValueSelector"], {
                    0, {Left, Bottom}}, {Left, Top}, 
                    "ClosingActions" -> {
                    "SelectionDeparture", "ParentChanged", 
                    "EvaluatorQuit"}]]]], BaseStyle -> Inherited, Evaluator -> 
                    Automatic, Method -> "Preemptive"], 
                    RGBColor[1, 0, 0], Editable -> False, Selectable -> 
                    False]}], "]"}], ",", 
               RowBox[{"Directive", "[", 
                 RowBox[{
                   RowBox[{"PointSize", "[", "0.006944444444444445`", "]"}], 
                   ",", 
                   RowBox[{"FontSize", "\[Rule]", "18"}], ",", 
                   RowBox[{"FontWeight", "\[Rule]", "\"3\""}], ",", 
                   RowBox[{"AbsoluteThickness", "[", "2", "]"}], ",", 
                   InterpretationBox[
                    ButtonBox[
                    TooltipBox[
                    GraphicsBox[{{
                    GrayLevel[0], 
                    RectangleBox[{0, 0}]}, {
                    GrayLevel[0], 
                    RectangleBox[{1, -1}]}, {
                    RGBColor[0, 0, 1], 
                    RectangleBox[{0, -1}, {2, 1}]}}, DefaultBaseStyle -> 
                    "ColorSwatchGraphics", AspectRatio -> 1, Frame -> True, 
                    FrameStyle -> RGBColor[0., 0., 0.6666666666666666], 
                    FrameTicks -> None, PlotRangePadding -> None, ImageSize -> 
                    Dynamic[{
                    Automatic, 
                    1.35 (CurrentValue["FontCapHeight"]/AbsoluteCurrentValue[
                    Magnification])}]], 
                    StyleBox[
                    RowBox[{"RGBColor", "[", 
                    RowBox[{"0", ",", "0", ",", "1"}], "]"}], NumberMarks -> 
                    False]], Appearance -> None, BaseStyle -> {}, 
                    BaselinePosition -> Baseline, DefaultBaseStyle -> {}, 
                    ButtonFunction :> With[{Typeset`box$ = EvaluationBox[]}, 
                    If[
                    Not[
                    AbsoluteCurrentValue["Deployed"]], 
                    SelectionMove[Typeset`box$, All, Expression]; 
                    FrontEnd`Private`$ColorSelectorInitialAlpha = 1; 
                    FrontEnd`Private`$ColorSelectorInitialColor = 
                    RGBColor[0, 0, 1]; 
                    FrontEnd`Private`$ColorSelectorUseMakeBoxes = True; 
                    MathLink`CallFrontEnd[
                    FrontEnd`AttachCell[Typeset`box$, 
                    FrontEndResource["RGBColorValueSelector"], {
                    0, {Left, Bottom}}, {Left, Top}, 
                    "ClosingActions" -> {
                    "SelectionDeparture", "ParentChanged", 
                    "EvaluatorQuit"}]]]], BaseStyle -> Inherited, Evaluator -> 
                    Automatic, Method -> "Preemptive"], 
                    RGBColor[0, 0, 1], Editable -> False, Selectable -> 
                    False]}], "]"}]}], "}"}], ",", 
           RowBox[{"{", 
             RowBox[{#, ",", #2}], "}"}], ",", 
           RowBox[{"LegendMarkers", "\[Rule]", 
             RowBox[{"{", 
               RowBox[{
                 RowBox[{"{", 
                   RowBox[{"False", ",", "Automatic"}], "}"}], ",", 
                 RowBox[{"{", 
                   RowBox[{"False", ",", "Automatic"}], "}"}]}], "}"}]}], ",", 
           RowBox[{"Joined", "\[Rule]", 
             RowBox[{"{", 
               RowBox[{"True", ",", "True", ",", "True", ",", "True"}], 
               "}"}]}], ",", 
           RowBox[{"LabelStyle", "\[Rule]", 
             RowBox[{"{", 
               RowBox[{"FontSize", "\[Rule]", "16"}], "}"}]}], ",", 
           RowBox[{"LegendLayout", "\[Rule]", "\"Column\""}]}], "]"}]& )], 
     Scaled[{0.5, 0.01}], ImageScaled[{0.5, 0}],
     BaseStyle->{FontSize -> Larger},
     FormatType->StandardForm]},
   AspectRatio->0.75,
   Axes->{True, True},
   AxesLabel->{None, None},
   AxesOrigin->{0, 0},
   AxesStyle->Directive[
     GrayLevel[0], 16],
   BaseStyle->{FontSize -> 18, FontWeight -> "3", 
     AbsoluteThickness[2]},
   DisplayFunction->Identity,
   Frame->{{True, False}, {True, False}},
   FrameLabel->{{
      FormBox[
      "\"Uptake Flux(\[Mu]mol.\\!\\(\\*SuperscriptBox[\\(min\\), \
\\(-1\\)]\\).\\!\\(\\*SuperscriptBox[\\(gProtein\\), \\(-1\\)]\\))\"", 
       TraditionalForm], None}, {
      FormBox["\"Palmitoyl-CoA(\[Mu]M)\"", TraditionalForm], None}},
   FrameStyle->Thickness[0.00005],
   FrameTicks->{{Automatic, Automatic}, {Automatic, Automatic}},
   GridLines->{None, None},
   GridLinesStyle->Directive[
     GrayLevel[0.5, 0.4]],
   ImageSize->Scaled[0.3],
   LabelStyle->Directive[
     GrayLevel[0]],
   Method->{
    "OptimizePlotMarkers" -> True, "OptimizePlotMarkers" -> True, 
     "CoordinatesToolOptions" -> {"DisplayFunction" -> ({
         Identity[
          Part[#, 1]], 
         Identity[
          Part[#, 2]]}& ), "CopiedValueFunction" -> ({
         Identity[
          Part[#, 1]], 
         Identity[
          Part[#, 2]]}& )}},
   PlotLabel->FormBox["\"p46Shc protein\"", TraditionalForm],
   PlotRange->{{0, 250.}, {-1.2912629904154317`*^-26, 1.7311392038828806`}},
   PlotRangeClipping->True,
   PlotRangePadding->{{
      Scaled[0.02], 
      Scaled[0.02]}, {
      Scaled[0.05], 
      Scaled[0.05]}},
   Ticks->{Automatic, Automatic}],
  InterpretTemplate[Legended[
    Graphics[{{}, {{{}, {}, {
         Hue[0.67, 0.6, 0.6], 
         Directive[
          PointSize[0.006944444444444445], FontSize -> 18, FontWeight -> "3", 
          AbsoluteThickness[2], 
          RGBColor[1, 0, 0]], 
         Line[CompressedData["
1:eJw113s01Pkfx/HpQqyKiopWTTeppYiQlJci5JLcL6O+jDHDDNqkbBdNqV/K
pSSVUsbqqk1FKV2H3dBldd1IpWnLJUt0s2H9/PqdfX+c4ziP8/L0/tNnJobH
eYsG8ni83m/f///Jvio3JvUFfd115V912j/Y9/2q97037GlGQsay4prhv5M1
wPWXPtq+9QlZB3cfvszWq3tG1kXWB25cWW4DeSzur/Bob4x/Tf4eOa29kz1E
b8h8RPwQ53xieiN5Eu7tmWF6v7KJPAWiVWmnjzu0kI0gK15m73LkHdkYn41n
OJmqWskzsG1P6xW379rIJgjY+fyo6YR28kyMDlPPGzTxPdkMI41Mr5SM6CCb
Y4Ov9rrGj8yzMW1r4R01YSfZAtUVgV/nVDJbQrFuon7W5A/kORi5P+lg7npm
K+xw5d35tYbZGkabaq/FGH4k2yDxQnrrZzHzXDgIzqQUFjHbwur08uLaD8zz
UBVSG3HD/BPZDor59wIOxjLPR+7L65fyTzIvQM6dd5VqKmZ7NCQ+kHzS/UwG
0pW7D2U5k+WAMuLea61Etjtg6iD/vKTjbHeAXe3OaK3HbF8In9PtPvf72L4Q
ZU8CpzYafaF9EUR7W3JEnmT5IlzPydolXs12R2R8t8iCl8N2R/RrGhovusZ2
J6SZHSpc2MB2J3g2dp7V7mf7YnQILAZeGd9F+2LUHjwW5DWfzHMGd3ljvCqY
7c4wS40xWruW7S4YaD0rgZ/FdhfM0fDMaz7DdlcsaRWY1Vax3RWq67eGdavY
vgS5ewOS/bvZvgTGXhc9v+r8TbsbpLMrTjVNI8vdsFhu5Dt9AdvdcU0wKLfK
h+3uaIpsFVVL2O6BzaE/WM7eyHYPlH+XYqqVyXZPmHcLJgcdZbsndjW57Z94
ie1L4ZQWr4y6zfalKOLb77Z6znYvHHvztDStjQwvSEbbnljZx37fC5tbNA81
Dfv6r5VeGDJl6L6PhmTeMuSUSaMOmJKxDIEXrpU+tyPLl6FgX/XHm26sX4a+
49MkLsGs90aA8+m5iRLWeyNd+3CE9xrWe6NU62nFs2TWe6Nl1vmhIzJZ74PQ
u8/rew6z3gcbtqqfzClkvQ9kJj896ihlvQ+6klMP91ew3hcl9YMt7taw3hd7
nCKO+taz3hcLBoxqO9zIel/4xG15f7KT9X6Q91qtX9vLej9weuUeWurd1PvB
w/PY8EgdstIPRhmWvjsMyDx/aNj4FayZQoY/XvbNXzlrJuv9cUtz8oSL1qz3
xxmtp4M1HVgfgJ78ILHJEtYHIGO9JInvw/oA3EzsjG8KYX0AHndtjtgUwfpA
FPiVrGiTsT4QGqcSJTMTWB+IJZFxCYs3sj4Q1pcNf5yzjfVBKOueYvtPGuuD
8OFoZMGhvawPgt8dg9W6uawPQt7Lp2JxAeuD4eKdPDO7kPXBGDVugezIedYH
I/TnaWXJl1kfjF2WY/KdbrI+BFEjLQre3mJ9CAZEic3D7rE+BMbmpWevPmJ9
CMAFxn+uY70Agorj5VqvWC9A97gbNQMaWS/A6Kyaq09bWS+A7ZYB2Ts7WR+K
FJt6T8Mu1oeiWrO9IqOX9aGY4371dAOvh/pQ5F9fmTdUncxbjju7p2iO1SJj
OfR+1efzdMjy5ZDZ48WvuqxfDpM/GprC9Fm/Aq7bldvqDFm/Ao2TgpKmTmL9
Cvxn3oM2JyPWr8DUn6w1rGawnsMxW7fqTlMyn8O1EwcC4szZ3+Nw9/GE6Sct
yRyHER5NIenW7O9zSDe+e1zTlqzgEFX7orx7HrvHoaQo+/q4+WQVhx1jFnvU
2rH7YVC+m7GuzobdD0NoYOLuW8vo/zfCkLGpWZijR+bCYNqvlrmp/i+6H4Zn
cQ+tYhVkRRg2bAsaJRCTlWGodtVLwCyyKgwG+7pMR31l74Vw1E36Z/u9cjI/
HAa8YfNEaWSEw+NRp/BpAJkLxwYT+w36U8jycFhMNfIx/kDvEUU4hqi1q/fd
ICvDMapxXH9mOlkVjv3hls2vBez9IkSXd+upZhMyX4jnl3+XHemj9w6EkFoF
pQ24T+aEiHkTdGBoPlkuRM+L415X48kKIf4cx/9Z05msFKJuenvBJwOySggL
yy97Ezqa6X4EhpbvfJb6G5kfgdtdTt2zD5IRAcNejcPilWQuApVxM9KNnMny
CARsrTgrG09WRGDwmjFDrLvo/ab8thcZndtSQ1ZFIKTX+bX7Cfa+E6FW0dKy
R07mi7DeVmDiHUyGCLZHyo1SLMmcCCVjesSztclyEeYmn8/ybKX3o0KEe+8T
uPpbZKUIt1Nf7nucT1aJkPdHmY5NEntvRuJ2u/9ltRAyPxIWiyq329qQEQn9
8xYpT/TIXCTE3o4PH356S/cjcTEwKcXsEVkRiR7HMtX7c2RlJDa2Zetr7Sar
IrGzoi8pOY7ME+NLy0mJ/1IyX4z7ewvnbplFhhiTQgdxajpkTozsEXN9Gzrp
/SwXo+rmpwNaj8iKb7+flXcltYSsFKN44ailodlklRg3btl+SVrL3t8SNAyt
9O0IIvMlUG55bnjGjgwJ2gxqNC5NIHMSqF19+ofWIHZfgv/efeBe2PQn3Zfg
emW3XeYdslKCdbtLNtwsIqsk+HuT6zuLLDIvCsKmS5Hta8n8KHh9TXjVKiAj
Cq//dnD8YSGZi0KcvCP1zDSyPApmddYlK4ex+1EYaJp2Lf4Tfd5QRsGo4N3Z
i8/IqijoTTh7cI6SfR6JRnHJ6l0fj5P50Zie//bYX+lkROPN/eyeCQlkLhqZ
pc1FGQKyPBpHDrxqsXIkK6KxYviQx2NM2P1oeFe65ZrpsvvRGLhKtVb+j4ru
SzHnwfjD6o1kvhRa1dHOFb+TIYUwZXRpcSmZkyJF4WxSm0eWS9Gl/rJz5g6y
QoqqQf6eZavISil0vpTtSRCQVVJI38q1hYvZfRns3m7Q32zG7ssQa/Kbxn0D
dl+G6R2HbNzV2H0ZfrxaNbzz1Su6L8PuXwafKbhIVshgK/lZtziVrJShec1o
XYNwskqGgVarN9XbkHkxKO1xNfuoTebHYIDrJjWumT4/IgazdC3fTLpJ5mKQ
2a8onrufLI/B+b1fwwriyIoYuEe6vl3uQlbGYP+YMHPpRLIqBrYLzjlV9byk
+7E4NXbWpFVPyPxYiLQX3YsuIiMW0t6jHudSyFwsNk53ueAgJMtjoaG7cOT4
BWRFLJbWFG901CcrY8EbW6Rz4fMLuh+LkaOnvpM+IPPi4F/4wFj6C5kfBw/h
91/OpZARh0TeyLV2ohf2/wMPz/hD
          "]]}, {
         Hue[0.9060679774997897, 0.6, 0.6], 
         Directive[
          PointSize[0.006944444444444445], FontSize -> 18, FontWeight -> "3", 
          AbsoluteThickness[2], 
          RGBColor[0, 0, 1]], 
         Line[CompressedData["
1:eJw1zQ9cDPYfx/FoqYZIUf5sFeuP5t+tKGvlXV1/RPpfp3/urruuP3dXTaso
OmTijMykhEKoRJkkGgrzd8liNJJVk6bU5vrHseb3+H0/93jc4x6vx+fe36eZ
MMFfPFpDQ0P94fu/X/rsjPynZHho54X/199L+Ikbtf9VX1rCzth6aHRSv14D
ax3kNdvEn816wHoi3vR0tsQ0/87aEFsV36kdDrSyNkbX46j9rsltrGegYWS3
3h1xB2tTHGmG5lLr56xnoqFUObT3Rifrz3Cyzzol36WLtQXiU6bWSgr/Ym2F
fV+t6U5ve8naGpVjVvx2Z2wP6zlQvcgJaDN9xXoenK6ktvbM7GW9AF26uZIH
Bn2sOfgnKDFkyQD1F9jbFGfhK/qbtQ2mFl9THrxBbYscbuHRaeb/sF4IEy3e
767rqBdhg5gnU96jtkO+5abEYJPXrO3h6n0/cCSWejEuxPR5Paqk/hJ+sqpY
y35qBwTo5ZZxbFWsv4KhoeYVThK1I9oLjv0ecYLaCdJMH86LduolmFomK3tr
1M8aeGcZ7VzvxVoB5NkkpfLT6e6MeIVLxdtSujsjUT9yfcVDurug9+mp/oJR
A+zugk/1zj55bM1awxUSY1lvlj/dXREsf/7x6TS6c6GYGBiZfIDuXLQPR25v
r6O7Gyb8vKBpfAfd3fAu+6m59keD7O6O3Oyt/q2zWCvc4Ta/Sv+wC909cDLr
nRmfT3cPdNuUhpmvo7sn1p2yvfo+j+6eiP158r7+M3RfikbdQZnhXbovxXeL
NlhIXtDdC5YlKv3BEbp7wWPV1r9vGQ2x+zLMmN7978t5rBXLcKf8zAjfje7L
can0M65NGN2XQ6FtUhWTSHdv5PyZ9Jv2Zrp7o6p+Z9OUfLqvQOnJGkVBOd1X
YNfKY+KCy3T3gbLi55+mN9HdBxd9dTLM/qS7L5b5hPBOD7CGL/K2VNxqHDPM
/u+LyeZ9ehuMWNf54ohpGOeWJWsNPzxradcut2MNP7RJLb+c60F7P3gql7n6
BtPeD053c5KNxbT3h+ni60PZq2nvj0ndyl+LN9DeH+MDEjrkO2nvD7Fmx6u/
9tM+AAuHDb83LqN9AO78eTTgfTXtA1Dc7rpv31XaB6CvxPrM60baB2IHV9mk
3UL7QJh9+tSw5QXtA7F7YKoiSUX7QMwP6fzo9r+0D8LYvuOZL3TfsH0Q6kcr
z98xZK0IQpdTWmyaCeu6ILj2qm37ZrPWCMaBfSanOba0D8ZaTbsoZyfaB6OS
e6jexJP2wbAdXG9714/2IVgzEjFlRRjtQ5Bz+0lVkYj2Ibic4uR3Q0b7ELge
1DK7mkJ7HrbZr16xJ5P2PKiNxr9xyqY9D4o1Rovqc2jPQ4OBrv4n+bRfCatx
b5QBh2i/ElMWaBeJS2m/EtN/ueQYeJr2K2H2dbK36Xnah8Lr3cGK23W0D0WL
wRzHwJu0DwU3896Ni420D8W6bwKn6TyifRhSOC3DNq20D8Nz9Rwzl+e0D0N1
a6+XTQ/tw3CV022po6J9OK7N9RTVv6F9OMIr6o+t0njL9uFY5/csp2MM67pw
LP3I6rL3eNYaEbjtEnDroAFrROALnTSXR1NpH4EFRxafHzKhfQQGN70+p2FB
+0iMmDy99vpz2kdCR8tBeJdD+0iMsVmr94Md7SNx8T6Py3Wk/SoYiLXTn7nQ
fhXmxS21iPak/SpYVv9Q3exN+w934fx8uwDa89GYudx+E4+1KR/2ey3VtRH0
Hh+bNUzc24Ws+XxMs2hYOyih9/lIumg6PCxlXcSHsWbytJdJ5PFRqXXE4XYK
6z8+vD/W7Ex+OvkCbJ8+/iFPQb4AhhfchrQ3ky/A7OZ0yfGt5AuwU9ftG7sd
5AuQoDlXVvM9+QJoyq/nW+8lX4DOibWuOwrIF8BW8OR0RyH5QuxJmzv782Ly
hbieru4RlZAvxIzUNqdd5eQLcbX6cWRlJflCFBWtUF6pIl8Ii8mfjLpZQ74Q
wvAydd1P5Asxqvhl1ck68qNgaSAT77hGfhTkadHcqJvkR8E/t3bLnF/Ij4LR
pLGil43kR+Fj3XPjDtwnPwoHfXrPcB+RH4UFkWe3tT0mPwobenvrVreSLwLH
W7RZ3Ua+CKHCBq01z8kXYXRys7yni3wReEc5PUE95Itgv3Bbydk+8kUoWV/Y
MFZFvghZF52zeIPki9CRH9pf8IZ8MewzVNyH78gXI7TcYb+2hpr5Yux13GGy
QJM1X4yMW6kqnzGsFWIo1LUOEl3WRWJo9YVOTxnHuk6MYkFuVcYE1n+IYVM7
aJU+ibVGNOa98slPmszaNBpD1tfN+cbkRyMyo+mV+3Tyo1HzucdEi0/Jj4ae
fuCJ96bkR0NQu62lYRb50Qhf016Xa0F+NCpdfkrmzSZfgrcbOw0M5pAvQeaN
ovPX55EvwUnfQsVqDvkSBGXrbZpqS74EuyJyH9csIl+C4C0RRX6LyZcg+dS4
Vx0O5EvQlvlrc4IT+TEwLxGkD4D8GJyred+d7Ep+DNqGVjv3upEfA4MZs74X
eJIfAzvVO9VdL/I/7AezMxZ5kx+D+790Is+H/BgMnLsX1O9HfiyU/QcavQLJ
j8WAltuVgmDyYzFFFeH8gkd+LOav/ow/N4z8WHiOXcuRR5Afi0czum6UriI/
FuM6Dy38Q0B+LGySv92uLyI/DoeyZ7Y6RpMfh+LEHx3EMeTH4cS9WdVb4siP
w9dRRpFHpeTHYeLJdtdLcvLjUHZ4V2pTIvlxGHHv0mn/mvw4zPhKpP0qmfx4
lHk5bVSlkB+P/tb47IE08uPhkVFkpVpLfjw2WPgk9WSQH4/8KycS29aTH4/x
8nLbJgX58djW8PGdSxvJj4d7gJvz8SzypejJKCpWfku+FHW6VqOl2eRL8cyq
MtpzG/lSTCh62Gq6nXwp7Ls1Uwe+I1+Ke4FSh+s7yZfCQ1vffvcu8qXoN6pP
C99Nvgweymm6M/eQL8MDf2V/Ry75Mli7+bsfziNfhqoJCt2IfeTLcGvmsKfh
fvJlmJWXNOHmAfJlaDJIk6QVkv/h/UJpmPkh8uXI2/jtwN3D5MvhM/HBkm+K
yZdjY6oD1/gY+XJUZ6ePqzlOvhw5a+YcDiwlXw7xkTq93jLy5RA4bg7LKidf
DvmkI7uMTpGfAPUXJheOV5CfgMLDT57aniY/AQ9H5Wld/lG95D/RLAPe
          "]]}, {
         Hue[0.1421359549995791, 0.6, 0.6], 
         Directive[
          PointSize[0.006944444444444445], FontSize -> 18, FontWeight -> "3", 
          AbsoluteThickness[2], 
          RGBColor[1, 0, 0]], 
         Line[CompressedData["
1:eJw113tYzGkfBvDfopRQSzkfxqHEFqEkort0EErn46SpOddUSLK7qh/xbquE
yiGHbWyIrNgiImu0W7w25bRaeWNsOoiUcynb6933+3Rdc3V9rnvuuf+a5/fM
pMg4H2k/juN6Pr/+9/+fP8RhDTcs0V76H4d/LIiDm3jcuzNpZC4OwsJb5tE/
kbWxGDLC9Fn0LbImFj0ji4zOviWrY+FTU5zkPLrh/+ZjYWLsNGzCYrIoFvHT
l551FJMRi9U9RzzOpJEFsYg1XFIdVUTmYnFi1KzJa++RtTGwXXzG5dpHsiYG
WSMjZkdPekT7MQiSuT9dtZTMx6AopysiP44sisGePnWx3V4yYjDH2Lpx8hWy
IAYG7ik6ohYyF4PSj+5Wrw0f074K3TbrUurnkzUq1K0fYTwmkqxWwUbxo3Fx
OplXYe9PA07lnyOLVFhz6drQzsdkqGDecWD+Ch0t7augsvhNr3YMmVPB9unG
0ZusyNporHnKG4pdyZpoGL0ry0oQktXRqOwf4Fm2lsxHQ3dgQ+fM78miaOxS
u1nU5ZERDf+0EaXFpWw/GgOvR7lV3GT70bC5NeGQbhPbj0LvGm0i38v2o7Cy
avlBK+MntB+F8KED7460IPNRyN33uHWeM1n02aUtRZlCMqLQWLv748QEsiAK
JoefHn2+ncxF4VTJuh2vj5G1SoyceHq/jYasUcIs/9npcw/YvhIDLDPK49+w
fSVs/7QtWT3kL9pXYi3fkX5qGhlKPP7g6PyVE1mghF9XwuM2IZlTYlXzeVl7
IlmrQF+K+7O52WSNAok7SzZeKSKrFbhc1W2/6waZV6Bf9a0Vhc1sXwG9S/f/
MOjfSPsKPB9To3d+IlmgQPnmh+NP2ZM5BeoHV/l1BJO1clyqXPAuOZGskeOM
0/CVYbvJajlmZOddTC8h83LcvfJmn8EdskiO3V/a+T3qZPuf3x/WX6Rj9JT2
5ajJKbTbPIvMydHeelwRsJKslYGv+JScGkfWyJD0Yvdog51ktQwfnMu0L8+Q
eRnKg5LTrO6QRTJE+jjfvv2GDBlG/Tw37Z5JE+3LYLGk6rsF88mcDJr2gAs6
oWStFHl/lBnNTyZrpLiR3rDn7mGyWopbLxNE9ZVkXgq71J+zPdvIIinKR36U
zzFspn0p5v9w1SzNmiyQgl8gtPAJIXNS1KhbW7N4slYCZY/bkxUFZI0EIUVm
ZzbXkNUS6K0fOdD2PZmXwGdLxWnVhBbal+Ba3IztZm5kSDC2R++QfDVZIMHd
9y7dc/aTuc+fd3Xbg/TfyFox7Kzf5SR0kDVi3Jnenv9mTCvti9EyVvCjvhuZ
F2NAwzGvS/FkkRjrGoP3DT5MhhiqecEZX9SSBWLUXrip+uETmROjz6ftRIvF
M9qPRF6kdcsTIVkTCcOmsX27tpPVkRis06776RcyHwlbUzNf81dkUSRSLRw2
jp7aRvuRcL7TKb4fSBZEYgI3ZKE0g8xF4s/Jvd9VXyVrIzBhz3vL4V1kTQRq
3U0SMOs57Udgzdbg4UI5mY/AX3G358WqyaIIWPbp7EqpJyMCOSkt4lyTF7Qf
Ae+gDTsrvclcBPyOby4YuoOsFUFffK435SZZI8LL07nlpkPaaV+Exn1tOkM8
ybwIO8y6dZ13kkUiWA/unFh/lwwRzjz4e5B21EvaF2G0rMxAEU7mRIgR+0z7
VwFZE47FVbVyr1dkPhwt3l0Wj+076PPC8ff17EyPbWQuHNr4X++VPSBrVuH8
8xjdfJNO6q/CVuXliAwHMlbBMuPDh6IoMrcKiyq7jabuJWvCUKQ01tGvZP0w
pKzNBP+W9cMgHRpyuNj0FfXDUJOeFXQ7iKwRonmQadaoTDIvxKT8fV53K8kQ
4q2t68II7jX1hei6Mfuiw2KyJhQD83v7jebJfChy7aQFj6rICMXCsqSfeoe/
oX4onGqnBVxXkjUhGNFvWkFeNZkPQXG107hG17fUD8GJjp1fW+q/o34Ilvqk
ztxd2E39YOQ13JfL88l8MPxvjFlnfJCMYLw6Iss/kEPmglHWPXVBbwbrB8H2
wvg1NltZPwjLZHEJrkmsHwS9ExsUMxNYPwj5/iXhL1SsH/j5fNgkSZGwfiCu
bOiMbw5l/UBkfqtIFviyfiA+Hg6WWyxj/QCcMrg/QN+R9QNQqT9l4jlb1g9A
w6dFq2fNZP0A6M33z18/lfX9YZZp7ff9GNb3h4fn0aEyI9b3h8jkqoeBLuv7
g++Z921iTxf1/eAbt/nl8U4y74fFXwx/caiJDD9kuUiO+NWTOT+U1A+Y+3sN
6/vifWr6ob4K1vf9fF/6+k5HKev7YuMW3eO5hazvi7DfH9Z/PMT6Pmid9fPg
L3exvg9KDe5XPEhlfR9sNzwk8VnP+j4IdDtpt0HB+t7oPTZNsTSE9b2Rv+f6
6yvLWd8bQWfLSx/as743csuilfssWd8LA6cO3vN6POt7YVOr/oHmIazvBcWI
BQWrP32gvheONt4vzXhB5leiSOCwc95Dlq+ES0a8RvlvlntiR/PyvZPOs9wT
s7uFU4KPsNwDVwelWRrsYrkHNoV9ZT0nieUr0Cxrk15XsHwFyoX9D17zZfly
uPJmftMXs3w5ouZUnGiexvJlMPc659llxPJlOJgTmBrQ/Z5yd2gvVw7p1pI5
dyxrE1rVXWP5Utjoeea1nGL5UvSznZUgyGa5G6zSY8wSE1nuhogLSfHaEJa7
om7/0WCvRSx3RYdwbr+LE1juAs+mztOGfez77YIMqwOFTo/IvDP69MebLyln
uTMyBy2Zy+WyfAku52bvkK9j+RJIc1pzpZ4sd0LZvSDTJjOWO8H3ZLtv7Sc6
X3hH2NdtizK4S+YcYdo/IC/5GMsBjaT6icEGlgPbNTsPZLsxO+DRhluKN8bM
i5F741mVjpadd4twsOHy+cPHme2hXlQduD+WeSGuhdZJfpnNvADzTq4qrnvF
zls7OApPpRUWMc/HhrPb297KmW1hllJXHjOeeR6+d+du/FrDznsbDNubvP/g
t8zWUH8zaXT2FOa5uF4R1GVTxZ4vczBtS+ENHTHzbGz0M/ym6TV7fllhmJnl
xZIvmWdiRIRuXv9J7PlogcBtD49YTqTnKTcDW7PaLi4fxJ7f5nhrPsPFUsvu
E2ZQFXs7LP2B7iPcVEjXZpw85sjuO5NRnTXDsraK3f8EkHwV51Ywnd1HxyG3
rWeKh5Tdz0ehNtyjvSme/V4xRvYr0diyg+z3oxF+v92w2+TPB2Q9iPpK73y3
5R6ZQ0Kmd3HN0JvkTodbe8atfdnzC8u535KSPwV37bj4X69O+/0=
          "]]}, {
         Hue[0.37820393249936934`, 0.6, 0.6], 
         Directive[
          PointSize[0.006944444444444445], FontSize -> 18, FontWeight -> "3", 
          AbsoluteThickness[2], 
          RGBColor[0, 0, 1]], 
         Line[CompressedData["
1:eJw1zQlczPkfx/EhqRaRohy7Fduhdc0WZdvyrqZDNl1TjS4z0xwdM1PRVhSN
ZMVYsnZTQiFUoqwkchTWucnG0pJsRVo6dk0Xw/b338fvM4/HPObxenzm/X2a
C+MDxKNZLJbm4/f/v/99EI+Ho/K0L/+sWfpfm8Wj8NCTp3anmGbFQ/Ol6flj
FUz/qYBi8uFdxieZrlNA4LQ5LKuc6SIFxIfr9HvLmFYqkLN27iFuKdN8Baqz
08bXHGMaCmSmOHJMjpKvgO+kB0u/LSZfgbzM7wbuHiJfjgeFsjCLg+TL0WSY
Kk0tJF+O2XmJE2/uJ1+OW7OGvYz2kS9H1USlXsRe8uWwcQ/wOJRH/sf3A1T9
Hbnky+Gpmq436yfyZRgwrk8N302+DJ46Bg67d5Evwz2uzPH6TvJlcHitlTLw
PfkyTCx62Gq2nXwZnllXSry2kS9DnZ71aFk2+TJ0pxcVq74jPw4ege4ux7LI
j8O2hk/uXMokPw76inK7JiX5cci/cjyhbQP5cdho6ZvYnU5+HDzTi6zV68iP
Q39rXPZAKvlxKPN2zlQnkx+LmV+LdHqSyI/FiEeXbvtq8mNRdmhXSlMC+bGY
dKLd7ZKC/FisjjKOPCIjPxbH782u3hJLfiyKE352FEeTH4uD2bNanSTkx8A2
6bvtBiLyYzC+8+CiPwXkx+DRzK4bpavIj4HXuHVsRQT5MViw5nP+vDDyYzBV
HeHykkd+DAa03a8UBJMfA1X//kZvLvnRGDh7L6jfn/xo3P+1E3m+5Efj7GB2
+mIf8qNhr36vvutNfjQMZ87+QeBFfjTahta49LqT/3Ff8+F1khv50bAoEaQN
gHwp2jJ+a453Jl+KpJPjezocyZcieEtEkf8S8qXYFZH7uGYx+VIEZetvmmZH
vhQn/AqVa9jkS5Fxo+jc9fnkS/Eus9PQcC75ElS6XkjizSFfgvC17XW5luRL
IKjd1tIwm3wJ9A24xz+YkS9BzReekyw/I1+CyPSmHo8Z5EswZHPdgm9CvgTz
e3zzE6eQL4Zt7aB12mTyxSgW5FalTyRfDO2+0BnJ48kXQ6mpdZTqkS9G+q0U
te9Y8sXY47TDdKEW+WKEljvu02GRL4ZDuprz8P07xhehIz+0v+At03UiZF10
yeINMl0kQsmGwoZxaqaVIjgs2lZypo9pvgi8I+zuoG6mIYJWUrOiu4tpMxFC
hQ3aa18wzRKB7SParGkjPwobe3vr1rSSH4WFkWe2tT0mPwoHfHtPcx6RH4VP
9M6O33+f/CgYTx4netVIfhQCcmu3zP2V/CgoUiWcqJvkR8HKUC7ecY18IUYV
v6o6UUe+EMLwMk3dBfKFsJzy6aibNeQLUVS0QnWlinwhrlY/jqysJF+ImSlt
zrvKyRfiepqmW1RCvhA/pc6b80Ux+QLYCZ6c6igkX4DOSbVuOwrIF4CluJ5v
s4d8AeK15slrfiBfgJ167t/a7yBfgDnNadJjW8kXwOi8+5DOZvIF2D5jwkOe
knw+HMaZn85PI5+PSu3DjreTyefDRCtp+qtE8vlIvGg2PCwjn4/plg3rBqXk
87GZZerRLiT/4/t7rDS1EeTz0ZjxjcMmHnmrMF+4IN8+kN5fBavqH6ubfei9
j/fYZZYSL9qvgqFYJ+2ZK+0jcfE+j8Nxon0kxtqu0//RnvaR0NV2FN5l0z4S
I6ZPr735gvYRGNz05izLkvYRWHh4ybkhU9pH4EvdVNdH02gfgduugbcOGNI+
HMvGWF/2mUD7cKz3f5bTMZb24QivqD+6ikX7cFyb5yWqf/uW2YfhKvu1la6a
aWUYqlt7vW27mUYYXmjmmru+YJoVhmR2y7BtK+1Dsf5b7nTdR7QPBSfj3o2L
jbQPRYvhXCfuTdqHwvv9gYrbdbRfCfPVST5m52i/EjN+veTEPUX7lZi6UKdI
XEr7lbAe/1YVeJD2PDQY6hl8mk97HpRrjRfX59CeB43xhLfO2bTnYZvDmhU/
ZdA+BG4HtM2vJtM+BJeTnf1vyGkfgpzbT6qKRLQPwdqRiKkrwmgfDLvBDXZ3
/WkfjErOwXpTL9oHY52WfZSLM+2DsX+v6Sm2He2D4NarseubQ/sgdDmnxqSa
0j4I9aNV5+4Y0T4I4/qOZbzUoz0XC0I6x9z+d5jZc7F7YJoyUc00uDD/7KlR
y0umWVzs4KiadFqYrgtEX4nN6TeNtA9Ecbvb3r1XaR+IO8+PBH6opn0gFg0b
/WBSRvsAiLU6ev7aR/sATAiM71DspH0AJr9W/Va8kfYBMFtyfSh7De394Xw3
J8lETHt/eKmWu/kF094fbTKrr+Z50t4fz1radcrtae+Hw2Zh7FtWtPfDFIs+
/Y3GtPdD3paKW41jae+H5b4hvFMDQ8z/fXHRTzfd/DnTLF+oKn65MKOJ7iuw
a+VRccFluq9A6YkaZUE53X1QVb+zaWo+3X2Q8zzxd53NdP8GSh3TqugEun+D
S6Wfc2zD6L4cd8pPj/Dd6b4cM2e8/vfVfLp7w3PV1r9vGdPdG1YlaoPBkUHm
vgzfL95oKX3JNGsZGvUG5UZ36e6FmF+m7O0/TXcvrD9pd/VDHt090WNbGmax
nu6eOJH13pzPp7sH3BdUGRxypbsHcrO3BrTOprs73mc/tdAZQ3d3TPxlYdOE
jgHmzkH7cOT29jqmWRwoJ3Ejk/bT3Q3BihefnEqluxukJvLerAC6u+Iz/TNP
HtvQ3RW9T0/2F4yiuwsSDCI3VDzsZ+4uiFO6VrwrZVoJ5NkmpvDT6A68t5K4
1HtTL8W0MnnZO2NqZ8gyfNkv29VMO6G94OgfEcepv4aRkdYVdiK1IwL1c8vY
dtRfwV9eFWPV/4bpJTgf3ef9qJLaAW4+97kjMdT2yLfalBBsSr0YG8U8uere
P0wvgqk27w+39dR2yOEUHpluQW2LacXXVAdu/M30l9jTFGvpJ6Jm45+ghJCl
A31ML0SXXq70gSH1fDhfSWntntXL9FyoX+YEtpn1MG2DyrErfr8zrptpa+z9
eu3rtLZXTFsiLnlarbTwL6Y/x4k+m+R81y6mZ6GhVDW050Yn02Y43AytZTYv
mJ6JhpHd+nfEHUyboOtx1D63pDamjbBV+b3GcX8r05PwtruzJbr5D6Z1kdds
G3cm6wHTLGw9ODqxX7+B6b+X8hMydf7VXKI7KzPyn5LhoZ3n/wc9qAPT
          "]]}}}, {{}, {}}}, {
     DisplayFunction -> Identity, DisplayFunction -> Identity, AspectRatio -> 
      0.75, Axes -> {True, True}, AxesLabel -> {None, None}, 
      AxesOrigin -> {0, 0}, AxesStyle -> Directive[
        GrayLevel[0], 16], BaseStyle -> {FontSize -> 18, FontWeight -> "3", 
        AbsoluteThickness[2]}, DisplayFunction :> Identity, 
      Frame -> {{True, False}, {True, False}}, 
      FrameLabel -> {{
        "Uptake Flux(\[Mu]mol.\!\(\*SuperscriptBox[\(min\), \
\(-1\)]\).\!\(\*SuperscriptBox[\(gProtein\), \(-1\)]\))", None}, {
        "Palmitoyl-CoA(\[Mu]M)", None}}, FrameStyle -> Thickness[0.00005], 
      FrameTicks -> {{Automatic, Automatic}, {Automatic, Automatic}}, 
      GridLines -> {None, None}, GridLinesStyle -> Directive[
        GrayLevel[0.5, 0.4]], ImageSize -> Scaled[0.3], LabelStyle -> 
      Directive[
        GrayLevel[0]], 
      Method -> {
       "OptimizePlotMarkers" -> True, "OptimizePlotMarkers" -> True, 
        "CoordinatesToolOptions" -> {"DisplayFunction" -> ({
            Identity[
             Part[#, 1]], 
            Identity[
             Part[#, 2]]}& ), "CopiedValueFunction" -> ({
            Identity[
             Part[#, 1]], 
            Identity[
             Part[#, 2]]}& )}}, PlotLabel -> "p46Shc protein", 
      PlotRange -> {{0, 250.}, {-1.2912629904154317`*^-26, 
        1.7311392038828806`}}, PlotRangeClipping -> True, 
      PlotRangePadding -> {{
         Scaled[0.02], 
         Scaled[0.02]}, {
         Scaled[0.05], 
         Scaled[0.05]}}, Ticks -> {Automatic, Automatic}}], 
    Placed[
     Unevaluated[
      LineLegend[{
        Directive[
         PointSize[0.006944444444444445], FontSize -> 18, FontWeight -> "3", 
         AbsoluteThickness[2], 
         RGBColor[1, 0, 0]], 
        Directive[
         PointSize[0.006944444444444445], FontSize -> 18, FontWeight -> "3", 
         AbsoluteThickness[2], 
         RGBColor[0, 0, 1]], 
        Directive[
         PointSize[0.006944444444444445], FontSize -> 18, FontWeight -> "3", 
         AbsoluteThickness[2], 
         RGBColor[1, 0, 0]], 
        Directive[
         PointSize[0.006944444444444445], FontSize -> 18, FontWeight -> "3", 
         AbsoluteThickness[2], 
         RGBColor[0, 0, 1]]}, {"WT", "ShcKO"}, 
       LegendMarkers -> {{False, Automatic}, {False, Automatic}}, 
       Joined -> {True, True, True, True}, LabelStyle -> {FontSize -> 16}, 
       LegendLayout -> "Column"]], {Center, Bottom}, Identity]]& ],
  AutoDelete->True,
  Editable->True,
  SelectWithContents->False,
  Selectable->True]], "Output",
 CellChangeTimes->{{3.817026040411225*^9, 3.817026062256725*^9}, 
   3.8171122437262697`*^9, {3.817112282298113*^9, 3.8171123059059696`*^9}, {
   3.8171131463733196`*^9, 3.817113182298238*^9}, 3.817113398775264*^9, {
   3.8171134965796833`*^9, 3.8171135064103923`*^9}, 3.8171135560097384`*^9, {
   3.817113732104658*^9, 3.8171137747356405`*^9}, {3.817113928407298*^9, 
   3.817113947283812*^9}, {3.817113978812488*^9, 3.817113988112619*^9}, {
   3.819229511150177*^9, 3.819229521587247*^9}, 3.8295857703159747`*^9},
 CellLabel->"Out[385]=",ImageCache->GraphicsData["CompressedBitmap", "\<\
eJztPQu0XUV1c+899/fy8vIlBAkhIRFiwi/yC1EkgpogKI8K8pFPWCHPICBB
QCK6iBEV1GoiKigRA/5IKxgtJIBaHl0pphZLfKKmNNoEEFNKXQ+0Fms/p3vP
ns+efebcc+57sdq1mvW43HPOzN579n/2zJn7pouvWbH8iouvuXTZxTMWv+vi
lSsuXXb1jDdc+S64VasoVVkJ/506VcH3VCn6D/9dBf/RV/r2l/iZpOnOdQuh
iVq4budCvNOgGwNb6P9wO52C92vplgG6VG/1/eupvk3/oI9agHebBBUbp6YB
PttXw8EncAVfz9JwBg0dupnuchzBsPhSCwQuDAy6RpgE4xEHmSg81rQyQ1FV
cT1VXzsE6kwN5UYPBQlUbbwez0dI7e2A0tTzyH+tMgoRV01DYYNhfRx7FLuj
n1fxVs2i0QxCqLYvQU04sD4+RuoMH6Y/PUpVj3tsJZZykpqa814SqWOZ6U88
GxiwFLagGZeTY03V81L3jnKF6VRcAi0xpjp+tCOMdHyJ4mnncR8viNNeV+uG
eeaO4bSRkr5ZzfB+LJOOo7Pu2MshNwKSdZM67+201WtzjfHSPR9rkRkkTClT
zzCm+4LzjmMdOR/S1JvR1lHrf2gMboyGx943Ga4bf6M1UPMmK4te7k80MNIB
dydAzbSzybF5r1WParJjN9dkb5kTCBfJIxANsXiddYLsuYXkvFSxZJxdjmHq
1I1ljOsol4Bm7JP4sXvu160VWx+dIxPDQ2yhedq0EtFoQhzcB/mvKpRkqO2s
hfSTE/jYAmmYMLKTiSPgTzCKt+TLY4KIgxmT/H1IBKWfeO3zEhnrYES8Ao/K
Te2RQoPA1g2E0vDNLbokkLcFE0LxA0+EPhtZsJFw8owoUi4MyxmvdyTljCT0
v0TEzCrTBfe8/b8ikYnR7EUqRUYgmpN1EUwhaIcWrzE0Agz6mY4vTZ5beN7X
BQeFV2ZUOTlwSQQSLZKDjKC619ggj8qRgYs0+3Czz7CqrKcaz2GEkSZum2OE
/DnnHdTekLLA8bquWe+ReC75uDHeXXuCmACYCHLhxr2SxtYKHaWnVPO4r3PM
4Japc6RJnJHFosjE11YQX1lPir7RrFpFJZJw4DmZQjPjXJi/9NGb+U8fTVvu
2jUkoeindSsTGbftdTxuawusS71rINU9EX9AX32mre1pix5ljexcyk1/oaxf
ZLMNISK4qEkeSZ4nXF96GJeUpYBZuOG4B+e7ZiJUdCbTctec85bOujWDWA6L
UuvAcSbrqhiF5usY5i0jIQFbyxkCzXxivgm/1AIfbnWvanyznxKI/L7JzIfJ
Ipo5JdwG9aga4SzVzSrqBqbjNp9rOHsIZt9kq+7O54l9VnxGHkYgoTz8iOLy
MLiIUI0rsGZ9Z5LoMznTIie/93egX5/XGrVwoaWq4fSB6g+9zCIHXExLnD/R
N6GtrB6cJUenjJEF8+12hvI+w9m4z8yONDqrrDkVUmNDXwgPmr6HHjHxymkG
3Av0h4/O9YmPzuZW1uLHlBudi1/Z0Y3z1umtkfFvHLNW1NSWkN6YYGwIsp7h
R1X0obH9R+r9NULez2PSOkf1LSRC1sw6f2swuOQimN+AR/hxQbRlm7hrm+qW
5+uW48MxmRYEZULGdn2/iZ67ekyje9IJU5bCV6Rxj3Q43fdKZe4nOe0P4Vyy
OWykXV7/g+L9S+M/gGmgs78G9+HUR9bqajnwphfD07SVhVcrpUuHePtWBnAA
fZ6gqmaoknFRzq5eLribxPBERifhzIjD6Zqe/QUfTA1OTA2SklRNi0FL+Nxe
ZlZ5kCpRKUnfMMfbHpuJ+ut5gZX5Cqvnm+whrw+O8jm/fdH1TAGvNmoKmb3p
SNQcJYXTBbzGqCnU1+pVqfSG2YrXXGYN2JOqWmyC5DtH6mXStmpxjCLadqJH
Wpmsk3VHn5RUfdT0SVnVR0VfxctJwmC55Xy8llUu+CbbRaUh4TY8bXlwpAx6
SuKfzvCxml/X+A8UcMaUxE/cbAsPNkb4uZlRKv2cIMptW1Nk7Tpx21e/iuGU
4nakn+GSTYhHjd/CKYu/K26LuoaHMjfwdXjLztGZReb2zpFB2J6NxT4okkFt
VFRxjnpv3T1VM2NwRkwVyStao2WrRofkP9dQ5rFIo2yeUuclni7kNGpbSUZE
zUzDNevEM21LUMJzdhmBy1MS2pCZg5oczE50U5sR5caHefza1n3C+npuXz0O
nbOHFciRxo4DcuAlo6bRSyvAXYKmWVreTNrpyOjIejwvLT8bPTiN5hhB3Gdz
mSDj69THS0ormCtqjT7nOiAHsqyIlqFy/5je8Jq5zIe6oHNaEey0O1qZPINK
PfeJ6GWK5jyHCm9WNB/Q3tBXuxRfrxrZDGJGDsTyNE0LuOBiS8srhbdmfNwt
hQeUg+8ILjWnCte9VHZFr2RNwTUgr+19Ad2PVxS8foyuopCB0yU107yVFvUq
QZOsJUlo1KteijKyL7syZkdlZOCqwx2rcCyiElcZJWm8qnWI60e11LyqWd79
WbH+I6CDz4bwn6wb562H5NE1owy8EdBJloRfqTos4xs+Wa6fNLm+KlvBcxh0
y7fplrKK1CNw+pbxaOpjLrak+i3u+kwHBgYOh//a7g5wYGDA4K+J67a4bv0f
f/7HRk+3z/U6EPmDupMw/rN5GKsGv1z0/X/Z/nE/J9nqeFwPYjp8T4THny36
StlOFtczxPW8LmmV8Iquu8VHY9dYe8U+G56cuu9Fun2cuD624HlRe0ZfOOuN
VShYJdFDwI+jc6GEc2A/by2AMiazkYED1NFArwvnrSjJ3TB5ewuiFFDm6Ns3
RIQycSnM6YJ9ER673L8ns0wpX0mFz43iVORnwUVZcpKLWWcnBfOjnGp50CZ/
bDz/ic2mo5Vzue+MQaaxLZ98LyQr5/V+U2M6QmMqyjbkTmRZhYnuNRH72hPc
ZIEPrj/kHiDglPq3usafW5mrFzyPc+KWk78JhBxf3aY+JPBHahouv+IrSe66
7nM6xfyBs3G7I8ZPkVOp8zIbvV5zZizTR8TWtxckkeXEVy58CDhxeGVIfZDo
dAYQ7rHj7sWNfRzfyMgrEXyboOdE3uqhr6AGnAFevldzolfwmaDxnTN7z0a2
3fo48GOaesbsjvF+3uws8AM23/hchA/Y17bY6Jk8+FjZio+LCKQFtAPGcQi+
BDvV0tTtltzb3ojoe+rRZ4AfLfWSeru+3rUrXb0a/9R4/Kht2GC1tiHGw/jl
q+sRftkOkl+88r/QrdH4uaV/Z4Pavyf1UcFVSuzbCz66admPYba1N2ID0lbF
9/Bqw0+9YO5doh8MDqb6/Tzgl36+aJHll7bnhqju5fAHR6j5E763JdcEnO40
PO+0rhFv2qJVnVu8xiVrQjIaNwqeSx2ia7QmlaJlDRTokJZL28f0cKTOQ+Rp
T9NKGbp5JxNwx8+TvaYK7qzTOF1kgmZeZyJ5UjvnvsyfiIpXqB3AC/S6H6R+
Iny4/CzMDBtZh9pw+rPQ7KgldiWlRhuf/x9d+T5Qh9HxRmZ9qGHaIvZlRUzs
xV1+6P5Dqw+/ZTxdXFt7mc35KOlnQgdHRwDJBYwAE40PePnpEbRS7wP1u1kE
0a4zpXYQWqd7MlXx4MLXtYp9kdhfxCqs8bnMmT33wwgwV7tRYMnsIWZ20efa
Zrwni/7OmeREG01xj8s5+Ohd/oJ8R6IJ4kXjNpmckmuMm1dE/FWM2uicpDAv
KJ5POe+aw2uXkJI1RvJArh151Ae72cQKrddcmd+Vmw12ov4jC75usli8ebiX
4JioBNn6QR7E9f33m2xQQJSjofq1jxw51uizKQ+v1+uFcyVwpbXykCgUiKkm
B/FQpP8iGYxT2BJzFrx5WIeWs9RPTUwqakk+ETlT1JJ8z5rD7ylsSTb+rgOL
W9KcDa0sbIkNE6HDvkXRrEpWkRIm/RNrW0cN6VtrHmV6lIXk8zm5Ei8hPfG1
HUyDRgaJvDPqjwaiPw4dBSTKZ5Cy0UIi3cJs4ANmyCIfz2bxzIffOgrMr6s9
DJjRgxjM0AHfokDANXfHGujexEy6f+20uy1m6G7fla65O/qtKLhTDvP8KCZf
76BcPLWJpxqPH7XUJp4mNyAvtFOTUrN3FL1YM7AlTom02rqwSYPZTgMAM9pP
aqcBlFeN9e9QGE9I/+RNvlpaSANZM2pY0egNDb6KyIhwN2Xm0EEieX4CSSTa
yD+gHa0h3B6jHXNAhrk5CtxZ/viZraah7Sf2jAi6ybIJlokVyoHoIr+D2FYL
rfVv1iMQO0YZ+7vBRVFt0zsftrhc1s/mwfSKoaxBRLNEwiX3KTZEJi5zCaIF
8xLyMKtjI0Lbwrqgr0ZkPEkRHU1Bh5Qz0XF68wETa1c7KWYqMh6r9bj6xbCm
0KRPajqCN2WiqxKEOay3am9o3r/Jz+yoJ+YQKkUfLXt6HYz3pHoeWr3vOYH4
ZrtmcjXqGUbaeZ04nmtZTabx+BU/5paGhICaTI9tdjY3qvFNpmU46hgukrOc
yUvONZmeoOcWkJykUUmommuT4Zjsm0z2Nm8jaDS7YtWNAbfzzmXCUjbNiD6Y
fWKbN5s2OqO26z1BPQFBzolC9HVfvDmF+g4NpVdckc6fn/b2YriqVPoY5ABw
B8ikR1PUcxryROLgxo1pf386fXraaNQpAjYa6e7dnnrDG1n4YQUd81Zo+RWt
TGVFVmRaTFvtnMG8b7l2bXriienkycADTW+Sjh+Pd268EZg0LqIbrioQ6Ea0
ntZ5JcwNTr5/LWtrLWYp6PHxpqlxDA8joUBub6+hPknSuXPTc88FQUwObSSn
2sXX+GIV0EbKfCVf1XA1SVkjbTF7xaiAN83aCCgC0Ltggae33UY1XLUKuK3P
8Sq/5tZFxZ8o8vWW1HEPxA/UtNuGGjAHYCZQMzysd4zZfVlOrrRK72f47QJK
2Bvf0bUZogxjlkrRL/0nwVu/noSqjA1ZnaRd2ZmTtNpCg9ibw9EVohhVdSCK
dIPWzDCy/Jb4BP4HFGq//cBGEscnkBqIcnhYRwbCGLy/q2msM9vU/GAVwPy1
rewOyI7rFy3hjf7VSRcECcaQJIZq8ERwqaWrPVqITcNma3GZtaUYvX4tI64f
VUFrm3kirHa8QPDBay5eDF5IGUorFXShwPStWw/1VtFBzxr8essAO2Vip1H2
GB1Uo0af8kuCbxlGdNRQzkDXxo3qSE2FOa9vyxYTy5MStiprvvE9PX6W+hy1
37o1XbYMdM5ypFpNZ8/GoDU0dJSmheVX+p/cscfOi+iw8uMlG6cLczryGb9w
dEF8a7cth8B/gQNZv572l5i1Sk8VVYL9Gh7Hyn2/WHcJd7ey/nF98lnDM85/
AFWNhqUSbBe4OTREuVUmR9NYEl/pG9iSF4H5XgtPfxF9qGEqRW3bTZjB7YKe
Vavw1UrXWuYJGQrZ2oYuIcQyO2rvZ3o/c3YFfgr0uUZ8IDxr16rXMh3Kh0qx
EX2KSnEm+6SDyqivYcwFLKADrws1k9iSA9XHx58QVPCy4OM9rQQVbG+xhkpz
ETKjdQOxfJTg+ij3BMGFmAuOBDRW8uCNUY2VGmnzdYJOkQo17QcEHbwsGCXY
qYEOngvsFCLVm/I1jflHWQcmLFTRQH15nHO8UrFYQJ8B6/CwOj2qLYdHoXrt
eIxzBqyk5jJVuN69W/1JlPaiORHlClQzRG35G6frwBH0UJz/mzeb8ytGhgVr
tyr92FEb1aPxsUBGCxyCR2drLCw/1V74sChU8nb4udXpJNAa0A5+ZetWdV5A
uwGb4TtBpdULpPivqD24Ij3vsFCBVjB9eHS+hxpElTi1VFvCvPhhgguzGrAg
sMuq00Xi9EUZastwmrIkv9Lw7dRGgIAnYKfAedDFizUWvuPAR4AiLDg/o7WH
h1LrwUHJAx7dqBfelnF5uqgqOdTLfMHl+92rHqD2wOaA85o9+Gh5KXkS1Ktm
fdPUPHXXJsoTwiDtfgANARmADa3oIEsESbB8ZLjPwdLpmoEFsRY4+46Ryy+B
LAtMHv7gy6bU+iyNxnIB7B6uAc/lnLeyCpaLhzzoHPX3RoJfx2sNslo1IwH2
rFp1pYYuqxtjhaTucb0dH+DLFVdc1aH3qrl/YSzsz6k3qIqTCIxu1aqrO/T2
a3cbqTfo3vjxHnd//7VMs/PfUZEVjT5mP4jjKwQd7EdrtpPwdZzrLhAVraET
dO8Hv5RaPwj65zVcKyM+4lh8FijfYouP4ZJ9kb8ooy/SGMDgnWwhUR8aYiu9
mf0O+TVAgu6j3Z2O/1SXgT/4sn79+0YOPXFrqvDlDoIPDNEezEhg2bIbSvMG
wdNZTjR3QNo/n9V3SFx27149IrmOY/aAVbXbCTq4KXCBjiebN6/ppJM2Ic3I
k6BTRMIZ7ufwuo6THMYO2uGQsRbdN3nqiReJny/88OlbHW1OXhDqd+/+YLS/
PlupdnDlSWj2hZO/rD6TxQ1504d1325XOgj2OX2bjZ5+iiiDvMlRBiLfvfum
UUD3enpLlnLIfj+SP2rjhSmQrnVa6LyM5tpHo/2ppk3rpx8/4i71CcINHo60
jbj2p7qvPPNK6hbBop0sGL8+TrAgpSEygB6YI328C1gUv9B3foxg7dmTzppl
wC1erNZGx0SwKVNECB+hvoOD6dSppu+SJWqd64tdqQ/VrjG7v5m4CNkldSCs
S5euy/iKMrFyorALrYWt9KWX0nPOMQggd9iwYdQ4vCY88bUd2k7ayLMjjzT8
34Qx2iEyPCjKXumcQYoF7531VbLferp9u+HnjBnw3dZdcSeiSleuVOEo8nIe
gk3rvK+qPEpr2fX0gQeM9gLlkDnUOOzVqznsjpmshp5Q7QrYAtbxfoJPHIC/
FStACnY9NAa/i4xoMrMlHNFqoo+gasCNKJ6inLaXa4I49YvV6Qt3ThJ9lF/i
/PgGom/lSkPfhg3NKH0yG96ngJ5u30Wh8w6fePBZJ6X3kpScfbRaoBG2LttB
SqhhUwR1Re+vyNodjY7qB6jt1ztalizxtLRLaqTkVSvTorgCuw+zEdSu9wiK
wFLA/npGpMNSt/h7KmVq/5o2jNrO61wXpW5MJ83KnQt0oi5WL7aVdtL0E2qP
miznOuIxI6g3So88BbHorRnJDdI9qvAfoJ5W7ya8S5c6vOZtC7qzdm1nvB3H
yfFS5ZgiHmK/JoO3j+PdsMHgPdB5DrYNFjB2qwWEn9ZqMU5cTfhvuskYzODg
uCj+BumKYzB9aQktEDvD3dkgI7GlfVMTEWjWCl+uoj4UEbRxjx8FreFJq3i/
W/8zlekucnQl0QcREYjTBE2I0neQlxHze+W9sMabfPZCxDtFPQeJxDsJ844d
JhavWjUxinmWGxHtqCi7k5/OkqWZDuZGVxC+4eF0zhxE0N8/KYqv28yI8Kw4
cIvJrw2e/n6ECtnpSy/tRTyYgVFJe2P/xssIE3kZYOKePZOjmOSJWDKPeZm+
ftvkB419vcPpBEXuwUETZyhcZkZg9+5j9oVgX0ZW8OCz5LUhSV5BECFXpJxu
9WoTRxctwstNmyI8ieVztKeC5pdI6QpqT7xetMiucRHUwcFY3NT8lRzYn9kt
UTzA7RZ4u2tXHHbRW7ZSitPECJYTnl27jP1t2jQ1iqfbyuS0zIgu4XDPOcee
tSzwyNkOnZZyRi/umT6m8rdUwbR8AWHu2ROHw2apOqbIvZ90Wg5EdtJmMNCL
nX2Sjtx998tGBJn2IGA1DqbN6scAcCn1oEwUtGT/UcAF8vZXP8c5yOQvXZRa
D0ay2759ZJAP1HBufs0WylBBaBdyvV6xwp6AQ3Pd0nDpLf8F1e9Bp1OTB9UF
RC/MrCgW7dlj4MIUC+7s2NEN3OS7dz7ZUr+Ffneccs/5nF6YnR3A4e7aJWbD
eh9EctG0b1Me88IPnz4vQ1k+BE7JTCsTKsyc0bj/PEHJ9CgcuwvGZvXHCLg6
2iX3vv+H5ADvPOGOc1LrwUjWe/Z0guyjlYSso1ly7pTvUBx8+qGfnE1wyIv3
99tTLwXcTpFCejPyBYdWfgQATqo+rAwGMiuYXcQxSN7OtlKmIjAY1FnUj3ZJ
T51qzyosgPNypt3w99Wzv3Em9Vu1ymh3OTi6GpiQJ9pX/dOP7nzsLbzftm0W
DqUTneHUQWfmV38A7earx7HKegb1BVumsaFmmSo0zDWo5yei8PQqaALTymna
LyypfsvAuvtuI1EL65PR/no3S3LXdT8ma1re8+X+lPmrm24S/YtqW/q0qWTd
Gx8yZYH915+eht6jGB6Co3NLrznqYYIDE8Q3ExwygOHhgnHNY1YOXu22o9af
Rv3Jyo88UltZfn+9dyY5e+ojrv+pXP/Aj4f9o28iNtgmPjPEWQKPtp7kzInf
cXjeSHg2bUI8S5YIPNGaeEO8gAcXBwk8OpdJLphwH+G5+cDPnEKQXL0sxCNO
7bO7WnN/u2emwHcE4x/8vb191xKBz5y+Cqagm3C8cqWCn/fs32xUEqfeaVR3
OnN67T5cTXxDHC/kPGRrIV6bTXq8/C2HOF4doerXn7StqW1oUWXw6Xu+p15P
EGmeuGpViHfGjIg83Yyp6XdMpn77pJIyfaXGC7Y7WT0PMA9XQw8P3E07Sdjs
P45X5v+2jm/XVuQY9c6p+qNf+8Xsyk+dCqmTR4TL7jm0EUSOS59v0gDFOKn9
XRLlGdVvvPDoE69Nmec2nimLTVrysZryS1/5PZLOoeqJwQvvUIuor5ur5MNC
UHqHVuOej/7jdPUUjf7KnttBuV5TCkq3ayYL7PhfM+b7NP6j1WNA9Am/F2z0
a78fu2BokvoXNzbg9qsIDtWVIG4XY2NvZTg7ku93aajN3bvTE8Zup7EdrJ68
fe4n0KMfT31d/mowbts2Koyaa42bL39mWuUZwniK2vLIWz+zII7N+feRYTtR
Y1t62Pf71IuE7dzan/1k9cZjOTbIFkaGbRKXbX61vHBXu9b+5tBQ+vqx24jK
8Wr4ssbtL37hXrI+lg8VU6oiv31WRGm3O9lP0hQ/uGHPMY0honiq2nNl8umf
3/A58oPlKM7uD2an50iaW0GPMvvXte9tfvrdT82r7XB8BSqfvXotRadCKps5
fLHWOzFGYxfVTB0NW7fc8PycZCdRCAZ/YeWLj592A5gg5fImh33ppRwaW1kt
02KbLGgb52mJVnYpIwBaDmvgBhhFp6Ocqu6/Y8YHcKcY2hZmJAdFqZB15Rg2
rJcTls2b00UThxrq3w2WOWrHh5trfnHx9TpjLY8l1Ilyu8wp8wRrO/OInftU
/pkoSIDv56svfXHK1enmzbTXwEw/0zSH70U1O7miIHfcFu0wp0z9fe/45dzm
z5w8khlq1zsrt/z18deASAw3XAww1zTXKE2nr6GGlfk2190SO9FpprN1a3rS
nGf3qTyPTaERSHZ1/UOPv+7adGjowDi9LhcMcjC3BjjR0WccaEBf/n50mlmu
XZseN+HJHvUbQ8+RavuaZM0Pjl0Ocp5Wih6ZA9M6VLbunr8DnebcV7793145
9h/q6ndESR0oWVlZNzjtfHr9wlTjzaxzwYICamwMmuKlxGvxpfedn6tHAxnA
smXpkX0/A/KIOvDnS9WGDT2X/vrkfty7vI+wgTh10fp8F7vML7AyO3bas33q
V0g90LJAbbux8r4HJ52H27U2b7ZvRxbQ0u0uN6oMbtyYnrn4VzObzxLuBviF
JeqBNZXVW8efRm9jjeXYzYwwV4tL75ZaZuUA+fTR058bV3lR428C/n616UPq
+vvaZ/36mEX0gpWNM2TpZraYR0P5PXL6vLCEXik8dP/hSbXhuqYBNHWFuu2z
1Usfm3KKe6XO5hjBjLXYeor2ul3GaDhm3m/2bRINdeDDIjW4Wr3/vspp23tf
rXB3KvnopVpwM0eMHZHrHZ114D69RXhA34sYmzTmNuQMhPlT6vLNB12G5USY
YQHrIW80lUmaca1YMUK+6zXUOsREegVwSu9vGpXfYRkhVT296tdz1Y8XqwfX
qpVDM9+MEwDAdtttqH979kzh+GHGNzLdo1V+8NygXPodyv9u1P8L4wQEMRj9
bLXzRPUI4N+qXo27ZCBrXrkScT7wAFHRF6Wi2x19eo9InV7lA0ObP18nPi2k
ogVcAEKAimXq84YQ7SSrQEwVUSYoECAG/rZvl3ts4jNROs0LNA3wLV5s8FUq
qcbYAHQwjweM56qvAsaN6mzchktQqf/ajIbF3lig3WTr1xvezp6tR9XWmlWt
/Nf42osgXkADRg5o1qtLzGyS558+tZNnkMvZo+7VJB6CAQHCuXMRIe5A1jhr
MEC4RhqquL22Bq2gLeieol173c5X9b7LJvQnqbkh4q7lMYCxiqgawFx4Qq4D
GoKqvT/KvSLvcJe+hu4ABAsPNIbJkxEj7iLs1WME3HA9fbp5nkBog/bwB8K+
NqoLerd1jewfN+LV8PUDpBz5RYm5Ho1KCDb8LViQEnQYNfWCv0uj0PXu+hro
APHIUAX0ESRAMU7DThJzB/5qug1JB/6g89s07G7PWHvE+lOCAwAJO0kJ/np7
0wnawzYaHjvuKq4x/UCeVOHjVO5fnI7E/AuS8HcaN+kG/IHsaVT77WfQADMn
aYm5kSvN9Towl/QF/nD5JtFCgVGYUR3n6Shx9hnnh36Rqw5R3skMyKKx1h1d
xBa1r+YLfHN3cb97XfPF6ZROV7TuGAwzvWaP8KSz5/W145vmfKKxkjU7PjHt
3A8+6voe0EiMMxL0lCKcvpLU5dsgfpA8yMN4TE6jVQ0+pgBFfV5OIzjhDD8o
7ySP5rlNztRjdtqs+cKwdn0KGn4c7S2t5Klnvpe0/TJPyu33kZ537/W3ddUy
tHa7U2Vv9Czas5LFYWdH+GR5BjtquXgS7AjBf5cwzPk7OvCD/HLRngzfEr91
+I1qrV/4ZMUfyZMYvXLNHJ9czp74GaB/0kn2nuMxbJ2/Fb/7j231mr043QCf
mtMNHGXkibCHnhnnntDAKT+PaUD+CRP4cX7uKG5m+oM6fpq4vvUP2SrxtrFl
oCbG1eT81/zjZy34HMX38Gev0j85M69mINboDgsW+k7mJPeeQmpllVnmu/L0
gUTgIf2Inwcv6hotRm7aeTTnZCSCJ/vVBV+yNfOE9fA6JzjJ6tfa7pp+GZyB
ovl8Mw2J5r+AxeZuzRilTba+7r1pRtq0Ru4RWBxVGoCFAfe0t+1ltKQj4qi3
94Xml9zcSYmILau/Bprplqkq617mdLZQMUhb2vamI1xyuS86EB982Dp/q8QI
pE4nYQtlz0bkdFUzHKsGo2aYGCNGr9dunSb43YKc1aCA47TjQXDOAW3S0yCI
C8pE3050N2MUtzjFXMW5FS60p7Szek9ghW51TkAfm6vcMQ0q4LLTgjrPa7CL
jl8NwyIGw4wwYKAfbpM/jfNPcNfD6YvRJTD5i1pGE+oxubsOoY7i4/ZoddRb
cp33zHCPaUMSUI1Px0Q0piPH2Pe+GC2tNIfBtYADbn1ZcjiHYwP2LJi9w7Fm
QKXbK5OVauhtXCwL8Gi6+Ol7edT9ITkps9oxEfczGgtuca3icLJZkj+dlLFL
ZFN4L/Buyp1x56O3d7pqZLYdUOxsINe2C/hr5V+Cv57momzAZ5HZX9BpcT+X
p7V4ek82MzKrIo658ldCs9KocU8Rj1zsxNNWfAzx2KSyv7XbRWzyFjM29Pxx
zi/0O2QctHOzfFfMB7GEpMY1IeMvA812zleuJtJ+G4/HMqSZ8SMsyVTMmlzm
ln2eqlaJUVSDNhnvyawgk4tJGWR/fyqbfzaygqCdroJ+6MAkYe11YCCuvfz3
o5jXymaM7YBOvNUT0Ikngttf4uX5Pj6Vc5tmjLIm70bzeTzj18wU2LC1Z0h4
ckAnoWVmEz3My0XU2NZ3zD2V9Rt8Vuk1r+41b6H9IRuexYpYK3+lpR36vzDn
iO67CGa+aHl5M19PI/02mK2KBHVNJSNZ9FdzO+2nNkRHZ9vtvEC4ZUBlRkd6
epvmp63p4MHy3Bt6b8b3scW8mZ5XtFPhHLlWHy966Pdo1WdJqGJ2F9plZhbl
7TLhlqdp7BEVJkFGnAq9thZ4imAlWbno4uxX1iW0PrdUVlBRrGzPlubuJYyK
SH1HaIuwhkx9R2hFAHGho5uqhn1RSrBzmYqgqvwPMLb9cw==\
\>", "ImageResolution" -> \
72.],ExpressionUUID->"1e5d2359-628d-4a0a-933c-8426fe46cd81"]
}, Open  ]],

Cell[CellGroupData[{

Cell[BoxData[
 RowBox[{"p3n1", "=", 
  RowBox[{"ListLinePlot", "[", 
   RowBox[{
    RowBox[{"{", 
     RowBox[{
      RowBox[{"DataUpNDSfluxm", "[", 
       RowBox[{"[", 
        RowBox[{
         RowBox[{"1", ";;", "251"}], ",", " ", 
         RowBox[{"{", 
          RowBox[{"1", ",", "3"}], "}"}]}], "]"}], "]"}], ",", 
      RowBox[{"DataUpNDSfluxm", "[", 
       RowBox[{"[", 
        RowBox[{
         RowBox[{"252", ";;", "502"}], ",", " ", 
         RowBox[{"{", 
          RowBox[{"1", ",", "3"}], "}"}]}], "]"}], "]"}], ",", 
      RowBox[{"DataDownNDSfluxm", "[", 
       RowBox[{"[", 
        RowBox[{
         RowBox[{"1", ";;", "251"}], ",", " ", 
         RowBox[{"{", 
          RowBox[{"1", ",", "3"}], "}"}]}], "]"}], "]"}], ",", 
      RowBox[{"DataDownNDSfluxm", "[", 
       RowBox[{"[", 
        RowBox[{
         RowBox[{"252", ";;", "502"}], ",", " ", 
         RowBox[{"{", 
          RowBox[{"1", ",", "3"}], "}"}]}], "]"}], "]"}]}], "}"}], ",", 
    RowBox[{"PlotRange", "\[Rule]", "All"}], ",", " ", 
    RowBox[{"PlotStyle", "\[Rule]", 
     RowBox[{"{", 
      RowBox[{"Red", ",", " ", "Blue", ",", "Red", ",", " ", "Blue"}], 
      "}"}]}], ",", " ", 
    RowBox[{"AxesStyle", "\[Rule]", 
     RowBox[{"Directive", "[", 
      RowBox[{"Black", ",", "16"}], "]"}]}], ",", 
    RowBox[{"LabelStyle", "\[Rule]", 
     RowBox[{"Directive", "[", "Black", "]"}]}], ",", 
    RowBox[{"PlotLegends", "\[Rule]", 
     RowBox[{"{", 
      RowBox[{
      "\"\<WT\>\"", ",", "\"\<KO\>\"", ",", "\"\<WT\>\"", ",", "\"\<KO\>\""}],
       "}"}]}], ",", " ", 
    RowBox[{
    "PlotLabel", "\[Rule]", "\"\<p46Shc protein relative expressions\>\""}], 
    ",", "\[IndentingNewLine]", 
    RowBox[{"Frame", "\[Rule]", 
     RowBox[{"{", 
      RowBox[{
       RowBox[{"{", 
        RowBox[{"True", ",", "False"}], "}"}], ",", 
       RowBox[{"{", 
        RowBox[{"True", ",", "False"}], "}"}]}], "}"}]}], ",", 
    RowBox[{"FrameLabel", "\[Rule]", 
     RowBox[{"{", 
      RowBox[{
       RowBox[{"{", 
        RowBox[{
        "\"\<Uptake Flux(\[Mu]mol.\!\(\*SuperscriptBox[\(min\), \
\(-1\)]\).\!\(\*SuperscriptBox[\(gProtein\), \(-1\)]\))\>\"", ",", "None"}], 
        "}"}], ",", 
       RowBox[{"{", 
        RowBox[{"\"\<Palmitoyl-CoA(\[Mu]M)\>\"", ",", "None"}], "}"}]}], 
      "}"}]}], ",", " ", 
    RowBox[{"BaseStyle", "\[Rule]", 
     RowBox[{"{", 
      RowBox[{
       RowBox[{"FontSize", "\[Rule]", " ", "18"}], ",", "  ", 
       RowBox[{"FontWeight", "\[Rule]", " ", "\"\<2\>\""}]}], "}"}]}], ",", 
    " ", 
    RowBox[{"FrameStyle", "\[Rule]", 
     RowBox[{"Thickness", "[", "0.00005", "]"}]}], ",", " ", 
    RowBox[{"ImageSize", "\[Rule]", 
     RowBox[{"Scaled", "[", "0.25", "]"}]}], ",", " ", 
    RowBox[{"AspectRatio", "\[Rule]", "0.75"}]}], "]"}]}]], "Input",
 CellChangeTimes->{
  3.8132970503762097`*^9, {3.816518587608045*^9, 3.8165186712453547`*^9}, {
   3.816518705108787*^9, 3.8165187135063286`*^9}, {3.816520182043892*^9, 
   3.81652021697746*^9}, {3.816539142051794*^9, 3.8165391430421715`*^9}, {
   3.816539271172457*^9, 3.816539275405136*^9}, {3.8169721148694687`*^9, 
   3.816972115801975*^9}, 
   3.8170260245632267`*^9},ExpressionUUID->"21b75d34-d4bc-449b-bbe5-\
24dea614f0de"],

Cell[BoxData[
 TemplateBox[{GraphicsBox[{{}, {{{}, {}, {
        Hue[0.67, 0.6, 0.6], 
        Directive[
         PointSize[0.006944444444444445], 
         AbsoluteThickness[1.6], FontSize -> 18, FontWeight -> "", 
         RGBColor[1, 0, 0]], 
        LineBox[CompressedData["
1:eJw113s01Pkfx/HpQqyKiopWTTeppYiQlJci5JLcL6O+jDHDDNqkbBdNqV/K
pSSVUsbqqk1FKV2H3dBldd1IpWnLJUt0s2H9/PqdfX+c4ziP8/L0/tNnJobH
eYsG8ni83m/f///Jvio3JvUFfd115V912j/Y9/2q97037GlGQsay4prhv5M1
wPWXPtq+9QlZB3cfvszWq3tG1kXWB25cWW4DeSzur/Bob4x/Tf4eOa29kz1E
b8h8RPwQ53xieiN5Eu7tmWF6v7KJPAWiVWmnjzu0kI0gK15m73LkHdkYn41n
OJmqWskzsG1P6xW379rIJgjY+fyo6YR28kyMDlPPGzTxPdkMI41Mr5SM6CCb
Y4Ov9rrGj8yzMW1r4R01YSfZAtUVgV/nVDJbQrFuon7W5A/kORi5P+lg7npm
K+xw5d35tYbZGkabaq/FGH4k2yDxQnrrZzHzXDgIzqQUFjHbwur08uLaD8zz
UBVSG3HD/BPZDor59wIOxjLPR+7L65fyTzIvQM6dd5VqKmZ7NCQ+kHzS/UwG
0pW7D2U5k+WAMuLea61Etjtg6iD/vKTjbHeAXe3OaK3HbF8In9PtPvf72L4Q
ZU8CpzYafaF9EUR7W3JEnmT5IlzPydolXs12R2R8t8iCl8N2R/RrGhovusZ2
J6SZHSpc2MB2J3g2dp7V7mf7YnQILAZeGd9F+2LUHjwW5DWfzHMGd3ljvCqY
7c4wS40xWruW7S4YaD0rgZ/FdhfM0fDMaz7DdlcsaRWY1Vax3RWq67eGdavY
vgS5ewOS/bvZvgTGXhc9v+r8TbsbpLMrTjVNI8vdsFhu5Dt9AdvdcU0wKLfK
h+3uaIpsFVVL2O6BzaE/WM7eyHYPlH+XYqqVyXZPmHcLJgcdZbsndjW57Z94
ie1L4ZQWr4y6zfalKOLb77Z6znYvHHvztDStjQwvSEbbnljZx37fC5tbNA81
Dfv6r5VeGDJl6L6PhmTeMuSUSaMOmJKxDIEXrpU+tyPLl6FgX/XHm26sX4a+
49MkLsGs90aA8+m5iRLWeyNd+3CE9xrWe6NU62nFs2TWe6Nl1vmhIzJZ74PQ
u8/rew6z3gcbtqqfzClkvQ9kJj896ihlvQ+6klMP91ew3hcl9YMt7taw3hd7
nCKO+taz3hcLBoxqO9zIel/4xG15f7KT9X6Q91qtX9vLej9weuUeWurd1PvB
w/PY8EgdstIPRhmWvjsMyDx/aNj4FayZQoY/XvbNXzlrJuv9cUtz8oSL1qz3
xxmtp4M1HVgfgJ78ILHJEtYHIGO9JInvw/oA3EzsjG8KYX0AHndtjtgUwfpA
FPiVrGiTsT4QGqcSJTMTWB+IJZFxCYs3sj4Q1pcNf5yzjfVBKOueYvtPGuuD
8OFoZMGhvawPgt8dg9W6uawPQt7Lp2JxAeuD4eKdPDO7kPXBGDVugezIedYH
I/TnaWXJl1kfjF2WY/KdbrI+BFEjLQre3mJ9CAZEic3D7rE+BMbmpWevPmJ9
CMAFxn+uY70Agorj5VqvWC9A97gbNQMaWS/A6Kyaq09bWS+A7ZYB2Ts7WR+K
FJt6T8Mu1oeiWrO9IqOX9aGY4371dAOvh/pQ5F9fmTdUncxbjju7p2iO1SJj
OfR+1efzdMjy5ZDZ48WvuqxfDpM/GprC9Fm/Aq7bldvqDFm/Ao2TgpKmTmL9
Cvxn3oM2JyPWr8DUn6w1rGawnsMxW7fqTlMyn8O1EwcC4szZ3+Nw9/GE6Sct
yRyHER5NIenW7O9zSDe+e1zTlqzgEFX7orx7HrvHoaQo+/q4+WQVhx1jFnvU
2rH7YVC+m7GuzobdD0NoYOLuW8vo/zfCkLGpWZijR+bCYNqvlrmp/i+6H4Zn
cQ+tYhVkRRg2bAsaJRCTlWGodtVLwCyyKgwG+7pMR31l74Vw1E36Z/u9cjI/
HAa8YfNEaWSEw+NRp/BpAJkLxwYT+w36U8jycFhMNfIx/kDvEUU4hqi1q/fd
ICvDMapxXH9mOlkVjv3hls2vBez9IkSXd+upZhMyX4jnl3+XHemj9w6EkFoF
pQ24T+aEiHkTdGBoPlkuRM+L415X48kKIf4cx/9Z05msFKJuenvBJwOySggL
yy97Ezqa6X4EhpbvfJb6G5kfgdtdTt2zD5IRAcNejcPilWQuApVxM9KNnMny
CARsrTgrG09WRGDwmjFDrLvo/ab8thcZndtSQ1ZFIKTX+bX7Cfa+E6FW0dKy
R07mi7DeVmDiHUyGCLZHyo1SLMmcCCVjesSztclyEeYmn8/ybKX3o0KEe+8T
uPpbZKUIt1Nf7nucT1aJkPdHmY5NEntvRuJ2u/9ltRAyPxIWiyq329qQEQn9
8xYpT/TIXCTE3o4PH356S/cjcTEwKcXsEVkRiR7HMtX7c2RlJDa2Zetr7Sar
IrGzoi8pOY7ME+NLy0mJ/1IyX4z7ewvnbplFhhiTQgdxajpkTozsEXN9Gzrp
/SwXo+rmpwNaj8iKb7+flXcltYSsFKN44ailodlklRg3btl+SVrL3t8SNAyt
9O0IIvMlUG55bnjGjgwJ2gxqNC5NIHMSqF19+ofWIHZfgv/efeBe2PQn3Zfg
emW3XeYdslKCdbtLNtwsIqsk+HuT6zuLLDIvCsKmS5Hta8n8KHh9TXjVKiAj
Cq//dnD8YSGZi0KcvCP1zDSyPApmddYlK4ex+1EYaJp2Lf4Tfd5QRsGo4N3Z
i8/IqijoTTh7cI6SfR6JRnHJ6l0fj5P50Zie//bYX+lkROPN/eyeCQlkLhqZ
pc1FGQKyPBpHDrxqsXIkK6KxYviQx2NM2P1oeFe65ZrpsvvRGLhKtVb+j4ru
SzHnwfjD6o1kvhRa1dHOFb+TIYUwZXRpcSmZkyJF4WxSm0eWS9Gl/rJz5g6y
QoqqQf6eZavISil0vpTtSRCQVVJI38q1hYvZfRns3m7Q32zG7ssQa/Kbxn0D
dl+G6R2HbNzV2H0ZfrxaNbzz1Su6L8PuXwafKbhIVshgK/lZtziVrJShec1o
XYNwskqGgVarN9XbkHkxKO1xNfuoTebHYIDrJjWumT4/IgazdC3fTLpJ5mKQ
2a8onrufLI/B+b1fwwriyIoYuEe6vl3uQlbGYP+YMHPpRLIqBrYLzjlV9byk
+7E4NXbWpFVPyPxYiLQX3YsuIiMW0t6jHudSyFwsNk53ueAgJMtjoaG7cOT4
BWRFLJbWFG901CcrY8EbW6Rz4fMLuh+LkaOnvpM+IPPi4F/4wFj6C5kfBw/h
91/OpZARh0TeyLV2ohf2/wMPz/hD
         "]]}, {
        Hue[0.9060679774997897, 0.6, 0.6], 
        Directive[
         PointSize[0.006944444444444445], 
         AbsoluteThickness[1.6], FontSize -> 18, FontWeight -> "", 
         RGBColor[0, 0, 1]], 
        LineBox[CompressedData["
1:eJw1zQ9cDPYfx/FoqYZIUf5sFeuP5t+tKGvlXV1/RPpfp3/urruuP3dXTaso
OmTijMykhEKoRJkkGgrzd8liNJJVk6bU5vrHseb3+H0/93jc4x6vx+fe36eZ
MMFfPFpDQ0P94fu/X/rsjPynZHho54X/199L+Ikbtf9VX1rCzth6aHRSv14D
ax3kNdvEn816wHoi3vR0tsQ0/87aEFsV36kdDrSyNkbX46j9rsltrGegYWS3
3h1xB2tTHGmG5lLr56xnoqFUObT3Rifrz3Cyzzol36WLtQXiU6bWSgr/Ym2F
fV+t6U5ve8naGpVjVvx2Z2wP6zlQvcgJaDN9xXoenK6ktvbM7GW9AF26uZIH
Bn2sOfgnKDFkyQD1F9jbFGfhK/qbtQ2mFl9THrxBbYscbuHRaeb/sF4IEy3e
767rqBdhg5gnU96jtkO+5abEYJPXrO3h6n0/cCSWejEuxPR5Paqk/hJ+sqpY
y35qBwTo5ZZxbFWsv4KhoeYVThK1I9oLjv0ecYLaCdJMH86LduolmFomK3tr
1M8aeGcZ7VzvxVoB5NkkpfLT6e6MeIVLxdtSujsjUT9yfcVDurug9+mp/oJR
A+zugk/1zj55bM1awxUSY1lvlj/dXREsf/7x6TS6c6GYGBiZfIDuXLQPR25v
r6O7Gyb8vKBpfAfd3fAu+6m59keD7O6O3Oyt/q2zWCvc4Ta/Sv+wC909cDLr
nRmfT3cPdNuUhpmvo7sn1p2yvfo+j+6eiP158r7+M3RfikbdQZnhXbovxXeL
NlhIXtDdC5YlKv3BEbp7wWPV1r9vGQ2x+zLMmN7978t5rBXLcKf8zAjfje7L
can0M65NGN2XQ6FtUhWTSHdv5PyZ9Jv2Zrp7o6p+Z9OUfLqvQOnJGkVBOd1X
YNfKY+KCy3T3gbLi55+mN9HdBxd9dTLM/qS7L5b5hPBOD7CGL/K2VNxqHDPM
/u+LyeZ9ehuMWNf54ohpGOeWJWsNPzxradcut2MNP7RJLb+c60F7P3gql7n6
BtPeD053c5KNxbT3h+ni60PZq2nvj0ndyl+LN9DeH+MDEjrkO2nvD7Fmx6u/
9tM+AAuHDb83LqN9AO78eTTgfTXtA1Dc7rpv31XaB6CvxPrM60baB2IHV9mk
3UL7QJh9+tSw5QXtA7F7YKoiSUX7QMwP6fzo9r+0D8LYvuOZL3TfsH0Q6kcr
z98xZK0IQpdTWmyaCeu6ILj2qm37ZrPWCMaBfSanOba0D8ZaTbsoZyfaB6OS
e6jexJP2wbAdXG9714/2IVgzEjFlRRjtQ5Bz+0lVkYj2Ibic4uR3Q0b7ELge
1DK7mkJ7HrbZr16xJ5P2PKiNxr9xyqY9D4o1Rovqc2jPQ4OBrv4n+bRfCatx
b5QBh2i/ElMWaBeJS2m/EtN/ueQYeJr2K2H2dbK36Xnah8Lr3cGK23W0D0WL
wRzHwJu0DwU3896Ni420D8W6bwKn6TyifRhSOC3DNq20D8Nz9Rwzl+e0D0N1
a6+XTQ/tw3CV022po6J9OK7N9RTVv6F9OMIr6o+t0njL9uFY5/csp2MM67pw
LP3I6rL3eNYaEbjtEnDroAFrROALnTSXR1NpH4EFRxafHzKhfQQGN70+p2FB
+0iMmDy99vpz2kdCR8tBeJdD+0iMsVmr94Md7SNx8T6Py3Wk/SoYiLXTn7nQ
fhXmxS21iPak/SpYVv9Q3exN+w934fx8uwDa89GYudx+E4+1KR/2ey3VtRH0
Hh+bNUzc24Ws+XxMs2hYOyih9/lIumg6PCxlXcSHsWbytJdJ5PFRqXXE4XYK
6z8+vD/W7Ex+OvkCbJ8+/iFPQb4AhhfchrQ3ky/A7OZ0yfGt5AuwU9ftG7sd
5AuQoDlXVvM9+QJoyq/nW+8lX4DOibWuOwrIF8BW8OR0RyH5QuxJmzv782Ly
hbieru4RlZAvxIzUNqdd5eQLcbX6cWRlJflCFBWtUF6pIl8Ii8mfjLpZQ74Q
wvAydd1P5Asxqvhl1ck68qNgaSAT77hGfhTkadHcqJvkR8E/t3bLnF/Ij4LR
pLGil43kR+Fj3XPjDtwnPwoHfXrPcB+RH4UFkWe3tT0mPwobenvrVreSLwLH
W7RZ3Ua+CKHCBq01z8kXYXRys7yni3wReEc5PUE95Itgv3Bbydk+8kUoWV/Y
MFZFvghZF52zeIPki9CRH9pf8IZ8MewzVNyH78gXI7TcYb+2hpr5Yux13GGy
QJM1X4yMW6kqnzGsFWIo1LUOEl3WRWJo9YVOTxnHuk6MYkFuVcYE1n+IYVM7
aJU+ibVGNOa98slPmszaNBpD1tfN+cbkRyMyo+mV+3Tyo1HzucdEi0/Jj4ae
fuCJ96bkR0NQu62lYRb50Qhf016Xa0F+NCpdfkrmzSZfgrcbOw0M5pAvQeaN
ovPX55EvwUnfQsVqDvkSBGXrbZpqS74EuyJyH9csIl+C4C0RRX6LyZcg+dS4
Vx0O5EvQlvlrc4IT+TEwLxGkD4D8GJyred+d7Ep+DNqGVjv3upEfA4MZs74X
eJIfAzvVO9VdL/I/7AezMxZ5kx+D+790Is+H/BgMnLsX1O9HfiyU/QcavQLJ
j8WAltuVgmDyYzFFFeH8gkd+LOav/ow/N4z8WHiOXcuRR5Afi0czum6UriI/
FuM6Dy38Q0B+LGySv92uLyI/DoeyZ7Y6RpMfh+LEHx3EMeTH4cS9WdVb4siP
w9dRRpFHpeTHYeLJdtdLcvLjUHZ4V2pTIvlxGHHv0mn/mvw4zPhKpP0qmfx4
lHk5bVSlkB+P/tb47IE08uPhkVFkpVpLfjw2WPgk9WSQH4/8KycS29aTH4/x
8nLbJgX58djW8PGdSxvJj4d7gJvz8SzypejJKCpWfku+FHW6VqOl2eRL8cyq
MtpzG/lSTCh62Gq6nXwp7Ls1Uwe+I1+Ke4FSh+s7yZfCQ1vffvcu8qXoN6pP
C99Nvgweymm6M/eQL8MDf2V/Ry75Mli7+bsfziNfhqoJCt2IfeTLcGvmsKfh
fvJlmJWXNOHmAfJlaDJIk6QVkv/h/UJpmPkh8uXI2/jtwN3D5MvhM/HBkm+K
yZdjY6oD1/gY+XJUZ6ePqzlOvhw5a+YcDiwlXw7xkTq93jLy5RA4bg7LKidf
DvmkI7uMTpGfAPUXJheOV5CfgMLDT57aniY/AQ9H5Wld/lG95D/RLAPe
         "]]}, {
        Hue[0.1421359549995791, 0.6, 0.6], 
        Directive[
         PointSize[0.006944444444444445], 
         AbsoluteThickness[1.6], FontSize -> 18, FontWeight -> "", 
         RGBColor[1, 0, 0]], 
        LineBox[CompressedData["
1:eJw113tYzGkfBvDfopRQSzkfxqHEFqEkort0EErn46SpOddUSLK7qh/xbquE
yiGHbWyIrNgiImu0W7w25bRaeWNsOoiUcynb6933+3Rdc3V9rnvuuf+a5/fM
pMg4H2k/juN6Pr/+9/+fP8RhDTcs0V76H4d/LIiDm3jcuzNpZC4OwsJb5tE/
kbWxGDLC9Fn0LbImFj0ji4zOviWrY+FTU5zkPLrh/+ZjYWLsNGzCYrIoFvHT
l551FJMRi9U9RzzOpJEFsYg1XFIdVUTmYnFi1KzJa++RtTGwXXzG5dpHsiYG
WSMjZkdPekT7MQiSuT9dtZTMx6AopysiP44sisGePnWx3V4yYjDH2Lpx8hWy
IAYG7ik6ohYyF4PSj+5Wrw0f074K3TbrUurnkzUq1K0fYTwmkqxWwUbxo3Fx
OplXYe9PA07lnyOLVFhz6drQzsdkqGDecWD+Ch0t7augsvhNr3YMmVPB9unG
0ZusyNporHnKG4pdyZpoGL0ry0oQktXRqOwf4Fm2lsxHQ3dgQ+fM78miaOxS
u1nU5ZERDf+0EaXFpWw/GgOvR7lV3GT70bC5NeGQbhPbj0LvGm0i38v2o7Cy
avlBK+MntB+F8KED7460IPNRyN33uHWeM1n02aUtRZlCMqLQWLv748QEsiAK
JoefHn2+ncxF4VTJuh2vj5G1SoyceHq/jYasUcIs/9npcw/YvhIDLDPK49+w
fSVs/7QtWT3kL9pXYi3fkX5qGhlKPP7g6PyVE1mghF9XwuM2IZlTYlXzeVl7
IlmrQF+K+7O52WSNAok7SzZeKSKrFbhc1W2/6waZV6Bf9a0Vhc1sXwG9S/f/
MOjfSPsKPB9To3d+IlmgQPnmh+NP2ZM5BeoHV/l1BJO1clyqXPAuOZGskeOM
0/CVYbvJajlmZOddTC8h83LcvfJmn8EdskiO3V/a+T3qZPuf3x/WX6Rj9JT2
5ajJKbTbPIvMydHeelwRsJKslYGv+JScGkfWyJD0Yvdog51ktQwfnMu0L8+Q
eRnKg5LTrO6QRTJE+jjfvv2GDBlG/Tw37Z5JE+3LYLGk6rsF88mcDJr2gAs6
oWStFHl/lBnNTyZrpLiR3rDn7mGyWopbLxNE9ZVkXgq71J+zPdvIIinKR36U
zzFspn0p5v9w1SzNmiyQgl8gtPAJIXNS1KhbW7N4slYCZY/bkxUFZI0EIUVm
ZzbXkNUS6K0fOdD2PZmXwGdLxWnVhBbal+Ba3IztZm5kSDC2R++QfDVZIMHd
9y7dc/aTuc+fd3Xbg/TfyFox7Kzf5SR0kDVi3Jnenv9mTCvti9EyVvCjvhuZ
F2NAwzGvS/FkkRjrGoP3DT5MhhiqecEZX9SSBWLUXrip+uETmROjz6ftRIvF
M9qPRF6kdcsTIVkTCcOmsX27tpPVkRis06776RcyHwlbUzNf81dkUSRSLRw2
jp7aRvuRcL7TKb4fSBZEYgI3ZKE0g8xF4s/Jvd9VXyVrIzBhz3vL4V1kTQRq
3U0SMOs57Udgzdbg4UI5mY/AX3G358WqyaIIWPbp7EqpJyMCOSkt4lyTF7Qf
Ae+gDTsrvclcBPyOby4YuoOsFUFffK435SZZI8LL07nlpkPaaV+Exn1tOkM8
ybwIO8y6dZ13kkUiWA/unFh/lwwRzjz4e5B21EvaF2G0rMxAEU7mRIgR+0z7
VwFZE47FVbVyr1dkPhwt3l0Wj+076PPC8ff17EyPbWQuHNr4X++VPSBrVuH8
8xjdfJNO6q/CVuXliAwHMlbBMuPDh6IoMrcKiyq7jabuJWvCUKQ01tGvZP0w
pKzNBP+W9cMgHRpyuNj0FfXDUJOeFXQ7iKwRonmQadaoTDIvxKT8fV53K8kQ
4q2t68II7jX1hei6Mfuiw2KyJhQD83v7jebJfChy7aQFj6rICMXCsqSfeoe/
oX4onGqnBVxXkjUhGNFvWkFeNZkPQXG107hG17fUD8GJjp1fW+q/o34Ilvqk
ztxd2E39YOQ13JfL88l8MPxvjFlnfJCMYLw6Iss/kEPmglHWPXVBbwbrB8H2
wvg1NltZPwjLZHEJrkmsHwS9ExsUMxNYPwj5/iXhL1SsH/j5fNgkSZGwfiCu
bOiMbw5l/UBkfqtIFviyfiA+Hg6WWyxj/QCcMrg/QN+R9QNQqT9l4jlb1g9A
w6dFq2fNZP0A6M33z18/lfX9YZZp7ff9GNb3h4fn0aEyI9b3h8jkqoeBLuv7
g++Z921iTxf1/eAbt/nl8U4y74fFXwx/caiJDD9kuUiO+NWTOT+U1A+Y+3sN
6/vifWr6ob4K1vf9fF/6+k5HKev7YuMW3eO5hazvi7DfH9Z/PMT6Pmid9fPg
L3exvg9KDe5XPEhlfR9sNzwk8VnP+j4IdDtpt0HB+t7oPTZNsTSE9b2Rv+f6
6yvLWd8bQWfLSx/as743csuilfssWd8LA6cO3vN6POt7YVOr/oHmIazvBcWI
BQWrP32gvheONt4vzXhB5leiSOCwc95Dlq+ES0a8RvlvlntiR/PyvZPOs9wT
s7uFU4KPsNwDVwelWRrsYrkHNoV9ZT0nieUr0Cxrk15XsHwFyoX9D17zZfly
uPJmftMXs3w5ouZUnGiexvJlMPc659llxPJlOJgTmBrQ/Z5yd2gvVw7p1pI5
dyxrE1rVXWP5Utjoeea1nGL5UvSznZUgyGa5G6zSY8wSE1nuhogLSfHaEJa7
om7/0WCvRSx3RYdwbr+LE1juAs+mztOGfez77YIMqwOFTo/IvDP69MebLyln
uTMyBy2Zy+WyfAku52bvkK9j+RJIc1pzpZ4sd0LZvSDTJjOWO8H3ZLtv7Sc6
X3hH2NdtizK4S+YcYdo/IC/5GMsBjaT6icEGlgPbNTsPZLsxO+DRhluKN8bM
i5F741mVjpadd4twsOHy+cPHme2hXlQduD+WeSGuhdZJfpnNvADzTq4qrnvF
zls7OApPpRUWMc/HhrPb297KmW1hllJXHjOeeR6+d+du/FrDznsbDNubvP/g
t8zWUH8zaXT2FOa5uF4R1GVTxZ4vczBtS+ENHTHzbGz0M/ym6TV7fllhmJnl
xZIvmWdiRIRuXv9J7PlogcBtD49YTqTnKTcDW7PaLi4fxJ7f5nhrPsPFUsvu
E2ZQFXs7LP2B7iPcVEjXZpw85sjuO5NRnTXDsraK3f8EkHwV51Ywnd1HxyG3
rWeKh5Tdz0ehNtyjvSme/V4xRvYr0diyg+z3oxF+v92w2+TPB2Q9iPpK73y3
5R6ZQ0Kmd3HN0JvkTodbe8atfdnzC8u535KSPwV37bj4X69O+/0=
         "]]}, {
        Hue[0.37820393249936934`, 0.6, 0.6], 
        Directive[
         PointSize[0.006944444444444445], 
         AbsoluteThickness[1.6], FontSize -> 18, FontWeight -> "", 
         RGBColor[0, 0, 1]], 
        LineBox[CompressedData["
1:eJw1zQlczPkfx/EhqRaRohy7Fduhdc0WZdvyrqZDNl1TjS4z0xwdM1PRVhSN
ZMVYsnZTQiFUoqwkchTWucnG0pJsRVo6dk0Xw/b338fvM4/HPObxenzm/X2a
C+MDxKNZLJbm4/f/v/99EI+Ho/K0L/+sWfpfm8Wj8NCTp3anmGbFQ/Ol6flj
FUz/qYBi8uFdxieZrlNA4LQ5LKuc6SIFxIfr9HvLmFYqkLN27iFuKdN8Baqz
08bXHGMaCmSmOHJMjpKvgO+kB0u/LSZfgbzM7wbuHiJfjgeFsjCLg+TL0WSY
Kk0tJF+O2XmJE2/uJ1+OW7OGvYz2kS9H1USlXsRe8uWwcQ/wOJRH/sf3A1T9
Hbnky+Gpmq436yfyZRgwrk8N302+DJ46Bg67d5Evwz2uzPH6TvJlcHitlTLw
PfkyTCx62Gq2nXwZnllXSry2kS9DnZ71aFk2+TJ0pxcVq74jPw4ege4ux7LI
j8O2hk/uXMokPw76inK7JiX5cci/cjyhbQP5cdho6ZvYnU5+HDzTi6zV68iP
Q39rXPZAKvlxKPN2zlQnkx+LmV+LdHqSyI/FiEeXbvtq8mNRdmhXSlMC+bGY
dKLd7ZKC/FisjjKOPCIjPxbH782u3hJLfiyKE352FEeTH4uD2bNanSTkx8A2
6bvtBiLyYzC+8+CiPwXkx+DRzK4bpavIj4HXuHVsRQT5MViw5nP+vDDyYzBV
HeHykkd+DAa03a8UBJMfA1X//kZvLvnRGDh7L6jfn/xo3P+1E3m+5Efj7GB2
+mIf8qNhr36vvutNfjQMZ87+QeBFfjTahta49LqT/3Ff8+F1khv50bAoEaQN
gHwp2jJ+a453Jl+KpJPjezocyZcieEtEkf8S8qXYFZH7uGYx+VIEZetvmmZH
vhQn/AqVa9jkS5Fxo+jc9fnkS/Eus9PQcC75ElS6XkjizSFfgvC17XW5luRL
IKjd1tIwm3wJ9A24xz+YkS9BzReekyw/I1+CyPSmHo8Z5EswZHPdgm9CvgTz
e3zzE6eQL4Zt7aB12mTyxSgW5FalTyRfDO2+0BnJ48kXQ6mpdZTqkS9G+q0U
te9Y8sXY47TDdKEW+WKEljvu02GRL4ZDuprz8P07xhehIz+0v+At03UiZF10
yeINMl0kQsmGwoZxaqaVIjgs2lZypo9pvgi8I+zuoG6mIYJWUrOiu4tpMxFC
hQ3aa18wzRKB7SParGkjPwobe3vr1rSSH4WFkWe2tT0mPwoHfHtPcx6RH4VP
9M6O33+f/CgYTx4netVIfhQCcmu3zP2V/CgoUiWcqJvkR8HKUC7ecY18IUYV
v6o6UUe+EMLwMk3dBfKFsJzy6aibNeQLUVS0QnWlinwhrlY/jqysJF+ImSlt
zrvKyRfiepqmW1RCvhA/pc6b80Ux+QLYCZ6c6igkX4DOSbVuOwrIF4CluJ5v
s4d8AeK15slrfiBfgJ167t/a7yBfgDnNadJjW8kXwOi8+5DOZvIF2D5jwkOe
knw+HMaZn85PI5+PSu3DjreTyefDRCtp+qtE8vlIvGg2PCwjn4/plg3rBqXk
87GZZerRLiT/4/t7rDS1EeTz0ZjxjcMmHnmrMF+4IN8+kN5fBavqH6ubfei9
j/fYZZYSL9qvgqFYJ+2ZK+0jcfE+j8Nxon0kxtqu0//RnvaR0NV2FN5l0z4S
I6ZPr735gvYRGNz05izLkvYRWHh4ybkhU9pH4EvdVNdH02gfgduugbcOGNI+
HMvGWF/2mUD7cKz3f5bTMZb24QivqD+6ikX7cFyb5yWqf/uW2YfhKvu1la6a
aWUYqlt7vW27mUYYXmjmmru+YJoVhmR2y7BtK+1Dsf5b7nTdR7QPBSfj3o2L
jbQPRYvhXCfuTdqHwvv9gYrbdbRfCfPVST5m52i/EjN+veTEPUX7lZi6UKdI
XEr7lbAe/1YVeJD2PDQY6hl8mk97HpRrjRfX59CeB43xhLfO2bTnYZvDmhU/
ZdA+BG4HtM2vJtM+BJeTnf1vyGkfgpzbT6qKRLQPwdqRiKkrwmgfDLvBDXZ3
/WkfjErOwXpTL9oHY52WfZSLM+2DsX+v6Sm2He2D4NarseubQ/sgdDmnxqSa
0j4I9aNV5+4Y0T4I4/qOZbzUoz0XC0I6x9z+d5jZc7F7YJoyUc00uDD/7KlR
y0umWVzs4KiadFqYrgtEX4nN6TeNtA9Ecbvb3r1XaR+IO8+PBH6opn0gFg0b
/WBSRvsAiLU6ev7aR/sATAiM71DspH0AJr9W/Va8kfYBMFtyfSh7De394Xw3
J8lETHt/eKmWu/kF094fbTKrr+Z50t4fz1radcrtae+Hw2Zh7FtWtPfDFIs+
/Y3GtPdD3paKW41jae+H5b4hvFMDQ8z/fXHRTzfd/DnTLF+oKn65MKOJ7iuw
a+VRccFluq9A6YkaZUE53X1QVb+zaWo+3X2Q8zzxd53NdP8GSh3TqugEun+D
S6Wfc2zD6L4cd8pPj/Dd6b4cM2e8/vfVfLp7w3PV1r9vGdPdG1YlaoPBkUHm
vgzfL95oKX3JNGsZGvUG5UZ36e6FmF+m7O0/TXcvrD9pd/VDHt090WNbGmax
nu6eOJH13pzPp7sH3BdUGRxypbsHcrO3BrTOprs73mc/tdAZQ3d3TPxlYdOE
jgHmzkH7cOT29jqmWRwoJ3Ejk/bT3Q3BihefnEqluxukJvLerAC6u+Iz/TNP
HtvQ3RW9T0/2F4yiuwsSDCI3VDzsZ+4uiFO6VrwrZVoJ5NkmpvDT6A68t5K4
1HtTL8W0MnnZO2NqZ8gyfNkv29VMO6G94OgfEcepv4aRkdYVdiK1IwL1c8vY
dtRfwV9eFWPV/4bpJTgf3ef9qJLaAW4+97kjMdT2yLfalBBsSr0YG8U8uere
P0wvgqk27w+39dR2yOEUHpluQW2LacXXVAdu/M30l9jTFGvpJ6Jm45+ghJCl
A31ML0SXXq70gSH1fDhfSWntntXL9FyoX+YEtpn1MG2DyrErfr8zrptpa+z9
eu3rtLZXTFsiLnlarbTwL6Y/x4k+m+R81y6mZ6GhVDW050Yn02Y43AytZTYv
mJ6JhpHd+nfEHUyboOtx1D63pDamjbBV+b3GcX8r05PwtruzJbr5D6Z1kdds
G3cm6wHTLGw9ODqxX7+B6b+X8hMydf7VXKI7KzPyn5LhoZ3n/wc9qAPT
         "]]}}, {{
        Directive[
         PointSize[0.006944444444444445], 
         AbsoluteThickness[1.6], FontSize -> 18, FontWeight -> "", 
         RGBColor[1, 0, 0]]}, {
        Directive[
         PointSize[0.006944444444444445], 
         AbsoluteThickness[1.6], FontSize -> 18, FontWeight -> "", 
         RGBColor[0, 0, 1]]}, {
        Directive[
         PointSize[0.006944444444444445], 
         AbsoluteThickness[1.6], FontSize -> 18, FontWeight -> "", 
         RGBColor[1, 0, 0]]}, {
        Directive[
         PointSize[0.006944444444444445], 
         AbsoluteThickness[1.6], FontSize -> 18, FontWeight -> "", 
         RGBColor[0, 0, 1]]}}, {{
        Directive[
         PointSize[0.006944444444444445], 
         AbsoluteThickness[1.6], FontSize -> 18, FontWeight -> "", 
         RGBColor[1, 0, 0]]}, {
        Directive[
         PointSize[0.006944444444444445], 
         AbsoluteThickness[1.6], FontSize -> 18, FontWeight -> "", 
         RGBColor[0, 0, 1]]}, {
        Directive[
         PointSize[0.006944444444444445], 
         AbsoluteThickness[1.6], FontSize -> 18, FontWeight -> "", 
         RGBColor[1, 0, 0]]}, {
        Directive[
         PointSize[0.006944444444444445], 
         AbsoluteThickness[1.6], FontSize -> 18, FontWeight -> "", 
         RGBColor[
         0, 0, 1]]}, {}, {}, {}, {}, {}, {}, {}, {}, {}, {}, {}, {}, {}}, {{
        Directive[
         PointSize[0.006944444444444445], 
         AbsoluteThickness[1.6], FontSize -> 18, FontWeight -> "", 
         RGBColor[1, 0, 0]]}, {
        Directive[
         PointSize[0.006944444444444445], 
         AbsoluteThickness[1.6], FontSize -> 18, FontWeight -> "", 
         RGBColor[0, 0, 1]]}, {
        Directive[
         PointSize[0.006944444444444445], 
         AbsoluteThickness[1.6], FontSize -> 18, FontWeight -> "", 
         RGBColor[1, 0, 0]]}, {
        Directive[
         PointSize[0.006944444444444445], 
         AbsoluteThickness[1.6], FontSize -> 18, FontWeight -> "", 
         RGBColor[
         0, 0, 1]]}, {}, {}, {}, {}, {}, {}, {}, {}, {}, {}, {}, {}, {}}}, \
{{}, {}}}, {
    DisplayFunction -> Identity, DisplayFunction -> Identity, AspectRatio -> 
     0.75, Axes -> {True, True}, AxesLabel -> {None, None}, 
     AxesOrigin -> {0, 0}, AxesStyle -> Directive[
       GrayLevel[0], 16], BaseStyle -> {FontSize -> 18, FontWeight -> ""}, 
     DisplayFunction :> Identity, Frame -> {{True, False}, {True, False}}, 
     FrameLabel -> {{
        FormBox[
        "\"Uptake Flux(\[Mu]mol.\\!\\(\\*SuperscriptBox[\\(min\\), \
\\(-1\\)]\\).\\!\\(\\*SuperscriptBox[\\(gProtein\\), \\(-1\\)]\\))\"", 
         TraditionalForm], None}, {
        FormBox["\"Palmitoyl-CoA(\[Mu]M)\"", TraditionalForm], None}}, 
     FrameStyle -> Thickness[0.00005], 
     FrameTicks -> {{Automatic, Automatic}, {Automatic, Automatic}}, 
     GridLines -> {None, None}, GridLinesStyle -> Directive[
       GrayLevel[0.5, 0.4]], ImageSize -> Scaled[0.25], LabelStyle -> 
     Directive[
       GrayLevel[0]], 
     Method -> {
      "OptimizePlotMarkers" -> True, 
       "CoordinatesToolOptions" -> {"DisplayFunction" -> ({
           (Identity[#]& )[
            Part[#, 1]], 
           (Identity[#]& )[
            Part[#, 2]]}& ), "CopiedValueFunction" -> ({
           (Identity[#]& )[
            Part[#, 1]], 
           (Identity[#]& )[
            Part[#, 2]]}& )}}, PlotLabel -> 
     FormBox["\"p46Shc protein relative expressions\"", TraditionalForm], 
     PlotRange -> {{0, 250.}, {-1.2912629904154317`*^-26, 
       1.7311392038828806`}}, PlotRangeClipping -> True, PlotRangePadding -> {{
        Scaled[0.02], 
        Scaled[0.02]}, {
        Scaled[0.05], 
        Scaled[0.05]}}, Ticks -> {Automatic, Automatic}}],FormBox[
    FormBox[
     TemplateBox[{"\"WT\"", "\"KO\""}, "LineLegend", 
      DisplayFunction -> (FormBox[
        StyleBox[
         StyleBox[
          PaneBox[
           TagBox[
            GridBox[{{
               TagBox[
                GridBox[{{
                   GraphicsBox[{{
                    Directive[
                    EdgeForm[
                    Directive[
                    Opacity[0.3], 
                    GrayLevel[0]]], 
                    PointSize[0.5], 
                    AbsoluteThickness[1.6], FontSize -> 18, FontWeight -> "", 
                    RGBColor[1, 0, 0]], {
                    LineBox[{{0, 10}, {20, 10}}]}}, {
                    Directive[
                    EdgeForm[
                    Directive[
                    Opacity[0.3], 
                    GrayLevel[0]]], 
                    PointSize[0.5], 
                    AbsoluteThickness[1.6], FontSize -> 18, FontWeight -> "", 
                    RGBColor[1, 0, 0]], {}}}, AspectRatio -> Full, 
                    ImageSize -> {20, 10}, PlotRangePadding -> None, 
                    ImagePadding -> Automatic, 
                    BaselinePosition -> (Scaled[0.1] -> Baseline)], #, 
                   GraphicsBox[{{
                    Directive[
                    EdgeForm[
                    Directive[
                    Opacity[0.3], 
                    GrayLevel[0]]], 
                    PointSize[0.5], 
                    AbsoluteThickness[1.6], FontSize -> 18, FontWeight -> "", 
                    RGBColor[0, 0, 1]], {
                    LineBox[{{0, 10}, {20, 10}}]}}, {
                    Directive[
                    EdgeForm[
                    Directive[
                    Opacity[0.3], 
                    GrayLevel[0]]], 
                    PointSize[0.5], 
                    AbsoluteThickness[1.6], FontSize -> 18, FontWeight -> "", 
                    RGBColor[0, 0, 1]], {}}}, AspectRatio -> Full, 
                    ImageSize -> {20, 10}, PlotRangePadding -> None, 
                    ImagePadding -> Automatic, 
                    BaselinePosition -> (Scaled[0.1] -> Baseline)], #2}}, 
                 GridBoxAlignment -> {
                  "Columns" -> {Center, Left}, "Rows" -> {{Baseline}}}, 
                 AutoDelete -> False, 
                 GridBoxDividers -> {
                  "Columns" -> {{False}}, "Rows" -> {{False}}}, 
                 GridBoxItemSize -> {"Columns" -> {{All}}, "Rows" -> {{All}}},
                  GridBoxSpacings -> {"Columns" -> {{0.8, 0.5}}}], "Grid"]}}, 
             GridBoxAlignment -> {"Columns" -> {{Left}}, "Rows" -> {{Top}}}, 
             AutoDelete -> False, 
             GridBoxDividers -> {"Columns" -> {{None}}, "Rows" -> {{None}}}, 
             GridBoxItemSize -> {"Columns" -> {{All}}, "Rows" -> {{All}}}, 
             GridBoxSpacings -> {"Columns" -> {{0}}, "Rows" -> {{1}}}], 
            "Grid"], Alignment -> Left, AppearanceElements -> None, 
           ImageMargins -> {{5, 5}, {5, 5}}, ImageSizeAction -> 
           "ResizeToFit"], LineIndent -> 0, StripOnInput -> False], {
          Directive[
           GrayLevel[0]], FontFamily -> "Arial"}, Background -> Automatic, 
         StripOnInput -> False], TraditionalForm]& ), 
      InterpretationFunction :> (RowBox[{"LineLegend", "[", 
         RowBox[{
           RowBox[{"{", 
             RowBox[{
               RowBox[{"Directive", "[", 
                 RowBox[{
                   RowBox[{"PointSize", "[", "0.006944444444444445`", "]"}], 
                   ",", 
                   RowBox[{"AbsoluteThickness", "[", "1.6`", "]"}], ",", 
                   RowBox[{"FontSize", "\[Rule]", "18"}], ",", 
                   RowBox[{"FontWeight", "\[Rule]", "\"\""}], ",", 
                   InterpretationBox[
                    ButtonBox[
                    TooltipBox[
                    GraphicsBox[{{
                    GrayLevel[0], 
                    RectangleBox[{0, 0}]}, {
                    GrayLevel[0], 
                    RectangleBox[{1, -1}]}, {
                    RGBColor[1, 0, 0], 
                    RectangleBox[{0, -1}, {2, 1}]}}, DefaultBaseStyle -> 
                    "ColorSwatchGraphics", AspectRatio -> 1, Frame -> True, 
                    FrameStyle -> RGBColor[0.6666666666666666, 0., 0.], 
                    FrameTicks -> None, PlotRangePadding -> None, ImageSize -> 
                    Dynamic[{
                    Automatic, 1.35 CurrentValue["FontCapHeight"]/
                    AbsoluteCurrentValue[Magnification]}]], 
                    StyleBox[
                    RowBox[{"RGBColor", "[", 
                    RowBox[{"1", ",", "0", ",", "0"}], "]"}], NumberMarks -> 
                    False]], Appearance -> None, BaseStyle -> {}, 
                    BaselinePosition -> Baseline, DefaultBaseStyle -> {}, 
                    ButtonFunction :> With[{Typeset`box$ = EvaluationBox[]}, 
                    If[
                    Not[
                    AbsoluteCurrentValue["Deployed"]], 
                    SelectionMove[Typeset`box$, All, Expression]; 
                    FrontEnd`Private`$ColorSelectorInitialAlpha = 1; 
                    FrontEnd`Private`$ColorSelectorInitialColor = 
                    RGBColor[1, 0, 0]; 
                    FrontEnd`Private`$ColorSelectorUseMakeBoxes = True; 
                    MathLink`CallFrontEnd[
                    FrontEnd`AttachCell[Typeset`box$, 
                    FrontEndResource["RGBColorValueSelector"], {
                    0, {Left, Bottom}}, {Left, Top}, 
                    "ClosingActions" -> {
                    "SelectionDeparture", "ParentChanged", 
                    "EvaluatorQuit"}]]]], BaseStyle -> Inherited, Evaluator -> 
                    Automatic, Method -> "Preemptive"], 
                    RGBColor[1, 0, 0], Editable -> False, Selectable -> 
                    False]}], "]"}], ",", 
               RowBox[{"Directive", "[", 
                 RowBox[{
                   RowBox[{"PointSize", "[", "0.006944444444444445`", "]"}], 
                   ",", 
                   RowBox[{"AbsoluteThickness", "[", "1.6`", "]"}], ",", 
                   RowBox[{"FontSize", "\[Rule]", "18"}], ",", 
                   RowBox[{"FontWeight", "\[Rule]", "\"\""}], ",", 
                   InterpretationBox[
                    ButtonBox[
                    TooltipBox[
                    GraphicsBox[{{
                    GrayLevel[0], 
                    RectangleBox[{0, 0}]}, {
                    GrayLevel[0], 
                    RectangleBox[{1, -1}]}, {
                    RGBColor[0, 0, 1], 
                    RectangleBox[{0, -1}, {2, 1}]}}, DefaultBaseStyle -> 
                    "ColorSwatchGraphics", AspectRatio -> 1, Frame -> True, 
                    FrameStyle -> RGBColor[0., 0., 0.6666666666666666], 
                    FrameTicks -> None, PlotRangePadding -> None, ImageSize -> 
                    Dynamic[{
                    Automatic, 1.35 CurrentValue["FontCapHeight"]/
                    AbsoluteCurrentValue[Magnification]}]], 
                    StyleBox[
                    RowBox[{"RGBColor", "[", 
                    RowBox[{"0", ",", "0", ",", "1"}], "]"}], NumberMarks -> 
                    False]], Appearance -> None, BaseStyle -> {}, 
                    BaselinePosition -> Baseline, DefaultBaseStyle -> {}, 
                    ButtonFunction :> With[{Typeset`box$ = EvaluationBox[]}, 
                    If[
                    Not[
                    AbsoluteCurrentValue["Deployed"]], 
                    SelectionMove[Typeset`box$, All, Expression]; 
                    FrontEnd`Private`$ColorSelectorInitialAlpha = 1; 
                    FrontEnd`Private`$ColorSelectorInitialColor = 
                    RGBColor[0, 0, 1]; 
                    FrontEnd`Private`$ColorSelectorUseMakeBoxes = True; 
                    MathLink`CallFrontEnd[
                    FrontEnd`AttachCell[Typeset`box$, 
                    FrontEndResource["RGBColorValueSelector"], {
                    0, {Left, Bottom}}, {Left, Top}, 
                    "ClosingActions" -> {
                    "SelectionDeparture", "ParentChanged", 
                    "EvaluatorQuit"}]]]], BaseStyle -> Inherited, Evaluator -> 
                    Automatic, Method -> "Preemptive"], 
                    RGBColor[0, 0, 1], Editable -> False, Selectable -> 
                    False]}], "]"}], ",", 
               RowBox[{"Directive", "[", 
                 RowBox[{
                   RowBox[{"PointSize", "[", "0.006944444444444445`", "]"}], 
                   ",", 
                   RowBox[{"AbsoluteThickness", "[", "1.6`", "]"}], ",", 
                   RowBox[{"FontSize", "\[Rule]", "18"}], ",", 
                   RowBox[{"FontWeight", "\[Rule]", "\"\""}], ",", 
                   InterpretationBox[
                    ButtonBox[
                    TooltipBox[
                    GraphicsBox[{{
                    GrayLevel[0], 
                    RectangleBox[{0, 0}]}, {
                    GrayLevel[0], 
                    RectangleBox[{1, -1}]}, {
                    RGBColor[1, 0, 0], 
                    RectangleBox[{0, -1}, {2, 1}]}}, DefaultBaseStyle -> 
                    "ColorSwatchGraphics", AspectRatio -> 1, Frame -> True, 
                    FrameStyle -> RGBColor[0.6666666666666666, 0., 0.], 
                    FrameTicks -> None, PlotRangePadding -> None, ImageSize -> 
                    Dynamic[{
                    Automatic, 1.35 CurrentValue["FontCapHeight"]/
                    AbsoluteCurrentValue[Magnification]}]], 
                    StyleBox[
                    RowBox[{"RGBColor", "[", 
                    RowBox[{"1", ",", "0", ",", "0"}], "]"}], NumberMarks -> 
                    False]], Appearance -> None, BaseStyle -> {}, 
                    BaselinePosition -> Baseline, DefaultBaseStyle -> {}, 
                    ButtonFunction :> With[{Typeset`box$ = EvaluationBox[]}, 
                    If[
                    Not[
                    AbsoluteCurrentValue["Deployed"]], 
                    SelectionMove[Typeset`box$, All, Expression]; 
                    FrontEnd`Private`$ColorSelectorInitialAlpha = 1; 
                    FrontEnd`Private`$ColorSelectorInitialColor = 
                    RGBColor[1, 0, 0]; 
                    FrontEnd`Private`$ColorSelectorUseMakeBoxes = True; 
                    MathLink`CallFrontEnd[
                    FrontEnd`AttachCell[Typeset`box$, 
                    FrontEndResource["RGBColorValueSelector"], {
                    0, {Left, Bottom}}, {Left, Top}, 
                    "ClosingActions" -> {
                    "SelectionDeparture", "ParentChanged", 
                    "EvaluatorQuit"}]]]], BaseStyle -> Inherited, Evaluator -> 
                    Automatic, Method -> "Preemptive"], 
                    RGBColor[1, 0, 0], Editable -> False, Selectable -> 
                    False]}], "]"}], ",", 
               RowBox[{"Directive", "[", 
                 RowBox[{
                   RowBox[{"PointSize", "[", "0.006944444444444445`", "]"}], 
                   ",", 
                   RowBox[{"AbsoluteThickness", "[", "1.6`", "]"}], ",", 
                   RowBox[{"FontSize", "\[Rule]", "18"}], ",", 
                   RowBox[{"FontWeight", "\[Rule]", "\"\""}], ",", 
                   InterpretationBox[
                    ButtonBox[
                    TooltipBox[
                    GraphicsBox[{{
                    GrayLevel[0], 
                    RectangleBox[{0, 0}]}, {
                    GrayLevel[0], 
                    RectangleBox[{1, -1}]}, {
                    RGBColor[0, 0, 1], 
                    RectangleBox[{0, -1}, {2, 1}]}}, DefaultBaseStyle -> 
                    "ColorSwatchGraphics", AspectRatio -> 1, Frame -> True, 
                    FrameStyle -> RGBColor[0., 0., 0.6666666666666666], 
                    FrameTicks -> None, PlotRangePadding -> None, ImageSize -> 
                    Dynamic[{
                    Automatic, 1.35 CurrentValue["FontCapHeight"]/
                    AbsoluteCurrentValue[Magnification]}]], 
                    StyleBox[
                    RowBox[{"RGBColor", "[", 
                    RowBox[{"0", ",", "0", ",", "1"}], "]"}], NumberMarks -> 
                    False]], Appearance -> None, BaseStyle -> {}, 
                    BaselinePosition -> Baseline, DefaultBaseStyle -> {}, 
                    ButtonFunction :> With[{Typeset`box$ = EvaluationBox[]}, 
                    If[
                    Not[
                    AbsoluteCurrentValue["Deployed"]], 
                    SelectionMove[Typeset`box$, All, Expression]; 
                    FrontEnd`Private`$ColorSelectorInitialAlpha = 1; 
                    FrontEnd`Private`$ColorSelectorInitialColor = 
                    RGBColor[0, 0, 1]; 
                    FrontEnd`Private`$ColorSelectorUseMakeBoxes = True; 
                    MathLink`CallFrontEnd[
                    FrontEnd`AttachCell[Typeset`box$, 
                    FrontEndResource["RGBColorValueSelector"], {
                    0, {Left, Bottom}}, {Left, Top}, 
                    "ClosingActions" -> {
                    "SelectionDeparture", "ParentChanged", 
                    "EvaluatorQuit"}]]]], BaseStyle -> Inherited, Evaluator -> 
                    Automatic, Method -> "Preemptive"], 
                    RGBColor[0, 0, 1], Editable -> False, Selectable -> 
                    False]}], "]"}]}], "}"}], ",", 
           RowBox[{"{", 
             RowBox[{#, ",", #2}], "}"}], ",", 
           RowBox[{"LegendMarkers", "\[Rule]", 
             RowBox[{"{", 
               RowBox[{
                 RowBox[{"{", 
                   RowBox[{"False", ",", "Automatic"}], "}"}], ",", 
                 RowBox[{"{", 
                   RowBox[{"False", ",", "Automatic"}], "}"}]}], "}"}]}], ",", 
           RowBox[{"Joined", "\[Rule]", 
             RowBox[{"{", 
               RowBox[{"True", ",", "True", ",", "True", ",", "True"}], 
               "}"}]}], ",", 
           RowBox[{"LabelStyle", "\[Rule]", 
             RowBox[{"Directive", "[", 
               InterpretationBox[
                ButtonBox[
                 TooltipBox[
                  GraphicsBox[{{
                    GrayLevel[0], 
                    RectangleBox[{0, 0}]}, {
                    GrayLevel[0], 
                    RectangleBox[{1, -1}]}, {
                    GrayLevel[0], 
                    RectangleBox[{0, -1}, {2, 1}]}}, DefaultBaseStyle -> 
                   "ColorSwatchGraphics", AspectRatio -> 1, Frame -> True, 
                   FrameStyle -> GrayLevel[0.], FrameTicks -> None, 
                   PlotRangePadding -> None, ImageSize -> 
                   Dynamic[{
                    Automatic, 1.35 CurrentValue["FontCapHeight"]/
                    AbsoluteCurrentValue[Magnification]}]], 
                  StyleBox[
                   RowBox[{"GrayLevel", "[", "0", "]"}], NumberMarks -> 
                   False]], Appearance -> None, BaseStyle -> {}, 
                 BaselinePosition -> Baseline, DefaultBaseStyle -> {}, 
                 ButtonFunction :> With[{Typeset`box$ = EvaluationBox[]}, 
                   If[
                    Not[
                    AbsoluteCurrentValue["Deployed"]], 
                    SelectionMove[Typeset`box$, All, Expression]; 
                    FrontEnd`Private`$ColorSelectorInitialAlpha = 1; 
                    FrontEnd`Private`$ColorSelectorInitialColor = 
                    GrayLevel[0]; 
                    FrontEnd`Private`$ColorSelectorUseMakeBoxes = True; 
                    MathLink`CallFrontEnd[
                    FrontEnd`AttachCell[Typeset`box$, 
                    FrontEndResource["GrayLevelColorValueSelector"], {
                    0, {Left, Bottom}}, {Left, Top}, 
                    "ClosingActions" -> {
                    "SelectionDeparture", "ParentChanged", 
                    "EvaluatorQuit"}]]]], BaseStyle -> Inherited, Evaluator -> 
                 Automatic, Method -> "Preemptive"], 
                GrayLevel[0], Editable -> False, Selectable -> False], 
               "]"}]}], ",", 
           RowBox[{"LegendLayout", "\[Rule]", "\"Row\""}]}], "]"}]& ), 
      Editable -> True], TraditionalForm], TraditionalForm]},
  "Legended",
  DisplayFunction->(GridBox[{{
      TagBox[
       ItemBox[
        PaneBox[
         TagBox[#, "SkipImageSizeLevel"], Alignment -> {Center, Baseline}, 
         BaselinePosition -> Baseline], DefaultBaseStyle -> "Labeled"], 
       "SkipImageSizeLevel"]}, {
      ItemBox[#2, DefaultBaseStyle -> "LabeledLabel"]}}, 
    GridBoxAlignment -> {"Columns" -> {{Center}}, "Rows" -> {{Center}}}, 
    AutoDelete -> False, GridBoxItemSize -> Automatic, 
    BaselinePosition -> {1, 1}]& ),
  Editable->True,
  InterpretationFunction->(RowBox[{"Legended", "[", 
     RowBox[{#, ",", 
       RowBox[{"Placed", "[", 
         RowBox[{#2, ",", "Below"}], "]"}]}], "]"}]& )]], "Output",
 CellChangeTimes->{3.8165204192155695`*^9, 3.816539153219925*^9, 
  3.8165392822568116`*^9},
 CellLabel->"Out[80]=",ExpressionUUID->"765daae0-9557-4f12-a062-a6394753f723"]
}, Open  ]],

Cell[BoxData["\[IndentingNewLine]"], "Input",
 CellChangeTimes->{
  3.8165184413651757`*^9},ExpressionUUID->"e2e47aa2-19b2-44c3-a160-\
1ca85ed52503"],

Cell[BoxData[
 RowBox[{"\[IndentingNewLine]", "\[IndentingNewLine]", "\[IndentingNewLine]", 
  "\[IndentingNewLine]", "\[IndentingNewLine]", "\[IndentingNewLine]", 
  "\[IndentingNewLine]", "\[IndentingNewLine]", 
  "\[IndentingNewLine]"}]], "Input",
 CellChangeTimes->{{3.788696558639126*^9, 3.7886965598079977`*^9}, 
   3.78869676775715*^9},ExpressionUUID->"b64a415d-4ea8-4603-b05b-\
c57ff11ab541"]
}, Open  ]]
},
WindowSize->{1350, 669},
WindowMargins->{{0, Automatic}, {Automatic, 0}},
FrontEndVersion->"12.2 for Microsoft Windows (64-bit) (December 12, 2020)",
StyleDefinitions->"Default.nb",
ExpressionUUID->"b50bd651-4916-477b-9ccd-e66618237038"
]
(* End of Notebook Content *)

(* Internal cache information *)
(*CellTagsOutline
CellTagsIndex->{}
*)
(*CellTagsIndex
CellTagsIndex->{}
*)
(*NotebookFileOutline
Notebook[{
Cell[CellGroupData[{
Cell[580, 22, 412, 9, 115, "Section",ExpressionUUID->"49094d9c-edae-41e2-91f5-4c7cb9638d14"],
Cell[995, 33, 503, 8, 46, "Text",ExpressionUUID->"c6166c54-c9d0-4d06-9d3d-8a939d8a0f72"],
Cell[1501, 43, 1013, 30, 70, "Input",ExpressionUUID->"f2d306d2-3888-4b6d-802d-8267fb835a2c"],
Cell[2517, 75, 1365, 38, 70, "Input",ExpressionUUID->"b7e3f56a-fbee-4733-adee-750cd4bdc6a8"],
Cell[3885, 115, 1910, 47, 93, "Input",ExpressionUUID->"cd67bd6c-5f1e-4a62-bebe-5bf4914aefee"],
Cell[5798, 164, 1537, 40, 70, "Input",ExpressionUUID->"e5ab1773-3333-49cc-8f64-94edaf641595"],
Cell[7338, 206, 1757, 45, 93, "Input",ExpressionUUID->"adcc9753-4c78-4355-a998-566bceccf95d"],
Cell[9098, 253, 1778, 45, 93, "Input",ExpressionUUID->"d2fb8c1f-14d8-4c4e-8911-fb99c3d922ab"],
Cell[10879, 300, 1361, 37, 70, "Input",ExpressionUUID->"7b55e530-0102-45bb-8c73-d45f4cc3f4e4"],
Cell[12243, 339, 1725, 39, 91, "Input",ExpressionUUID->"188b3127-a24a-4ac3-86b0-e11dca694d6c"],
Cell[13971, 380, 1987, 50, 93, "Input",ExpressionUUID->"e2d4e079-b3c1-4e77-94d3-4d60d43e757c"],
Cell[15961, 432, 3434, 73, 127, "Input",ExpressionUUID->"695562d8-b36a-498c-95db-6427d4bd7804"],
Cell[19398, 507, 3395, 69, 127, "Input",ExpressionUUID->"b21983fb-49f4-4b07-a762-697409a383a1"],
Cell[22796, 578, 2454, 60, 143, "Input",ExpressionUUID->"16b71fc7-21dd-430e-9168-ea4efa2a7c67",
 InitializationCell->True],
Cell[25253, 640, 365, 10, 28, "Input",ExpressionUUID->"ab492a5b-8f88-4459-96cd-bbc045bded9a"],
Cell[25621, 652, 253, 4, 28, "Input",ExpressionUUID->"9e9987bc-6cba-42b4-9474-63641a582926"],
Cell[25877, 658, 337, 6, 46, "Text",ExpressionUUID->"b53fc1ed-147a-4f3c-a559-1266eee3f57d"],
Cell[26217, 666, 129573, 2287, 7354, "Input",ExpressionUUID->"bb39335b-4973-40e2-8a87-741dcdc582c9"],
Cell[155793, 2955, 2268, 41, 105, "Input",ExpressionUUID->"22429411-4fbc-4beb-a65d-a8e8f6400bbe"],
Cell[158064, 2998, 2178, 40, 48, "Input",ExpressionUUID->"88e9e9e0-bdd0-4f01-ba8c-a8d210f0ff5a"],
Cell[CellGroupData[{
Cell[160267, 3042, 742, 23, 48, "Input",ExpressionUUID->"206f6906-87d7-479c-8982-fe4bcafacaf5"],
Cell[161012, 3067, 5536, 173, 185, "Output",ExpressionUUID->"ab243310-4986-4da6-93be-f3283556aa1b"]
}, Open  ]],
Cell[166563, 3243, 371, 8, 40, "Text",ExpressionUUID->"bd351279-f31e-4d1e-99d3-c06376a9a2d0"],
Cell[166937, 3253, 23325, 415, 907, "Input",ExpressionUUID->"897b9e85-1e92-4f52-84ad-7855c4b5785e"],
Cell[190265, 3670, 9457, 194, 616, "Input",ExpressionUUID->"8566026c-0a37-4fcb-8e9b-531b1921e7c9"],
Cell[199725, 3866, 1092, 18, 67, "Input",ExpressionUUID->"27414f92-3808-4c27-bfc5-734e3dd012ee"],
Cell[200820, 3886, 9507, 195, 634, "Input",ExpressionUUID->"1b33717e-8676-402e-9d97-5548de4e3893"],
Cell[210330, 4083, 228, 4, 28, "Input",ExpressionUUID->"dbcdf159-a157-48cc-bbb5-e3206e7add86"],
Cell[210561, 4089, 878, 14, 28, "Input",ExpressionUUID->"0015b863-bab8-4d02-a1a4-78b2db922dad"],
Cell[CellGroupData[{
Cell[211464, 4107, 3797, 93, 112, "Input",ExpressionUUID->"77dcd84f-dfa3-4743-b63c-d7feef47db9d"],
Cell[215264, 4202, 59772, 1090, 369, 46782, 878, "CachedBoxData", "BoxData", "Output",ExpressionUUID->"1e5d2359-628d-4a0a-933c-8426fe46cd81"]
}, Open  ]],
Cell[CellGroupData[{
Cell[275073, 5297, 3235, 84, 112, "Input",ExpressionUUID->"21b75d34-d4bc-449b-bbe5-24dea614f0de"],
Cell[278311, 5383, 35177, 669, 358, "Output",ExpressionUUID->"765daae0-9557-4f12-a062-a6394753f723"]
}, Open  ]],
Cell[313503, 6055, 149, 3, 48, "Input",ExpressionUUID->"e2e47aa2-19b2-44c3-a160-1ca85ed52503"],
Cell[313655, 6060, 400, 7, 200, "Input",ExpressionUUID->"b64a415d-4ea8-4603-b05b-c57ff11ab541"]
}, Open  ]]
}
]
*)
