# Supplementary material for: Bistability in fatty-acid oxidation resulting from substrate inhibition
Source: PLoS Comput Biol. 2021 Aug 12;17(8):e1009259. doi: 10.1371/journal.pcbi.1009259 (PMC8396765; doi:10.1371/journal.pcbi.1009259)
Supplement: S5 Appendix — (ZIP) [file pcbi.1009259.s016.zip › MFAOModelwithACOTExtension.nb]

(* Content-type: application/vnd.wolfram.mathematica *)

(*** Wolfram Notebook File ***)
(* http://www.wolfram.com/nb *)

(* CreatedBy='Mathematica 11.3' *)

(*CacheID: 234*)
(* Internal cache information:
NotebookFileLineBreakTest
NotebookFileLineBreakTest
NotebookDataPosition[       158,          7]
NotebookDataLength[    791337,      15726]
NotebookOptionsPosition[    782065,      15602]
NotebookOutlinePosition[    782466,      15618]
CellTagsIndexPosition[    782423,      15615]
WindowFrame->Normal*)

(* Beginning of Notebook Content *)
Notebook[{

Cell[CellGroupData[{
Cell[TextData[StyleBox["Mitochondrial Fatty Acid Oxidation Kinetic model with \
ACOT Extension",
 FontFamily->"Times New Roman",
 FontSize->36,
 FontWeight->"Bold",
 FontColor->RGBColor[0.5, 0, 0.5]]], "Section",
 CellChangeTimes->{{3.48489837309375*^9, 3.484898374640625*^9}, {
  3.81920272479947*^9, 
  3.8192027797675657`*^9}},ExpressionUUID->"637d26af-02ed-48ff-9d2a-\
b71d18bcd812"],

Cell[TextData[StyleBox["Definitions of the various functions",
 FontSize->24,
 FontWeight->"Bold"]], "Text",
 CellChangeTimes->{{3.48032243746875*^9, 3.48032245315625*^9}, {
  3.480324407984375*^9, 3.48032454875*^9}, {3.480324587125*^9, 
  3.480324613953125*^9}, {3.480326447015625*^9, 3.480326456375*^9}, {
  3.480326786125*^9, 3.4803267875625*^9}, {3.4803298338125*^9, 
  3.48032984396875*^9}, {3.489830575*^9, 3.489830577375*^9}},
 FontSize->16,ExpressionUUID->"7b416ba7-c1ad-4498-abdb-b9705399af9e"],

Cell[BoxData[
 RowBox[{
  RowBox[{"CPT1", "[", 
   RowBox[{
   "sf_", ",", "V_", ",", "Kms1_", ",", "Kms2_", ",", "Kmp1_", ",", "Kmp2_", 
    ",", "Ki1_", ",", "Keq_", ",", "S1_", ",", "S2_", ",", "P1_", ",", "P2_", 
    ",", "I1_", ",", "n_"}], "]"}], ":=", 
  FractionBox[
   RowBox[{"sf", "*", "V", "*", 
    RowBox[{"(", 
     RowBox[{
      FractionBox[
       RowBox[{"S1", "*", "S2"}], 
       RowBox[{"Kms1", "*", "Kms2"}]], "-", 
      FractionBox[
       RowBox[{"P1", "*", "P2"}], 
       RowBox[{"Kms1", "*", "Kms2", "*", "Keq"}]]}], ")"}]}], 
   RowBox[{
    RowBox[{"(", 
     RowBox[{"1", "+", 
      FractionBox["S1", "Kms1"], "+", 
      FractionBox["P1", "Kmp1"], "+", 
      SuperscriptBox[
       RowBox[{"(", 
        FractionBox["I1", "Ki1"], ")"}], "n"]}], ")"}], "*", 
    RowBox[{"(", 
     RowBox[{"1", "+", 
      FractionBox["S2", "Kms2"], "+", 
      FractionBox["P2", "Kmp2"]}], ")"}]}]]}]], "Input",
 CellLabel->
  "In[252]:=",ExpressionUUID->"3f52c8a0-7f82-45fe-a167-3ab12a46c3cf"],

Cell[BoxData[
 RowBox[{
  RowBox[{"CACT", "[", 
   RowBox[{
   "Vf_", ",", "Vr_", ",", "Kms1_", ",", "Kms2_", ",", "Kmp1_", ",", "Kmp2_", 
    ",", "Kis1_", ",", "Kip2_", ",", "Keq_", ",", "S1_", ",", "S2_", ",", 
    "P1_", ",", "P2_"}], "]"}], ":=", 
  FractionBox[
   RowBox[{"Vf", "*", 
    RowBox[{"(", 
     RowBox[{
      RowBox[{"S1", "*", "S2"}], "-", 
      FractionBox[
       RowBox[{"P1", "*", "P2"}], "Keq"]}], ")"}]}], 
   RowBox[{
    RowBox[{"S1", "*", "S2"}], "+", 
    RowBox[{"Kms2", "*", "S1"}], "+", 
    RowBox[{"Kms1", "*", "S2", "*", 
     RowBox[{"(", 
      RowBox[{"1", "+", 
       FractionBox["P2", "Kip2"]}], ")"}]}], "+", 
    RowBox[{
     FractionBox["Vf", 
      RowBox[{"Vr", "*", "Keq"}]], "*", 
     RowBox[{"(", 
      RowBox[{
       RowBox[{"Kmp2", "*", "P1", "*", 
        RowBox[{"(", 
         RowBox[{"1", "+", 
          FractionBox["S1", "Kis1"]}], ")"}]}], "+", 
       RowBox[{"P2", "*", 
        RowBox[{"(", 
         RowBox[{"Kmp1", "+", "P1"}], ")"}]}]}], ")"}]}]}]]}]], "Input",
 CellChangeTimes->{{3.49034989240625*^9, 3.490349893140625*^9}, {
  3.493530624953125*^9, 3.4935307199375*^9}, {3.493531110515625*^9, 
  3.493531189234375*^9}, {3.493531226859375*^9, 3.493531269453125*^9}, {
  3.49353130775*^9, 3.4935313235625*^9}},
 CellLabel->
  "In[253]:=",ExpressionUUID->"108e49d8-4785-4570-aac0-b30ff454d463"],

Cell[BoxData[
 RowBox[{
  RowBox[{"CPT2", "[", 
   RowBox[{
   "sf_", ",", "V_", ",", "Kms1_", ",", "Kms2_", ",", "Kms3_", ",", "Kms4_", 
    ",", "Kms5_", ",", "Kms6_", ",", "Kms7_", ",", "Kms8_", ",", "Kmp1_", ",",
     "Kmp2_", ",", "Kmp3_", ",", "Kmp4_", ",", "Kmp5_", ",", "Kmp6_", ",", 
    "Kmp7_", ",", "Kmp8_", ",", "Keq_", ",", "S1_", ",", "S2_", ",", "S3_", 
    ",", "S4_", ",", "S5_", ",", "S6_", ",", "S7_", ",", "S8_", ",", "P1_", 
    ",", "P2_", ",", "P3_", ",", "P4_", ",", "P5_", ",", "P6_", ",", "P7_", 
    ",", "P8_"}], "]"}], ":=", 
  FractionBox[
   RowBox[{"sf", "*", "V", "*", 
    RowBox[{"(", 
     RowBox[{
      FractionBox[
       RowBox[{"S1", "*", "S8"}], 
       RowBox[{"Kms1", "*", "Kms8"}]], "-", 
      FractionBox[
       RowBox[{"P1", "*", "P8"}], 
       RowBox[{"Kms1", "*", "Kms8", "*", "Keq"}]]}], ")"}]}], 
   RowBox[{
    RowBox[{"(", 
     RowBox[{"1", "+", 
      FractionBox["S1", "Kms1"], "+", 
      FractionBox["P1", "Kmp1"], "+", 
      FractionBox["S2", "Kms2"], "+", 
      FractionBox["P2", "Kmp2"], "+", 
      FractionBox["S3", "Kms3"], "+", 
      FractionBox["P3", "Kmp3"], "+", 
      FractionBox["S4", "Kms4"], "+", 
      FractionBox["P4", "Kmp4"], "+", 
      FractionBox["S5", "Kms5"], "+", 
      FractionBox["P5", "Kmp5"], "+", 
      FractionBox["S6", "Kms6"], "+", 
      FractionBox["P6", "Kmp6"], "+", 
      FractionBox["S7", "Kms7"], "+", 
      FractionBox["P7", "Kmp7"]}], ")"}], "*", 
    RowBox[{"(", 
     RowBox[{"1", "+", 
      FractionBox["S8", "Kms8"], "+", 
      FractionBox["P8", "Kmp8"]}], ")"}]}]]}]], "Input",
 CellChangeTimes->{{3.4903498875625*^9, 3.4903498885625*^9}, 
   3.493531846421875*^9, {3.4935324259375*^9, 3.493532498484375*^9}, {
   3.50857315153125*^9, 3.508573287203125*^9}, {3.508573623421875*^9, 
   3.5085736880625*^9}},
 CellLabel->
  "In[254]:=",ExpressionUUID->"deb42bfa-9957-4f4b-9947-bf0f0c5e9fbd"],

Cell[BoxData[
 RowBox[{
  RowBox[{"VLCAD", "[", 
   RowBox[{
   "sf_", ",", "V_", ",", "Kms1_", ",", "Kms2_", ",", "Kms3_", ",", "Kms4_", 
    ",", "Kmp1_", ",", "Kmp2_", ",", "Kmp3_", ",", "Kmp4_", ",", "Keq_", ",", 
    "S1_", ",", "S2_", ",", "S3_", ",", "S4_", ",", "P1_", ",", "P2_", ",", 
    "P3_", ",", "P4_"}], "]"}], ":=", 
  FractionBox[
   RowBox[{"sf", "*", "V", "*", 
    RowBox[{"(", 
     RowBox[{
      FractionBox[
       RowBox[{"S1", "*", 
        RowBox[{"(", 
         RowBox[{"S4", "-", "P4"}], ")"}]}], 
       RowBox[{"Kms1", "*", "Kms4"}]], "-", 
      FractionBox[
       RowBox[{"P1", "*", "P4"}], 
       RowBox[{"Kms1", "*", "Kms4", "*", "Keq"}]]}], ")"}]}], 
   RowBox[{
    RowBox[{"(", 
     RowBox[{"1", "+", 
      FractionBox["S1", "Kms1"], "+", 
      FractionBox["P1", "Kmp1"], "+", 
      FractionBox["S2", "Kms2"], "+", 
      FractionBox["P2", "Kmp2"], "+", 
      FractionBox["S3", "Kms3"], "+", 
      FractionBox["P3", "Kmp3"]}], ")"}], "*", 
    RowBox[{"(", 
     RowBox[{"1", "+", 
      FractionBox[
       RowBox[{"(", 
        RowBox[{"S4", "-", "P4"}], ")"}], "Kms4"], "+", 
      FractionBox["P4", "Kmp4"]}], ")"}]}]]}]], "Input",
 CellChangeTimes->{{3.490349898546875*^9, 3.490349901765625*^9}, 
   3.490350000359375*^9, {3.49189912965625*^9, 3.491899138796875*^9}, {
   3.49353681325*^9, 3.4935368254375*^9}, {3.49353687090625*^9, 
   3.4935369268125*^9}, {3.4976802293125*^9, 3.497680240421875*^9}},
 CellLabel->
  "In[255]:=",ExpressionUUID->"92f00d9a-00e2-470b-926a-e5cad50c3675"],

Cell[BoxData[
 RowBox[{
  RowBox[{"LCAD", "[", 
   RowBox[{
   "sf_", ",", "V_", ",", "Kms1_", ",", "Kms2_", ",", "Kms3_", ",", "Kms4_", 
    ",", "Kms5_", ",", "Kms6_", ",", "Kmp1_", ",", "Kmp2_", ",", "Kmp3_", ",",
     "Kmp4_", ",", "Kmp5_", ",", "Kmp6_", ",", "Keq_", ",", "S1_", ",", "S2_",
     ",", "S3_", ",", "S4_", ",", "S5_", ",", "S6_", ",", "P1_", ",", "P2_", 
    ",", "P3_", ",", "P4_", ",", "P5_", ",", "P6_"}], "]"}], ":=", 
  FractionBox[
   RowBox[{"sf", "*", "V", "*", 
    RowBox[{"(", 
     RowBox[{
      FractionBox[
       RowBox[{"S1", "*", 
        RowBox[{"(", 
         RowBox[{"S6", "-", "P6"}], ")"}]}], 
       RowBox[{"Kms1", "*", "Kms6"}]], "-", 
      FractionBox[
       RowBox[{"P1", "*", "P6"}], 
       RowBox[{"Kms1", "*", "Kms6", "*", "Keq"}]]}], ")"}]}], 
   RowBox[{
    RowBox[{"(", 
     RowBox[{"1", "+", 
      FractionBox["S1", "Kms1"], "+", 
      FractionBox["P1", "Kmp1"], "+", 
      FractionBox["S2", "Kms2"], "+", 
      FractionBox["P2", "Kmp2"], "+", 
      FractionBox["S3", "Kms3"], "+", 
      FractionBox["P3", "Kmp3"], "+", 
      FractionBox["S4", "Kms4"], "+", 
      FractionBox["P4", "Kmp4"], "+", 
      FractionBox["S5", "Kms5"], "+", 
      FractionBox["P5", "Kmp5"]}], ")"}], "*", 
    RowBox[{"(", 
     RowBox[{"1", "+", 
      FractionBox[
       RowBox[{"(", 
        RowBox[{"S6", "-", "P6"}], ")"}], "Kms6"], "+", 
      FractionBox["P6", "Kmp6"]}], ")"}]}]]}]], "Input",
 CellChangeTimes->{{3.490349903375*^9, 3.490349903765625*^9}, 
   3.490349992484375*^9, {3.491899136109375*^9, 3.491899143890625*^9}, {
   3.493540040140625*^9, 3.493540092375*^9}, {3.49768032953125*^9, 
   3.497680344125*^9}},
 CellLabel->
  "In[256]:=",ExpressionUUID->"9e3ad4d2-9e0a-4a8c-8b5f-1410b23c0ae7"],

Cell[BoxData[
 RowBox[{
  RowBox[{"MCAD", "[", 
   RowBox[{
   "sf_", ",", "V_", ",", "Kms1_", ",", "Kms2_", ",", "Kms3_", ",", "Kms4_", 
    ",", "Kms5_", ",", "Kms6_", ",", "Kmp1_", ",", "Kmp2_", ",", "Kmp3_", ",",
     "Kmp4_", ",", "Kmp5_", ",", "Kmp6_", ",", "Keq_", ",", "S1_", ",", "S2_",
     ",", "S3_", ",", "S4_", ",", "S5_", ",", "S6_", ",", "P1_", ",", "P2_", 
    ",", "P3_", ",", "P4_", ",", "P5_", ",", "P6_"}], "]"}], ":=", 
  FractionBox[
   RowBox[{"sf", "*", "V", "*", 
    RowBox[{"(", 
     RowBox[{
      FractionBox[
       RowBox[{"S1", "*", 
        RowBox[{"(", 
         RowBox[{"S6", "-", "P6"}], ")"}]}], 
       RowBox[{"Kms1", "*", "Kms6"}]], "-", 
      FractionBox[
       RowBox[{"P1", "*", "P6"}], 
       RowBox[{"Kms1", "*", "Kms6", "*", "Keq"}]]}], ")"}]}], 
   RowBox[{
    RowBox[{"(", 
     RowBox[{"1", "+", 
      FractionBox["S1", "Kms1"], "+", 
      FractionBox["P1", "Kmp1"], "+", 
      FractionBox["S2", "Kms2"], "+", 
      FractionBox["P2", "Kmp2"], "+", 
      FractionBox["S3", "Kms3"], "+", 
      FractionBox["P3", "Kmp3"], "+", 
      FractionBox["S4", "Kms4"], "+", 
      FractionBox["P4", "Kmp4"], "+", 
      FractionBox["S5", "Kms5"], "+", 
      FractionBox["P5", "Kmp5"]}], ")"}], "*", 
    RowBox[{"(", 
     RowBox[{"1", "+", 
      FractionBox[
       RowBox[{"(", 
        RowBox[{"S6", "-", "P6"}], ")"}], "Kms6"], "+", 
      FractionBox["P6", "Kmp6"]}], ")"}]}]]}]], "Input",
 CellChangeTimes->{{3.490349906171875*^9, 3.49034990665625*^9}, 
   3.490349983*^9, {3.49189915071875*^9, 3.49189915384375*^9}, {
   3.49354199765625*^9, 3.493542007203125*^9}, {3.49768035121875*^9, 
   3.497680360234375*^9}, 3.497680762921875*^9},
 CellLabel->
  "In[257]:=",ExpressionUUID->"9f4ccee2-c1b1-4558-8225-6c184f513583"],

Cell[BoxData[
 RowBox[{
  RowBox[{"SCAD", "[", 
   RowBox[{
   "sf_", ",", "V_", ",", "Kms1_", ",", "Kms2_", ",", "Kms3_", ",", "Kmp1_", 
    ",", "Kmp2_", ",", "Kmp3_", ",", "Keq_", ",", "S1_", ",", "S2_", ",", 
    "S3_", ",", "P1_", ",", "P2_", ",", "P3_"}], "]"}], ":=", 
  FractionBox[
   RowBox[{"sf", "*", "V", "*", 
    RowBox[{"(", 
     RowBox[{
      FractionBox[
       RowBox[{"S1", "*", 
        RowBox[{"(", 
         RowBox[{"S3", "-", "P3"}], ")"}]}], 
       RowBox[{"Kms1", "*", "Kms3"}]], "-", 
      FractionBox[
       RowBox[{"P1", "*", "P3"}], 
       RowBox[{"Kms1", "*", "Kms3", "*", "Keq"}]]}], ")"}]}], 
   RowBox[{
    RowBox[{"(", 
     RowBox[{"1", "+", 
      FractionBox["S1", "Kms1"], "+", 
      FractionBox["P1", "Kmp1"], "+", 
      FractionBox["S2", "Kms2"], "+", 
      FractionBox["P2", "Kmp2"]}], ")"}], "*", 
    RowBox[{"(", 
     RowBox[{"1", "+", 
      FractionBox[
       RowBox[{"(", 
        RowBox[{"S3", "-", "P3"}], ")"}], "Kms3"], "+", 
      FractionBox["P3", "Kmp3"]}], ")"}]}]]}]], "Input",
 CellChangeTimes->{{3.49034990809375*^9, 3.49034990921875*^9}, 
   3.490349975859375*^9, {3.49189916021875*^9, 3.491899162671875*^9}, {
   3.49354259003125*^9, 3.4935425988125*^9}, {3.497680365234375*^9, 
   3.497680376546875*^9}},
 CellLabel->
  "In[258]:=",ExpressionUUID->"8fa0ba25-ffae-4f67-8380-933678590f3a"],

Cell[BoxData[
 RowBox[{
  RowBox[{"CROT", "[", 
   RowBox[{
   "sf_", ",", "V_", ",", "Kms1_", ",", "Kms2_", ",", "Kms3_", ",", "Kms4_", 
    ",", "Kms5_", ",", "Kms6_", ",", "Kms7_", ",", "Kmp1_", ",", "Kmp2_", ",",
     "Kmp3_", ",", "Kmp4_", ",", "Kmp5_", ",", "Kmp6_", ",", "Kmp7_", ",", 
    "Ki1_", ",", "Keq_", ",", "S1_", ",", "S2_", ",", "S3_", ",", "S4_", ",", 
    "S5_", ",", "S6_", ",", "S7_", ",", "P1_", ",", "P2_", ",", "P3_", ",", 
    "P4_", ",", "P5_", ",", "P6_", ",", "P7_", ",", "I1_"}], "]"}], ":=", 
  FractionBox[
   RowBox[{"sf", "*", "V", "*", 
    RowBox[{"(", 
     RowBox[{
      FractionBox["S1", "Kms1"], "-", 
      FractionBox["P1", 
       RowBox[{"Kms1", "*", "Keq"}]]}], ")"}]}], 
   RowBox[{"1", "+", 
    FractionBox["S1", "Kms1"], "+", 
    FractionBox["P1", "Kmp1"], "+", 
    FractionBox["S2", "Kms2"], "+", 
    FractionBox["P2", "Kmp2"], "+", 
    FractionBox["S3", "Kms3"], "+", 
    FractionBox["P3", "Kmp3"], "+", 
    FractionBox["S4", "Kms4"], "+", 
    FractionBox["P4", "Kmp4"], "+", 
    FractionBox["S5", "Kms5"], "+", 
    FractionBox["P5", "Kmp5"], "+", 
    FractionBox["S6", "Kms6"], "+", 
    FractionBox["P6", "Kmp6"], "+", 
    FractionBox["S7", "Kms7"], "+", 
    FractionBox["P7", "Kmp7"], "+", 
    FractionBox["I1", "Ki1"]}]]}]], "Input",
 CellChangeTimes->{{3.490349926671875*^9, 3.49034992771875*^9}, {
  3.494142515140625*^9, 3.4941425468125*^9}, {3.4941426298125*^9, 
  3.494142738453125*^9}, {3.494142792921875*^9, 3.494142960015625*^9}, {
  3.494143271*^9, 3.494143294015625*^9}, {3.520742791984375*^9, 
  3.520742826421875*^9}, {3.520743030625*^9, 3.520743040671875*^9}},
 CellLabel->
  "In[259]:=",ExpressionUUID->"ac2329c4-c67e-43ae-84e7-46172d62ab02"],

Cell[BoxData[
 RowBox[{
  RowBox[{"MSCHAD", "[", 
   RowBox[{
   "sf_", ",", "V_", ",", "Kms1_", ",", "Kms2_", ",", "Kms3_", ",", "Kms4_", 
    ",", "Kms5_", ",", "Kms6_", ",", "Kms7_", ",", "Kms8_", ",", "Kmp1_", ",",
     "Kmp2_", ",", "Kmp3_", ",", "Kmp4_", ",", "Kmp5_", ",", "Kmp6_", ",", 
    "Kmp7_", ",", "Kmp8_", ",", "Keq_", ",", "S1_", ",", "S2_", ",", "S3_", 
    ",", "S4_", ",", "S5_", ",", "S6_", ",", "S7_", ",", "S8_", ",", "P1_", 
    ",", "P2_", ",", "P3_", ",", "P4_", ",", "P5_", ",", "P6_", ",", "P7_", 
    ",", "P8_"}], "]"}], ":=", 
  FractionBox[
   RowBox[{"sf", "*", "V", "*", 
    RowBox[{"(", 
     RowBox[{
      FractionBox[
       RowBox[{"S1", "*", 
        RowBox[{"(", 
         RowBox[{"S8", "-", "P8"}], ")"}]}], 
       RowBox[{"Kms1", "*", "Kms8"}]], "-", 
      FractionBox[
       RowBox[{"P1", "*", "P8"}], 
       RowBox[{"Kms1", "*", "Kms8", "*", "Keq"}]]}], ")"}]}], 
   RowBox[{
    RowBox[{"(", 
     RowBox[{"1", "+", 
      FractionBox["S1", "Kms1"], "+", 
      FractionBox["P1", "Kmp1"], "+", 
      FractionBox["S2", "Kms2"], "+", 
      FractionBox["P2", "Kmp2"], "+", 
      FractionBox["S3", "Kms3"], "+", 
      FractionBox["P3", "Kmp3"], "+", 
      FractionBox["S4", "Kms4"], "+", 
      FractionBox["P4", "Kmp4"], "+", 
      FractionBox["S5", "Kms5"], "+", 
      FractionBox["P5", "Kmp5"], "+", 
      FractionBox["S6", "Kms6"], "+", 
      FractionBox["P6", "Kmp6"], "+", 
      FractionBox["S7", "Kms7"], "+", 
      FractionBox["P7", "Kmp7"]}], ")"}], "*", 
    RowBox[{"(", 
     RowBox[{"1", "+", 
      FractionBox[
       RowBox[{"(", 
        RowBox[{"S8", "-", "P8"}], ")"}], "Kms8"], "+", 
      FractionBox["P8", "Kmp8"]}], ")"}]}]]}]], "Input",
 CellChangeTimes->{{3.49034994053125*^9, 3.490349942140625*^9}, 
   3.494234091765625*^9, {3.494235304390625*^9, 3.494235400015625*^9}, {
   3.49768099765625*^9, 3.497681009390625*^9}},
 CellLabel->
  "In[260]:=",ExpressionUUID->"5b828a06-9a50-4f62-8910-9144fd386250"],

Cell[BoxData[
 RowBox[{
  RowBox[{"MCKATA", "[", 
   RowBox[{
   "sf_", ",", "V_", ",", "Kms1_", ",", "Kms2_", ",", "Kms3_", ",", "Kms4_", 
    ",", "Kms5_", ",", "Kms6_", ",", "Kms7_", ",", "Kms8_", ",", "Kmp1_", ",",
     "Kmp2_", ",", "Kmp3_", ",", "Kmp4_", ",", "Kmp5_", ",", "Kmp6_", ",", 
    "Kmp7_", ",", "Kmp8_", ",", "Keq_", ",", "S1_", ",", "S2_", ",", "S3_", 
    ",", "S4_", ",", "S5_", ",", "S6_", ",", "S7_", ",", "S8_", ",", "P1_", 
    ",", "P2_", ",", "P3_", ",", "P4_", ",", "P5_", ",", "P6_", ",", "P7_", 
    ",", "P8_", ",", "E1_", ",", "KmE1_", ",", "nm_"}], "]"}], ":=", 
  RowBox[{
   RowBox[{"(", 
    RowBox[{"sf", "*", "V", "*", 
     RowBox[{"(", 
      RowBox[{
       FractionBox[
        RowBox[{"S1", "*", "S8"}], 
        RowBox[{"Kms1", "*", "Kms8"}]], "-", 
       FractionBox[
        RowBox[{"P1", "*", "P8"}], 
        RowBox[{"Kms1", "*", "Kms8", "*", "Keq"}]]}], ")"}]}], ")"}], "/", 
   RowBox[{"(", 
    RowBox[{
     RowBox[{"(", 
      RowBox[{"1", "+", 
       FractionBox["S1", "Kms1"], "+", 
       FractionBox["P1", "Kmp1"], "+", 
       FractionBox["S2", "Kms2"], "+", 
       FractionBox["P2", "Kmp2"], "+", 
       FractionBox["S3", "Kms3"], "+", 
       FractionBox["P3", "Kmp3"], "+", 
       FractionBox["S4", "Kms4"], "+", 
       FractionBox["P4", "Kmp4"], "+", 
       FractionBox["S5", "Kms5"], "+", 
       FractionBox["P5", "Kmp5"], "+", 
       FractionBox["S6", "Kms6"], "+", 
       FractionBox["P6", "Kmp6"], "+", 
       FractionBox["S7", "Kms7"], "+", 
       FractionBox["P7", "Kmp7"], "+", 
       FractionBox["P8", "Kmp8"]}], ")"}], "*", 
     RowBox[{"(", 
      RowBox[{"1", "+", 
       FractionBox["S8", "Kms8"], "+", 
       FractionBox["P8", "Kmp8"]}], ")"}]}], ")"}]}]}]], "Input",
 CellChangeTimes->{{3.49034994896875*^9, 3.490349951140625*^9}, 
   3.494302106984375*^9, {3.49481839628125*^9, 3.4948184140625*^9}, 
   3.748925032827672*^9, 3.7489250690907335`*^9, 3.7489438144546967`*^9},
 CellLabel->
  "In[261]:=",ExpressionUUID->"0341e3d2-9862-4ad1-8d5b-8b57ae9179e7"],

Cell[BoxData[
 RowBox[{
  RowBox[{"MCKATB", "[", 
   RowBox[{
   "sf_", ",", "V_", ",", "Kms1_", ",", "Kms2_", ",", "Kms3_", ",", "Kms4_", 
    ",", "Kms5_", ",", "Kms6_", ",", "Kms7_", ",", "Kms8_", ",", "Kmp1_", ",",
     "Kmp2_", ",", "Kmp3_", ",", "Kmp4_", ",", "Kmp5_", ",", "Kmp6_", ",", 
    "Kmp7_", ",", "Kmp8_", ",", "Keq_", ",", "S1_", ",", "S2_", ",", "S3_", 
    ",", "S4_", ",", "S5_", ",", "S6_", ",", "S7_", ",", "S8_", ",", "P1_", 
    ",", "P2_", ",", "P3_", ",", "P4_", ",", "P5_", ",", "P6_", ",", "P7_", 
    ",", "P8_", ",", "E1_", ",", "KmE1_", ",", "nm_"}], "]"}], ":=", 
  RowBox[{
   RowBox[{"(", 
    RowBox[{"sf", "*", "V", "*", 
     RowBox[{"(", 
      RowBox[{
       FractionBox[
        RowBox[{"S1", "*", "S8"}], 
        RowBox[{"Kms1", "*", "Kms8"}]], "-", 
       FractionBox[
        RowBox[{"P8", "*", "P8"}], 
        RowBox[{"Kms1", "*", "Kms8", "*", "Keq"}]]}], ")"}]}], ")"}], "/", 
   RowBox[{"(", 
    RowBox[{
     RowBox[{"(", 
      RowBox[{"1", "+", 
       FractionBox["S1", "Kms1"], "+", 
       FractionBox["P1", "Kmp1"], "+", 
       FractionBox["S2", "Kms2"], "+", 
       FractionBox["P2", "Kmp2"], "+", 
       FractionBox["S3", "Kms3"], "+", 
       FractionBox["P3", "Kmp3"], "+", 
       FractionBox["S4", "Kms4"], "+", 
       FractionBox["P4", "Kmp4"], "+", 
       FractionBox["S5", "Kms5"], "+", 
       FractionBox["P5", "Kmp5"], "+", 
       FractionBox["S6", "Kms6"], "+", 
       FractionBox["P6", "Kmp6"], "+", 
       FractionBox["S7", "Kms7"], "+", 
       FractionBox["P7", "Kmp7"], "+", 
       FractionBox["P8", "Kmp8"]}], ")"}], "*", 
     RowBox[{"(", 
      RowBox[{"1", "+", 
       FractionBox["S8", "Kms8"], "+", 
       FractionBox["P8", "Kmp8"]}], ")"}]}], ")"}]}]}]], "Input",
 CellChangeTimes->{{3.494818427515625*^9, 3.49481844140625*^9}, 
   3.7489250361191397`*^9, 3.748925072107798*^9, 3.7489438179377403`*^9},
 CellLabel->
  "In[262]:=",ExpressionUUID->"f7714885-5222-45a5-8bcc-bb82f5ec2d3d"],

Cell[BoxData[
 RowBox[{
  RowBox[{"MTP", "[", 
   RowBox[{
   "sf_", ",", "V_", ",", "Kms1_", ",", "Kms2_", ",", "Kms3_", ",", "Kms4_", 
    ",", "Kms5_", ",", "Kms7_", ",", "Kms8_", ",", "Kmp1_", ",", "Kmp2_", ",",
     "Kmp3_", ",", "Kmp4_", ",", "Kmp5_", ",", "Kmp6_", ",", "Kmp7_", ",", 
    "Kmp8_", ",", "Ki1_", ",", "Keq_", ",", "S1_", ",", "S2_", ",", "S3_", 
    ",", "S4_", ",", "S5_", ",", "S7_", ",", "S8_", ",", "P1_", ",", "P2_", 
    ",", "P3_", ",", "P4_", ",", "P5_", ",", "P6_", ",", "P7_", ",", "P8_", 
    ",", "I1_"}], "]"}], ":=", 
  RowBox[{
   RowBox[{"(", 
    RowBox[{"sf", "*", "V", "*", 
     RowBox[{"(", 
      RowBox[{
       FractionBox[
        RowBox[{"S1", "*", 
         RowBox[{"(", 
          RowBox[{"S7", "-", "P7"}], ")"}], "*", "S8"}], 
        RowBox[{"Kms1", "*", "Kms7", "*", "Kms8"}]], "-", 
       FractionBox[
        RowBox[{"P1", "*", "P7", "*", "P8"}], 
        RowBox[{"Kms1", "*", "Kms7", "*", "Kms8", "*", "Keq"}]]}], ")"}]}], 
    ")"}], "/", 
   RowBox[{"(", 
    RowBox[{
     RowBox[{"(", 
      RowBox[{"1", "+", 
       FractionBox["S1", "Kms1"], "+", 
       FractionBox["P1", "Kmp1"], "+", 
       FractionBox["S2", "Kms2"], "+", 
       FractionBox["P2", "Kmp2"], "+", 
       FractionBox["S3", "Kms3"], "+", 
       FractionBox["P3", "Kmp3"], "+", 
       FractionBox["S4", "Kms4"], "+", 
       FractionBox["P4", "Kmp4"], "+", 
       FractionBox["S5", "Kms5"], "+", 
       FractionBox["P5", "Kmp5"], "+", 
       FractionBox["P6", "Kmp6"], "+", 
       FractionBox["I1", "Ki1"]}], ")"}], "*", 
     RowBox[{"(", 
      RowBox[{"1", "+", 
       FractionBox[
        RowBox[{"(", 
         RowBox[{"S7", "-", "P7"}], ")"}], "Kms7"], "+", 
       FractionBox["P7", "Kmp7"]}], ")"}], "*", 
     RowBox[{"(", 
      RowBox[{"1", "+", 
       FractionBox["S8", "Kms8"], "+", 
       FractionBox["P8", "Kmp8"]}], ")"}]}], ")"}]}]}]], "Input",
 CellChangeTimes->{{3.49189457996875*^9, 3.49189458140625*^9}, 
   3.494821359078125*^9, {3.4948214065*^9, 3.4948217809375*^9}, {
   3.49482194884375*^9, 3.494821980515625*^9}, {3.494822668890625*^9, 
   3.49482267875*^9}, {3.494828226671875*^9, 3.494828382671875*^9}, {
   3.49768104928125*^9, 3.4976810615625*^9}, {3.521171849335596*^9, 
   3.521171870032557*^9}},
 CellLabel->
  "In[263]:=",ExpressionUUID->"2cb69c14-038c-4770-97c6-2a224ff8e5b0"],

Cell[BoxData[
 RowBox[{
  RowBox[{"RES", "[", 
   RowBox[{"Ks_", ",", "S_", ",", "K1_"}], "]"}], ":=", 
  RowBox[{"Ks", "*", 
   RowBox[{"(", 
    RowBox[{"S", "-", "K1"}], ")"}]}]}]], "Input",
 CellChangeTimes->{{3.490349959703125*^9, 3.490349960125*^9}, 
   3.490352018328125*^9},
 CellLabel->
  "In[264]:=",ExpressionUUID->"1ae84a5c-6d7d-46ed-80f0-b24669076329"],

Cell[BoxData[
 RowBox[{
  RowBox[{"ACOT", "[", 
   RowBox[{
   "sf_", ",", "V_", ",", "Kms1_", ",", "Kms2_", ",", "Kms3_", ",", "Kms4_", 
    ",", "Kms5_", ",", "Kms6_", ",", "Kms7_", ",", "Kmcoa_", ",", "Kmp1_", 
    ",", "Kmp2_", ",", "Kmp3_", ",", "Kmp4_", ",", "Kmp5_", ",", "Kmp6_", ",",
     "Kmp7_", ",", "Keq_", ",", "S1_", ",", "S2_", ",", "S3_", ",", "S4_", 
    ",", "S5_", ",", "S6_", ",", "S7_", ",", "coa_", ",", "P1_", ",", "P2_", 
    ",", "P3_", ",", "P4_", ",", "P5_", ",", "P6_", ",", "P7_"}], "]"}], ":=", 
  RowBox[{
   RowBox[{"(", 
    RowBox[{"sf", "*", "V", "*", 
     RowBox[{"(", 
      RowBox[{
       FractionBox["S1", "Kms1"], "-", 
       FractionBox[
        RowBox[{"coa", "*", "P1"}], 
        RowBox[{"Kms1", "*", "Keq"}]]}], ")"}]}], ")"}], "/", 
   RowBox[{"(", 
    RowBox[{
     RowBox[{"(", 
      RowBox[{"1", "+", 
       FractionBox["S1", "Kms1"], "+", 
       FractionBox["P1", "Kmp1"], "+", 
       FractionBox["S2", "Kms2"], "+", 
       FractionBox["P2", "Kmp2"], "+", 
       FractionBox["S3", "Kms3"], "+", 
       FractionBox["P3", "Kmp3"], "+", 
       FractionBox["S4", "Kms4"], "+", 
       FractionBox["P4", "Kmp4"], "+", 
       FractionBox["S5", "Kms5"], "+", 
       FractionBox["P5", "Kmp5"], "+", 
       FractionBox["S6", "Kms6"], "+", 
       FractionBox["P6", "Kmp6"], "+", 
       FractionBox["S7", "Kms7"], "+", 
       FractionBox["P7", "Kmp7"]}], ")"}], "*", 
     RowBox[{"(", 
      RowBox[{"1", "+", 
       FractionBox["coa", "Kmcoa"]}], ")"}]}], ")"}]}]}]], "Input",
 CellChangeTimes->{{3.748588140856389*^9, 3.748588142264469*^9}, {
   3.748588353720564*^9, 3.7485884148190584`*^9}, {3.7485884880632477`*^9, 
   3.748588561125427*^9}, {3.7486802022840014`*^9, 3.7486802111325073`*^9}, 
   3.7486803141273985`*^9, {3.7486805006010637`*^9, 3.7486805043252773`*^9}},
 Background->RGBColor[1., 1., 1.],
 CellLabel->
  "In[265]:=",ExpressionUUID->"fecbbb56-9f77-4d85-a87f-def274ea3e2f"],

Cell[BoxData[
 RowBox[{
  RowBox[{"ExportRate", "[", 
   RowBox[{"ke_", ",", "S_"}], "]"}], ":=", 
  RowBox[{"ke", "*", "S"}]}]], "Input",
 Background->RGBColor[1., 1., 1.],
 CellLabel->
  "In[266]:=",ExpressionUUID->"c1956c86-ce53-40d9-ad31-0851952ea59d"],

Cell[BoxData[""], "Input",
 CellChangeTimes->{{3.7485882656915293`*^9, 3.7485882656985292`*^9}, {
  3.7485885807535496`*^9, 3.7485885814335885`*^9}},
 CellLabel->
  "In[267]:=",ExpressionUUID->"09d55a01-4036-4edc-b653-6a0844e2432a"],

Cell[TextData[StyleBox["Define the differential equations",
 FontSize->24,
 FontWeight->"Bold"]], "Text",
 CellChangeTimes->{{3.480327618984375*^9, 3.48032763234375*^9}, {
  3.4803298023125*^9, 3.48032980303125*^9}, {3.737355387664946*^9, 
  3.7373553912401505`*^9}},
 FontSize->16,ExpressionUUID->"c98975be-3ee5-4778-a3a8-50758712e289"],

Cell[BoxData[{
 RowBox[{
  RowBox[{
   RowBox[{"Odes", "=", 
    RowBox[{"{", "\[IndentingNewLine]", 
     RowBox[{
      RowBox[{
       RowBox[{
        RowBox[{"C16AcylCarCYT", "'"}], "[", "t", "]"}], "\[Equal]", 
       RowBox[{
        RowBox[{"(", 
         RowBox[{"vcpt1C16", "-", "vcactC16"}], ")"}], "/", "VCYT"}]}], ",", 
      "\[IndentingNewLine]", 
      RowBox[{
       RowBox[{
        RowBox[{"C16AcylCarMAT", "'"}], "[", "t", "]"}], "\[Equal]", 
       RowBox[{
        RowBox[{"(", 
         RowBox[{"vcactC16", "-", "vcpt2C16"}], ")"}], "/", "VMAT"}]}], ",", 
      "\[IndentingNewLine]", 
      RowBox[{
       RowBox[{
        RowBox[{"C16AcylCoAMAT", "'"}], "[", "t", "]"}], "\[Equal]", 
       RowBox[{
        RowBox[{"(", 
         RowBox[{
         "vcpt2C16", "-", "vvlcadC16", "-", "vlcadC16", "-", "vacotC16"}], 
         ")"}], "/", "VMAT"}]}], ",", "\[IndentingNewLine]", 
      RowBox[{
       RowBox[{
        RowBox[{"C16EnoylCoAMAT", "'"}], "[", "t", "]"}], "\[Equal]", 
       RowBox[{
        RowBox[{"(", 
         RowBox[{
         "vvlcadC16", "+", "vlcadC16", "-", "vcrotC16", "-", "vmtpC16"}], 
         ")"}], "/", "VMAT"}]}], ",", "\[IndentingNewLine]", 
      RowBox[{
       RowBox[{
        RowBox[{"C16HydroxyacylCoAMAT", "'"}], "[", "t", "]"}], "\[Equal]", 
       RowBox[{
        RowBox[{"(", 
         RowBox[{"vcrotC16", "-", "vmschadC16"}], ")"}], "/", "VMAT"}]}], ",",
       "\[IndentingNewLine]", 
      RowBox[{
       RowBox[{
        RowBox[{"C16KetoacylCoAMAT", "'"}], "[", "t", "]"}], "\[Equal]", 
       RowBox[{
        RowBox[{"(", 
         RowBox[{"vmschadC16", "-", "vmckatC16"}], ")"}], "/", "VMAT"}]}], 
      ",", "\[IndentingNewLine]", 
      RowBox[{
       RowBox[{
        RowBox[{"C14AcylCarCYT", "'"}], "[", "t", "]"}], "\[Equal]", 
       RowBox[{
        RowBox[{"(", 
         RowBox[{"-", "vcactC14"}], ")"}], "/", "VCYT"}]}], ",", 
      "\[IndentingNewLine]", 
      RowBox[{
       RowBox[{
        RowBox[{"C14AcylCarMAT", "'"}], "[", "t", "]"}], "\[Equal]", 
       RowBox[{
        RowBox[{"(", 
         RowBox[{"vcactC14", "-", "vcpt2C14"}], ")"}], "/", "VMAT"}]}], ",", 
      "\[IndentingNewLine]", 
      RowBox[{
       RowBox[{
        RowBox[{"C14AcylCoAMAT", "'"}], "[", "t", "]"}], "\[Equal]", 
       RowBox[{
        RowBox[{"(", 
         RowBox[{
         "vcpt2C14", "+", "vmtpC16", "+", "vmckatC16", "-", "vvlcadC14", "-", 
          "vlcadC14", "-", "vacotC14"}], ")"}], "/", "VMAT"}]}], ",", 
      "\[IndentingNewLine]", 
      RowBox[{
       RowBox[{
        RowBox[{"C14EnoylCoAMAT", "'"}], "[", "t", "]"}], "\[Equal]", 
       RowBox[{
        RowBox[{"(", 
         RowBox[{
         "vvlcadC14", "+", "vlcadC14", "-", "vcrotC14", "-", "vmtpC14"}], 
         ")"}], "/", "VMAT"}]}], ",", "\[IndentingNewLine]", 
      RowBox[{
       RowBox[{
        RowBox[{"C14HydroxyacylCoAMAT", "'"}], "[", "t", "]"}], "\[Equal]", 
       RowBox[{
        RowBox[{"(", 
         RowBox[{"vcrotC14", "-", "vmschadC14"}], ")"}], "/", "VMAT"}]}], ",",
       "\[IndentingNewLine]", 
      RowBox[{
       RowBox[{
        RowBox[{"C14KetoacylCoAMAT", "'"}], "[", "t", "]"}], "\[Equal]", 
       RowBox[{
        RowBox[{"(", 
         RowBox[{"vmschadC14", "-", "vmckatC14"}], ")"}], "/", "VMAT"}]}], 
      ",", "\[IndentingNewLine]", 
      RowBox[{
       RowBox[{
        RowBox[{"C12AcylCarCYT", "'"}], "[", "t", "]"}], "\[Equal]", 
       RowBox[{
        RowBox[{"(", 
         RowBox[{"-", "vcactC12"}], ")"}], "/", "VCYT"}]}], ",", 
      "\[IndentingNewLine]", 
      RowBox[{
       RowBox[{
        RowBox[{"C12AcylCarMAT", "'"}], "[", "t", "]"}], "\[Equal]", 
       RowBox[{
        RowBox[{"(", 
         RowBox[{"vcactC12", "-", "vcpt2C12"}], ")"}], "/", "VMAT"}]}], ",", 
      "\[IndentingNewLine]", 
      RowBox[{
       RowBox[{
        RowBox[{"C12AcylCoAMAT", "'"}], "[", "t", "]"}], "\[Equal]", 
       RowBox[{
        RowBox[{"(", 
         RowBox[{
         "vcpt2C12", "+", "vmtpC14", "+", "vmckatC14", "-", "vvlcadC12", "-", 
          "vlcadC12", "-", "vmcadC12", "-", "vacotC12"}], ")"}], "/", 
        "VMAT"}]}], ",", "\[IndentingNewLine]", 
      RowBox[{
       RowBox[{
        RowBox[{"C12EnoylCoAMAT", "'"}], "[", "t", "]"}], "\[Equal]", 
       RowBox[{
        RowBox[{"(", 
         RowBox[{
         "vvlcadC12", "+", "vlcadC12", "+", "vmcadC12", "-", "vcrotC12", "-", 
          "vmtpC12"}], ")"}], "/", "VMAT"}]}], ",", "\[IndentingNewLine]", 
      RowBox[{
       RowBox[{
        RowBox[{"C12HydroxyacylCoAMAT", "'"}], "[", "t", "]"}], "\[Equal]", 
       RowBox[{
        RowBox[{"(", 
         RowBox[{"vcrotC12", "-", "vmschadC12"}], ")"}], "/", "VMAT"}]}], ",",
       "\[IndentingNewLine]", 
      RowBox[{
       RowBox[{
        RowBox[{"C12KetoacylCoAMAT", "'"}], "[", "t", "]"}], "\[Equal]", 
       RowBox[{
        RowBox[{"(", 
         RowBox[{"vmschadC12", "-", "vmckatC12"}], ")"}], "/", "VMAT"}]}], 
      ",", "\[IndentingNewLine]", 
      RowBox[{
       RowBox[{
        RowBox[{"C10AcylCarCYT", "'"}], "[", "t", "]"}], "\[Equal]", 
       RowBox[{
        RowBox[{"(", 
         RowBox[{"-", "vcactC10"}], ")"}], "/", "VCYT"}]}], ",", 
      "\[IndentingNewLine]", 
      RowBox[{
       RowBox[{
        RowBox[{"C10AcylCarMAT", "'"}], "[", "t", "]"}], "\[Equal]", 
       RowBox[{
        RowBox[{"(", 
         RowBox[{"vcactC10", "-", "vcpt2C10"}], ")"}], "/", "VMAT"}]}], ",", 
      "\[IndentingNewLine]", 
      RowBox[{
       RowBox[{
        RowBox[{"C10AcylCoAMAT", "'"}], "[", "t", "]"}], "\[Equal]", 
       RowBox[{
        RowBox[{"(", 
         RowBox[{
         "vcpt2C10", "+", "vmtpC12", "+", "vmckatC12", "-", "vlcadC10", "-", 
          "vmcadC10", "-", "vacotC10"}], ")"}], "/", "VMAT"}]}], ",", 
      "\[IndentingNewLine]", 
      RowBox[{
       RowBox[{
        RowBox[{"C10EnoylCoAMAT", "'"}], "[", "t", "]"}], "\[Equal]", 
       RowBox[{
        RowBox[{"(", 
         RowBox[{
         "vlcadC10", "+", "vmcadC10", "-", "vcrotC10", "-", "vmtpC10"}], 
         ")"}], "/", "VMAT"}]}], ",", "\[IndentingNewLine]", 
      RowBox[{
       RowBox[{
        RowBox[{"C10HydroxyacylCoAMAT", "'"}], "[", "t", "]"}], "\[Equal]", 
       RowBox[{
        RowBox[{"(", 
         RowBox[{"vcrotC10", "-", "vmschadC10"}], ")"}], "/", "VMAT"}]}], ",",
       "\[IndentingNewLine]", 
      RowBox[{
       RowBox[{
        RowBox[{"C10KetoacylCoAMAT", "'"}], "[", "t", "]"}], "\[Equal]", 
       RowBox[{
        RowBox[{"(", 
         RowBox[{"vmschadC10", "-", "vmckatC10"}], ")"}], "/", "VMAT"}]}], 
      ",", "\[IndentingNewLine]", 
      RowBox[{
       RowBox[{
        RowBox[{"C8AcylCarCYT", "'"}], "[", "t", "]"}], "\[Equal]", 
       RowBox[{
        RowBox[{"(", 
         RowBox[{"-", "vcactC8"}], ")"}], "/", "VCYT"}]}], ",", 
      "\[IndentingNewLine]", 
      RowBox[{
       RowBox[{
        RowBox[{"C8AcylCarMAT", "'"}], "[", "t", "]"}], "\[Equal]", 
       RowBox[{
        RowBox[{"(", 
         RowBox[{"vcactC8", "-", "vcpt2C8"}], ")"}], "/", "VMAT"}]}], ",", 
      "\[IndentingNewLine]", 
      RowBox[{
       RowBox[{
        RowBox[{"C8AcylCoAMAT", "'"}], "[", "t", "]"}], "\[Equal]", 
       RowBox[{
        RowBox[{"(", 
         RowBox[{
         "vcpt2C8", "+", "vmtpC10", "+", "vmckatC10", "-", "vlcadC8", "-", 
          "vmcadC8", "-", "vacotC8"}], ")"}], "/", "VMAT"}]}], ",", 
      "\[IndentingNewLine]", 
      RowBox[{
       RowBox[{
        RowBox[{"C8EnoylCoAMAT", "'"}], "[", "t", "]"}], "\[Equal]", 
       RowBox[{
        RowBox[{"(", 
         RowBox[{"vlcadC8", "+", "vmcadC8", "-", "vcrotC8", "-", "vmtpC8"}], 
         ")"}], "/", "VMAT"}]}], ",", "\[IndentingNewLine]", 
      RowBox[{
       RowBox[{
        RowBox[{"C8HydroxyacylCoAMAT", "'"}], "[", "t", "]"}], "\[Equal]", 
       RowBox[{
        RowBox[{"(", 
         RowBox[{"vcrotC8", "-", "vmschadC8"}], ")"}], "/", "VMAT"}]}], ",", 
      "\[IndentingNewLine]", 
      RowBox[{
       RowBox[{
        RowBox[{"C8KetoacylCoAMAT", "'"}], "[", "t", "]"}], "\[Equal]", 
       RowBox[{
        RowBox[{"(", 
         RowBox[{"vmschadC8", "-", "vmckatC8"}], ")"}], "/", "VMAT"}]}], ",", 
      "\[IndentingNewLine]", 
      RowBox[{
       RowBox[{
        RowBox[{"C6AcylCarCYT", "'"}], "[", "t", "]"}], "\[Equal]", 
       RowBox[{
        RowBox[{"(", 
         RowBox[{"-", "vcactC6"}], ")"}], "/", "VCYT"}]}], ",", 
      "\[IndentingNewLine]", 
      RowBox[{
       RowBox[{
        RowBox[{"C6AcylCarMAT", "'"}], "[", "t", "]"}], "\[Equal]", 
       RowBox[{
        RowBox[{"(", 
         RowBox[{"vcactC6", "-", "vcpt2C6"}], ")"}], "/", "VMAT"}]}], ",", 
      "\[IndentingNewLine]", 
      RowBox[{
       RowBox[{
        RowBox[{"C6AcylCoAMAT", "'"}], "[", "t", "]"}], "\[Equal]", 
       RowBox[{
        RowBox[{"(", 
         RowBox[{
         "vcpt2C6", "+", "vmtpC8", "+", "vmckatC8", "-", "vmcadC6", "-", 
          "vscadC6", "-", "vacotC6"}], ")"}], "/", "VMAT"}]}], ",", 
      "\[IndentingNewLine]", 
      RowBox[{
       RowBox[{
        RowBox[{"C6EnoylCoAMAT", "'"}], "[", "t", "]"}], "\[Equal]", 
       RowBox[{
        RowBox[{"(", 
         RowBox[{"vmcadC6", "+", "vscadC6", "-", "vcrotC6"}], ")"}], "/", 
        "VMAT"}]}], ",", "\[IndentingNewLine]", 
      RowBox[{
       RowBox[{
        RowBox[{"C6HydroxyacylCoAMAT", "'"}], "[", "t", "]"}], "\[Equal]", 
       RowBox[{
        RowBox[{"(", 
         RowBox[{"vcrotC6", "-", "vmschadC6"}], ")"}], "/", "VMAT"}]}], ",", 
      "\[IndentingNewLine]", 
      RowBox[{
       RowBox[{
        RowBox[{"C6KetoacylCoAMAT", "'"}], "[", "t", "]"}], "\[Equal]", 
       RowBox[{
        RowBox[{"(", 
         RowBox[{"vmschadC6", "-", "vmckatC6"}], ")"}], "/", "VMAT"}]}], ",", 
      "\[IndentingNewLine]", 
      RowBox[{
       RowBox[{
        RowBox[{"C4AcylCarCYT", "'"}], "[", "t", "]"}], "\[Equal]", 
       RowBox[{
        RowBox[{"(", 
         RowBox[{"-", "vcactC4"}], ")"}], "/", "VCYT"}]}], ",", 
      "\[IndentingNewLine]", 
      RowBox[{
       RowBox[{
        RowBox[{"C4AcylCarMAT", "'"}], "[", "t", "]"}], "\[Equal]", 
       RowBox[{
        RowBox[{"(", 
         RowBox[{"vcactC4", "-", "vcpt2C4"}], ")"}], "/", "VMAT"}]}], ",", 
      "\[IndentingNewLine]", 
      RowBox[{
       RowBox[{
        RowBox[{"C4AcylCoAMAT", "'"}], "[", "t", "]"}], "\[Equal]", 
       RowBox[{
        RowBox[{"(", 
         RowBox[{
         "vcpt2C4", "+", "vmckatC6", "-", "vmcadC4", "-", "vscadC4", "-", 
          "vacotC4"}], ")"}], "/", "VMAT"}]}], ",", "\[IndentingNewLine]", 
      RowBox[{
       RowBox[{
        RowBox[{"C4EnoylCoAMAT", "'"}], "[", "t", "]"}], "\[Equal]", 
       RowBox[{
        RowBox[{"(", 
         RowBox[{"vmcadC4", "+", "vscadC4", "-", "vcrotC4"}], ")"}], "/", 
        "VMAT"}]}], ",", "\[IndentingNewLine]", 
      RowBox[{
       RowBox[{
        RowBox[{"C4HydroxyacylCoAMAT", "'"}], "[", "t", "]"}], "\[Equal]", 
       RowBox[{
        RowBox[{"(", 
         RowBox[{"vcrotC4", "-", "vmschadC4"}], ")"}], "/", "VMAT"}]}], ",", 
      "\[IndentingNewLine]", 
      RowBox[{
       RowBox[{
        RowBox[{"C4AcetoacylCoAMAT", "'"}], "[", "t", "]"}], "\[Equal]", 
       RowBox[{
        RowBox[{"(", 
         RowBox[{"vmschadC4", "-", "vmckatC4"}], ")"}], "/", "VMAT"}]}], ",", 
      "\[IndentingNewLine]", 
      RowBox[{
       RowBox[{
        RowBox[{"AcetylCoAMAT", "'"}], "[", "t", "]"}], "\[Equal]", 
       RowBox[{
        RowBox[{"(", 
         RowBox[{"1", "/", "VMAT"}], ")"}], 
        RowBox[{"(", 
         RowBox[{
         "vmtpC16", "+", "vmckatC16", "+", "vmtpC14", "+", "vmckatC14", "+", 
          "vmtpC12", "+", "vmckatC12", "+", "vmtpC10", "+", "vmckatC10", "+", 
          "vmtpC8", "+", "vmckatC8", "+", "vmckatC6", "+", 
          RowBox[{"2", "*", "vmckatC4"}], "-", "vacesink"}], ")"}]}]}], ",", 
      "\[IndentingNewLine]", 
      RowBox[{
       RowBox[{
        RowBox[{"FADHMAT", "'"}], "[", "t", "]"}], "\[Equal]", 
       RowBox[{
        RowBox[{"(", 
         RowBox[{"1", "/", "VMAT"}], ")"}], 
        RowBox[{"(", 
         RowBox[{
         "vvlcadC16", "+", "vvlcadC14", "+", "vvlcadC12", "+", "vlcadC16", 
          "+", "vlcadC14", "+", "vlcadC12", "+", "vlcadC10", "+", "vlcadC8", 
          "+", "vmcadC12", "+", "vmcadC10", "+", "vmcadC8", "+", "vmcadC6", 
          "+", "vmcadC4", "+", "vscadC6", "+", "vscadC4", "-", "vfadhsink"}], 
         ")"}]}]}], ",", "\[IndentingNewLine]", 
      RowBox[{
       RowBox[{
        RowBox[{"NADHMAT", "'"}], "[", "t", "]"}], "\[Equal]", 
       RowBox[{
        RowBox[{"(", 
         RowBox[{"1", "/", "VMAT"}], ")"}], 
        RowBox[{"(", 
         RowBox[{
         "vmtpC16", "+", "vmtpC14", "+", "vmtpC12", "+", "vmtpC10", "+", 
          "vmtpC8", "+", "vmschadC16", "+", "vmschadC14", "+", "vmschadC12", 
          "+", "vmschadC10", "+", "vmschadC8", "+", "vmschadC6", "+", 
          "vmschadC4", "-", "vnadhsink"}], ")"}]}]}], ",", 
      "\[IndentingNewLine]", " ", 
      RowBox[{
       RowBox[{
        RowBox[{"C16FFA", "'"}], "[", "t", "]"}], "\[Equal]", 
       RowBox[{
        RowBox[{"(", 
         RowBox[{"vacotC16", "-", "vffaC16"}], ")"}], "/", "VMAT"}]}], ",", 
      "\[IndentingNewLine]", " ", 
      RowBox[{
       RowBox[{
        RowBox[{"C14FFA", "'"}], "[", "t", "]"}], "\[Equal]", 
       RowBox[{
        RowBox[{"(", 
         RowBox[{"vacotC14", "-", "vffaC14"}], ")"}], "/", "VMAT"}]}], ",", 
      "\[IndentingNewLine]", " ", 
      RowBox[{
       RowBox[{
        RowBox[{"C12FFA", "'"}], "[", "t", "]"}], "\[Equal]", 
       RowBox[{
        RowBox[{"(", 
         RowBox[{"vacotC12", "-", "vffaC12"}], ")"}], "/", "VMAT"}]}], ",", 
      "\[IndentingNewLine]", " ", 
      RowBox[{
       RowBox[{
        RowBox[{"C10FFA", "'"}], "[", "t", "]"}], "\[Equal]", 
       RowBox[{
        RowBox[{"(", 
         RowBox[{"vacotC10", "-", "vffaC10"}], ")"}], "/", "VMAT"}]}], ",", 
      "\[IndentingNewLine]", " ", 
      RowBox[{
       RowBox[{
        RowBox[{"C8FFA", "'"}], "[", "t", "]"}], "\[Equal]", 
       RowBox[{
        RowBox[{"(", 
         RowBox[{"vacotC8", "-", "vffaC8"}], ")"}], "/", "VMAT"}]}], ",", 
      "\[IndentingNewLine]", " ", 
      RowBox[{
       RowBox[{
        RowBox[{"C6FFA", "'"}], "[", "t", "]"}], "\[Equal]", 
       RowBox[{
        RowBox[{"(", 
         RowBox[{"vacotC6", "-", "vffaC6"}], ")"}], "/", "VMAT"}]}], ",", 
      "\[IndentingNewLine]", " ", 
      RowBox[{
       RowBox[{
        RowBox[{"C4FFA", "'"}], "[", "t", "]"}], "\[Equal]", 
       RowBox[{
        RowBox[{"(", 
         RowBox[{"vacotC4", "-", "vffaC4"}], ")"}], "/", "VMAT"}]}]}], 
     "}"}]}], ";"}], "\[IndentingNewLine]"}], "\[IndentingNewLine]", 
 RowBox[{
  RowBox[{
   RowBox[{"RateEqs", "=", 
    RowBox[{"{", 
     RowBox[{
      RowBox[{"vcpt1C16", "\[Rule]", 
       RowBox[{"CPT1", "[", 
        RowBox[{
        "sfcpt1C16", ",", "Vcpt1", ",", "Kmcpt1C16AcylCoACYT", ",", 
         "Kmcpt1CarCYT", ",", "Kmcpt1C16AcylCarCYT", ",", "Kmcpt1CoACYT", ",",
          "Kicpt1MalCoACYT", ",", "Keqcpt1", ",", "C16AcylCoACYT", ",", 
         "CarCYT", ",", 
         RowBox[{"C16AcylCarCYT", "[", "t", "]"}], ",", "CoACYT", ",", 
         "MalCoACYT", ",", "ncpt1"}], "]"}]}], ",", 
      RowBox[{"vcactC16", "\[Rule]", 
       RowBox[{"CACT", "[", 
        RowBox[{
        "Vfcact", ",", "Vrcact", ",", "KmcactC16AcylCarCYT", ",", 
         "KmcactCarMAT", ",", "KmcactC16AcylCarMAT", ",", "KmcactCarCYT", ",",
          "KicactC16AcylCarCYT", ",", "KicactCarCYT", ",", "Keqcact", ",", 
         RowBox[{"C16AcylCarCYT", "[", "t", "]"}], ",", "CarMAT", ",", 
         RowBox[{"C16AcylCarMAT", "[", "t", "]"}], ",", "CarCYT"}], "]"}]}], 
      ",", "\[IndentingNewLine]", 
      RowBox[{"vcactC14", "\[Rule]", 
       RowBox[{"CACT", "[", 
        RowBox[{
        "Vfcact", ",", "Vrcact", ",", "KmcactC14AcylCarCYT", ",", 
         "KmcactCarMAT", ",", "KmcactC14AcylCarMAT", ",", "KmcactCarCYT", ",",
          "KicactC14AcylCarCYT", ",", "KicactCarCYT", ",", "Keqcact", ",", 
         RowBox[{"C14AcylCarCYT", "[", "t", "]"}], ",", "CarMAT", ",", 
         RowBox[{"C14AcylCarMAT", "[", "t", "]"}], ",", "CarCYT"}], "]"}]}], 
      ",", 
      RowBox[{"vcactC12", "\[Rule]", 
       RowBox[{"CACT", "[", 
        RowBox[{
        "Vfcact", ",", "Vrcact", ",", "KmcactC12AcylCarCYT", ",", 
         "KmcactCarMAT", ",", "KmcactC12AcylCarMAT", ",", "KmcactCarCYT", ",",
          "KicactC12AcylCarCYT", ",", "KicactCarCYT", ",", "Keqcact", ",", 
         RowBox[{"C12AcylCarCYT", "[", "t", "]"}], ",", "CarMAT", ",", 
         RowBox[{"C12AcylCarMAT", "[", "t", "]"}], ",", "CarCYT"}], "]"}]}], 
      ",", 
      RowBox[{"vcactC10", "\[Rule]", 
       RowBox[{"CACT", "[", 
        RowBox[{
        "Vfcact", ",", "Vrcact", ",", "KmcactC10AcylCarCYT", ",", 
         "KmcactCarMAT", ",", "KmcactC10AcylCarMAT", ",", "KmcactCarCYT", ",",
          "KicactC10AcylCarCYT", ",", "KicactCarCYT", ",", "Keqcact", ",", 
         RowBox[{"C10AcylCarCYT", "[", "t", "]"}], ",", "CarMAT", ",", 
         RowBox[{"C10AcylCarMAT", "[", "t", "]"}], ",", "CarCYT"}], "]"}]}], 
      ",", 
      RowBox[{"vcactC8", "\[Rule]", 
       RowBox[{"CACT", "[", 
        RowBox[{
        "Vfcact", ",", "Vrcact", ",", "KmcactC8AcylCarCYT", ",", 
         "KmcactCarMAT", ",", "KmcactC8AcylCarMAT", ",", "KmcactCarCYT", ",", 
         "KicactC8AcylCarCYT", ",", "KicactCarCYT", ",", "Keqcact", ",", 
         RowBox[{"C8AcylCarCYT", "[", "t", "]"}], ",", "CarMAT", ",", 
         RowBox[{"C8AcylCarMAT", "[", "t", "]"}], ",", "CarCYT"}], "]"}]}], 
      ",", 
      RowBox[{"vcactC6", "\[Rule]", 
       RowBox[{"CACT", "[", 
        RowBox[{
        "Vfcact", ",", "Vrcact", ",", "KmcactC6AcylCarCYT", ",", 
         "KmcactCarMAT", ",", "KmcactC6AcylCarMAT", ",", "KmcactCarCYT", ",", 
         "KicactC6AcylCarCYT", ",", "KicactCarCYT", ",", "Keqcact", ",", 
         RowBox[{"C6AcylCarCYT", "[", "t", "]"}], ",", "CarMAT", ",", 
         RowBox[{"C6AcylCarMAT", "[", "t", "]"}], ",", "CarCYT"}], "]"}]}], 
      ",", 
      RowBox[{"vcactC4", "\[Rule]", 
       RowBox[{"CACT", "[", 
        RowBox[{
        "Vfcact", ",", "Vrcact", ",", "KmcactC4AcylCarCYT", ",", 
         "KmcactCarMAT", ",", "KmcactC4AcylCarMAT", ",", "KmcactCarCYT", ",", 
         "KicactC4AcylCarCYT", ",", "KicactCarCYT", ",", "Keqcact", ",", 
         RowBox[{"C4AcylCarCYT", "[", "t", "]"}], ",", "CarMAT", ",", 
         RowBox[{"C4AcylCarMAT", "[", "t", "]"}], ",", "CarCYT"}], "]"}]}], 
      ",", 
      RowBox[{"vcpt2C16", "\[Rule]", 
       RowBox[{"CPT2", "[", 
        RowBox[{
        "sfcpt2C16", ",", "Vcpt2", ",", "Kmcpt2C16AcylCarMAT", ",", 
         "Kmcpt2C14AcylCarMAT", ",", "Kmcpt2C12AcylCarMAT", ",", 
         "Kmcpt2C10AcylCarMAT", ",", "Kmcpt2C8AcylCarMAT", ",", 
         "Kmcpt2C6AcylCarMAT", ",", "Kmcpt2C4AcylCarMAT", ",", "Kmcpt2CoAMAT",
          ",", "Kmcpt2C16AcylCoAMAT", ",", "Kmcpt2C14AcylCoAMAT", ",", 
         "Kmcpt2C12AcylCoAMAT", ",", "Kmcpt2C10AcylCoAMAT", ",", 
         "Kmcpt2C8AcylCoAMAT", ",", "Kmcpt2C6AcylCoAMAT", ",", 
         "Kmcpt2C4AcylCoAMAT", ",", "Kmcpt2CarMAT", ",", "Keqcpt2", ",", 
         RowBox[{"C16AcylCarMAT", "[", "t", "]"}], ",", 
         RowBox[{"C14AcylCarMAT", "[", "t", "]"}], ",", 
         RowBox[{"C12AcylCarMAT", "[", "t", "]"}], ",", 
         RowBox[{"C10AcylCarMAT", "[", "t", "]"}], ",", 
         RowBox[{"C8AcylCarMAT", "[", "t", "]"}], ",", 
         RowBox[{"C6AcylCarMAT", "[", "t", "]"}], ",", 
         RowBox[{"C4AcylCarMAT", "[", "t", "]"}], ",", "CoAMAT", ",", 
         RowBox[{"C16AcylCoAMAT", "[", "t", "]"}], ",", 
         RowBox[{"C14AcylCoAMAT", "[", "t", "]"}], ",", 
         RowBox[{"C12AcylCoAMAT", "[", "t", "]"}], ",", 
         RowBox[{"C10AcylCoAMAT", "[", "t", "]"}], ",", 
         RowBox[{"C8AcylCoAMAT", "[", "t", "]"}], ",", 
         RowBox[{"C6AcylCoAMAT", "[", "t", "]"}], ",", 
         RowBox[{"C4AcylCoAMAT", "[", "t", "]"}], ",", "CarMAT"}], "]"}]}], 
      ",", "\[IndentingNewLine]", 
      RowBox[{"vcpt2C14", "\[Rule]", 
       RowBox[{"CPT2", "[", 
        RowBox[{
        "sfcpt2C14", ",", "Vcpt2", ",", "Kmcpt2C14AcylCarMAT", ",", 
         "Kmcpt2C16AcylCarMAT", ",", "Kmcpt2C12AcylCarMAT", ",", 
         "Kmcpt2C10AcylCarMAT", ",", "Kmcpt2C8AcylCarMAT", ",", 
         "Kmcpt2C6AcylCarMAT", ",", "Kmcpt2C4AcylCoAMAT", ",", "Kmcpt2CoAMAT",
          ",", "Kmcpt2C14AcylCoAMAT", ",", "Kmcpt2C16AcylCoAMAT", ",", 
         "Kmcpt2C12AcylCoAMAT", ",", "Kmcpt2C10AcylCoAMAT", ",", 
         "Kmcpt2C8AcylCoAMAT", ",", "Kmcpt2C6AcylCoAMAT", ",", 
         "Kmcpt2C4AcylCoAMAT", ",", "Kmcpt2CarMAT", ",", "Keqcpt2", ",", 
         RowBox[{"C14AcylCarMAT", "[", "t", "]"}], ",", 
         RowBox[{"C16AcylCarMAT", "[", "t", "]"}], ",", 
         RowBox[{"C12AcylCarMAT", "[", "t", "]"}], ",", 
         RowBox[{"C10AcylCarMAT", "[", "t", "]"}], ",", 
         RowBox[{"C8AcylCarMAT", "[", "t", "]"}], ",", 
         RowBox[{"C6AcylCarMAT", "[", "t", "]"}], ",", 
         RowBox[{"C4AcylCarMAT", "[", "t", "]"}], ",", "CoAMAT", ",", 
         RowBox[{"C14AcylCoAMAT", "[", "t", "]"}], ",", 
         RowBox[{"C16AcylCoAMAT", "[", "t", "]"}], ",", 
         RowBox[{"C12AcylCoAMAT", "[", "t", "]"}], ",", 
         RowBox[{"C10AcylCoAMAT", "[", "t", "]"}], ",", 
         RowBox[{"C8AcylCoAMAT", "[", "t", "]"}], ",", 
         RowBox[{"C6AcylCoAMAT", "[", "t", "]"}], ",", 
         RowBox[{"C4AcylCoAMAT", "[", "t", "]"}], ",", "CarMAT"}], "]"}]}], 
      ",", 
      RowBox[{"vcpt2C12", "\[Rule]", 
       RowBox[{"CPT2", "[", 
        RowBox[{
        "sfcpt2C12", ",", "Vcpt2", ",", "Kmcpt2C12AcylCarMAT", ",", 
         "Kmcpt2C16AcylCarMAT", ",", "Kmcpt2C14AcylCarMAT", ",", 
         "Kmcpt2C10AcylCarMAT", ",", "Kmcpt2C8AcylCarMAT", ",", 
         "Kmcpt2C6AcylCarMAT", ",", "Kmcpt2C4AcylCarMAT", ",", "Kmcpt2CoAMAT",
          ",", "Kmcpt2C12AcylCoAMAT", ",", "Kmcpt2C16AcylCoAMAT", ",", 
         "Kmcpt2C14AcylCoAMAT", ",", "Kmcpt2C10AcylCoAMAT", ",", 
         "Kmcpt2C8AcylCoAMAT", ",", "Kmcpt2C6AcylCoAMAT", ",", 
         "Kmcpt2C4AcylCoAMAT", ",", "Kmcpt2CarMAT", ",", "Keqcpt2", ",", 
         RowBox[{"C12AcylCarMAT", "[", "t", "]"}], ",", 
         RowBox[{"C16AcylCarMAT", "[", "t", "]"}], ",", 
         RowBox[{"C14AcylCarMAT", "[", "t", "]"}], ",", 
         RowBox[{"C10AcylCarMAT", "[", "t", "]"}], ",", 
         RowBox[{"C8AcylCarMAT", "[", "t", "]"}], ",", 
         RowBox[{"C6AcylCarMAT", "[", "t", "]"}], ",", 
         RowBox[{"C4AcylCarMAT", "[", "t", "]"}], ",", "CoAMAT", ",", 
         RowBox[{"C12AcylCoAMAT", "[", "t", "]"}], ",", 
         RowBox[{"C16AcylCoAMAT", "[", "t", "]"}], ",", 
         RowBox[{"C14AcylCoAMAT", "[", "t", "]"}], ",", 
         RowBox[{"C10AcylCoAMAT", "[", "t", "]"}], ",", 
         RowBox[{"C8AcylCoAMAT", "[", "t", "]"}], ",", 
         RowBox[{"C6AcylCoAMAT", "[", "t", "]"}], ",", 
         RowBox[{"C4AcylCoAMAT", "[", "t", "]"}], ",", "CarMAT"}], "]"}]}], 
      ",", 
      RowBox[{"vcpt2C10", "\[Rule]", 
       RowBox[{"CPT2", "[", 
        RowBox[{
        "sfcpt2C10", ",", "Vcpt2", ",", "Kmcpt2C10AcylCarMAT", ",", 
         "Kmcpt2C16AcylCarMAT", ",", "Kmcpt2C14AcylCarMAT", ",", 
         "Kmcpt2C12AcylCarMAT", ",", "Kmcpt2C8AcylCarMAT", ",", 
         "Kmcpt2C6AcylCarMAT", ",", "Kmcpt2C4AcylCarMAT", ",", "Kmcpt2CoAMAT",
          ",", "Kmcpt2C10AcylCoAMAT", ",", "Kmcpt2C16AcylCoAMAT", ",", 
         "Kmcpt2C14AcylCoAMAT", ",", "Kmcpt2C12AcylCoAMAT", ",", 
         "Kmcpt2C8AcylCoAMAT", ",", "Kmcpt2C6AcylCoAMAT", ",", 
         "Kmcpt2C4AcylCoAMAT", ",", "Kmcpt2CarMAT", ",", "Keqcpt2", ",", 
         RowBox[{"C10AcylCarMAT", "[", "t", "]"}], ",", 
         RowBox[{"C16AcylCarMAT", "[", "t", "]"}], ",", 
         RowBox[{"C14AcylCarMAT", "[", "t", "]"}], ",", 
         RowBox[{"C12AcylCarMAT", "[", "t", "]"}], ",", 
         RowBox[{"C8AcylCarMAT", "[", "t", "]"}], ",", 
         RowBox[{"C6AcylCarMAT", "[", "t", "]"}], ",", 
         RowBox[{"C4AcylCarMAT", "[", "t", "]"}], ",", "CoAMAT", ",", 
         RowBox[{"C10AcylCoAMAT", "[", "t", "]"}], ",", 
         RowBox[{"C16AcylCoAMAT", "[", "t", "]"}], ",", 
         RowBox[{"C14AcylCoAMAT", "[", "t", "]"}], ",", 
         RowBox[{"C12AcylCoAMAT", "[", "t", "]"}], ",", 
         RowBox[{"C8AcylCoAMAT", "[", "t", "]"}], ",", 
         RowBox[{"C6AcylCoAMAT", "[", "t", "]"}], ",", 
         RowBox[{"C4AcylCoAMAT", "[", "t", "]"}], ",", "CarMAT"}], "]"}]}], 
      ",", "\[IndentingNewLine]", 
      RowBox[{"vcpt2C8", "\[Rule]", 
       RowBox[{"CPT2", "[", 
        RowBox[{
        "sfcpt2C8", ",", "Vcpt2", ",", "Kmcpt2C8AcylCarMAT", ",", 
         "Kmcpt2C16AcylCarMAT", ",", "Kmcpt2C14AcylCarMAT", ",", 
         "Kmcpt2C12AcylCarMAT", ",", "Kmcpt2C10AcylCarMAT", ",", 
         "Kmcpt2C6AcylCarMAT", ",", "Kmcpt2C4AcylCarMAT", ",", "Kmcpt2CoAMAT",
          ",", "Kmcpt2C8AcylCoAMAT", ",", "Kmcpt2C16AcylCoAMAT", ",", 
         "Kmcpt2C14AcylCoAMAT", ",", "Kmcpt2C12AcylCoAMAT", ",", 
         "Kmcpt2C10AcylCoAMAT", ",", "Kmcpt2C6AcylCoAMAT", ",", 
         "Kmcpt2C4AcylCoAMAT", ",", "Kmcpt2CarMAT", ",", "Keqcpt2", ",", 
         RowBox[{"C8AcylCarMAT", "[", "t", "]"}], ",", 
         RowBox[{"C16AcylCarMAT", "[", "t", "]"}], ",", 
         RowBox[{"C14AcylCarMAT", "[", "t", "]"}], ",", 
         RowBox[{"C12AcylCarMAT", "[", "t", "]"}], ",", 
         RowBox[{"C10AcylCarMAT", "[", "t", "]"}], ",", 
         RowBox[{"C6AcylCarMAT", "[", "t", "]"}], ",", 
         RowBox[{"C4AcylCarMAT", "[", "t", "]"}], ",", "CoAMAT", ",", 
         RowBox[{"C8AcylCoAMAT", "[", "t", "]"}], ",", 
         RowBox[{"C16AcylCoAMAT", "[", "t", "]"}], ",", 
         RowBox[{"C14AcylCoAMAT", "[", "t", "]"}], ",", 
         RowBox[{"C12AcylCoAMAT", "[", "t", "]"}], ",", 
         RowBox[{"C10AcylCoAMAT", "[", "t", "]"}], ",", 
         RowBox[{"C6AcylCoAMAT", "[", "t", "]"}], ",", 
         RowBox[{"C4AcylCoAMAT", "[", "t", "]"}], ",", "CarMAT"}], "]"}]}], 
      ",", "\[IndentingNewLine]", 
      RowBox[{"vcpt2C6", "\[Rule]", 
       RowBox[{"CPT2", "[", 
        RowBox[{
        "sfcpt2C6", ",", "Vcpt2", ",", "Kmcpt2C6AcylCarMAT", ",", 
         "Kmcpt2C16AcylCarMAT", ",", "Kmcpt2C14AcylCarMAT", ",", 
         "Kmcpt2C12AcylCarMAT", ",", "Kmcpt2C10AcylCarMAT", ",", 
         "Kmcpt2C8AcylCarMAT", ",", "Kmcpt2C4AcylCarMAT", ",", "Kmcpt2CoAMAT",
          ",", "Kmcpt2C6AcylCoAMAT", ",", "Kmcpt2C16AcylCoAMAT", ",", 
         "Kmcpt2C14AcylCoAMAT", ",", "Kmcpt2C12AcylCoAMAT", ",", 
         "Kmcpt2C10AcylCoAMAT", ",", "Kmcpt2C8AcylCoAMAT", ",", 
         "Kmcpt2C4AcylCoAMAT", ",", "Kmcpt2CarMAT", ",", "Keqcpt2", ",", 
         RowBox[{"C6AcylCarMAT", "[", "t", "]"}], ",", 
         RowBox[{"C16AcylCarMAT", "[", "t", "]"}], ",", 
         RowBox[{"C14AcylCarMAT", "[", "t", "]"}], ",", 
         RowBox[{"C12AcylCarMAT", "[", "t", "]"}], ",", 
         RowBox[{"C10AcylCarMAT", "[", "t", "]"}], ",", 
         RowBox[{"C8AcylCarMAT", "[", "t", "]"}], ",", 
         RowBox[{"C4AcylCarMAT", "[", "t", "]"}], ",", "CoAMAT", ",", 
         RowBox[{"C6AcylCoAMAT", "[", "t", "]"}], ",", 
         RowBox[{"C16AcylCoAMAT", "[", "t", "]"}], ",", 
         RowBox[{"C14AcylCoAMAT", "[", "t", "]"}], ",", 
         RowBox[{"C12AcylCoAMAT", "[", "t", "]"}], ",", 
         RowBox[{"C10AcylCoAMAT", "[", "t", "]"}], ",", 
         RowBox[{"C8AcylCoAMAT", "[", "t", "]"}], ",", 
         RowBox[{"C4AcylCoAMAT", "[", "t", "]"}], ",", "CarMAT"}], "]"}]}], 
      ",", "\[IndentingNewLine]", 
      RowBox[{"vcpt2C4", "\[Rule]", 
       RowBox[{"CPT2", "[", 
        RowBox[{
        "sfcpt2C4", ",", "Vcpt2", ",", "Kmcpt2C4AcylCarMAT", ",", 
         "Kmcpt2C16AcylCarMAT", ",", "Kmcpt2C14AcylCarMAT", ",", 
         "Kmcpt2C12AcylCarMAT", ",", "Kmcpt2C10AcylCarMAT", ",", 
         "Kmcpt2C8AcylCarMAT", ",", "Kmcpt2C6AcylCarMAT", ",", "Kmcpt2CoAMAT",
          ",", "Kmcpt2C4AcylCoAMAT", ",", "Kmcpt2C16AcylCoAMAT", ",", 
         "Kmcpt2C14AcylCoAMAT", ",", "Kmcpt2C12AcylCoAMAT", ",", 
         "Kmcpt2C10AcylCoAMAT", ",", "Kmcpt2C8AcylCoAMAT", ",", 
         "Kmcpt2C6AcylCoAMAT", ",", "Kmcpt2CarMAT", ",", "Keqcpt2", ",", 
         RowBox[{"C4AcylCarMAT", "[", "t", "]"}], ",", 
         RowBox[{"C16AcylCarMAT", "[", "t", "]"}], ",", 
         RowBox[{"C14AcylCarMAT", "[", "t", "]"}], ",", 
         RowBox[{"C12AcylCarMAT", "[", "t", "]"}], ",", 
         RowBox[{"C10AcylCarMAT", "[", "t", "]"}], ",", 
         RowBox[{"C8AcylCarMAT", "[", "t", "]"}], ",", 
         RowBox[{"C6AcylCarMAT", "[", "t", "]"}], ",", "CoAMAT", ",", 
         RowBox[{"C4AcylCoAMAT", "[", "t", "]"}], ",", 
         RowBox[{"C16AcylCoAMAT", "[", "t", "]"}], ",", 
         RowBox[{"C14AcylCoAMAT", "[", "t", "]"}], ",", 
         RowBox[{"C12AcylCoAMAT", "[", "t", "]"}], ",", 
         RowBox[{"C10AcylCoAMAT", "[", "t", "]"}], ",", 
         RowBox[{"C8AcylCoAMAT", "[", "t", "]"}], ",", 
         RowBox[{"C6AcylCoAMAT", "[", "t", "]"}], ",", "CarMAT"}], "]"}]}], 
      ",", 
      RowBox[{"vvlcadC16", "\[Rule]", 
       RowBox[{"VLCAD", "[", 
        RowBox[{
        "sfvlcadC16", ",", "Vvlcad", ",", "KmvlcadC16AcylCoAMAT", ",", 
         "KmvlcadC14AcylCoAMAT", ",", "KmvlcadC12AcylCoAMAT", ",", 
         "KmvlcadFAD", ",", "KmvlcadC16EnoylCoAMAT", ",", 
         "KmvlcadC14EnoylCoAMAT", ",", "KmvlcadC12EnoylCoAMAT", ",", 
         "KmvlcadFADH", ",", "Keqvlcad", ",", 
         RowBox[{"C16AcylCoAMAT", "[", "t", "]"}], ",", 
         RowBox[{"C14AcylCoAMAT", "[", "t", "]"}], ",", 
         RowBox[{"C12AcylCoAMAT", "[", "t", "]"}], ",", "FADtMAT", ",", 
         RowBox[{"C16EnoylCoAMAT", "[", "t", "]"}], ",", 
         RowBox[{"C14EnoylCoAMAT", "[", "t", "]"}], ",", 
         RowBox[{"C12EnoylCoAMAT", "[", "t", "]"}], ",", 
         RowBox[{"FADHMAT", "[", "t", "]"}]}], "]"}]}], ",", 
      "\[IndentingNewLine]", 
      RowBox[{"vvlcadC14", "\[Rule]", 
       RowBox[{"VLCAD", "[", 
        RowBox[{
        "sfvlcadC14", ",", "Vvlcad", ",", "KmvlcadC14AcylCoAMAT", ",", 
         "KmvlcadC16AcylCoAMAT", ",", "KmvlcadC12AcylCoAMAT", ",", 
         "KmvlcadFAD", ",", "KmvlcadC14EnoylCoAMAT", ",", 
         "KmvlcadC16EnoylCoAMAT", ",", "KmvlcadC12EnoylCoAMAT", ",", 
         "KmvlcadFADH", ",", "Keqvlcad", ",", 
         RowBox[{"C14AcylCoAMAT", "[", "t", "]"}], ",", 
         RowBox[{"C16AcylCoAMAT", "[", "t", "]"}], ",", 
         RowBox[{"C12AcylCoAMAT", "[", "t", "]"}], ",", "FADtMAT", ",", 
         RowBox[{"C14EnoylCoAMAT", "[", "t", "]"}], ",", 
         RowBox[{"C16EnoylCoAMAT", "[", "t", "]"}], ",", 
         RowBox[{"C12EnoylCoAMAT", "[", "t", "]"}], ",", 
         RowBox[{"FADHMAT", "[", "t", "]"}]}], "]"}]}], ",", 
      "\[IndentingNewLine]", 
      RowBox[{"vvlcadC12", "\[Rule]", 
       RowBox[{"VLCAD", "[", 
        RowBox[{
        "sfvlcadC12", ",", "Vvlcad", ",", "KmvlcadC12AcylCoAMAT", ",", 
         "KmvlcadC16AcylCoAMAT", ",", "KmvlcadC14AcylCoAMAT", ",", 
         "KmvlcadFAD", ",", "KmvlcadC12EnoylCoAMAT", ",", 
         "KmvlcadC16EnoylCoAMAT", ",", "KmvlcadC14EnoylCoAMAT", ",", 
         "KmvlcadFADH", ",", "Keqvlcad", ",", 
         RowBox[{"C12AcylCoAMAT", "[", "t", "]"}], ",", 
         RowBox[{"C16AcylCoAMAT", "[", "t", "]"}], ",", 
         RowBox[{"C14AcylCoAMAT", "[", "t", "]"}], ",", "FADtMAT", ",", 
         RowBox[{"C12EnoylCoAMAT", "[", "t", "]"}], ",", 
         RowBox[{"C16EnoylCoAMAT", "[", "t", "]"}], ",", 
         RowBox[{"C14EnoylCoAMAT", "[", "t", "]"}], ",", 
         RowBox[{"FADHMAT", "[", "t", "]"}]}], "]"}]}], ",", 
      "\[IndentingNewLine]", 
      RowBox[{"vlcadC16", "\[Rule]", 
       RowBox[{"LCAD", "[", 
        RowBox[{
        "sflcadC16", ",", "Vlcad", ",", "KmlcadC16AcylCoAMAT", ",", 
         "KmlcadC14AcylCoAMAT", ",", "KmlcadC12AcylCoAMAT", ",", 
         "KmlcadC10AcylCoAMAT", ",", "KmlcadC8AcylCoAMAT", ",", "KmlcadFAD", 
         ",", "KmlcadC16EnoylCoAMAT", ",", "KmlcadC14EnoylCoAMAT", ",", 
         "KmlcadC12EnoylCoAMAT", ",", "KmlcadC10EnoylCoAMAT", ",", 
         "KmlcadC8EnoylCoAMAT", ",", "KmlcadFADH", ",", "Keqlcad", ",", 
         RowBox[{"C16AcylCoAMAT", "[", "t", "]"}], ",", 
         RowBox[{"C14AcylCoAMAT", "[", "t", "]"}], ",", 
         RowBox[{"C12AcylCoAMAT", "[", "t", "]"}], ",", 
         RowBox[{"C10AcylCoAMAT", "[", "t", "]"}], ",", 
         RowBox[{"C8AcylCoAMAT", "[", "t", "]"}], ",", "FADtMAT", ",", 
         RowBox[{"C16EnoylCoAMAT", "[", "t", "]"}], ",", 
         RowBox[{"C14EnoylCoAMAT", "[", "t", "]"}], ",", 
         RowBox[{"C12EnoylCoAMAT", "[", "t", "]"}], ",", 
         RowBox[{"C10EnoylCoAMAT", "[", "t", "]"}], ",", 
         RowBox[{"C8EnoylCoAMAT", "[", "t", "]"}], ",", 
         RowBox[{"FADHMAT", "[", "t", "]"}]}], "]"}]}], ",", 
      "\[IndentingNewLine]", 
      RowBox[{"vlcadC14", "\[Rule]", 
       RowBox[{"LCAD", "[", 
        RowBox[{
        "sflcadC14", ",", "Vlcad", ",", "KmlcadC14AcylCoAMAT", ",", 
         "KmlcadC16AcylCoAMAT", ",", "KmlcadC12AcylCoAMAT", ",", 
         "KmlcadC10AcylCoAMAT", ",", "KmlcadC8AcylCoAMAT", ",", "KmlcadFAD", 
         ",", "KmlcadC14EnoylCoAMAT", ",", "KmlcadC16EnoylCoAMAT", ",", 
         "KmlcadC12EnoylCoAMAT", ",", "KmlcadC10EnoylCoAMAT", ",", 
         "KmlcadC8EnoylCoAMAT", ",", "KmlcadFADH", ",", "Keqlcad", ",", 
         RowBox[{"C14AcylCoAMAT", "[", "t", "]"}], ",", 
         RowBox[{"C16AcylCoAMAT", "[", "t", "]"}], ",", 
         RowBox[{"C12AcylCoAMAT", "[", "t", "]"}], ",", 
         RowBox[{"C10AcylCoAMAT", "[", "t", "]"}], ",", 
         RowBox[{"C8AcylCoAMAT", "[", "t", "]"}], ",", "FADtMAT", ",", 
         RowBox[{"C14EnoylCoAMAT", "[", "t", "]"}], ",", 
         RowBox[{"C16EnoylCoAMAT", "[", "t", "]"}], ",", 
         RowBox[{"C12EnoylCoAMAT", "[", "t", "]"}], ",", 
         RowBox[{"C10EnoylCoAMAT", "[", "t", "]"}], ",", 
         RowBox[{"C8EnoylCoAMAT", "[", "t", "]"}], ",", 
         RowBox[{"FADHMAT", "[", "t", "]"}]}], "]"}]}], ",", 
      "\[IndentingNewLine]", 
      RowBox[{"vlcadC12", "\[Rule]", 
       RowBox[{"LCAD", "[", 
        RowBox[{
        "sflcadC12", ",", "Vlcad", ",", "KmlcadC12AcylCoAMAT", ",", 
         "KmlcadC16AcylCoAMAT", ",", "KmlcadC14AcylCoAMAT", ",", 
         "KmlcadC10AcylCoAMAT", ",", "KmlcadC8AcylCoAMAT", ",", "KmlcadFAD", 
         ",", "KmlcadC12EnoylCoAMAT", ",", "KmlcadC16EnoylCoAMAT", ",", 
         "KmlcadC14EnoylCoAMAT", ",", "KmlcadC10EnoylCoAMAT", ",", 
         "KmlcadC8EnoylCoAMAT", ",", "KmlcadFADH", ",", "Keqlcad", ",", 
         RowBox[{"C12AcylCoAMAT", "[", "t", "]"}], ",", 
         RowBox[{"C16AcylCoAMAT", "[", "t", "]"}], ",", 
         RowBox[{"C14AcylCoAMAT", "[", "t", "]"}], ",", 
         RowBox[{"C10AcylCoAMAT", "[", "t", "]"}], ",", 
         RowBox[{"C8AcylCoAMAT", "[", "t", "]"}], ",", "FADtMAT", ",", 
         RowBox[{"C14EnoylCoAMAT", "[", "t", "]"}], ",", 
         RowBox[{"C16EnoylCoAMAT", "[", "t", "]"}], ",", 
         RowBox[{"C14EnoylCoAMAT", "[", "t", "]"}], ",", 
         RowBox[{"C10EnoylCoAMAT", "[", "t", "]"}], ",", 
         RowBox[{"C8EnoylCoAMAT", "[", "t", "]"}], ",", 
         RowBox[{"FADHMAT", "[", "t", "]"}]}], "]"}]}], ",", 
      "\[IndentingNewLine]", 
      RowBox[{"vlcadC10", "\[Rule]", 
       RowBox[{"LCAD", "[", 
        RowBox[{
        "sflcadC10", ",", "Vlcad", ",", "KmlcadC10AcylCoAMAT", ",", 
         "KmlcadC16AcylCoAMAT", ",", "KmlcadC14AcylCoAMAT", ",", 
         "KmlcadC12AcylCoAMAT", ",", "KmlcadC8AcylCoAMAT", ",", "KmlcadFAD", 
         ",", "KmlcadC10EnoylCoAMAT", ",", "KmlcadC16EnoylCoAMAT", ",", 
         "KmlcadC14EnoylCoAMAT", ",", "KmlcadC12EnoylCoAMAT", ",", 
         "KmlcadC8EnoylCoAMAT", ",", "KmlcadFADH", ",", "Keqlcad", ",", 
         RowBox[{"C10AcylCoAMAT", "[", "t", "]"}], ",", 
         RowBox[{"C16AcylCoAMAT", "[", "t", "]"}], ",", 
         RowBox[{"C14AcylCoAMAT", "[", "t", "]"}], ",", 
         RowBox[{"C12AcylCoAMAT", "[", "t", "]"}], ",", 
         RowBox[{"C8AcylCoAMAT", "[", "t", "]"}], ",", "FADtMAT", ",", 
         RowBox[{"C10EnoylCoAMAT", "[", "t", "]"}], ",", 
         RowBox[{"C16EnoylCoAMAT", "[", "t", "]"}], ",", 
         RowBox[{"C14EnoylCoAMAT", "[", "t", "]"}], ",", 
         RowBox[{"C12EnoylCoAMAT", "[", "t", "]"}], ",", 
         RowBox[{"C8EnoylCoAMAT", "[", "t", "]"}], ",", 
         RowBox[{"FADHMAT", "[", "t", "]"}]}], "]"}]}], ",", 
      "\[IndentingNewLine]", 
      RowBox[{"vlcadC8", "\[Rule]", 
       RowBox[{"LCAD", "[", 
        RowBox[{
        "sflcadC8", ",", "Vlcad", ",", "KmlcadC8AcylCoAMAT", ",", 
         "KmlcadC16AcylCoAMAT", ",", "KmlcadC14AcylCoAMAT", ",", 
         "KmlcadC12AcylCoAMAT", ",", "KmlcadC10AcylCoAMAT", ",", "KmlcadFAD", 
         ",", "KmlcadC8EnoylCoAMAT", ",", "KmlcadC16EnoylCoAMAT", ",", 
         "KmlcadC14EnoylCoAMAT", ",", "KmlcadC12EnoylCoAMAT", ",", 
         "KmlcadC10EnoylCoAMAT", ",", "KmlcadFADH", ",", "Keqlcad", ",", 
         RowBox[{"C8AcylCoAMAT", "[", "t", "]"}], ",", 
         RowBox[{"C16AcylCoAMAT", "[", "t", "]"}], ",", 
         RowBox[{"C14AcylCoAMAT", "[", "t", "]"}], ",", 
         RowBox[{"C12AcylCoAMAT", "[", "t", "]"}], ",", 
         RowBox[{"C10AcylCoAMAT", "[", "t", "]"}], ",", "FADtMAT", ",", 
         RowBox[{"C8EnoylCoAMAT", "[", "t", "]"}], ",", 
         RowBox[{"C16EnoylCoAMAT", "[", "t", "]"}], ",", 
         RowBox[{"C14EnoylCoAMAT", "[", "t", "]"}], ",", 
         RowBox[{"C12EnoylCoAMAT", "[", "t", "]"}], ",", 
         RowBox[{"C10EnoylCoAMAT", "[", "t", "]"}], ",", 
         RowBox[{"FADHMAT", "[", "t", "]"}]}], "]"}]}], ",", 
      "\[IndentingNewLine]", 
      RowBox[{"vmcadC12", "\[Rule]", 
       RowBox[{"MCAD", "[", 
        RowBox[{
        "sfmcadC12", ",", "Vmcad", ",", "KmmcadC12AcylCoAMAT", ",", 
         "KmmcadC10AcylCoAMAT", ",", "KmmcadC8AcylCoAMAT", ",", 
         "KmmcadC6AcylCoAMAT", ",", "KmmcadC4AcylCoAMAT", ",", "KmmcadFAD", 
         ",", "KmmcadC12EnoylCoAMAT", ",", "KmmcadC10EnoylCoAMAT", ",", 
         "KmmcadC8EnoylCoAMAT", ",", "KmmcadC6EnoylCoAMAT", ",", 
         "KmmcadC4EnoylCoAMAT", ",", "KmmcadFADH", ",", "Keqmcad", ",", 
         RowBox[{"C12AcylCoAMAT", "[", "t", "]"}], ",", 
         RowBox[{"C10AcylCoAMAT", "[", "t", "]"}], ",", 
         RowBox[{"C8AcylCoAMAT", "[", "t", "]"}], ",", 
         RowBox[{"C6AcylCoAMAT", "[", "t", "]"}], ",", 
         RowBox[{"C4AcylCoAMAT", "[", "t", "]"}], ",", "FADtMAT", ",", 
         RowBox[{"C12EnoylCoAMAT", "[", "t", "]"}], ",", 
         RowBox[{"C10EnoylCoAMAT", "[", "t", "]"}], ",", 
         RowBox[{"C8EnoylCoAMAT", "[", "t", "]"}], ",", 
         RowBox[{"C6EnoylCoAMAT", "[", "t", "]"}], ",", 
         RowBox[{"C4EnoylCoAMAT", "[", "t", "]"}], ",", 
         RowBox[{"FADHMAT", "[", "t", "]"}]}], "]"}]}], ",", 
      "\[IndentingNewLine]", 
      RowBox[{"vmcadC10", "\[Rule]", 
       RowBox[{"MCAD", "[", 
        RowBox[{
        "sfmcadC10", ",", "Vmcad", ",", "KmmcadC10AcylCoAMAT", ",", 
         "KmmcadC12AcylCoAMAT", ",", "KmmcadC8AcylCoAMAT", ",", 
         "KmmcadC6AcylCoAMAT", ",", "KmmcadC4AcylCoAMAT", ",", "KmmcadFAD", 
         ",", "KmmcadC10EnoylCoAMAT", ",", "KmmcadC12EnoylCoAMAT", ",", 
         "KmmcadC8EnoylCoAMAT", ",", "KmmcadC6EnoylCoAMAT", ",", 
         "KmmcadC4EnoylCoAMAT", ",", "KmmcadFADH", ",", "Keqmcad", ",", 
         RowBox[{"C10AcylCoAMAT", "[", "t", "]"}], ",", 
         RowBox[{"C12AcylCoAMAT", "[", "t", "]"}], ",", 
         RowBox[{"C8AcylCoAMAT", "[", "t", "]"}], ",", 
         RowBox[{"C6AcylCoAMAT", "[", "t", "]"}], ",", 
         RowBox[{"C4AcylCoAMAT", "[", "t", "]"}], ",", "FADtMAT", ",", 
         RowBox[{"C10EnoylCoAMAT", "[", "t", "]"}], ",", 
         RowBox[{"C12EnoylCoAMAT", "[", "t", "]"}], ",", 
         RowBox[{"C8EnoylCoAMAT", "[", "t", "]"}], ",", 
         RowBox[{"C6EnoylCoAMAT", "[", "t", "]"}], ",", 
         RowBox[{"C4EnoylCoAMAT", "[", "t", "]"}], ",", 
         RowBox[{"FADHMAT", "[", "t", "]"}]}], "]"}]}], ",", 
      "\[IndentingNewLine]", 
      RowBox[{"vmcadC8", "\[Rule]", 
       RowBox[{"MCAD", "[", 
        RowBox[{
        "sfmcadC8", ",", "Vmcad", ",", "KmmcadC8AcylCoAMAT", ",", 
         "KmmcadC12AcylCoAMAT", ",", "KmmcadC10AcylCoAMAT", ",", 
         "KmmcadC6AcylCoAMAT", ",", "KmmcadC4AcylCoAMAT", ",", "KmmcadFAD", 
         ",", "KmmcadC8EnoylCoAMAT", ",", "KmmcadC12EnoylCoAMAT", ",", 
         "KmmcadC10EnoylCoAMAT", ",", "KmmcadC6EnoylCoAMAT", ",", 
         "KmmcadC4EnoylCoAMAT", ",", "KmmcadFADH", ",", "Keqmcad", ",", 
         RowBox[{"C8AcylCoAMAT", "[", "t", "]"}], ",", 
         RowBox[{"C12AcylCoAMAT", "[", "t", "]"}], ",", 
         RowBox[{"C10AcylCoAMAT", "[", "t", "]"}], ",", 
         RowBox[{"C6AcylCoAMAT", "[", "t", "]"}], ",", 
         RowBox[{"C4AcylCoAMAT", "[", "t", "]"}], ",", "FADtMAT", ",", 
         RowBox[{"C8EnoylCoAMAT", "[", "t", "]"}], ",", 
         RowBox[{"C12EnoylCoAMAT", "[", "t", "]"}], ",", 
         RowBox[{"C10EnoylCoAMAT", "[", "t", "]"}], ",", 
         RowBox[{"C6EnoylCoAMAT", "[", "t", "]"}], ",", 
         RowBox[{"C4EnoylCoAMAT", "[", "t", "]"}], ",", 
         RowBox[{"FADHMAT", "[", "t", "]"}]}], "]"}]}], ",", 
      "\[IndentingNewLine]", 
      RowBox[{"vmcadC6", "\[Rule]", 
       RowBox[{"MCAD", "[", 
        RowBox[{
        "sfmcadC6", ",", "Vmcad", ",", "KmmcadC6AcylCoAMAT", ",", 
         "KmmcadC12AcylCoAMAT", ",", "KmmcadC10AcylCoAMAT", ",", 
         "KmmcadC8AcylCoAMAT", ",", "KmmcadC4AcylCoAMAT", ",", "KmmcadFAD", 
         ",", "KmmcadC6EnoylCoAMAT", ",", "KmmcadC12EnoylCoAMAT", ",", 
         "KmmcadC10EnoylCoAMAT", ",", "KmmcadC8EnoylCoAMAT", ",", 
         "KmmcadC4EnoylCoAMAT", ",", "KmmcadFADH", ",", "Keqmcad", ",", 
         RowBox[{"C6AcylCoAMAT", "[", "t", "]"}], ",", 
         RowBox[{"C12AcylCoAMAT", "[", "t", "]"}], ",", 
         RowBox[{"C10AcylCoAMAT", "[", "t", "]"}], ",", 
         RowBox[{"C8AcylCoAMAT", "[", "t", "]"}], ",", 
         RowBox[{"C4AcylCoAMAT", "[", "t", "]"}], ",", "FADtMAT", ",", 
         RowBox[{"C6EnoylCoAMAT", "[", "t", "]"}], ",", 
         RowBox[{"C12EnoylCoAMAT", "[", "t", "]"}], ",", 
         RowBox[{"C10EnoylCoAMAT", "[", "t", "]"}], ",", 
         RowBox[{"C8EnoylCoAMAT", "[", "t", "]"}], ",", 
         RowBox[{"C4EnoylCoAMAT", "[", "t", "]"}], ",", 
         RowBox[{"FADHMAT", "[", "t", "]"}]}], "]"}]}], ",", 
      "\[IndentingNewLine]", 
      RowBox[{"vmcadC4", "\[Rule]", 
       RowBox[{"MCAD", "[", 
        RowBox[{
        "sfmcadC4", ",", "Vmcad", ",", "KmmcadC4AcylCoAMAT", ",", 
         "KmmcadC12AcylCoAMAT", ",", "KmmcadC10AcylCoAMAT", ",", 
         "KmmcadC8AcylCoAMAT", ",", "KmmcadC6AcylCoAMAT", ",", "KmmcadFAD", 
         ",", "KmmcadC4EnoylCoAMAT", ",", "KmmcadC12EnoylCoAMAT", ",", 
         "KmmcadC10EnoylCoAMAT", ",", "KmmcadC8EnoylCoAMAT", ",", 
         "KmmcadC6EnoylCoAMAT", ",", "KmmcadFADH", ",", "Keqmcad", ",", 
         RowBox[{"C4AcylCoAMAT", "[", "t", "]"}], ",", 
         RowBox[{"C12AcylCoAMAT", "[", "t", "]"}], ",", 
         RowBox[{"C10AcylCoAMAT", "[", "t", "]"}], ",", 
         RowBox[{"C8AcylCoAMAT", "[", "t", "]"}], ",", 
         RowBox[{"C6AcylCoAMAT", "[", "t", "]"}], ",", "FADtMAT", ",", 
         RowBox[{"C4EnoylCoAMAT", "[", "t", "]"}], ",", 
         RowBox[{"C12EnoylCoAMAT", "[", "t", "]"}], ",", 
         RowBox[{"C10EnoylCoAMAT", "[", "t", "]"}], ",", 
         RowBox[{"C8EnoylCoAMAT", "[", "t", "]"}], ",", 
         RowBox[{"C6EnoylCoAMAT", "[", "t", "]"}], ",", 
         RowBox[{"FADHMAT", "[", "t", "]"}]}], "]"}]}], ",", 
      "\[IndentingNewLine]", 
      RowBox[{"vscadC6", "\[Rule]", 
       RowBox[{"SCAD", "[", 
        RowBox[{
        "sfscadC6", ",", "Vscad", ",", "KmscadC6AcylCoAMAT", ",", 
         "KmscadC4AcylCoAMAT", ",", "KmscadFAD", ",", "KmscadC6EnoylCoAMAT", 
         ",", "KmscadC4EnoylCoAMAT", ",", "KmscadFADH", ",", "Keqscad", ",", 
         RowBox[{"C6AcylCoAMAT", "[", "t", "]"}], ",", 
         RowBox[{"C4AcylCoAMAT", "[", "t", "]"}], ",", "FADtMAT", ",", 
         RowBox[{"C6EnoylCoAMAT", "[", "t", "]"}], ",", 
         RowBox[{"C4EnoylCoAMAT", "[", "t", "]"}], ",", 
         RowBox[{"FADHMAT", "[", "t", "]"}]}], "]"}]}], ",", 
      "\[IndentingNewLine]", 
      RowBox[{"vscadC4", "\[Rule]", 
       RowBox[{"SCAD", "[", 
        RowBox[{
        "sfscadC4", ",", "Vscad", ",", "KmscadC4AcylCoAMAT", ",", 
         "KmscadC6AcylCoAMAT", ",", "KmscadFAD", ",", "KmscadC4EnoylCoAMAT", 
         ",", "KmscadC6EnoylCoAMAT", ",", "KmscadFADH", ",", "Keqscad", ",", 
         RowBox[{"C4AcylCoAMAT", "[", "t", "]"}], ",", 
         RowBox[{"C6AcylCoAMAT", "[", "t", "]"}], ",", "FADtMAT", ",", 
         RowBox[{"C4EnoylCoAMAT", "[", "t", "]"}], ",", 
         RowBox[{"C6EnoylCoAMAT", "[", "t", "]"}], ",", 
         RowBox[{"FADHMAT", "[", "t", "]"}]}], "]"}]}], ",", 
      "\[IndentingNewLine]", 
      RowBox[{"vcrotC16", "\[Rule]", 
       RowBox[{"CROT", "[", 
        RowBox[{
        "sfcrotC16", ",", "Vcrot", ",", "KmcrotC16EnoylCoAMAT", ",", 
         "KmcrotC14EnoylCoAMAT", ",", "KmcrotC12EnoylCoAMAT", ",", 
         "KmcrotC10EnoylCoAMAT", ",", "KmcrotC8EnoylCoAMAT", ",", 
         "KmcrotC6EnoylCoAMAT", ",", "KmcrotC4EnoylCoAMAT", ",", 
         "KmcrotC16HydroxyacylCoAMAT", ",", "KmcrotC14HydroxyacylCoAMAT", ",",
          "KmcrotC12HydroxyacylCoAMAT", ",", "KmcrotC10HydroxyacylCoAMAT", 
         ",", "KmcrotC8HydroxyacylCoAMAT", ",", "KmcrotC6HydroxyacylCoAMAT", 
         ",", "KmcrotC4HydroxyacylCoAMAT", ",", "KicrotC4AcetoacylCoA", ",", 
         "Keqcrot", ",", 
         RowBox[{"C16EnoylCoAMAT", "[", "t", "]"}], ",", 
         RowBox[{"C14EnoylCoAMAT", "[", "t", "]"}], ",", 
         RowBox[{"C12EnoylCoAMAT", "[", "t", "]"}], ",", 
         RowBox[{"C10EnoylCoAMAT", "[", "t", "]"}], ",", 
         RowBox[{"C8EnoylCoAMAT", "[", "t", "]"}], ",", 
         RowBox[{"C6EnoylCoAMAT", "[", "t", "]"}], ",", 
         RowBox[{"C4EnoylCoAMAT", "[", "t", "]"}], ",", 
         RowBox[{"C16HydroxyacylCoAMAT", "[", "t", "]"}], ",", 
         RowBox[{"C14HydroxyacylCoAMAT", "[", "t", "]"}], ",", 
         RowBox[{"C12HydroxyacylCoAMAT", "[", "t", "]"}], ",", 
         RowBox[{"C10HydroxyacylCoAMAT", "[", "t", "]"}], ",", 
         RowBox[{"C8HydroxyacylCoAMAT", "[", "t", "]"}], ",", 
         RowBox[{"C6HydroxyacylCoAMAT", "[", "t", "]"}], ",", 
         RowBox[{"C4HydroxyacylCoAMAT", "[", "t", "]"}], ",", 
         RowBox[{"C4AcetoacylCoAMAT", "[", "t", "]"}]}], "]"}]}], ",", 
      "\[IndentingNewLine]", 
      RowBox[{"vcrotC14", "\[Rule]", 
       RowBox[{"CROT", "[", 
        RowBox[{
        "sfcrotC14", ",", "Vcrot", ",", "KmcrotC14EnoylCoAMAT", ",", 
         "KmcrotC16EnoylCoAMAT", ",", "KmcrotC12EnoylCoAMAT", ",", 
         "KmcrotC10EnoylCoAMAT", ",", "KmcrotC8EnoylCoAMAT", ",", 
         "KmcrotC6EnoylCoAMAT", ",", "KmcrotC4EnoylCoAMAT", ",", 
         "KmcrotC14HydroxyacylCoAMAT", ",", "KmcrotC16HydroxyacylCoAMAT", ",",
          "KmcrotC12HydroxyacylCoAMAT", ",", "KmcrotC10HydroxyacylCoAMAT", 
         ",", "KmcrotC8HydroxyacylCoAMAT", ",", "KmcrotC6HydroxyacylCoAMAT", 
         ",", "KmcrotC4HydroxyacylCoAMAT", ",", "KicrotC4AcetoacylCoA", ",", 
         "Keqcrot", ",", 
         RowBox[{"C14EnoylCoAMAT", "[", "t", "]"}], ",", 
         RowBox[{"C16EnoylCoAMAT", "[", "t", "]"}], ",", 
         RowBox[{"C12EnoylCoAMAT", "[", "t", "]"}], ",", 
         RowBox[{"C10EnoylCoAMAT", "[", "t", "]"}], ",", 
         RowBox[{"C8EnoylCoAMAT", "[", "t", "]"}], ",", 
         RowBox[{"C6EnoylCoAMAT", "[", "t", "]"}], ",", 
         RowBox[{"C4EnoylCoAMAT", "[", "t", "]"}], ",", 
         RowBox[{"C14HydroxyacylCoAMAT", "[", "t", "]"}], ",", 
         RowBox[{"C16HydroxyacylCoAMAT", "[", "t", "]"}], ",", 
         RowBox[{"C12HydroxyacylCoAMAT", "[", "t", "]"}], ",", 
         RowBox[{"C10HydroxyacylCoAMAT", "[", "t", "]"}], ",", 
         RowBox[{"C8HydroxyacylCoAMAT", "[", "t", "]"}], ",", 
         RowBox[{"C6HydroxyacylCoAMAT", "[", "t", "]"}], ",", 
         RowBox[{"C4HydroxyacylCoAMAT", "[", "t", "]"}], ",", 
         RowBox[{"C4AcetoacylCoAMAT", "[", "t", "]"}]}], "]"}]}], ",", 
      "\[IndentingNewLine]", 
      RowBox[{"vcrotC12", "\[Rule]", 
       RowBox[{"CROT", "[", 
        RowBox[{
        "sfcrotC12", ",", "Vcrot", ",", "KmcrotC12EnoylCoAMAT", ",", 
         "KmcrotC16EnoylCoAMAT", ",", "KmcrotC14EnoylCoAMAT", ",", 
         "KmcrotC10EnoylCoAMAT", ",", "KmcrotC8EnoylCoAMAT", ",", 
         "KmcrotC6EnoylCoAMAT", ",", "KmcrotC4EnoylCoAMAT", ",", 
         "KmcrotC12HydroxyacylCoAMAT", ",", "KmcrotC16HydroxyacylCoAMAT", ",",
          "KmcrotC14HydroxyacylCoAMAT", ",", "KmcrotC10HydroxyacylCoAMAT", 
         ",", "KmcrotC8HydroxyacylCoAMAT", ",", "KmcrotC6HydroxyacylCoAMAT", 
         ",", "KmcrotC4HydroxyacylCoAMAT", ",", "KicrotC4AcetoacylCoA", ",", 
         "Keqcrot", ",", 
         RowBox[{"C12EnoylCoAMAT", "[", "t", "]"}], ",", 
         RowBox[{"C16EnoylCoAMAT", "[", "t", "]"}], ",", 
         RowBox[{"C14EnoylCoAMAT", "[", "t", "]"}], ",", 
         RowBox[{"C10EnoylCoAMAT", "[", "t", "]"}], ",", 
         RowBox[{"C8EnoylCoAMAT", "[", "t", "]"}], ",", 
         RowBox[{"C6EnoylCoAMAT", "[", "t", "]"}], ",", 
         RowBox[{"C4EnoylCoAMAT", "[", "t", "]"}], ",", 
         RowBox[{"C12HydroxyacylCoAMAT", "[", "t", "]"}], ",", 
         RowBox[{"C16HydroxyacylCoAMAT", "[", "t", "]"}], ",", 
         RowBox[{"C14HydroxyacylCoAMAT", "[", "t", "]"}], ",", 
         RowBox[{"C10HydroxyacylCoAMAT", "[", "t", "]"}], ",", 
         RowBox[{"C8HydroxyacylCoAMAT", "[", "t", "]"}], ",", 
         RowBox[{"C6HydroxyacylCoAMAT", "[", "t", "]"}], ",", 
         RowBox[{"C4HydroxyacylCoAMAT", "[", "t", "]"}], ",", 
         RowBox[{"C4AcetoacylCoAMAT", "[", "t", "]"}]}], "]"}]}], ",", 
      "\[IndentingNewLine]", 
      RowBox[{"vcrotC10", "\[Rule]", 
       RowBox[{"CROT", "[", 
        RowBox[{
        "sfcrotC10", ",", "Vcrot", ",", "KmcrotC10EnoylCoAMAT", ",", 
         "KmcrotC16EnoylCoAMAT", ",", "KmcrotC14EnoylCoAMAT", ",", 
         "KmcrotC12EnoylCoAMAT", ",", "KmcrotC8EnoylCoAMAT", ",", 
         "KmcrotC6EnoylCoAMAT", ",", "KmcrotC4EnoylCoAMAT", ",", 
         "KmcrotC10HydroxyacylCoAMAT", ",", "KmcrotC16HydroxyacylCoAMAT", ",",
          "KmcrotC14HydroxyacylCoAMAT", ",", "KmcrotC12HydroxyacylCoAMAT", 
         ",", "KmcrotC8HydroxyacylCoAMAT", ",", "KmcrotC6HydroxyacylCoAMAT", 
         ",", "KmcrotC4HydroxyacylCoAMAT", ",", "KicrotC4AcetoacylCoA", ",", 
         "Keqcrot", ",", 
         RowBox[{"C10EnoylCoAMAT", "[", "t", "]"}], ",", 
         RowBox[{"C16EnoylCoAMAT", "[", "t", "]"}], ",", 
         RowBox[{"C14EnoylCoAMAT", "[", "t", "]"}], ",", 
         RowBox[{"C12EnoylCoAMAT", "[", "t", "]"}], ",", 
         RowBox[{"C8EnoylCoAMAT", "[", "t", "]"}], ",", 
         RowBox[{"C6EnoylCoAMAT", "[", "t", "]"}], ",", 
         RowBox[{"C4EnoylCoAMAT", "[", "t", "]"}], ",", 
         RowBox[{"C10HydroxyacylCoAMAT", "[", "t", "]"}], ",", 
         RowBox[{"C16HydroxyacylCoAMAT", "[", "t", "]"}], ",", 
         RowBox[{"C14HydroxyacylCoAMAT", "[", "t", "]"}], ",", 
         RowBox[{"C12HydroxyacylCoAMAT", "[", "t", "]"}], ",", 
         RowBox[{"C8HydroxyacylCoAMAT", "[", "t", "]"}], ",", 
         RowBox[{"C6HydroxyacylCoAMAT", "[", "t", "]"}], ",", 
         RowBox[{"C4HydroxyacylCoAMAT", "[", "t", "]"}], ",", 
         RowBox[{"C4AcetoacylCoAMAT", "[", "t", "]"}]}], "]"}]}], ",", 
      "\[IndentingNewLine]", 
      RowBox[{"vcrotC8", "\[Rule]", 
       RowBox[{"CROT", "[", 
        RowBox[{
        "sfcrotC8", ",", "Vcrot", ",", "KmcrotC8EnoylCoAMAT", ",", 
         "KmcrotC16EnoylCoAMAT", ",", "KmcrotC14EnoylCoAMAT", ",", 
         "KmcrotC12EnoylCoAMAT", ",", "KmcrotC10EnoylCoAMAT", ",", 
         "KmcrotC6EnoylCoAMAT", ",", "KmcrotC4EnoylCoAMAT", ",", 
         "KmcrotC8HydroxyacylCoAMAT", ",", "KmcrotC16HydroxyacylCoAMAT", ",", 
         "KmcrotC14HydroxyacylCoAMAT", ",", "KmcrotC12HydroxyacylCoAMAT", ",",
          "KmcrotC10HydroxyacylCoAMAT", ",", "KmcrotC6HydroxyacylCoAMAT", ",",
          "KmcrotC4HydroxyacylCoAMAT", ",", "KicrotC4AcetoacylCoA", ",", 
         "Keqcrot", ",", 
         RowBox[{"C8EnoylCoAMAT", "[", "t", "]"}], ",", 
         RowBox[{"C16EnoylCoAMAT", "[", "t", "]"}], ",", 
         RowBox[{"C14EnoylCoAMAT", "[", "t", "]"}], ",", 
         RowBox[{"C12EnoylCoAMAT", "[", "t", "]"}], ",", 
         RowBox[{"C10EnoylCoAMAT", "[", "t", "]"}], ",", 
         RowBox[{"C6EnoylCoAMAT", "[", "t", "]"}], ",", 
         RowBox[{"C4EnoylCoAMAT", "[", "t", "]"}], ",", 
         RowBox[{"C8HydroxyacylCoAMAT", "[", "t", "]"}], ",", 
         RowBox[{"C16HydroxyacylCoAMAT", "[", "t", "]"}], ",", 
         RowBox[{"C14HydroxyacylCoAMAT", "[", "t", "]"}], ",", 
         RowBox[{"C12HydroxyacylCoAMAT", "[", "t", "]"}], ",", 
         RowBox[{"C10HydroxyacylCoAMAT", "[", "t", "]"}], ",", 
         RowBox[{"C6HydroxyacylCoAMAT", "[", "t", "]"}], ",", 
         RowBox[{"C4HydroxyacylCoAMAT", "[", "t", "]"}], ",", 
         RowBox[{"C4AcetoacylCoAMAT", "[", "t", "]"}]}], "]"}]}], ",", 
      "\[IndentingNewLine]", 
      RowBox[{"vcrotC6", "\[Rule]", 
       RowBox[{"CROT", "[", 
        RowBox[{
        "sfcrotC6", ",", "Vcrot", ",", "KmcrotC6EnoylCoAMAT", ",", 
         "KmcrotC16EnoylCoAMAT", ",", "KmcrotC14EnoylCoAMAT", ",", 
         "KmcrotC12EnoylCoAMAT", ",", "KmcrotC10EnoylCoAMAT", ",", 
         "KmcrotC8EnoylCoAMAT", ",", "KmcrotC4EnoylCoAMAT", ",", 
         "KmcrotC6HydroxyacylCoAMAT", ",", "KmcrotC16HydroxyacylCoAMAT", ",", 
         "KmcrotC14HydroxyacylCoAMAT", ",", "KmcrotC12HydroxyacylCoAMAT", ",",
          "KmcrotC10HydroxyacylCoAMAT", ",", "KmcrotC8HydroxyacylCoAMAT", ",",
          "KmcrotC4HydroxyacylCoAMAT", ",", "KicrotC4AcetoacylCoA", ",", 
         "Keqcrot", ",", 
         RowBox[{"C6EnoylCoAMAT", "[", "t", "]"}], ",", 
         RowBox[{"C16EnoylCoAMAT", "[", "t", "]"}], ",", 
         RowBox[{"C14EnoylCoAMAT", "[", "t", "]"}], ",", 
         RowBox[{"C12EnoylCoAMAT", "[", "t", "]"}], ",", 
         RowBox[{"C10EnoylCoAMAT", "[", "t", "]"}], ",", 
         RowBox[{"C8EnoylCoAMAT", "[", "t", "]"}], ",", 
         RowBox[{"C4EnoylCoAMAT", "[", "t", "]"}], ",", 
         RowBox[{"C6HydroxyacylCoAMAT", "[", "t", "]"}], ",", 
         RowBox[{"C16HydroxyacylCoAMAT", "[", "t", "]"}], ",", 
         RowBox[{"C14HydroxyacylCoAMAT", "[", "t", "]"}], ",", 
         RowBox[{"C12HydroxyacylCoAMAT", "[", "t", "]"}], ",", 
         RowBox[{"C10HydroxyacylCoAMAT", "[", "t", "]"}], ",", 
         RowBox[{"C8HydroxyacylCoAMAT", "[", "t", "]"}], ",", 
         RowBox[{"C4HydroxyacylCoAMAT", "[", "t", "]"}], ",", 
         RowBox[{"C4AcetoacylCoAMAT", "[", "t", "]"}]}], "]"}]}], ",", 
      "\[IndentingNewLine]", 
      RowBox[{"vcrotC4", "\[Rule]", 
       RowBox[{"CROT", "[", 
        RowBox[{
        "sfcrotC4", ",", "Vcrot", ",", "KmcrotC4EnoylCoAMAT", ",", 
         "KmcrotC16EnoylCoAMAT", ",", "KmcrotC14EnoylCoAMAT", ",", 
         "KmcrotC12EnoylCoAMAT", ",", "KmcrotC10EnoylCoAMAT", ",", 
         "KmcrotC8EnoylCoAMAT", ",", "KmcrotC6EnoylCoAMAT", ",", 
         "KmcrotC4HydroxyacylCoAMAT", ",", "KmcrotC16HydroxyacylCoAMAT", ",", 
         "KmcrotC14HydroxyacylCoAMAT", ",", "KmcrotC12HydroxyacylCoAMAT", ",",
          "KmcrotC10HydroxyacylCoAMAT", ",", "KmcrotC8HydroxyacylCoAMAT", ",",
          "KmcrotC6HydroxyacylCoAMAT", ",", "KicrotC4AcetoacylCoA", ",", 
         "Keqcrot", ",", 
         RowBox[{"C4EnoylCoAMAT", "[", "t", "]"}], ",", 
         RowBox[{"C16EnoylCoAMAT", "[", "t", "]"}], ",", 
         RowBox[{"C14EnoylCoAMAT", "[", "t", "]"}], ",", 
         RowBox[{"C12EnoylCoAMAT", "[", "t", "]"}], ",", 
         RowBox[{"C10EnoylCoAMAT", "[", "t", "]"}], ",", 
         RowBox[{"C8EnoylCoAMAT", "[", "t", "]"}], ",", 
         RowBox[{"C6EnoylCoAMAT", "[", "t", "]"}], ",", 
         RowBox[{"C4HydroxyacylCoAMAT", "[", "t", "]"}], ",", 
         RowBox[{"C16HydroxyacylCoAMAT", "[", "t", "]"}], ",", 
         RowBox[{"C14HydroxyacylCoAMAT", "[", "t", "]"}], ",", 
         RowBox[{"C12HydroxyacylCoAMAT", "[", "t", "]"}], ",", 
         RowBox[{"C10HydroxyacylCoAMAT", "[", "t", "]"}], ",", 
         RowBox[{"C8HydroxyacylCoAMAT", "[", "t", "]"}], ",", 
         RowBox[{"C6HydroxyacylCoAMAT", "[", "t", "]"}], ",", 
         RowBox[{"C4AcetoacylCoAMAT", "[", "t", "]"}]}], "]"}]}], ",", " ", 
      "\[IndentingNewLine]", 
      RowBox[{"vmschadC16", "\[Rule]", 
       RowBox[{"MSCHAD", "[", 
        RowBox[{
        "sfmschadC16", ",", "Vmschad", ",", "KmmschadC16HydroxyacylCoAMAT", 
         ",", "KmmschadC14HydroxyacylCoAMAT", ",", 
         "KmmschadC12HydroxyacylCoAMAT", ",", "KmmschadC10HydroxyacylCoAMAT", 
         ",", "KmmschadC8HydroxyacylCoAMAT", ",", 
         "KmmschadC6HydroxyacylCoAMAT", ",", "KmmschadC4HydroxyacylCoAMAT", 
         ",", "KmmschadNADMAT", ",", "KmmschadC16KetoacylCoAMAT", ",", 
         "KmmschadC14KetoacylCoAMAT", ",", "KmmschadC12KetoacylCoAMAT", ",", 
         "KmmschadC10KetoacylCoAMAT", ",", "KmmschadC8KetoacylCoAMAT", ",", 
         "KmmschadC6KetoacylCoAMAT", ",", "KmmschadC4AcetoacylCoAMAT", ",", 
         "KmmschadNADHMAT", ",", "Keqmschad", ",", 
         RowBox[{"C16HydroxyacylCoAMAT", "[", "t", "]"}], ",", 
         RowBox[{"C14HydroxyacylCoAMAT", "[", "t", "]"}], ",", 
         RowBox[{"C12HydroxyacylCoAMAT", "[", "t", "]"}], ",", 
         RowBox[{"C10HydroxyacylCoAMAT", "[", "t", "]"}], ",", 
         RowBox[{"C8HydroxyacylCoAMAT", "[", "t", "]"}], ",", 
         RowBox[{"C6HydroxyacylCoAMAT", "[", "t", "]"}], ",", 
         RowBox[{"C4HydroxyacylCoAMAT", "[", "t", "]"}], ",", "NADtMAT", ",", 
         RowBox[{"C16KetoacylCoAMAT", "[", "t", "]"}], ",", 
         RowBox[{"C14KetoacylCoAMAT", "[", "t", "]"}], ",", 
         RowBox[{"C12KetoacylCoAMAT", "[", "t", "]"}], ",", 
         RowBox[{"C10KetoacylCoAMAT", "[", "t", "]"}], ",", 
         RowBox[{"C8KetoacylCoAMAT", "[", "t", "]"}], ",", 
         RowBox[{"C6KetoacylCoAMAT", "[", "t", "]"}], ",", 
         RowBox[{"C4AcetoacylCoAMAT", "[", "t", "]"}], ",", 
         RowBox[{"NADHMAT", "[", "t", "]"}]}], "]"}]}], ",", 
      "\[IndentingNewLine]", 
      RowBox[{"vmschadC14", "\[Rule]", 
       RowBox[{"MSCHAD", "[", 
        RowBox[{
        "sfmschadC14", ",", "Vmschad", ",", "KmmschadC14HydroxyacylCoAMAT", 
         ",", "KmmschadC16HydroxyacylCoAMAT", ",", 
         "KmmschadC12HydroxyacylCoAMAT", ",", "KmmschadC10HydroxyacylCoAMAT", 
         ",", "KmmschadC8HydroxyacylCoAMAT", ",", 
         "KmmschadC6HydroxyacylCoAMAT", ",", "KmmschadC4HydroxyacylCoAMAT", 
         ",", "KmmschadNADMAT", ",", "KmmschadC14KetoacylCoAMAT", ",", 
         "KmmschadC16KetoacylCoAMAT", ",", "KmmschadC12KetoacylCoAMAT", ",", 
         "KmmschadC10KetoacylCoAMAT", ",", "KmmschadC8KetoacylCoAMAT", ",", 
         "KmmschadC6KetoacylCoAMAT", ",", "KmmschadC4AcetoacylCoAMAT", ",", 
         "KmmschadNADHMAT", ",", "Keqmschad", ",", 
         RowBox[{"C14HydroxyacylCoAMAT", "[", "t", "]"}], ",", 
         RowBox[{"C16HydroxyacylCoAMAT", "[", "t", "]"}], ",", 
         RowBox[{"C12HydroxyacylCoAMAT", "[", "t", "]"}], ",", 
         RowBox[{"C10HydroxyacylCoAMAT", "[", "t", "]"}], ",", 
         RowBox[{"C8HydroxyacylCoAMAT", "[", "t", "]"}], ",", 
         RowBox[{"C6HydroxyacylCoAMAT", "[", "t", "]"}], ",", 
         RowBox[{"C4HydroxyacylCoAMAT", "[", "t", "]"}], ",", "NADtMAT", ",", 
         RowBox[{"C14KetoacylCoAMAT", "[", "t", "]"}], ",", 
         RowBox[{"C16KetoacylCoAMAT", "[", "t", "]"}], ",", 
         RowBox[{"C12KetoacylCoAMAT", "[", "t", "]"}], ",", 
         RowBox[{"C10KetoacylCoAMAT", "[", "t", "]"}], ",", 
         RowBox[{"C8KetoacylCoAMAT", "[", "t", "]"}], ",", 
         RowBox[{"C6KetoacylCoAMAT", "[", "t", "]"}], ",", 
         RowBox[{"C4AcetoacylCoAMAT", "[", "t", "]"}], ",", 
         RowBox[{"NADHMAT", "[", "t", "]"}]}], "]"}]}], ",", 
      "\[IndentingNewLine]", 
      RowBox[{"vmschadC12", "\[Rule]", 
       RowBox[{"MSCHAD", "[", 
        RowBox[{
        "sfmschadC12", ",", "Vmschad", ",", "KmmschadC12HydroxyacylCoAMAT", 
         ",", "KmmschadC16HydroxyacylCoAMAT", ",", 
         "KmmschadC14HydroxyacylCoAMAT", ",", "KmmschadC10HydroxyacylCoAMAT", 
         ",", "KmmschadC8HydroxyacylCoAMAT", ",", 
         "KmmschadC6HydroxyacylCoAMAT", ",", "KmmschadC4HydroxyacylCoAMAT", 
         ",", "KmmschadNADMAT", ",", "KmmschadC12KetoacylCoAMAT", ",", 
         "KmmschadC16KetoacylCoAMAT", ",", "KmmschadC14KetoacylCoAMAT", ",", 
         "KmmschadC10KetoacylCoAMAT", ",", "KmmschadC8KetoacylCoAMAT", ",", 
         "KmmschadC6KetoacylCoAMAT", ",", "KmmschadC4AcetoacylCoAMAT", ",", 
         "KmmschadNADHMAT", ",", "Keqmschad", ",", 
         RowBox[{"C12HydroxyacylCoAMAT", "[", "t", "]"}], ",", 
         RowBox[{"C16HydroxyacylCoAMAT", "[", "t", "]"}], ",", 
         RowBox[{"C14HydroxyacylCoAMAT", "[", "t", "]"}], ",", 
         RowBox[{"C10HydroxyacylCoAMAT", "[", "t", "]"}], ",", 
         RowBox[{"C8HydroxyacylCoAMAT", "[", "t", "]"}], ",", 
         RowBox[{"C6HydroxyacylCoAMAT", "[", "t", "]"}], ",", 
         RowBox[{"C4HydroxyacylCoAMAT", "[", "t", "]"}], ",", "NADtMAT", ",", 
         RowBox[{"C12KetoacylCoAMAT", "[", "t", "]"}], ",", 
         RowBox[{"C16KetoacylCoAMAT", "[", "t", "]"}], ",", 
         RowBox[{"C14KetoacylCoAMAT", "[", "t", "]"}], ",", 
         RowBox[{"C10KetoacylCoAMAT", "[", "t", "]"}], ",", 
         RowBox[{"C8KetoacylCoAMAT", "[", "t", "]"}], ",", 
         RowBox[{"C6KetoacylCoAMAT", "[", "t", "]"}], ",", 
         RowBox[{"C4AcetoacylCoAMAT", "[", "t", "]"}], ",", 
         RowBox[{"NADHMAT", "[", "t", "]"}]}], "]"}]}], ",", 
      "\[IndentingNewLine]", 
      RowBox[{"vmschadC10", "\[Rule]", 
       RowBox[{"MSCHAD", "[", 
        RowBox[{
        "sfmschadC10", ",", "Vmschad", ",", "KmmschadC10HydroxyacylCoAMAT", 
         ",", "KmmschadC16HydroxyacylCoAMAT", ",", 
         "KmmschadC14HydroxyacylCoAMAT", ",", "KmmschadC12HydroxyacylCoAMAT", 
         ",", "KmmschadC8HydroxyacylCoAMAT", ",", 
         "KmmschadC6HydroxyacylCoAMAT", ",", "KmmschadC4HydroxyacylCoAMAT", 
         ",", "KmmschadNADMAT", ",", "KmmschadC10KetoacylCoAMAT", ",", 
         "KmmschadC16KetoacylCoAMAT", ",", "KmmschadC14KetoacylCoAMAT", ",", 
         "KmmschadC12KetoacylCoAMAT", ",", "KmmschadC8KetoacylCoAMAT", ",", 
         "KmmschadC6KetoacylCoAMAT", ",", "KmmschadC4AcetoacylCoAMAT", ",", 
         "KmmschadNADHMAT", ",", "Keqmschad", ",", 
         RowBox[{"C10HydroxyacylCoAMAT", "[", "t", "]"}], ",", 
         RowBox[{"C16HydroxyacylCoAMAT", "[", "t", "]"}], ",", 
         RowBox[{"C14HydroxyacylCoAMAT", "[", "t", "]"}], ",", 
         RowBox[{"C12HydroxyacylCoAMAT", "[", "t", "]"}], ",", 
         RowBox[{"C8HydroxyacylCoAMAT", "[", "t", "]"}], ",", 
         RowBox[{"C6HydroxyacylCoAMAT", "[", "t", "]"}], ",", 
         RowBox[{"C4HydroxyacylCoAMAT", "[", "t", "]"}], ",", "NADtMAT", ",", 
         RowBox[{"C10KetoacylCoAMAT", "[", "t", "]"}], ",", 
         RowBox[{"C16KetoacylCoAMAT", "[", "t", "]"}], ",", 
         RowBox[{"C14KetoacylCoAMAT", "[", "t", "]"}], ",", 
         RowBox[{"C12KetoacylCoAMAT", "[", "t", "]"}], ",", 
         RowBox[{"C8KetoacylCoAMAT", "[", "t", "]"}], ",", 
         RowBox[{"C6KetoacylCoAMAT", "[", "t", "]"}], ",", 
         RowBox[{"C4AcetoacylCoAMAT", "[", "t", "]"}], ",", 
         RowBox[{"NADHMAT", "[", "t", "]"}]}], "]"}]}], ",", 
      "\[IndentingNewLine]", 
      RowBox[{"vmschadC8", "\[Rule]", 
       RowBox[{"MSCHAD", "[", 
        RowBox[{
        "sfmschadC8", ",", "Vmschad", ",", "KmmschadC8HydroxyacylCoAMAT", ",",
          "KmmschadC16HydroxyacylCoAMAT", ",", "KmmschadC14HydroxyacylCoAMAT",
          ",", "KmmschadC12HydroxyacylCoAMAT", ",", 
         "KmmschadC10HydroxyacylCoAMAT", ",", "KmmschadC6HydroxyacylCoAMAT", 
         ",", "KmmschadC4HydroxyacylCoAMAT", ",", "KmmschadNADMAT", ",", 
         "KmmschadC8KetoacylCoAMAT", ",", "KmmschadC16KetoacylCoAMAT", ",", 
         "KmmschadC14KetoacylCoAMAT", ",", "KmmschadC12KetoacylCoAMAT", ",", 
         "KmmschadC10KetoacylCoAMAT", ",", "KmmschadC6KetoacylCoAMAT", ",", 
         "KmmschadC4AcetoacylCoAMAT", ",", "KmmschadNADHMAT", ",", 
         "Keqmschad", ",", 
         RowBox[{"C8HydroxyacylCoAMAT", "[", "t", "]"}], ",", 
         RowBox[{"C16HydroxyacylCoAMAT", "[", "t", "]"}], ",", 
         RowBox[{"C14HydroxyacylCoAMAT", "[", "t", "]"}], ",", 
         RowBox[{"C12HydroxyacylCoAMAT", "[", "t", "]"}], ",", 
         RowBox[{"C10HydroxyacylCoAMAT", "[", "t", "]"}], ",", 
         RowBox[{"C6HydroxyacylCoAMAT", "[", "t", "]"}], ",", 
         RowBox[{"C4HydroxyacylCoAMAT", "[", "t", "]"}], ",", "NADtMAT", ",", 
         RowBox[{"C8KetoacylCoAMAT", "[", "t", "]"}], ",", 
         RowBox[{"C16KetoacylCoAMAT", "[", "t", "]"}], ",", 
         RowBox[{"C14KetoacylCoAMAT", "[", "t", "]"}], ",", 
         RowBox[{"C12KetoacylCoAMAT", "[", "t", "]"}], ",", 
         RowBox[{"C10KetoacylCoAMAT", "[", "t", "]"}], ",", 
         RowBox[{"C6KetoacylCoAMAT", "[", "t", "]"}], ",", 
         RowBox[{"C4AcetoacylCoAMAT", "[", "t", "]"}], ",", 
         RowBox[{"NADHMAT", "[", "t", "]"}]}], "]"}]}], ",", 
      "\[IndentingNewLine]", 
      RowBox[{"vmschadC6", "\[Rule]", 
       RowBox[{"MSCHAD", "[", 
        RowBox[{
        "sfmschadC6", ",", "Vmschad", ",", "KmmschadC6HydroxyacylCoAMAT", ",",
          "KmmschadC16HydroxyacylCoAMAT", ",", "KmmschadC14HydroxyacylCoAMAT",
          ",", "KmmschadC12HydroxyacylCoAMAT", ",", 
         "KmmschadC10HydroxyacylCoAMAT", ",", "KmmschadC8HydroxyacylCoAMAT", 
         ",", "KmmschadC4HydroxyacylCoAMAT", ",", "KmmschadNADMAT", ",", 
         "KmmschadC6KetoacylCoAMAT", ",", "KmmschadC16KetoacylCoAMAT", ",", 
         "KmmschadC14KetoacylCoAMAT", ",", "KmmschadC12KetoacylCoAMAT", ",", 
         "KmmschadC10KetoacylCoAMAT", ",", "KmmschadC8KetoacylCoAMAT", ",", 
         "KmmschadC4AcetoacylCoAMAT", ",", "KmmschadNADHMAT", ",", 
         "Keqmschad", ",", 
         RowBox[{"C6HydroxyacylCoAMAT", "[", "t", "]"}], ",", 
         RowBox[{"C16HydroxyacylCoAMAT", "[", "t", "]"}], ",", 
         RowBox[{"C14HydroxyacylCoAMAT", "[", "t", "]"}], ",", 
         RowBox[{"C12HydroxyacylCoAMAT", "[", "t", "]"}], ",", 
         RowBox[{"C10HydroxyacylCoAMAT", "[", "t", "]"}], ",", 
         RowBox[{"C8HydroxyacylCoAMAT", "[", "t", "]"}], ",", 
         RowBox[{"C4HydroxyacylCoAMAT", "[", "t", "]"}], ",", "NADtMAT", ",", 
         RowBox[{"C6KetoacylCoAMAT", "[", "t", "]"}], ",", 
         RowBox[{"C16KetoacylCoAMAT", "[", "t", "]"}], ",", 
         RowBox[{"C14KetoacylCoAMAT", "[", "t", "]"}], ",", 
         RowBox[{"C12KetoacylCoAMAT", "[", "t", "]"}], ",", 
         RowBox[{"C10KetoacylCoAMAT", "[", "t", "]"}], ",", 
         RowBox[{"C8KetoacylCoAMAT", "[", "t", "]"}], ",", 
         RowBox[{"C4AcetoacylCoAMAT", "[", "t", "]"}], ",", 
         RowBox[{"NADHMAT", "[", "t", "]"}]}], "]"}]}], ",", 
      "\[IndentingNewLine]", 
      RowBox[{"vmschadC4", "\[Rule]", 
       RowBox[{"MSCHAD", "[", 
        RowBox[{
        "sfmschadC4", ",", "Vmschad", ",", "KmmschadC4HydroxyacylCoAMAT", ",",
          "KmmschadC16HydroxyacylCoAMAT", ",", "KmmschadC14HydroxyacylCoAMAT",
          ",", "KmmschadC12HydroxyacylCoAMAT", ",", 
         "KmmschadC10HydroxyacylCoAMAT", ",", "KmmschadC8HydroxyacylCoAMAT", 
         ",", "KmmschadC6HydroxyacylCoAMAT", ",", "KmmschadNADMAT", ",", 
         "KmmschadC4AcetoacylCoAMAT", ",", "KmmschadC16KetoacylCoAMAT", ",", 
         "KmmschadC14KetoacylCoAMAT", ",", "KmmschadC12KetoacylCoAMAT", ",", 
         "KmmschadC10KetoacylCoAMAT", ",", "KmmschadC8KetoacylCoAMAT", ",", 
         "KmmschadC6KetoacylCoAMAT", ",", "KmmschadNADHMAT", ",", "Keqmschad",
          ",", 
         RowBox[{"C4HydroxyacylCoAMAT", "[", "t", "]"}], ",", 
         RowBox[{"C16HydroxyacylCoAMAT", "[", "t", "]"}], ",", 
         RowBox[{"C14HydroxyacylCoAMAT", "[", "t", "]"}], ",", 
         RowBox[{"C12HydroxyacylCoAMAT", "[", "t", "]"}], ",", 
         RowBox[{"C10HydroxyacylCoAMAT", "[", "t", "]"}], ",", 
         RowBox[{"C8HydroxyacylCoAMAT", "[", "t", "]"}], ",", 
         RowBox[{"C6HydroxyacylCoAMAT", "[", "t", "]"}], ",", "NADtMAT", ",", 
         RowBox[{"C4AcetoacylCoAMAT", "[", "t", "]"}], ",", 
         RowBox[{"C16KetoacylCoAMAT", "[", "t", "]"}], ",", 
         RowBox[{"C14KetoacylCoAMAT", "[", "t", "]"}], ",", 
         RowBox[{"C12KetoacylCoAMAT", "[", "t", "]"}], ",", 
         RowBox[{"C10KetoacylCoAMAT", "[", "t", "]"}], ",", 
         RowBox[{"C8KetoacylCoAMAT", "[", "t", "]"}], ",", 
         RowBox[{"C6KetoacylCoAMAT", "[", "t", "]"}], ",", 
         RowBox[{"NADHMAT", "[", "t", "]"}]}], "]"}]}], ",", 
      "\[IndentingNewLine]", 
      RowBox[{"vmckatC16", "\[Rule]", 
       RowBox[{"MCKATA", "[", 
        RowBox[{
        "sfmckatC16", ",", "Vmckat", ",", "KmmckatC16KetoacylCoAMAT", ",", 
         "KmmckatC14KetoacylCoAMAT", ",", "KmmckatC12KetoacylCoAMAT", ",", 
         "KmmckatC10KetoacylCoAMAT", ",", "KmmckatC8KetoacylCoAMAT", ",", 
         "KmmckatC6KetoacylCoAMAT", ",", "KmmckatC4AcetoacylCoAMAT", ",", 
         "KmmckatCoAMAT", ",", "KmmckatC14AcylCoAMAT", ",", 
         "KmmckatC16AcylCoAMAT", ",", "KmmckatC12AcylCoAMAT", ",", 
         "KmmckatC10AcylCoAMAT", ",", "KmmckatC8AcylCoAMAT", ",", 
         "KmmckatC6AcylCoAMAT", ",", "KmmckatC4AcylCoAMAT", ",", 
         "KmmckatAcetylCoAMAT", ",", "Keqmckat", ",", 
         RowBox[{"C16KetoacylCoAMAT", "[", "t", "]"}], ",", 
         RowBox[{"C14KetoacylCoAMAT", "[", "t", "]"}], ",", 
         RowBox[{"C12KetoacylCoAMAT", "[", "t", "]"}], ",", 
         RowBox[{"C10KetoacylCoAMAT", "[", "t", "]"}], ",", 
         RowBox[{"C8KetoacylCoAMAT", "[", "t", "]"}], ",", 
         RowBox[{"C6KetoacylCoAMAT", "[", "t", "]"}], ",", 
         RowBox[{"C4AcetoacylCoAMAT", "[", "t", "]"}], ",", "CoAMAT", ",", 
         RowBox[{"C14AcylCoAMAT", "[", "t", "]"}], ",", 
         RowBox[{"C16AcylCoAMAT", "[", "t", "]"}], ",", 
         RowBox[{"C12AcylCoAMAT", "[", "t", "]"}], ",", 
         RowBox[{"C10AcylCoAMAT", "[", "t", "]"}], ",", 
         RowBox[{"C8AcylCoAMAT", "[", "t", "]"}], ",", 
         RowBox[{"C6AcylCoAMAT", "[", "t", "]"}], ",", 
         RowBox[{"C4AcylCoAMAT", "[", "t", "]"}], ",", 
         RowBox[{"AcetylCoAMAT", "[", "t", "]"}], ",", "CE1", ",", "KmCE1", 
         ",", "nE1"}], "]"}]}], ",", "\[IndentingNewLine]", 
      RowBox[{"vmckatC14", "\[Rule]", 
       RowBox[{"MCKATA", "[", 
        RowBox[{
        "sfmckatC14", ",", "Vmckat", ",", "KmmckatC14KetoacylCoAMAT", ",", 
         "KmmckatC16KetoacylCoAMAT", ",", "KmmckatC12KetoacylCoAMAT", ",", 
         "KmmckatC10KetoacylCoAMAT", ",", "KmmckatC8KetoacylCoAMAT", ",", 
         "KmmckatC6KetoacylCoAMAT", ",", "KmmckatC4AcetoacylCoAMAT", ",", 
         "KmmckatCoAMAT", ",", "KmmckatC12AcylCoAMAT", ",", 
         "KmmckatC16AcylCoAMAT", ",", "KmmckatC14AcylCoAMAT", ",", 
         "KmmckatC10AcylCoAMAT", ",", "KmmckatC8AcylCoAMAT", ",", 
         "KmmckatC6AcylCoAMAT", ",", "KmmckatC4AcylCoAMAT", ",", 
         "KmmckatAcetylCoAMAT", ",", "Keqmckat", ",", 
         RowBox[{"C14KetoacylCoAMAT", "[", "t", "]"}], ",", 
         RowBox[{"C16KetoacylCoAMAT", "[", "t", "]"}], ",", 
         RowBox[{"C12KetoacylCoAMAT", "[", "t", "]"}], ",", 
         RowBox[{"C10KetoacylCoAMAT", "[", "t", "]"}], ",", 
         RowBox[{"C8KetoacylCoAMAT", "[", "t", "]"}], ",", 
         RowBox[{"C6KetoacylCoAMAT", "[", "t", "]"}], ",", 
         RowBox[{"C4AcetoacylCoAMAT", "[", "t", "]"}], ",", "CoAMAT", ",", 
         RowBox[{"C12AcylCoAMAT", "[", "t", "]"}], ",", 
         RowBox[{"C16AcylCoAMAT", "[", "t", "]"}], ",", 
         RowBox[{"C14AcylCoAMAT", "[", "t", "]"}], ",", 
         RowBox[{"C10AcylCoAMAT", "[", "t", "]"}], ",", 
         RowBox[{"C8AcylCoAMAT", "[", "t", "]"}], ",", 
         RowBox[{"C6AcylCoAMAT", "[", "t", "]"}], ",", 
         RowBox[{"C4AcylCoAMAT", "[", "t", "]"}], ",", 
         RowBox[{"AcetylCoAMAT", "[", "t", "]"}], ",", "CE1", ",", "KmCE1", 
         ",", "nE1"}], "]"}]}], ",", "\[IndentingNewLine]", 
      RowBox[{"vmckatC12", "\[Rule]", 
       RowBox[{"MCKATA", "[", 
        RowBox[{
        "sfmckatC12", ",", "Vmckat", ",", "KmmckatC12KetoacylCoAMAT", ",", 
         "KmmckatC16KetoacylCoAMAT", ",", "KmmckatC14KetoacylCoAMAT", ",", 
         "KmmckatC10KetoacylCoAMAT", ",", "KmmckatC8KetoacylCoAMAT", ",", 
         "KmmckatC6KetoacylCoAMAT", ",", "KmmckatC4AcetoacylCoAMAT", ",", 
         "KmmckatCoAMAT", ",", "KmmckatC10AcylCoAMAT", ",", 
         "KmmckatC16AcylCoAMAT", ",", "KmmckatC14AcylCoAMAT", ",", 
         "KmmckatC12AcylCoAMAT", ",", "KmmckatC8AcylCoAMAT", ",", 
         "KmmckatC6AcylCoAMAT", ",", "KmmckatC4AcylCoAMAT", ",", 
         "KmmckatAcetylCoAMAT", ",", "Keqmckat", ",", 
         RowBox[{"C12KetoacylCoAMAT", "[", "t", "]"}], ",", 
         RowBox[{"C16KetoacylCoAMAT", "[", "t", "]"}], ",", 
         RowBox[{"C14KetoacylCoAMAT", "[", "t", "]"}], ",", 
         RowBox[{"C10KetoacylCoAMAT", "[", "t", "]"}], ",", 
         RowBox[{"C8KetoacylCoAMAT", "[", "t", "]"}], ",", 
         RowBox[{"C6KetoacylCoAMAT", "[", "t", "]"}], ",", 
         RowBox[{"C4AcetoacylCoAMAT", "[", "t", "]"}], ",", "CoAMAT", ",", 
         RowBox[{"C10AcylCoAMAT", "[", "t", "]"}], ",", 
         RowBox[{"C16AcylCoAMAT", "[", "t", "]"}], ",", 
         RowBox[{"C14AcylCoAMAT", "[", "t", "]"}], ",", 
         RowBox[{"C12AcylCoAMAT", "[", "t", "]"}], ",", 
         RowBox[{"C8AcylCoAMAT", "[", "t", "]"}], ",", 
         RowBox[{"C6AcylCoAMAT", "[", "t", "]"}], ",", 
         RowBox[{"C4AcylCoAMAT", "[", "t", "]"}], ",", 
         RowBox[{"AcetylCoAMAT", "[", "t", "]"}], ",", "CE1", ",", "KmCE1", 
         ",", "nE1"}], "]"}]}], ",", "\[IndentingNewLine]", 
      RowBox[{"vmckatC10", "\[Rule]", 
       RowBox[{"MCKATA", "[", 
        RowBox[{
        "sfmckatC10", ",", "Vmckat", ",", "KmmckatC10KetoacylCoAMAT", ",", 
         "KmmckatC16KetoacylCoAMAT", ",", "KmmckatC14KetoacylCoAMAT", ",", 
         "KmmckatC12KetoacylCoAMAT", ",", "KmmckatC8KetoacylCoAMAT", ",", 
         "KmmckatC6KetoacylCoAMAT", ",", "KmmckatC4AcetoacylCoAMAT", ",", 
         "KmmckatCoAMAT", ",", "KmmckatC8AcylCoAMAT", ",", 
         "KmmckatC16AcylCoAMAT", ",", "KmmckatC14AcylCoAMAT", ",", 
         "KmmckatC12AcylCoAMAT", ",", "KmmckatC10AcylCoAMAT", ",", 
         "KmmckatC6AcylCoAMAT", ",", "KmmckatC4AcylCoAMAT", ",", 
         "KmmckatAcetylCoAMAT", ",", "Keqmckat", ",", 
         RowBox[{"C10KetoacylCoAMAT", "[", "t", "]"}], ",", 
         RowBox[{"C16KetoacylCoAMAT", "[", "t", "]"}], ",", 
         RowBox[{"C14KetoacylCoAMAT", "[", "t", "]"}], ",", 
         RowBox[{"C12KetoacylCoAMAT", "[", "t", "]"}], ",", 
         RowBox[{"C8KetoacylCoAMAT", "[", "t", "]"}], ",", 
         RowBox[{"C6KetoacylCoAMAT", "[", "t", "]"}], ",", 
         RowBox[{"C4AcetoacylCoAMAT", "[", "t", "]"}], ",", "CoAMAT", ",", 
         RowBox[{"C8AcylCoAMAT", "[", "t", "]"}], ",", 
         RowBox[{"C16AcylCoAMAT", "[", "t", "]"}], ",", 
         RowBox[{"C14AcylCoAMAT", "[", "t", "]"}], ",", 
         RowBox[{"C12AcylCoAMAT", "[", "t", "]"}], ",", 
         RowBox[{"C10AcylCoAMAT", "[", "t", "]"}], ",", 
         RowBox[{"C6AcylCoAMAT", "[", "t", "]"}], ",", 
         RowBox[{"C4AcylCoAMAT", "[", "t", "]"}], ",", 
         RowBox[{"AcetylCoAMAT", "[", "t", "]"}], ",", "CE1", ",", "KmCE1", 
         ",", "nE1"}], "]"}]}], ",", "\[IndentingNewLine]", 
      RowBox[{"vmckatC8", "\[Rule]", 
       RowBox[{"MCKATA", "[", 
        RowBox[{
        "sfmckatC8", ",", "Vmckat", ",", "KmmckatC8KetoacylCoAMAT", ",", 
         "KmmckatC16KetoacylCoAMAT", ",", "KmmckatC14KetoacylCoAMAT", ",", 
         "KmmckatC12KetoacylCoAMAT", ",", "KmmckatC10KetoacylCoAMAT", ",", 
         "KmmckatC6KetoacylCoAMAT", ",", "KmmckatC4AcetoacylCoAMAT", ",", 
         "KmmckatCoAMAT", ",", "KmmckatC6AcylCoAMAT", ",", 
         "KmmckatC16AcylCoAMAT", ",", "KmmckatC14AcylCoAMAT", ",", 
         "KmmckatC12AcylCoAMAT", ",", "KmmckatC10AcylCoAMAT", ",", 
         "KmmckatC8AcylCoAMAT", ",", "KmmckatC4AcylCoAMAT", ",", 
         "KmmckatAcetylCoAMAT", ",", "Keqmckat", ",", 
         RowBox[{"C8KetoacylCoAMAT", "[", "t", "]"}], ",", 
         RowBox[{"C16KetoacylCoAMAT", "[", "t", "]"}], ",", 
         RowBox[{"C14KetoacylCoAMAT", "[", "t", "]"}], ",", 
         RowBox[{"C12KetoacylCoAMAT", "[", "t", "]"}], ",", 
         RowBox[{"C10KetoacylCoAMAT", "[", "t", "]"}], ",", 
         RowBox[{"C6KetoacylCoAMAT", "[", "t", "]"}], ",", 
         RowBox[{"C4AcetoacylCoAMAT", "[", "t", "]"}], ",", "CoAMAT", ",", 
         RowBox[{"C6AcylCoAMAT", "[", "t", "]"}], ",", 
         RowBox[{"C16AcylCoAMAT", "[", "t", "]"}], ",", 
         RowBox[{"C14AcylCoAMAT", "[", "t", "]"}], ",", 
         RowBox[{"C12AcylCoAMAT", "[", "t", "]"}], ",", 
         RowBox[{"C10AcylCoAMAT", "[", "t", "]"}], ",", 
         RowBox[{"C8AcylCoAMAT", "[", "t", "]"}], ",", 
         RowBox[{"C4AcylCoAMAT", "[", "t", "]"}], ",", 
         RowBox[{"AcetylCoAMAT", "[", "t", "]"}], ",", "CE1", ",", "KmCE1", 
         ",", "nE1"}], "]"}]}], ",", "\[IndentingNewLine]", 
      RowBox[{"vmckatC6", "\[Rule]", 
       RowBox[{"MCKATA", "[", 
        RowBox[{
        "sfmckatC6", ",", "Vmckat", ",", "KmmckatC6KetoacylCoAMAT", ",", 
         "KmmckatC16KetoacylCoAMAT", ",", "KmmckatC14KetoacylCoAMAT", ",", 
         "KmmckatC12KetoacylCoAMAT", ",", "KmmckatC10KetoacylCoAMAT", ",", 
         "KmmckatC8KetoacylCoAMAT", ",", "KmmckatC4AcetoacylCoAMAT", ",", 
         "KmmckatCoAMAT", ",", "KmmckatC4AcylCoAMAT", ",", 
         "KmmckatC16AcylCoAMAT", ",", "KmmckatC14AcylCoAMAT", ",", 
         "KmmckatC12AcylCoAMAT", ",", "KmmckatC10AcylCoAMAT", ",", 
         "KmmckatC8AcylCoAMAT", ",", "KmmckatC6AcylCoAMAT", ",", 
         "KmmckatAcetylCoAMAT", ",", "Keqmckat", ",", 
         RowBox[{"C6KetoacylCoAMAT", "[", "t", "]"}], ",", 
         RowBox[{"C16KetoacylCoAMAT", "[", "t", "]"}], ",", 
         RowBox[{"C14KetoacylCoAMAT", "[", "t", "]"}], ",", 
         RowBox[{"C12KetoacylCoAMAT", "[", "t", "]"}], ",", 
         RowBox[{"C10KetoacylCoAMAT", "[", "t", "]"}], ",", 
         RowBox[{"C8KetoacylCoAMAT", "[", "t", "]"}], ",", 
         RowBox[{"C4AcetoacylCoAMAT", "[", "t", "]"}], ",", "CoAMAT", ",", 
         RowBox[{"C4AcylCoAMAT", "[", "t", "]"}], ",", 
         RowBox[{"C16AcylCoAMAT", "[", "t", "]"}], ",", 
         RowBox[{"C14AcylCoAMAT", "[", "t", "]"}], ",", 
         RowBox[{"C12AcylCoAMAT", "[", "t", "]"}], ",", 
         RowBox[{"C10AcylCoAMAT", "[", "t", "]"}], ",", 
         RowBox[{"C8AcylCoAMAT", "[", "t", "]"}], ",", 
         RowBox[{"C6AcylCoAMAT", "[", "t", "]"}], ",", 
         RowBox[{"AcetylCoAMAT", "[", "t", "]"}], ",", "CE1", ",", "KmCE1", 
         ",", "nE1"}], "]"}]}], ",", "\[IndentingNewLine]", 
      RowBox[{"vmckatC4", "\[Rule]", 
       RowBox[{"MCKATB", "[", 
        RowBox[{
        "sfmckatC4", ",", "Vmckat", ",", "KmmckatC4AcetoacylCoAMAT", ",", 
         "KmmckatC16KetoacylCoAMAT", ",", "KmmckatC14KetoacylCoAMAT", ",", 
         "KmmckatC12KetoacylCoAMAT", ",", "KmmckatC10KetoacylCoAMAT", ",", 
         "KmmckatC8KetoacylCoAMAT", ",", "KmmckatC6KetoacylCoAMAT", ",", 
         "KmmckatCoAMAT", ",", "KmmckatC4AcylCoAMAT", ",", 
         "KmmckatC16AcylCoAMAT", ",", "KmmckatC14AcylCoAMAT", ",", 
         "KmmckatC12AcylCoAMAT", ",", "KmmckatC10AcylCoAMAT", ",", 
         "KmmckatC8AcylCoAMAT", ",", "KmmckatC6AcylCoAMAT", ",", 
         "KmmckatAcetylCoAMAT", ",", "Keqmckat", ",", 
         RowBox[{"C4AcetoacylCoAMAT", "[", "t", "]"}], ",", 
         RowBox[{"C16KetoacylCoAMAT", "[", "t", "]"}], ",", 
         RowBox[{"C14KetoacylCoAMAT", "[", "t", "]"}], ",", 
         RowBox[{"C12KetoacylCoAMAT", "[", "t", "]"}], ",", 
         RowBox[{"C10KetoacylCoAMAT", "[", "t", "]"}], ",", 
         RowBox[{"C8KetoacylCoAMAT", "[", "t", "]"}], ",", 
         RowBox[{"C6KetoacylCoAMAT", "[", "t", "]"}], ",", "CoAMAT", ",", 
         RowBox[{"C4AcylCoAMAT", "[", "t", "]"}], ",", 
         RowBox[{"C16AcylCoAMAT", "[", "t", "]"}], ",", 
         RowBox[{"C14AcylCoAMAT", "[", "t", "]"}], ",", 
         RowBox[{"C12AcylCoAMAT", "[", "t", "]"}], ",", 
         RowBox[{"C10AcylCoAMAT", "[", "t", "]"}], ",", 
         RowBox[{"C8AcylCoAMAT", "[", "t", "]"}], ",", 
         RowBox[{"C6AcylCoAMAT", "[", "t", "]"}], ",", 
         RowBox[{"AcetylCoAMAT", "[", "t", "]"}], ",", "CE1", ",", "KmCE1", 
         ",", "nE1"}], "]"}]}], ",", "\[IndentingNewLine]", 
      RowBox[{"vmtpC16", "\[Rule]", 
       RowBox[{"MTP", "[", 
        RowBox[{
        "sfmtpC16", ",", "Vmtp", ",", "KmmtpC16EnoylCoAMAT", ",", 
         "KmmtpC14EnoylCoAMAT", ",", "KmmtpC12EnoylCoAMAT", ",", 
         "KmmtpC10EnoylCoAMAT", ",", "KmmtpC8EnoylCoAMAT", ",", "KmmtpNADMAT",
          ",", "KmmtpCoAMAT", ",", "KmmtpC14AcylCoAMAT", ",", 
         "KmmtpC16AcylCoAMAT", ",", "KmmtpC12AcylCoAMAT", ",", 
         "KmmtpC10AcylCoAMAT", ",", "KmmtpC8AcylCoAMAT", ",", 
         "KmmtpC6AcylCoAMAT", ",", "KmmtpNADHMAT", ",", "KmmtpAcetylCoAMAT", 
         ",", "KicrotC4AcetoacylCoA", ",", "Keqmtp", ",", 
         RowBox[{"C16EnoylCoAMAT", "[", "t", "]"}], ",", 
         RowBox[{"C14EnoylCoAMAT", "[", "t", "]"}], ",", 
         RowBox[{"C12EnoylCoAMAT", "[", "t", "]"}], ",", 
         RowBox[{"C10EnoylCoAMAT", "[", "t", "]"}], ",", 
         RowBox[{"C8EnoylCoAMAT", "[", "t", "]"}], ",", "NADtMAT", ",", 
         "CoAMAT", ",", 
         RowBox[{"C14AcylCoAMAT", "[", "t", "]"}], ",", 
         RowBox[{"C16AcylCoAMAT", "[", "t", "]"}], ",", 
         RowBox[{"C12AcylCoAMAT", "[", "t", "]"}], ",", 
         RowBox[{"C10AcylCoAMAT", "[", "t", "]"}], ",", 
         RowBox[{"C8AcylCoAMAT", "[", "t", "]"}], ",", 
         RowBox[{"C6AcylCoAMAT", "[", "t", "]"}], ",", 
         RowBox[{"NADHMAT", "[", "t", "]"}], ",", 
         RowBox[{"AcetylCoAMAT", "[", "t", "]"}], ",", 
         RowBox[{"C4AcetoacylCoAMAT", "[", "t", "]"}]}], "]"}]}], ",", 
      "\[IndentingNewLine]", 
      RowBox[{"vmtpC14", "\[Rule]", 
       RowBox[{"MTP", "[", 
        RowBox[{
        "sfmtpC14", ",", "Vmtp", ",", "KmmtpC14EnoylCoAMAT", ",", 
         "KmmtpC16EnoylCoAMAT", ",", "KmmtpC12EnoylCoAMAT", ",", 
         "KmmtpC10EnoylCoAMAT", ",", "KmmtpC8EnoylCoAMAT", ",", "KmmtpNADMAT",
          ",", "KmmtpCoAMAT", ",", "KmmtpC12AcylCoAMAT", ",", 
         "KmmtpC16AcylCoAMAT", ",", "KmmtpC14AcylCoAMAT", ",", 
         "KmmtpC10AcylCoAMAT", ",", "KmmtpC8AcylCoAMAT", ",", 
         "KmmtpC6AcylCoAMAT", ",", "KmmtpNADHMAT", ",", "KmmtpAcetylCoAMAT", 
         ",", "KicrotC4AcetoacylCoA", ",", "Keqmtp", ",", 
         RowBox[{"C14EnoylCoAMAT", "[", "t", "]"}], ",", 
         RowBox[{"C16EnoylCoAMAT", "[", "t", "]"}], ",", 
         RowBox[{"C12EnoylCoAMAT", "[", "t", "]"}], ",", 
         RowBox[{"C10EnoylCoAMAT", "[", "t", "]"}], ",", 
         RowBox[{"C8EnoylCoAMAT", "[", "t", "]"}], ",", "NADtMAT", ",", 
         "CoAMAT", ",", 
         RowBox[{"C12AcylCoAMAT", "[", "t", "]"}], ",", 
         RowBox[{"C16AcylCoAMAT", "[", "t", "]"}], ",", 
         RowBox[{"C14AcylCoAMAT", "[", "t", "]"}], ",", 
         RowBox[{"C10AcylCoAMAT", "[", "t", "]"}], ",", 
         RowBox[{"C8AcylCoAMAT", "[", "t", "]"}], ",", 
         RowBox[{"C6AcylCoAMAT", "[", "t", "]"}], ",", 
         RowBox[{"NADHMAT", "[", "t", "]"}], ",", 
         RowBox[{"AcetylCoAMAT", "[", "t", "]"}], ",", 
         RowBox[{"C4AcetoacylCoAMAT", "[", "t", "]"}]}], "]"}]}], ",", 
      "\[IndentingNewLine]", 
      RowBox[{"vmtpC12", "\[Rule]", 
       RowBox[{"MTP", "[", 
        RowBox[{
        "sfmtpC12", ",", "Vmtp", ",", "KmmtpC12EnoylCoAMAT", ",", 
         "KmmtpC16EnoylCoAMAT", ",", "KmmtpC14EnoylCoAMAT", ",", 
         "KmmtpC10EnoylCoAMAT", ",", "KmmtpC8EnoylCoAMAT", ",", "KmmtpNADMAT",
          ",", "KmmtpCoAMAT", ",", "KmmtpC10AcylCoAMAT", ",", 
         "KmmtpC16AcylCoAMAT", ",", "KmmtpC14AcylCoAMAT", ",", 
         "KmmtpC12AcylCoAMAT", ",", "KmmtpC8AcylCoAMAT", ",", 
         "KmmtpC6AcylCoAMAT", ",", "KmmtpNADHMAT", ",", "KmmtpAcetylCoAMAT", 
         ",", "KicrotC4AcetoacylCoA", ",", "Keqmtp", ",", 
         RowBox[{"C12EnoylCoAMAT", "[", "t", "]"}], ",", 
         RowBox[{"C16EnoylCoAMAT", "[", "t", "]"}], ",", 
         RowBox[{"C14EnoylCoAMAT", "[", "t", "]"}], ",", 
         RowBox[{"C10EnoylCoAMAT", "[", "t", "]"}], ",", 
         RowBox[{"C8EnoylCoAMAT", "[", "t", "]"}], ",", "NADtMAT", ",", 
         "CoAMAT", ",", 
         RowBox[{"C10AcylCoAMAT", "[", "t", "]"}], ",", 
         RowBox[{"C16AcylCoAMAT", "[", "t", "]"}], ",", 
         RowBox[{"C14AcylCoAMAT", "[", "t", "]"}], ",", 
         RowBox[{"C12AcylCoAMAT", "[", "t", "]"}], ",", 
         RowBox[{"C8AcylCoAMAT", "[", "t", "]"}], ",", 
         RowBox[{"C6AcylCoAMAT", "[", "t", "]"}], ",", 
         RowBox[{"NADHMAT", "[", "t", "]"}], ",", 
         RowBox[{"AcetylCoAMAT", "[", "t", "]"}], ",", 
         RowBox[{"C4AcetoacylCoAMAT", "[", "t", "]"}]}], "]"}]}], ",", 
      "\[IndentingNewLine]", 
      RowBox[{"vmtpC10", "\[Rule]", 
       RowBox[{"MTP", "[", 
        RowBox[{
        "sfmtpC10", ",", "Vmtp", ",", "KmmtpC10EnoylCoAMAT", ",", 
         "KmmtpC16EnoylCoAMAT", ",", "KmmtpC14EnoylCoAMAT", ",", 
         "KmmtpC12EnoylCoAMAT", ",", "KmmtpC8EnoylCoAMAT", ",", "KmmtpNADMAT",
          ",", "KmmtpCoAMAT", ",", "KmmtpC8AcylCoAMAT", ",", 
         "KmmtpC16AcylCoAMAT", ",", "KmmtpC14AcylCoAMAT", ",", 
         "KmmtpC12AcylCoAMAT", ",", "KmmtpC10AcylCoAMAT", ",", 
         "KmmtpC6AcylCoAMAT", ",", "KmmtpNADHMAT", ",", "KmmtpAcetylCoAMAT", 
         ",", "KicrotC4AcetoacylCoA", ",", "Keqmtp", ",", 
         RowBox[{"C10EnoylCoAMAT", "[", "t", "]"}], ",", 
         RowBox[{"C16EnoylCoAMAT", "[", "t", "]"}], ",", 
         RowBox[{"C14EnoylCoAMAT", "[", "t", "]"}], ",", 
         RowBox[{"C12EnoylCoAMAT", "[", "t", "]"}], ",", 
         RowBox[{"C8EnoylCoAMAT", "[", "t", "]"}], ",", "NADtMAT", ",", 
         "CoAMAT", ",", 
         RowBox[{"C8AcylCoAMAT", "[", "t", "]"}], ",", 
         RowBox[{"C16AcylCoAMAT", "[", "t", "]"}], ",", 
         RowBox[{"C14AcylCoAMAT", "[", "t", "]"}], ",", 
         RowBox[{"C12AcylCoAMAT", "[", "t", "]"}], ",", 
         RowBox[{"C10AcylCoAMAT", "[", "t", "]"}], ",", 
         RowBox[{"C6AcylCoAMAT", "[", "t", "]"}], ",", 
         RowBox[{"NADHMAT", "[", "t", "]"}], ",", 
         RowBox[{"AcetylCoAMAT", "[", "t", "]"}], ",", 
         RowBox[{"C4AcetoacylCoAMAT", "[", "t", "]"}]}], "]"}]}], ",", 
      "\[IndentingNewLine]", 
      RowBox[{"vmtpC8", "\[Rule]", 
       RowBox[{"MTP", "[", 
        RowBox[{
        "sfmtpC8", ",", "Vmtp", ",", "KmmtpC8EnoylCoAMAT", ",", 
         "KmmtpC16EnoylCoAMAT", ",", "KmmtpC14EnoylCoAMAT", ",", 
         "KmmtpC12EnoylCoAMAT", ",", "KmmtpC10EnoylCoAMAT", ",", 
         "KmmtpNADMAT", ",", "KmmtpCoAMAT", ",", "KmmtpC6AcylCoAMAT", ",", 
         "KmmtpC16AcylCoAMAT", ",", "KmmtpC14AcylCoAMAT", ",", 
         "KmmtpC12AcylCoAMAT", ",", "KmmtpC10AcylCoAMAT", ",", 
         "KmmtpC8AcylCoAMAT", ",", "KmmtpNADHMAT", ",", "KmmtpAcetylCoAMAT", 
         ",", "KicrotC4AcetoacylCoA", ",", "Keqmtp", ",", 
         RowBox[{"C8EnoylCoAMAT", "[", "t", "]"}], ",", 
         RowBox[{"C16EnoylCoAMAT", "[", "t", "]"}], ",", 
         RowBox[{"C14EnoylCoAMAT", "[", "t", "]"}], ",", 
         RowBox[{"C12EnoylCoAMAT", "[", "t", "]"}], ",", 
         RowBox[{"C10EnoylCoAMAT", "[", "t", "]"}], ",", "NADtMAT", ",", 
         "CoAMAT", ",", 
         RowBox[{"C6AcylCoAMAT", "[", "t", "]"}], ",", 
         RowBox[{"C16AcylCoAMAT", "[", "t", "]"}], ",", 
         RowBox[{"C14AcylCoAMAT", "[", "t", "]"}], ",", 
         RowBox[{"C12AcylCoAMAT", "[", "t", "]"}], ",", 
         RowBox[{"C10AcylCoAMAT", "[", "t", "]"}], ",", 
         RowBox[{"C8AcylCoAMAT", "[", "t", "]"}], ",", 
         RowBox[{"NADHMAT", "[", "t", "]"}], ",", 
         RowBox[{"AcetylCoAMAT", "[", "t", "]"}], ",", 
         RowBox[{"C4AcetoacylCoAMAT", "[", "t", "]"}]}], "]"}]}], ",", 
      "\[IndentingNewLine]", 
      RowBox[{"vacotC16", "\[Rule]", 
       RowBox[{"ACOT", "[", 
        RowBox[{
        "sfacotC16", ",", "Vmacot", ",", "KmacotC16CoA", ",", "KmacotC14CoA", 
         ",", "KmacotC12CoA", ",", "KmacotC10CoA", ",", "KmacotC8CoA", ",", 
         "KmacotC6CoA", ",", "KmacotC4CoA", ",", "KmCoA", ",", " ", 
         "KmacotC16FFA", ",", "KmacotC14FFA", ",", "KmacotC12FFA", ",", 
         "KmacotC10FFA", ",", "KmacotC8FFA", ",", "KmacotC6FFA", ",", 
         "KmacotC4FFA", ",", "KeqacotC16", ",", 
         RowBox[{"C16AcylCoAMAT", "[", "t", "]"}], ",", 
         RowBox[{"C14AcylCoAMAT", "[", "t", "]"}], ",", 
         RowBox[{"C12AcylCoAMAT", "[", "t", "]"}], ",", 
         RowBox[{"C10AcylCoAMAT", "[", "t", "]"}], ",", 
         RowBox[{"C8AcylCoAMAT", "[", "t", "]"}], ",", 
         RowBox[{"C6AcylCoAMAT", "[", "t", "]"}], ",", 
         RowBox[{"C4AcylCoAMAT", "[", "t", "]"}], ",", "CoAMAT", ",", 
         RowBox[{"C16FFA", "[", "t", "]"}], ",", 
         RowBox[{"C14FFA", "[", "t", "]"}], ",", 
         RowBox[{"C12FFA", "[", "t", "]"}], ",", 
         RowBox[{"C10FFA", "[", "t", "]"}], ",", 
         RowBox[{"C8FFA", "[", "t", "]"}], ",", 
         RowBox[{"C6FFA", "[", "t", "]"}], ",", 
         RowBox[{"C4FFA", "[", "t", "]"}]}], "]"}]}], ",", 
      "\[IndentingNewLine]", 
      RowBox[{"vacotC14", "\[Rule]", 
       RowBox[{"ACOT", "[", 
        RowBox[{
        "sfacotC14", ",", "Vmacot", ",", "KmacotC14CoA", ",", "KmacotC16CoA", 
         ",", "KmacotC12CoA", ",", "KmacotC10CoA", ",", "KmacotC8CoA", ",", 
         "KmacotC6CoA", ",", "KmacotC4CoA", ",", "KmCoA", ",", " ", 
         "KmacotC14FFA", ",", "KmacotC16FFA", ",", "KmacotC12FFA", ",", 
         "KmacotC10FFA", ",", "KmacotC8FFA", ",", "KmacotC6FFA", ",", 
         "KmacotC4FFA", ",", "KeqacotC14", ",", 
         RowBox[{"C14AcylCoAMAT", "[", "t", "]"}], ",", 
         RowBox[{"C16AcylCoAMAT", "[", "t", "]"}], ",", 
         RowBox[{"C12AcylCoAMAT", "[", "t", "]"}], ",", 
         RowBox[{"C10AcylCoAMAT", "[", "t", "]"}], ",", 
         RowBox[{"C8AcylCoAMAT", "[", "t", "]"}], ",", 
         RowBox[{"C6AcylCoAMAT", "[", "t", "]"}], ",", 
         RowBox[{"C4AcylCoAMAT", "[", "t", "]"}], ",", "CoAMAT", ",", 
         RowBox[{"C14FFA", "[", "t", "]"}], ",", 
         RowBox[{"C16FFA", "[", "t", "]"}], ",", 
         RowBox[{"C12FFA", "[", "t", "]"}], ",", 
         RowBox[{"C10FFA", "[", "t", "]"}], ",", 
         RowBox[{"C8FFA", "[", "t", "]"}], ",", 
         RowBox[{"C6FFA", "[", "t", "]"}], ",", 
         RowBox[{"C4FFA", "[", "t", "]"}]}], "]"}]}], ",", 
      "\[IndentingNewLine]", 
      RowBox[{"vacotC12", "\[Rule]", 
       RowBox[{"ACOT", "[", 
        RowBox[{
        "sfacotC12", ",", "Vmacot", ",", "KmacotC12CoA", ",", "KmacotC16CoA", 
         ",", "KmacotC14CoA", ",", "KmacotC10CoA", ",", "KmacotC8CoA", ",", 
         "KmacotC6CoA", ",", "KmacotC4CoA", ",", "KmCoA", ",", " ", 
         "KmacotC12FFA", ",", "KmacotC16FFA", ",", "KmacotC14FFA", ",", 
         "KmacotC10FFA", ",", "KmacotC8FFA", ",", "KmacotC6FFA", ",", 
         "KmacotC4FFA", ",", "KeqacotC12", ",", 
         RowBox[{"C12AcylCoAMAT", "[", "t", "]"}], ",", 
         RowBox[{"C16AcylCoAMAT", "[", "t", "]"}], ",", 
         RowBox[{"C14AcylCoAMAT", "[", "t", "]"}], ",", 
         RowBox[{"C10AcylCoAMAT", "[", "t", "]"}], ",", 
         RowBox[{"C8AcylCoAMAT", "[", "t", "]"}], ",", 
         RowBox[{"C6AcylCoAMAT", "[", "t", "]"}], ",", 
         RowBox[{"C4AcylCoAMAT", "[", "t", "]"}], ",", "CoAMAT", ",", 
         RowBox[{"C12FFA", "[", "t", "]"}], ",", 
         RowBox[{"C16FFA", "[", "t", "]"}], ",", 
         RowBox[{"C14FFA", "[", "t", "]"}], ",", 
         RowBox[{"C10FFA", "[", "t", "]"}], ",", 
         RowBox[{"C8FFA", "[", "t", "]"}], ",", 
         RowBox[{"C6FFA", "[", "t", "]"}], ",", 
         RowBox[{"C4FFA", "[", "t", "]"}]}], "]"}]}], ",", 
      "\[IndentingNewLine]", 
      RowBox[{"vacotC10", "\[Rule]", 
       RowBox[{"ACOT", "[", 
        RowBox[{
        "sfacotC10", ",", "Vmacot", ",", "KmacotC10CoA", ",", "KmacotC16CoA", 
         ",", "KmacotC14CoA", ",", "KmacotC12CoA", ",", "KmacotC8CoA", ",", 
         "KmacotC6CoA", ",", "KmacotC4CoA", ",", "KmCoA", ",", " ", 
         "KmacotC10FFA", ",", "KmacotC16FFA", ",", "KmacotC14FFA", ",", 
         "KmacotC12FFA", ",", "KmacotC8FFA", ",", "KmacotC6FFA", ",", 
         "KmacotC4FFA", ",", "KeqacotC10", ",", 
         RowBox[{"C10AcylCoAMAT", "[", "t", "]"}], ",", 
         RowBox[{"C16AcylCoAMAT", "[", "t", "]"}], ",", 
         RowBox[{"C14AcylCoAMAT", "[", "t", "]"}], ",", 
         RowBox[{"C12AcylCoAMAT", "[", "t", "]"}], ",", 
         RowBox[{"C8AcylCoAMAT", "[", "t", "]"}], ",", 
         RowBox[{"C6AcylCoAMAT", "[", "t", "]"}], ",", 
         RowBox[{"C4AcylCoAMAT", "[", "t", "]"}], ",", "CoAMAT", ",", 
         RowBox[{"C10FFA", "[", "t", "]"}], ",", 
         RowBox[{"C16FFA", "[", "t", "]"}], ",", 
         RowBox[{"C14FFA", "[", "t", "]"}], ",", 
         RowBox[{"C12FFA", "[", "t", "]"}], ",", 
         RowBox[{"C8FFA", "[", "t", "]"}], ",", 
         RowBox[{"C6FFA", "[", "t", "]"}], ",", 
         RowBox[{"C4FFA", "[", "t", "]"}]}], "]"}]}], ",", 
      "\[IndentingNewLine]", 
      RowBox[{"vacotC8", "\[Rule]", 
       RowBox[{"ACOT", "[", 
        RowBox[{
        "sfacotC8", ",", "Vmacot", ",", "KmacotC8CoA", ",", "KmacotC16CoA", 
         ",", "KmacotC14CoA", ",", "KmacotC12CoA", ",", "KmacotC10CoA", ",", 
         "KmacotC6CoA", ",", "KmacotC4CoA", ",", "KmCoA", ",", " ", 
         "KmacotC8FFA", ",", "KmacotC16FFA", ",", "KmacotC14FFA", ",", 
         "KmacotC12FFA", ",", "KmacotC10FFA", ",", "KmacotC6FFA", ",", 
         "KmacotC4FFA", ",", "KeqacotC8", ",", 
         RowBox[{"C8AcylCoAMAT", "[", "t", "]"}], ",", 
         RowBox[{"C16AcylCoAMAT", "[", "t", "]"}], ",", 
         RowBox[{"C14AcylCoAMAT", "[", "t", "]"}], ",", 
         RowBox[{"C12AcylCoAMAT", "[", "t", "]"}], ",", 
         RowBox[{"C10AcylCoAMAT", "[", "t", "]"}], ",", 
         RowBox[{"C6AcylCoAMAT", "[", "t", "]"}], ",", 
         RowBox[{"C4AcylCoAMAT", "[", "t", "]"}], ",", "CoAMAT", ",", 
         RowBox[{"C8FFA", "[", "t", "]"}], ",", 
         RowBox[{"C16FFA", "[", "t", "]"}], ",", 
         RowBox[{"C14FFA", "[", "t", "]"}], ",", 
         RowBox[{"C12FFA", "[", "t", "]"}], ",", 
         RowBox[{"C10FFA", "[", "t", "]"}], ",", 
         RowBox[{"C6FFA", "[", "t", "]"}], ",", 
         RowBox[{"C4FFA", "[", "t", "]"}]}], "]"}]}], ",", 
      "\[IndentingNewLine]", 
      RowBox[{"vacotC6", "\[Rule]", 
       RowBox[{"ACOT", "[", 
        RowBox[{
        "sfacotC6", ",", "Vmacot", ",", "KmacotC6CoA", ",", "KmacotC16CoA", 
         ",", "KmacotC14CoA", ",", "KmacotC12CoA", ",", "KmacotC10CoA", ",", 
         "KmacotC8CoA", ",", "KmacotC4CoA", ",", "KmCoA", ",", "KmacotC6FFA", 
         ",", "KmacotC16FFA", ",", "KmacotC14FFA", ",", "KmacotC12FFA", ",", 
         "KmacotC10FFA", ",", "KmacotC8FFA", ",", "KmacotC4FFA", ",", 
         "KeqacotC6", ",", 
         RowBox[{"C6AcylCoAMAT", "[", "t", "]"}], ",", 
         RowBox[{"C16AcylCoAMAT", "[", "t", "]"}], ",", 
         RowBox[{"C14AcylCoAMAT", "[", "t", "]"}], ",", 
         RowBox[{"C12AcylCoAMAT", "[", "t", "]"}], ",", 
         RowBox[{"C10AcylCoAMAT", "[", "t", "]"}], ",", 
         RowBox[{"C8AcylCoAMAT", "[", "t", "]"}], ",", 
         RowBox[{"C4AcylCoAMAT", "[", "t", "]"}], ",", "CoAMAT", ",", 
         RowBox[{"C6FFA", "[", "t", "]"}], ",", 
         RowBox[{"C16FFA", "[", "t", "]"}], ",", 
         RowBox[{"C14FFA", "[", "t", "]"}], ",", 
         RowBox[{"C12FFA", "[", "t", "]"}], ",", 
         RowBox[{"C10FFA", "[", "t", "]"}], ",", 
         RowBox[{"C8FFA", "[", "t", "]"}], ",", 
         RowBox[{"C4FFA", "[", "t", "]"}]}], "]"}]}], ",", 
      "\[IndentingNewLine]", 
      RowBox[{"vacotC4", "\[Rule]", 
       RowBox[{"ACOT", "[", 
        RowBox[{
        "sfacotC4", ",", "Vmacot", ",", "KmacotC4CoA", ",", "KmacotC16CoA", 
         ",", "KmacotC14CoA", ",", "KmacotC12CoA", ",", "KmacotC10CoA", ",", 
         "KmacotC8CoA", ",", "KmacotC6CoA", ",", "KmCoA", ",", " ", 
         "KmacotC4FFA", ",", "KmacotC16FFA", ",", "KmacotC14FFA", ",", 
         "KmacotC12FFA", ",", "KmacotC10FFA", ",", "KmacotC8FFA", ",", 
         "KmacotC6FFA", ",", "KeqacotC4", ",", 
         RowBox[{"C4AcylCoAMAT", "[", "t", "]"}], ",", 
         RowBox[{"C16AcylCoAMAT", "[", "t", "]"}], ",", 
         RowBox[{"C14AcylCoAMAT", "[", "t", "]"}], ",", 
         RowBox[{"C12AcylCoAMAT", "[", "t", "]"}], ",", 
         RowBox[{"C10AcylCoAMAT", "[", "t", "]"}], ",", 
         RowBox[{"C8AcylCoAMAT", "[", "t", "]"}], ",", 
         RowBox[{"C6AcylCoAMAT", "[", "t", "]"}], ",", "CoAMAT", ",", 
         RowBox[{"C4FFA", "[", "t", "]"}], ",", 
         RowBox[{"C16FFA", "[", "t", "]"}], ",", 
         RowBox[{"C14FFA", "[", "t", "]"}], ",", 
         RowBox[{"C12FFA", "[", "t", "]"}], ",", 
         RowBox[{"C10FFA", "[", "t", "]"}], ",", 
         RowBox[{"C8FFA", "[", "t", "]"}], ",", 
         RowBox[{"C6FFA", "[", "t", "]"}]}], "]"}]}], ",", 
      "\[IndentingNewLine]", 
      StyleBox[
       RowBox[{"vffaC16", "\[Rule]", 
        RowBox[{"ExportRate", "[", 
         RowBox[{"keFFA", ",", 
          RowBox[{"C16FFA", "[", "t", "]"}]}], "]"}]}],
       FontColor->GrayLevel[1],
       Background->RGBColor[1, 1, 0]], 
      StyleBox[",",
       FontColor->GrayLevel[1]], 
      StyleBox["\[IndentingNewLine]",
       FontColor->GrayLevel[1]], 
      StyleBox[
       RowBox[{"vffaC14", "\[Rule]", 
        RowBox[{"ExportRate", "[", 
         RowBox[{"keFFA", ",", 
          RowBox[{"C14FFA", "[", "t", "]"}]}], "]"}]}],
       FontColor->GrayLevel[1],
       Background->RGBColor[1, 1, 0]], 
      StyleBox[",",
       FontColor->GrayLevel[1]], 
      StyleBox["\[IndentingNewLine]",
       FontColor->GrayLevel[1]], 
      StyleBox[
       RowBox[{"vffaC12", "\[Rule]", 
        RowBox[{"ExportRate", "[", 
         RowBox[{"keFFA", ",", 
          RowBox[{"C12FFA", "[", "t", "]"}]}], "]"}]}],
       FontColor->GrayLevel[1],
       Background->RGBColor[1, 1, 0]], 
      StyleBox[",",
       FontColor->GrayLevel[1]], 
      StyleBox["\[IndentingNewLine]",
       FontColor->GrayLevel[1]], 
      StyleBox[
       RowBox[{"vffaC10", "\[Rule]", 
        RowBox[{"ExportRate", "[", 
         RowBox[{"keFFA", ",", 
          RowBox[{"C10FFA", "[", "t", "]"}]}], "]"}]}],
       FontColor->GrayLevel[1],
       Background->RGBColor[1, 1, 0]], 
      StyleBox[",",
       FontColor->GrayLevel[1]], 
      StyleBox["\[IndentingNewLine]",
       FontColor->GrayLevel[1]], 
      StyleBox[
       RowBox[{"vffaC8", "\[Rule]", 
        RowBox[{"ExportRate", "[", 
         RowBox[{"keFFA", ",", 
          RowBox[{"C8FFA", "[", "t", "]"}]}], "]"}]}],
       FontColor->GrayLevel[1],
       Background->RGBColor[1, 1, 0]], 
      StyleBox[",",
       FontColor->GrayLevel[1]], 
      StyleBox["\[IndentingNewLine]",
       FontColor->GrayLevel[1]], 
      StyleBox[
       RowBox[{"vffaC6", "\[Rule]", 
        RowBox[{"ExportRate", "[", 
         RowBox[{"keFFA", ",", 
          RowBox[{"C6FFA", "[", "t", "]"}]}], "]"}]}],
       FontColor->GrayLevel[1],
       Background->RGBColor[1, 1, 0]], 
      StyleBox[",",
       FontColor->GrayLevel[1],
       Background->RGBColor[1, 1, 0]], 
      StyleBox[" ",
       FontColor->GrayLevel[1],
       Background->RGBColor[1, 1, 0]], 
      StyleBox["\[IndentingNewLine]",
       FontColor->GrayLevel[1],
       Background->RGBColor[1, 1, 0]], 
      StyleBox[
       RowBox[{"vffaC4", "\[Rule]", 
        RowBox[{"ExportRate", "[", 
         RowBox[{"keFFA", ",", 
          RowBox[{"C4FFA", "[", "t", "]"}]}], "]"}]}],
       FontColor->GrayLevel[1],
       Background->RGBColor[1, 1, 0]], 
      StyleBox[",",
       FontColor->GrayLevel[1]], "\[IndentingNewLine]", 
      RowBox[{"vacesink", "\[Rule]", 
       RowBox[{"RES", "[", 
        RowBox[{"Ksacesink", ",", 
         RowBox[{"AcetylCoAMAT", "[", "t", "]"}], ",", "K1acesink"}], "]"}]}],
       ",", "\[IndentingNewLine]", 
      RowBox[{"vfadhsink", "\[Rule]", 
       RowBox[{"RES", "[", 
        RowBox[{"Ksfadhsink", ",", 
         RowBox[{"FADHMAT", "[", "t", "]"}], ",", "K1fadhsink"}], "]"}]}], 
      ",", "\[IndentingNewLine]", 
      RowBox[{"vnadhsink", "\[Rule]", 
       RowBox[{"RES", "[", 
        RowBox[{"Ksnadhsink", ",", 
         RowBox[{"NADHMAT", "[", "t", "]"}], ",", "K1nadhsink"}], "]"}]}]}], 
     "}"}]}], ";"}], "\[IndentingNewLine]"}], "\[IndentingNewLine]", 
 RowBox[{
  RowBox[{
   RowBox[{"CoAMATX", "=", 
    RowBox[{"{", 
     RowBox[{"CoAMAT", "\[Rule]", 
      RowBox[{"CoAMATt", "-", 
       RowBox[{"C16AcylCoAMAT", "[", "t", "]"}], "-", 
       RowBox[{"C16EnoylCoAMAT", "[", "t", "]"}], "-", 
       RowBox[{"C16HydroxyacylCoAMAT", "[", "t", "]"}], "-", 
       RowBox[{"C16KetoacylCoAMAT", "[", "t", "]"}], "-", 
       RowBox[{"C14AcylCoAMAT", "[", "t", "]"}], "-", 
       RowBox[{"C14EnoylCoAMAT", "[", "t", "]"}], "-", 
       RowBox[{"C14HydroxyacylCoAMAT", "[", "t", "]"}], "-", 
       RowBox[{"C14KetoacylCoAMAT", "[", "t", "]"}], "-", 
       RowBox[{"C12AcylCoAMAT", "[", "t", "]"}], "-", 
       RowBox[{"C12EnoylCoAMAT", "[", "t", "]"}], "-", 
       RowBox[{"C12HydroxyacylCoAMAT", "[", "t", "]"}], "-", 
       RowBox[{"C12KetoacylCoAMAT", "[", "t", "]"}], "-", 
       RowBox[{"C10AcylCoAMAT", "[", "t", "]"}], "-", 
       RowBox[{"C10EnoylCoAMAT", "[", "t", "]"}], "-", 
       RowBox[{"C10HydroxyacylCoAMAT", "[", "t", "]"}], "-", 
       RowBox[{"C10KetoacylCoAMAT", "[", "t", "]"}], "-", 
       RowBox[{"C8AcylCoAMAT", "[", "t", "]"}], "-", 
       RowBox[{"C8EnoylCoAMAT", "[", "t", "]"}], "-", 
       RowBox[{"C8HydroxyacylCoAMAT", "[", "t", "]"}], "-", 
       RowBox[{"C8KetoacylCoAMAT", "[", "t", "]"}], "-", 
       RowBox[{"C6AcylCoAMAT", "[", "t", "]"}], "-", 
       RowBox[{"C6EnoylCoAMAT", "[", "t", "]"}], "-", 
       RowBox[{"C6HydroxyacylCoAMAT", "[", "t", "]"}], "-", 
       RowBox[{"C6KetoacylCoAMAT", "[", "t", "]"}], "-", 
       RowBox[{"C4AcylCoAMAT", "[", "t", "]"}], "-", 
       RowBox[{"C4EnoylCoAMAT", "[", "t", "]"}], "-", 
       RowBox[{"C4HydroxyacylCoAMAT", "[", "t", "]"}], "-", 
       RowBox[{"C4AcetoacylCoAMAT", "[", "t", "]"}], "-", 
       RowBox[{"AcetylCoAMAT", "[", "t", "]"}]}]}], "}"}]}], ";"}], 
  "\[IndentingNewLine]", "\[IndentingNewLine]"}], "\[IndentingNewLine]", 
 RowBox[{
  RowBox[{
   RowBox[{"Parm", "=", 
    RowBox[{"{", "\[IndentingNewLine]", 
     RowBox[{
      RowBox[{"sfcpt1C16", "\[Rule]", "1"}], ",", 
      RowBox[{"Vcpt1", "\[Rule]", "0.012"}], ",", 
      RowBox[{"Kmcpt1C16AcylCoACYT", "\[Rule]", "13.8"}], ",", 
      RowBox[{"Kmcpt1CarCYT", "\[Rule]", "250"}], ",", 
      RowBox[{"Kmcpt1C16AcylCarCYT", "\[Rule]", "136"}], ",", 
      RowBox[{"Kmcpt1CoACYT", "\[Rule]", "40.7"}], ",", 
      RowBox[{"Kicpt1MalCoACYT", "\[Rule]", "9.1"}], ",", 
      RowBox[{"Keqcpt1", "\[Rule]", "0.45"}], ",", " ", 
      RowBox[{"ncpt1", "\[Rule]", "2.4799"}], ",", "\[IndentingNewLine]", 
      RowBox[{"Vfcact", "\[Rule]", "0.42"}], ",", 
      RowBox[{"Vrcact", "\[Rule]", "0.42"}], ",", 
      RowBox[{"KmcactC16AcylCarCYT", "\[Rule]", "15"}], ",", 
      RowBox[{"KmcactC14AcylCarCYT", "\[Rule]", "15"}], ",", 
      RowBox[{"KmcactC12AcylCarCYT", "\[Rule]", "15"}], ",", 
      RowBox[{"KmcactC10AcylCarCYT", "\[Rule]", "15"}], ",", 
      RowBox[{"KmcactC8AcylCarCYT", "\[Rule]", "15"}], ",", 
      RowBox[{"KmcactC6AcylCarCYT", "\[Rule]", "15"}], ",", 
      RowBox[{"KmcactC4AcylCarCYT", "\[Rule]", "15"}], ",", 
      RowBox[{"KmcactCarMAT", "\[Rule]", "130"}], ",", 
      RowBox[{"KmcactC16AcylCarMAT", "\[Rule]", "15"}], ",", 
      RowBox[{"KmcactC14AcylCarMAT", "\[Rule]", "15"}], ",", 
      RowBox[{"KmcactC12AcylCarMAT", "\[Rule]", "15"}], ",", 
      RowBox[{"KmcactC10AcylCarMAT", "\[Rule]", "15"}], ",", 
      RowBox[{"KmcactC8AcylCarMAT", "\[Rule]", "15"}], ",", 
      RowBox[{"KmcactC6AcylCarMAT", "\[Rule]", "15"}], ",", 
      RowBox[{"KmcactC4AcylCarMAT", "\[Rule]", "15"}], ",", 
      RowBox[{"KmcactCarCYT", "\[Rule]", "130"}], ",", 
      RowBox[{"KicactC16AcylCarCYT", "\[Rule]", "56"}], ",", 
      RowBox[{"KicactC14AcylCarCYT", "\[Rule]", "56"}], ",", 
      RowBox[{"KicactC12AcylCarCYT", "\[Rule]", "56"}], ",", 
      RowBox[{"KicactC10AcylCarCYT", "\[Rule]", "56"}], ",", 
      RowBox[{"KicactC8AcylCarCYT", "\[Rule]", "56"}], ",", 
      RowBox[{"KicactC6AcylCarCYT", "\[Rule]", "56"}], ",", 
      RowBox[{"KicactC4AcylCarCYT", "\[Rule]", "56"}], ",", 
      RowBox[{"KicactCarCYT", "\[Rule]", "200"}], ",", 
      RowBox[{"Keqcact", "\[Rule]", "1"}], ",", "\[IndentingNewLine]", 
      RowBox[{"sfcpt2C16", "\[Rule]", "0.85"}], ",", 
      RowBox[{"sfcpt2C14", "\[Rule]", "1"}], ",", 
      RowBox[{"sfcpt2C12", "\[Rule]", "0.95"}], ",", 
      RowBox[{"sfcpt2C10", "\[Rule]", "0.95"}], ",", 
      RowBox[{"sfcpt2C8", "\[Rule]", "0.35"}], ",", 
      RowBox[{"sfcpt2C6", "\[Rule]", "0.15"}], ",", 
      RowBox[{"sfcpt2C4", "\[Rule]", "0.01"}], ",", 
      RowBox[{"Vcpt2", "\[Rule]", "0.391"}], ",", 
      RowBox[{"Kmcpt2C16AcylCarMAT", "\[Rule]", "51"}], ",", 
      RowBox[{"Kmcpt2C14AcylCarMAT", "\[Rule]", "51"}], ",", 
      RowBox[{"Kmcpt2C12AcylCarMAT", "\[Rule]", "51"}], ",", 
      RowBox[{"Kmcpt2C10AcylCarMAT", "\[Rule]", "51"}], ",", 
      RowBox[{"Kmcpt2C8AcylCarMAT", "\[Rule]", "51"}], ",", 
      RowBox[{"Kmcpt2C6AcylCarMAT", "\[Rule]", "51"}], ",", 
      RowBox[{"Kmcpt2C4AcylCarMAT", "\[Rule]", "51"}], ",", 
      RowBox[{"Kmcpt2CoAMAT", "\[Rule]", "30"}], ",", 
      RowBox[{"Kmcpt2C16AcylCoAMAT", "\[Rule]", "38"}], ",", 
      RowBox[{"Kmcpt2C14AcylCoAMAT", "\[Rule]", "38"}], ",", 
      RowBox[{"Kmcpt2C12AcylCoAMAT", "\[Rule]", "38"}], ",", 
      RowBox[{"Kmcpt2C10AcylCoAMAT", "\[Rule]", "38"}], ",", 
      RowBox[{"Kmcpt2C8AcylCoAMAT", "\[Rule]", "38"}], ",", 
      RowBox[{"Kmcpt2C6AcylCoAMAT", "\[Rule]", "1000"}], ",", 
      RowBox[{"Kmcpt2C4AcylCoAMAT", "\[Rule]", "1000000"}], ",", 
      RowBox[{"Kmcpt2CarMAT", "\[Rule]", "350"}], ",", 
      RowBox[{"Keqcpt2", "\[Rule]", "2.22"}], ",", "\[IndentingNewLine]", 
      RowBox[{"sfvlcadC16", "\[Rule]", "1"}], ",", 
      RowBox[{"sfvlcadC14", "\[Rule]", "0.42"}], ",", 
      RowBox[{"sfvlcadC12", "\[Rule]", "0.11"}], ",", 
      RowBox[{"Vvlcad", "\[Rule]", "0.008"}], ",", 
      RowBox[{"KmvlcadC16AcylCoAMAT", "\[Rule]", "6.5"}], ",", 
      RowBox[{"KmvlcadC14AcylCoAMAT", "\[Rule]", "4"}], ",", 
      RowBox[{"KmvlcadC12AcylCoAMAT", "\[Rule]", "2.7"}], ",", 
      RowBox[{"KmvlcadFAD", "\[Rule]", "0.12"}], ",", 
      RowBox[{"KmvlcadC16EnoylCoAMAT", "\[Rule]", "1.08"}], ",", 
      RowBox[{"KmvlcadC14EnoylCoAMAT", "\[Rule]", "1.08"}], ",", 
      RowBox[{"KmvlcadC12EnoylCoAMAT", "\[Rule]", "1.08"}], ",", 
      RowBox[{"KmvlcadFADH", "\[Rule]", "24.2"}], ",", 
      RowBox[{"Keqvlcad", "\[Rule]", "6"}], ",", "\[IndentingNewLine]", 
      RowBox[{"sflcadC16", "\[Rule]", "0.9"}], ",", 
      RowBox[{"sflcadC14", "\[Rule]", "1"}], ",", 
      RowBox[{"sflcadC12", "\[Rule]", "0.9"}], ",", 
      RowBox[{"sflcadC10", "\[Rule]", "0.75"}], ",", 
      RowBox[{"sflcadC8", "\[Rule]", "0.4"}], ",", 
      RowBox[{"Vlcad", "\[Rule]", "0.01"}], ",", 
      RowBox[{"KmlcadC16AcylCoAMAT", "\[Rule]", "2.5"}], ",", 
      RowBox[{"KmlcadC14AcylCoAMAT", "\[Rule]", "7.4"}], ",", 
      RowBox[{"KmlcadC12AcylCoAMAT", "\[Rule]", "9"}], ",", 
      RowBox[{"KmlcadC10AcylCoAMAT", "\[Rule]", "24.3"}], ",", 
      RowBox[{"KmlcadC8AcylCoAMAT", "\[Rule]", "123"}], ",", 
      RowBox[{"KmlcadFAD", "\[Rule]", "0.12"}], ",", 
      RowBox[{"KmlcadC16EnoylCoAMAT", "\[Rule]", "1.08"}], ",", 
      RowBox[{"KmlcadC14EnoylCoAMAT", "\[Rule]", "1.08"}], ",", 
      RowBox[{"KmlcadC12EnoylCoAMAT", "\[Rule]", "1.08"}], ",", 
      RowBox[{"KmlcadC10EnoylCoAMAT", "\[Rule]", "1.08"}], ",", 
      RowBox[{"KmlcadC8EnoylCoAMAT", "\[Rule]", "1.08"}], ",", 
      RowBox[{"KmlcadFADH", "\[Rule]", "24.2"}], ",", 
      RowBox[{"Keqlcad", "\[Rule]", "6"}], ",", "\[IndentingNewLine]", 
      RowBox[{"sfmcadC12", "\[Rule]", "0.38"}], ",", 
      RowBox[{"sfmcadC10", "\[Rule]", "0.8"}], ",", 
      RowBox[{"sfmcadC8", "\[Rule]", "0.87"}], ",", 
      RowBox[{"sfmcadC6", "\[Rule]", "1"}], ",", 
      RowBox[{"sfmcadC4", "\[Rule]", "0.12"}], ",", 
      RowBox[{"Vmcad", "\[Rule]", "0.081"}], ",", 
      RowBox[{"KmmcadC12AcylCoAMAT", "\[Rule]", "5.7"}], ",", 
      RowBox[{"KmmcadC10AcylCoAMAT", "\[Rule]", "5.4"}], ",", 
      RowBox[{"KmmcadC8AcylCoAMAT", "\[Rule]", "4"}], ",", 
      RowBox[{"KmmcadC6AcylCoAMAT", "\[Rule]", "9.4"}], ",", 
      RowBox[{"KmmcadC4AcylCoAMAT", "\[Rule]", "135"}], ",", 
      RowBox[{"KmmcadFAD", "\[Rule]", "0.12"}], ",", 
      RowBox[{"KmmcadC12EnoylCoAMAT", "\[Rule]", "1.08"}], ",", 
      RowBox[{"KmmcadC10EnoylCoAMAT", "\[Rule]", "1.08"}], ",", 
      RowBox[{"KmmcadC8EnoylCoAMAT", "\[Rule]", "1.08"}], ",", 
      RowBox[{"KmmcadC6EnoylCoAMAT", "\[Rule]", "1.08"}], ",", 
      RowBox[{"KmmcadC4EnoylCoAMAT", "\[Rule]", "1.08"}], ",", 
      RowBox[{"KmmcadFADH", "\[Rule]", "24.2"}], ",", 
      RowBox[{"Keqmcad", "\[Rule]", "6"}], ",", "\[IndentingNewLine]", 
      RowBox[{"sfscadC6", "\[Rule]", "0.3"}], ",", 
      RowBox[{"sfscadC4", "\[Rule]", "1"}], ",", 
      RowBox[{"Vscad", "\[Rule]", "0.081"}], ",", 
      RowBox[{"KmscadC6AcylCoAMAT", "\[Rule]", "285"}], ",", 
      RowBox[{"KmscadC4AcylCoAMAT", "\[Rule]", "10.7"}], ",", 
      RowBox[{"KmscadFAD", "\[Rule]", "0.12"}], ",", 
      RowBox[{"KmscadC6EnoylCoAMAT", "\[Rule]", "1.08"}], ",", 
      RowBox[{"KmscadC4EnoylCoAMAT", "\[Rule]", "1.08"}], ",", 
      RowBox[{"KmscadFADH", "\[Rule]", "24.2"}], ",", 
      RowBox[{"Keqscad", "->", "6"}], ",", "\[IndentingNewLine]", 
      RowBox[{"sfcrotC16", "\[Rule]", "0.13"}], ",", 
      RowBox[{"sfcrotC14", "\[Rule]", "0.2"}], ",", 
      RowBox[{"sfcrotC12", "\[Rule]", "0.25"}], ",", 
      RowBox[{"sfcrotC10", "\[Rule]", "0.33"}], ",", 
      RowBox[{"sfcrotC8", "\[Rule]", "0.58"}], ",", 
      RowBox[{"sfcrotC6", "\[Rule]", "0.83"}], ",", 
      RowBox[{"sfcrotC4", "\[Rule]", "1"}], ",", 
      RowBox[{"Vcrot", "\[Rule]", "3.6"}], ",", 
      RowBox[{"KmcrotC16EnoylCoAMAT", "\[Rule]", "150"}], ",", 
      RowBox[{"KmcrotC14EnoylCoAMAT", "\[Rule]", "100"}], ",", 
      RowBox[{"KmcrotC12EnoylCoAMAT", "\[Rule]", "25"}], ",", 
      RowBox[{"KmcrotC10EnoylCoAMAT", "\[Rule]", "25"}], ",", 
      RowBox[{"KmcrotC8EnoylCoAMAT", "\[Rule]", "25"}], ",", 
      RowBox[{"KmcrotC6EnoylCoAMAT", "\[Rule]", "25"}], ",", 
      RowBox[{"KmcrotC4EnoylCoAMAT", "\[Rule]", "40"}], ",", 
      RowBox[{"KmcrotC16HydroxyacylCoAMAT", "\[Rule]", "45"}], ",", 
      RowBox[{"KmcrotC14HydroxyacylCoAMAT", "\[Rule]", "45"}], ",", 
      RowBox[{"KmcrotC12HydroxyacylCoAMAT", "\[Rule]", "45"}], ",", 
      RowBox[{"KmcrotC10HydroxyacylCoAMAT", "\[Rule]", "45"}], ",", 
      RowBox[{"KmcrotC8HydroxyacylCoAMAT", "\[Rule]", "45"}], ",", 
      RowBox[{"KmcrotC6HydroxyacylCoAMAT", "\[Rule]", "45"}], ",", 
      RowBox[{"KmcrotC4HydroxyacylCoAMAT", "\[Rule]", "45"}], ",", 
      RowBox[{"KicrotC4AcetoacylCoA", "\[Rule]", "1.6"}], ",", 
      RowBox[{"Keqcrot", "\[Rule]", "3.13"}], ",", "\[IndentingNewLine]", 
      RowBox[{"sfmschadC16", "\[Rule]", "0.6"}], ",", 
      RowBox[{"sfmschadC14", "\[Rule]", "0.5"}], ",", 
      RowBox[{"sfmschadC12", "\[Rule]", "0.43"}], ",", 
      RowBox[{"sfmschadC10", "\[Rule]", "0.64"}], ",", 
      RowBox[{"sfmschadC8", "\[Rule]", "0.89"}], ",", 
      RowBox[{"sfmschadC6", "\[Rule]", "1"}], ",", 
      RowBox[{"sfmschadC4", "\[Rule]", "0.67"}], ",", 
      RowBox[{"Vmschad", "\[Rule]", "1"}], ",", 
      RowBox[{"KmmschadC16HydroxyacylCoAMAT", "\[Rule]", "1.5"}], ",", 
      RowBox[{"KmmschadC14HydroxyacylCoAMAT", "\[Rule]", "1.8"}], ",", 
      RowBox[{"KmmschadC12HydroxyacylCoAMAT", "\[Rule]", "3.7"}], ",", 
      RowBox[{"KmmschadC10HydroxyacylCoAMAT", "\[Rule]", "8.8"}], ",", 
      RowBox[{"KmmschadC8HydroxyacylCoAMAT", "\[Rule]", "16.3"}], ",", 
      RowBox[{"KmmschadC6HydroxyacylCoAMAT", "\[Rule]", "28.6"}], ",", 
      RowBox[{"KmmschadC4HydroxyacylCoAMAT", "\[Rule]", "69.9"}], ",", 
      RowBox[{"KmmschadNADMAT", "\[Rule]", "58.5"}], ",", 
      RowBox[{"KmmschadC16KetoacylCoAMAT", "\[Rule]", "1.4"}], ",", 
      RowBox[{"KmmschadC14KetoacylCoAMAT", "\[Rule]", "1.4"}], ",", 
      RowBox[{"KmmschadC12KetoacylCoAMAT", "\[Rule]", "1.6"}], ",", 
      RowBox[{"KmmschadC10KetoacylCoAMAT", "\[Rule]", "2.3"}], ",", 
      RowBox[{"KmmschadC8KetoacylCoAMAT", "\[Rule]", "4.1"}], ",", 
      RowBox[{"KmmschadC6KetoacylCoAMAT", "\[Rule]", "5.8"}], ",", 
      RowBox[{"KmmschadC4AcetoacylCoAMAT", "\[Rule]", "16.9"}], ",", 
      RowBox[{"KmmschadNADHMAT", "\[Rule]", "5.4"}], ",", 
      RowBox[{"Keqmschad", "\[Rule]", 
       RowBox[{"2.17", "*", 
        SuperscriptBox["10", 
         RowBox[{"-", "4"}]]}]}], ",", "\[IndentingNewLine]", 
      RowBox[{"sfmckatC16", "\[Rule]", "0"}], ",", 
      RowBox[{"sfmckatC14", "\[Rule]", "0.2"}], ",", 
      RowBox[{"sfmckatC12", "\[Rule]", "0.38"}], ",", 
      RowBox[{"sfmckatC10", "\[Rule]", "0.65"}], ",", 
      RowBox[{"sfmckatC8", "\[Rule]", "0.81"}], ",", 
      RowBox[{"sfmckatC6", "\[Rule]", "1"}], ",", 
      RowBox[{"sfmckatC4", "\[Rule]", "0.49"}], ",", 
      RowBox[{"Vmckat", "\[Rule]", "0.377"}], ",", 
      RowBox[{"KmmckatC16KetoacylCoAMAT", "\[Rule]", "1.1"}], ",", 
      RowBox[{"KmmckatC14KetoacylCoAMAT", "\[Rule]", "1.2"}], ",", 
      RowBox[{"KmmckatC12KetoacylCoAMAT", "\[Rule]", "1.3"}], ",", 
      RowBox[{"KmmckatC10KetoacylCoAMAT", "\[Rule]", "2.1"}], ",", 
      RowBox[{"KmmckatC8KetoacylCoAMAT", "\[Rule]", "3.2"}], ",", 
      RowBox[{"KmmckatC6KetoacylCoAMAT", "\[Rule]", "6.7"}], ",", 
      RowBox[{"KmmckatC4AcetoacylCoAMAT", "\[Rule]", "12.4"}], ",", 
      RowBox[{"KmmckatCoAMAT", "\[Rule]", "26.6"}], ",", 
      RowBox[{"KmmckatC14AcylCoAMAT", "\[Rule]", "13.83"}], ",", 
      RowBox[{"KmmckatC16AcylCoAMAT", "\[Rule]", "13.83"}], ",", 
      RowBox[{"KmmckatC12AcylCoAMAT", "\[Rule]", "13.83"}], ",", 
      RowBox[{"KmmckatC10AcylCoAMAT", "\[Rule]", "13.83"}], ",", 
      RowBox[{"KmmckatC8AcylCoAMAT", "\[Rule]", "13.83"}], ",", 
      RowBox[{"KmmckatC6AcylCoAMAT", "\[Rule]", "13.83"}], ",", 
      RowBox[{"KmmckatC4AcylCoAMAT", "\[Rule]", "13.83"}], ",", 
      RowBox[{"KmmckatAcetylCoAMAT", "\[Rule]", "30"}], ",", 
      RowBox[{"Keqmckat", "\[Rule]", "1051"}], ",", "\[IndentingNewLine]", 
      RowBox[{"sfmtpC16", "\[Rule]", "1"}], ",", 
      RowBox[{"sfmtpC14", "\[Rule]", "0.9"}], ",", 
      RowBox[{"sfmtpC12", "\[Rule]", "0.81"}], ",", 
      RowBox[{"sfmtpC10", "\[Rule]", "0.73"}], ",", 
      RowBox[{"sfmtpC8", "\[Rule]", "0.34"}], ",", 
      RowBox[{"Vmtp", "\[Rule]", "2.84"}], ",", 
      RowBox[{"KmmtpC16EnoylCoAMAT", "\[Rule]", "25"}], ",", 
      RowBox[{"KmmtpC14EnoylCoAMAT", "\[Rule]", "25"}], ",", 
      RowBox[{"KmmtpC12EnoylCoAMAT", "\[Rule]", "25"}], ",", 
      RowBox[{"KmmtpC10EnoylCoAMAT", "\[Rule]", "25"}], ",", 
      RowBox[{"KmmtpC8EnoylCoAMAT", "\[Rule]", "25"}], ",", 
      RowBox[{"KmmtpNADMAT", "\[Rule]", "60"}], ",", 
      RowBox[{"KmmtpCoAMAT", "\[Rule]", "30"}], ",", 
      RowBox[{"KmmtpC14AcylCoAMAT", "\[Rule]", "13.83"}], ",", 
      RowBox[{"KmmtpC16AcylCoAMAT", "\[Rule]", "13.83"}], ",", 
      RowBox[{"KmmtpC12AcylCoAMAT", "\[Rule]", "13.83"}], ",", 
      RowBox[{"KmmtpC10AcylCoAMAT", "\[Rule]", "13.83"}], ",", 
      RowBox[{"KmmtpC8AcylCoAMAT", "\[Rule]", "13.83"}], ",", 
      RowBox[{"KmmtpC6AcylCoAMAT", "\[Rule]", "13.83"}], ",", 
      RowBox[{"KmmtpNADHMAT", "\[Rule]", "50"}], ",", 
      RowBox[{"KmmtpAcetylCoAMAT", "\[Rule]", "30"}], ",", 
      RowBox[{"Keqmtp", "\[Rule]", "0.71"}], ",", "\[IndentingNewLine]", 
      RowBox[{"Vmacot", "\[Rule]", "0.00371"}], ",", 
      RowBox[{"sfacotC16", "\[Rule]", "0.70"}], ",", 
      RowBox[{"sfacotC14", "\[Rule]", "0.86"}], ",", 
      RowBox[{"sfacotC12", "\[Rule]", "0.68"}], ",", 
      RowBox[{"sfacotC10", "\[Rule]", "1.0"}], ",", 
      RowBox[{"sfacotC8", "\[Rule]", "0.21"}], ",", 
      RowBox[{"sfacotC6", "\[Rule]", "0.55"}], ",", 
      RowBox[{"sfacotC4", "\[Rule]", "0.70"}], ",", 
      RowBox[{"KmacotC16CoA", "\[Rule]", "10"}], ",", 
      RowBox[{"KmacotC14CoA", "\[Rule]", "15.2"}], ",", 
      RowBox[{"KmacotC12CoA", "\[Rule]", "27.5"}], ",", 
      RowBox[{"KmacotC10CoA", "\[Rule]", "47.2"}], ",", 
      RowBox[{"KmacotC8CoA", "\[Rule]", "150.89"}], ",", 
      RowBox[{"KmacotC6CoA", "\[Rule]", "138.2"}], ",", 
      RowBox[{"KmacotC4CoA", "\[Rule]", "1036.29"}], ",", 
      RowBox[{"KmCoA", "\[Rule]", "9"}], ",", " ", 
      RowBox[{"KmacotC16FFA", "\[Rule]", "27000"}], ",", 
      RowBox[{"KmacotC14FFA", "\[Rule]", "130000"}], ",", 
      RowBox[{"KmacotC12FFA", "\[Rule]", "230000"}], ",", 
      RowBox[{"KmacotC10FFA", "\[Rule]", "400000"}], ",", 
      RowBox[{"KmacotC8FFA", "\[Rule]", "1300000"}], ",", 
      RowBox[{"KmacotC6FFA", "\[Rule]", "350000000"}], ",", 
      RowBox[{"KmacotC4FFA", "\[Rule]", "3000000"}], ",", 
      RowBox[{"KeqacotC16", "\[Rule]", "24000"}], ",", 
      RowBox[{"KeqacotC14", "\[Rule]", "76000"}], ",", 
      RowBox[{"KeqacotC12", "\[Rule]", "76000"}], ",", 
      RowBox[{"KeqacotC10", "\[Rule]", "76000"}], ",", 
      RowBox[{"KeqacotC8", "\[Rule]", "76000"}], ",", 
      RowBox[{"KeqacotC6", "\[Rule]", "76000"}], ",", 
      RowBox[{"KeqacotC4", "\[Rule]", "3000000"}], ",", "\[IndentingNewLine]", 
      StyleBox[" ",
       Background->RGBColor[1, 1, 0]], 
      StyleBox[
       RowBox[{"keFFA", "\[Rule]", 
        RowBox[{"2", "*", 
         SuperscriptBox["10", 
          RowBox[{"-", "6"}]]}]}],
       Background->RGBColor[1, 1, 0]], 
      StyleBox[",",
       Background->RGBColor[1, 1, 0]], 
      StyleBox[
       RowBox[{"keC14", "\[Rule]", 
        RowBox[{"4", "*", 
         SuperscriptBox["10", 
          RowBox[{"-", "6"}]]}]}],
       Background->RGBColor[1, 1, 0]], ",", "\[IndentingNewLine]", 
      RowBox[{"Ksacesink", "\[Rule]", "6000000"}], ",", " ", 
      RowBox[{"K1acesink", "\[Rule]", "70"}], ",", 
      RowBox[{"Ksfadhsink", "\[Rule]", "6000000"}], ",", 
      RowBox[{"K1fadhsink", "\[Rule]", "0.46"}], ",", 
      RowBox[{"Ksnadhsink", "\[Rule]", "6000000"}], ",", 
      RowBox[{"K1nadhsink", "\[Rule]", "12"}], ",", "\[IndentingNewLine]", 
      RowBox[{"C16AcylCoACYT", "\[Rule]", "25"}], ",", 
      RowBox[{"CarCYT", "\[Rule]", "200"}], ",", 
      RowBox[{"CoACYT", "\[Rule]", "140"}], ",", 
      RowBox[{"MalCoACYT", "\[Rule]", "0"}], ",", 
      RowBox[{"CarMAT", "->", "950"}], ",", 
      RowBox[{"FADtMAT", "\[Rule]", "0.77"}], ",", 
      RowBox[{"NADtMAT", "\[Rule]", "250"}], ",", 
      RowBox[{"CoAMATt", "\[Rule]", "5000"}], ",", "\[IndentingNewLine]", 
      RowBox[{"VCYT", "\[Rule]", 
       RowBox[{"2.2", "*", 
        SuperscriptBox["10", 
         RowBox[{"-", "6"}]]}]}], ",", 
      RowBox[{"VMAT", "\[Rule]", 
       RowBox[{"1.8", "*", 
        SuperscriptBox["10", 
         RowBox[{"-", "6"}]]}]}]}], "}"}]}], ";"}], " ", 
  "\[IndentingNewLine]"}], "\[IndentingNewLine]", 
 RowBox[{
  RowBox[{
   RowBox[{"InitialConditions", "=", 
    RowBox[{"{", "\[IndentingNewLine]", 
     RowBox[{
      RowBox[{
       RowBox[{"C16AcylCarCYT", "[", "0", "]"}], "\[Equal]", "0"}], ",", 
      RowBox[{
       RowBox[{"C16AcylCarMAT", "[", "0", "]"}], "\[Equal]", "0"}], ",", 
      RowBox[{
       RowBox[{"C16AcylCoAMAT", "[", "0", "]"}], "\[Equal]", "0"}], ",", 
      RowBox[{
       RowBox[{"C16EnoylCoAMAT", "[", "0", "]"}], "\[Equal]", "0"}], ",", 
      RowBox[{
       RowBox[{"C16HydroxyacylCoAMAT", "[", "0", "]"}], "\[Equal]", "0"}], 
      ",", 
      RowBox[{
       RowBox[{"C16KetoacylCoAMAT", "[", "0", "]"}], "\[Equal]", "0"}], ",", 
      "\[IndentingNewLine]", 
      RowBox[{
       RowBox[{"C14AcylCarCYT", "[", "0", "]"}], "\[Equal]", "0"}], ",", 
      RowBox[{
       RowBox[{"C14AcylCarMAT", "[", "0", "]"}], "\[Equal]", "0"}], ",", 
      RowBox[{
       RowBox[{"C14AcylCoAMAT", "[", "0", "]"}], "\[Equal]", "0"}], ",", 
      RowBox[{
       RowBox[{"C14EnoylCoAMAT", "[", "0", "]"}], "\[Equal]", "0"}], ",", 
      RowBox[{
       RowBox[{"C14HydroxyacylCoAMAT", "[", "0", "]"}], "\[Equal]", "0"}], 
      ",", 
      RowBox[{
       RowBox[{"C14KetoacylCoAMAT", "[", "0", "]"}], "\[Equal]", "0"}], ",", 
      "\[IndentingNewLine]", 
      RowBox[{
       RowBox[{"C12AcylCarCYT", "[", "0", "]"}], "\[Equal]", "0"}], ",", 
      RowBox[{
       RowBox[{"C12AcylCarMAT", "[", "0", "]"}], "\[Equal]", "0"}], ",", 
      RowBox[{
       RowBox[{"C12AcylCoAMAT", "[", "0", "]"}], "\[Equal]", "0"}], ",", 
      RowBox[{
       RowBox[{"C12EnoylCoAMAT", "[", "0", "]"}], "\[Equal]", "0"}], ",", 
      RowBox[{
       RowBox[{"C12HydroxyacylCoAMAT", "[", "0", "]"}], "\[Equal]", "0"}], 
      ",", 
      RowBox[{
       RowBox[{"C12KetoacylCoAMAT", "[", "0", "]"}], "\[Equal]", "0"}], ",", 
      "\[IndentingNewLine]", 
      RowBox[{
       RowBox[{"C10AcylCarCYT", "[", "0", "]"}], "\[Equal]", "0"}], ",", 
      RowBox[{
       RowBox[{"C10AcylCarMAT", "[", "0", "]"}], "\[Equal]", "0"}], ",", 
      RowBox[{
       RowBox[{"C10AcylCoAMAT", "[", "0", "]"}], "\[Equal]", "0"}], ",", 
      RowBox[{
       RowBox[{"C10EnoylCoAMAT", "[", "0", "]"}], "\[Equal]", "0"}], ",", 
      RowBox[{
       RowBox[{"C10HydroxyacylCoAMAT", "[", "0", "]"}], "\[Equal]", "0"}], 
      ",", 
      RowBox[{
       RowBox[{"C10KetoacylCoAMAT", "[", "0", "]"}], "\[Equal]", "0"}], ",", 
      "\[IndentingNewLine]", 
      RowBox[{
       RowBox[{"C8AcylCarCYT", "[", "0", "]"}], "\[Equal]", "0"}], ",", 
      RowBox[{
       RowBox[{"C8AcylCarMAT", "[", "0", "]"}], "\[Equal]", "0"}], ",", 
      RowBox[{
       RowBox[{"C8AcylCoAMAT", "[", "0", "]"}], "\[Equal]", "0"}], ",", 
      RowBox[{
       RowBox[{"C8EnoylCoAMAT", "[", "0", "]"}], "\[Equal]", "0"}], ",", 
      RowBox[{
       RowBox[{"C8HydroxyacylCoAMAT", "[", "0", "]"}], "\[Equal]", "0"}], ",", 
      RowBox[{
       RowBox[{"C8KetoacylCoAMAT", "[", "0", "]"}], "\[Equal]", "0"}], ",", 
      "\[IndentingNewLine]", 
      RowBox[{
       RowBox[{"C6AcylCarCYT", "[", "0", "]"}], "\[Equal]", "0"}], ",", 
      RowBox[{
       RowBox[{"C6AcylCarMAT", "[", "0", "]"}], "\[Equal]", "0"}], ",", 
      RowBox[{
       RowBox[{"C6AcylCoAMAT", "[", "0", "]"}], "\[Equal]", "0"}], ",", 
      RowBox[{
       RowBox[{"C6EnoylCoAMAT", "[", "0", "]"}], "\[Equal]", "0"}], ",", 
      RowBox[{
       RowBox[{"C6HydroxyacylCoAMAT", "[", "0", "]"}], "\[Equal]", "0"}], ",", 
      RowBox[{
       RowBox[{"C6KetoacylCoAMAT", "[", "0", "]"}], "\[Equal]", "0"}], ",", 
      "\[IndentingNewLine]", 
      RowBox[{
       RowBox[{"C4AcylCarCYT", "[", "0", "]"}], "\[Equal]", "0"}], ",", 
      RowBox[{
       RowBox[{"C4AcylCarMAT", "[", "0", "]"}], "\[Equal]", "0"}], ",", 
      RowBox[{
       RowBox[{"C4AcylCoAMAT", "[", "0", "]"}], "\[Equal]", "0"}], ",", 
      RowBox[{
       RowBox[{"C4EnoylCoAMAT", "[", "0", "]"}], "\[Equal]", "0"}], ",", 
      RowBox[{
       RowBox[{"C4HydroxyacylCoAMAT", "[", "0", "]"}], "\[Equal]", "0"}], ",", 
      RowBox[{
       RowBox[{"C4AcetoacylCoAMAT", "[", "0", "]"}], "\[Equal]", "0"}], ",", 
      "\[IndentingNewLine]", 
      RowBox[{
       RowBox[{"AcetylCoAMAT", "[", "0", "]"}], "\[Equal]", " ", "70"}], ",", 
      RowBox[{
       RowBox[{"FADHMAT", "[", "0", "]"}], "\[Equal]", " ", "0.46"}], ",", 
      " ", 
      RowBox[{
       RowBox[{"NADHMAT", "[", "0", "]"}], "\[Equal]", "12"}], ",", " ", 
      "\[IndentingNewLine]", 
      RowBox[{
       RowBox[{"C16FFA", "[", "0", "]"}], "\[Equal]", "0"}], ",", " ", 
      RowBox[{
       RowBox[{"C14FFA", "[", "0", "]"}], "\[Equal]", "0"}], ",", 
      RowBox[{
       RowBox[{"C12FFA", "[", "0", "]"}], "\[Equal]", "0"}], ",", 
      RowBox[{
       RowBox[{"C10FFA", "[", "0", "]"}], "\[Equal]", "0"}], ",", 
      RowBox[{
       RowBox[{"C8FFA", "[", "0", "]"}], "\[Equal]", "0"}], ",", 
      RowBox[{
       RowBox[{"C6FFA", "[", "0", "]"}], "\[Equal]", "0"}], ",", 
      RowBox[{
       RowBox[{"C4FFA", "[", "0", "]"}], "\[Equal]", "0"}]}], "}"}]}], ";"}], 
  "\[IndentingNewLine]"}], "\[IndentingNewLine]", 
 RowBox[{
  RowBox[{"Vars", "=", 
   RowBox[{"{", "\[IndentingNewLine]", 
    RowBox[{
    "C16AcylCarCYT", ",", "C16AcylCarMAT", ",", "C16AcylCoAMAT", ",", 
     "C16EnoylCoAMAT", ",", "C16HydroxyacylCoAMAT", ",", "C16KetoacylCoAMAT", 
     ",", "\[IndentingNewLine]", "C14AcylCarCYT", ",", "C14AcylCarMAT", ",", 
     "C14AcylCoAMAT", ",", "C14EnoylCoAMAT", ",", "C14HydroxyacylCoAMAT", ",",
      "C14KetoacylCoAMAT", ",", "\[IndentingNewLine]", "C12AcylCarCYT", ",", 
     "C12AcylCarMAT", ",", "C12AcylCoAMAT", ",", "C12EnoylCoAMAT", ",", 
     "C12HydroxyacylCoAMAT", ",", "C12KetoacylCoAMAT", ",", 
     "\[IndentingNewLine]", "C10AcylCarCYT", ",", "C10AcylCarMAT", ",", 
     "C10AcylCoAMAT", ",", "C10EnoylCoAMAT", ",", "C10HydroxyacylCoAMAT", ",",
      "C10KetoacylCoAMAT", ",", "\[IndentingNewLine]", "C8AcylCarCYT", ",", 
     "C8AcylCarMAT", ",", "C8AcylCoAMAT", ",", "C8EnoylCoAMAT", ",", 
     "C8HydroxyacylCoAMAT", ",", "C8KetoacylCoAMAT", ",", 
     "\[IndentingNewLine]", "C6AcylCarCYT", ",", "C6AcylCarMAT", ",", 
     "C6AcylCoAMAT", ",", "C6EnoylCoAMAT", ",", "C6HydroxyacylCoAMAT", ",", 
     "C6KetoacylCoAMAT", ",", "\[IndentingNewLine]", "C4AcylCarCYT", ",", 
     "C4AcylCarMAT", ",", "C4AcylCoAMAT", ",", "C4EnoylCoAMAT", ",", 
     "C4HydroxyacylCoAMAT", ",", "C4AcetoacylCoAMAT", ",", 
     "\[IndentingNewLine]", "AcetylCoAMAT", ",", "FADHMAT", ",", " ", 
     "NADHMAT", ",", " ", "\[IndentingNewLine]", " ", "C16FFA", ",", " ", 
     "C14FFA", ",", "C12FFA", ",", "C10FFA", ",", "C8FFA", ",", "C6FFA", ",", 
     "C4FFA"}], "}"}]}], ";"}]}], "Input",
 CellChangeTimes->{{3.49033632684375*^9, 3.490336330578125*^9}, {
   3.490336364078125*^9, 3.49033654615625*^9}, {3.490336671046875*^9, 
   3.4903368766875*^9}, {3.49033913559375*^9, 3.490339355640625*^9}, {
   3.490341195015625*^9, 3.490341806984375*^9}, {3.49034975878125*^9, 
   3.4903497934375*^9}, {3.49189429596875*^9, 3.491894555453125*^9}, {
   3.49189460015625*^9, 3.49189463259375*^9}, {3.4918946951875*^9, 
   3.49189482253125*^9}, {3.4918948665625*^9, 3.491894972140625*^9}, {
   3.491895068640625*^9, 3.49189525965625*^9}, {3.491895327015625*^9, 
   3.491895569703125*^9}, {3.491895645046875*^9, 3.491895810640625*^9}, {
   3.4918963691875*^9, 3.4918963805625*^9}, {3.49189688278125*^9, 
   3.49189694175*^9}, {3.491898080578125*^9, 3.491898081484375*^9}, {
   3.4918982166875*^9, 3.491898230140625*^9}, {3.491898271421875*^9, 
   3.491898513875*^9}, {3.491898614390625*^9, 3.491898663890625*^9}, {
   3.49189885528125*^9, 3.4918990861875*^9}, {3.4918994204375*^9, 
   3.49189951471875*^9}, {3.4918995453125*^9, 3.49189974634375*^9}, {
   3.49189984628125*^9, 3.491899850203125*^9}, {3.49352235571875*^9, 
   3.493522603703125*^9}, {3.4935243883125*^9, 3.493524752546875*^9}, {
   3.493525739578125*^9, 3.493525789765625*^9}, {3.49352647221875*^9, 
   3.49352651478125*^9}, {3.493526554625*^9, 3.493526566984375*^9}, {
   3.4935313500625*^9, 3.493531567078125*^9}, {3.493531613*^9, 
   3.493531800625*^9}, {3.493532209125*^9, 3.493532311109375*^9}, {
   3.493532378109375*^9, 3.4935324143125*^9}, {3.493532514640625*^9, 
   3.4935327125*^9}, {3.493535831828125*^9, 3.493535860453125*^9}, {
   3.493536501734375*^9, 3.4935365024375*^9}, {3.4935365513125*^9, 
   3.49353657553125*^9}, {3.493536613390625*^9, 3.4935366628125*^9}, {
   3.4935367173125*^9, 3.493536773046875*^9}, {3.493536942890625*^9, 
   3.493537219484375*^9}, {3.493538634140625*^9, 3.493538778703125*^9}, {
   3.493538860921875*^9, 3.493538874515625*^9}, {3.493538909*^9, 
   3.4935389535*^9}, {3.493539534015625*^9, 3.493539536703125*^9}, {
   3.49353958271875*^9, 3.4935396210625*^9}, {3.4935396769375*^9, 
   3.493539724703125*^9}, {3.49353995353125*^9, 3.4935400255625*^9}, {
   3.493540109796875*^9, 3.493540247046875*^9}, {3.49354028334375*^9, 
   3.4935403468125*^9}, {3.493540379609375*^9, 3.493540506265625*^9}, {
   3.493540567203125*^9, 3.493540618890625*^9}, {3.493541008546875*^9, 
   3.493541052875*^9}, {3.493541404921875*^9, 3.493541535984375*^9}, {
   3.493541566078125*^9, 3.493541711640625*^9}, {3.493541917765625*^9, 
   3.4935419811875*^9}, {3.49354201975*^9, 3.493542579703125*^9}, {
   3.49354261884375*^9, 3.493542827953125*^9}, {3.49354285884375*^9, 
   3.4935431838125*^9}, {3.494142151625*^9, 3.494142153328125*^9}, {
   3.49414314634375*^9, 3.494143263390625*^9}, {3.49414330640625*^9, 
   3.4941436175625*^9}, {3.4941510911875*^9, 3.49415143546875*^9}, {
   3.494151471375*^9, 3.494151525609375*^9}, {3.494152046796875*^9, 
   3.494152049703125*^9}, {3.494152157953125*^9, 3.494152206390625*^9}, {
   3.49415225903125*^9, 3.494152293640625*^9}, {3.494234214296875*^9, 
   3.49423422165625*^9}, {3.4942343816875*^9, 3.494235259390625*^9}, {
   3.494235473171875*^9, 3.49423574253125*^9}, {3.494236160421875*^9, 
   3.49423621784375*^9}, {3.49423633009375*^9, 3.4942363305625*^9}, {
   3.4942363938125*^9, 3.49423658134375*^9}, {3.494237287203125*^9, 
   3.494237288765625*^9}, {3.494302134984375*^9, 3.49430231984375*^9}, {
   3.494302369328125*^9, 3.49430240271875*^9}, {3.4943024814375*^9, 
   3.494302692890625*^9}, {3.494302725984375*^9, 3.49430307603125*^9}, {
   3.49430313359375*^9, 3.49430317346875*^9}, {3.4948184886875*^9, 
   3.494818542046875*^9}, {3.4948185813125*^9, 3.494818616921875*^9}, {
   3.49481864821875*^9, 3.4948186741875*^9}, {3.494819062578125*^9, 
   3.49481915596875*^9}, {3.494821013890625*^9, 3.49482106053125*^9}, {
   3.494821119828125*^9, 3.494821121578125*^9}, {3.494821263859375*^9, 
   3.494821275453125*^9}, {3.494821835640625*^9, 3.49482193259375*^9}, {
   3.49482211196875*^9, 3.494822641796875*^9}, {3.49482270328125*^9, 
   3.494822879625*^9}, {3.494822913359375*^9, 3.49482293525*^9}, {
   3.494822968484375*^9, 3.49482299378125*^9}, {3.49482309025*^9, 
   3.49482310034375*^9}, {3.494823137046875*^9, 3.494823137890625*^9}, {
   3.49482319403125*^9, 3.494823220890625*^9}, {3.494823305203125*^9, 
   3.4948233096875*^9}, {3.49482339259375*^9, 3.49482341990625*^9}, {
   3.49482345109375*^9, 3.494823453546875*^9}, {3.494823484921875*^9, 
   3.494823583078125*^9}, {3.494826867640625*^9, 3.494826869125*^9}, {
   3.49482743403125*^9, 3.4948274356875*^9}, {3.494827505953125*^9, 
   3.494827615703125*^9}, 3.494827665578125*^9, {3.494829267796875*^9, 
   3.4948292888125*^9}, {3.49482936053125*^9, 3.494829363203125*^9}, {
   3.49482956925*^9, 3.49482957703125*^9}, 3.494829627171875*^9, {
   3.494830438375*^9, 3.49483045453125*^9}, {3.494830601796875*^9, 
   3.494830614296875*^9}, {3.49483084778125*^9, 3.494830853109375*^9}, {
   3.494830893734375*^9, 3.494830903375*^9}, {3.494831908234375*^9, 
   3.494832247546875*^9}, {3.494832342953125*^9, 3.494832343765625*^9}, {
   3.494832381671875*^9, 3.494832386109375*^9}, {3.494832426875*^9, 
   3.494832439328125*^9}, {3.494832469734375*^9, 3.49483251459375*^9}, {
   3.49483257040625*^9, 3.49483257584375*^9}, {3.4948326649375*^9, 
   3.494832826859375*^9}, {3.494833067625*^9, 3.4948330684375*^9}, 
   3.494833101578125*^9, {3.49483315409375*^9, 3.49483316315625*^9}, {
   3.494833259640625*^9, 3.49483328353125*^9}, {3.494833406109375*^9, 
   3.494833510703125*^9}, {3.494833605515625*^9, 3.49483360603125*^9}, {
   3.49483428084375*^9, 3.494834451234375*^9}, {3.494834875375*^9, 
   3.49483487578125*^9}, 3.4948351131875*^9, {3.494835151765625*^9, 
   3.494835160375*^9}, {3.494838000484375*^9, 3.49483811496875*^9}, {
   3.494846938453125*^9, 3.494846938984375*^9}, {3.494847780296875*^9, 
   3.4948477815625*^9}, {3.49490621590625*^9, 3.494906216578125*^9}, 
   3.494914298328125*^9, {3.49491637040625*^9, 3.494916370765625*^9}, {
   3.494916424921875*^9, 3.494916425*^9}, 3.49491655740625*^9, {
   3.4949166096875*^9, 3.4949166103125*^9}, {3.49491748284375*^9, 
   3.49491748853125*^9}, {3.494922391203125*^9, 3.49492239290625*^9}, {
   3.494922448859375*^9, 3.49492245890625*^9}, {3.494922497203125*^9, 
   3.494922500453125*^9}, {3.495120879035725*^9, 3.4951208791985683`*^9}, {
   3.4951209501840687`*^9, 3.495120951694242*^9}, {3.495121005322798*^9, 
   3.495121006837408*^9}, {3.495121049927929*^9, 3.495121051280054*^9}, {
   3.495121123716422*^9, 3.495121125551434*^9}, {3.495121177662735*^9, 
   3.495121180130315*^9}, {3.495271887671875*^9, 3.495271934046875*^9}, {
   3.497168336578125*^9, 3.497168337625*^9}, {3.4973237874375*^9, 
   3.4973237906875*^9}, {3.4973458345*^9, 3.497345843015625*^9}, {
   3.49734783021875*^9, 3.49734783075*^9}, 3.497347862359375*^9, {
   3.49734861984375*^9, 3.49734863728125*^9}, 3.497348875140625*^9, {
   3.497350023921875*^9, 3.497350026890625*^9}, {3.49735079075*^9, 
   3.497350791328125*^9}, {3.497680258125*^9, 3.49768028565625*^9}, {
   3.4976804075625*^9, 3.497680429609375*^9}, 3.49768050284375*^9, {
   3.49768080459375*^9, 3.49768080478125*^9}, {3.49768090053125*^9, 
   3.497680901078125*^9}, {3.497681088890625*^9, 3.497681140609375*^9}, {
   3.49768174996875*^9, 3.497681756953125*^9}, {3.497681812671875*^9, 
   3.497681817671875*^9}, 3.49768221175*^9, {3.497682283171875*^9, 
   3.497682288109375*^9}, {3.49777757765625*^9, 3.497777626640625*^9}, {
   3.497777774640625*^9, 3.49777791696875*^9}, {3.497778006359375*^9, 
   3.497778040765625*^9}, {3.497778073890625*^9, 3.4977781805625*^9}, 
   3.497778225171875*^9, 3.497778442265625*^9, {3.497778534875*^9, 
   3.49777856259375*^9}, {3.49777873790625*^9, 3.497778738671875*^9}, {
   3.498970635984375*^9, 3.498970641796875*^9}, {3.49899047690625*^9, 
   3.498990534703125*^9}, {3.498990893625*^9, 3.4989908961875*^9}, {
   3.506414681765625*^9, 3.506414688390625*^9}, {3.50676570646875*^9, 
   3.506765712296875*^9}, {3.506767935328125*^9, 3.5067679390625*^9}, {
   3.50676798903125*^9, 3.506767992828125*^9}, {3.5067680466875*^9, 
   3.506768050859375*^9}, {3.506768211484375*^9, 3.50676821690625*^9}, {
   3.50676826534375*^9, 3.506768268*^9}, {3.506768340140625*^9, 
   3.5067683439375*^9}, {3.5067683989375*^9, 3.50676840409375*^9}, {
   3.506768463828125*^9, 3.506768465*^9}, {3.506768523078125*^9, 
   3.50676852478125*^9}, {3.506768591328125*^9, 3.50676859275*^9}, {
   3.506769390359375*^9, 3.506769394484375*^9}, 3.506846770625*^9, 
   3.50684683015625*^9, 3.506846875203125*^9, {3.506847641078125*^9, 
   3.50684764603125*^9}, 3.506847703265625*^9, {3.506847743890625*^9, 
   3.5068477675*^9}, {3.506847799546875*^9, 3.50684782315625*^9}, {
   3.50684787434375*^9, 3.5068479043125*^9}, 3.50684794728125*^9, {
   3.50684799459375*^9, 3.50684799475*^9}, {3.506848040859375*^9, 
   3.506848059765625*^9}, 3.506848094703125*^9, {3.50684814190625*^9, 
   3.50684819378125*^9}, {3.5068482406875*^9, 3.506848240828125*^9}, 
   3.50684829146875*^9, 3.506848331734375*^9, {3.506848387765625*^9, 
   3.50684839353125*^9}, {3.506848438296875*^9, 3.50684843859375*^9}, {
   3.506848500796875*^9, 3.5068485009375*^9}, {3.506848559765625*^9, 
   3.506848559921875*^9}, {3.506848603125*^9, 3.50684860325*^9}, {
   3.5068486650625*^9, 3.506848667359375*^9}, {3.506848709890625*^9, 
   3.506848710015625*^9}, {3.506848753578125*^9, 3.506848753859375*^9}, {
   3.50684880240625*^9, 3.5068488025625*^9}, {3.50684884515625*^9, 
   3.506848845703125*^9}, 3.506848883859375*^9, {3.506848922421875*^9, 
   3.506848923515625*^9}, {3.506848977546875*^9, 3.506848977703125*^9}, {
   3.506849023375*^9, 3.5068490235*^9}, {3.5068490605625*^9, 
   3.506849060703125*^9}, {3.5068491060625*^9, 3.506849106859375*^9}, {
   3.506849149109375*^9, 3.506849150578125*^9}, 3.50684919859375*^9, 
   3.5068493254375*^9, {3.5068505126875*^9, 3.506850513078125*^9}, {
   3.50685055525*^9, 3.506850558109375*^9}, 3.506850601765625*^9, 
   3.506850671296875*^9, {3.5068507105625*^9, 3.5068507109375*^9}, {
   3.506850758234375*^9, 3.5068507816875*^9}, {3.508055074609375*^9, 
   3.5080550773125*^9}, {3.508055123578125*^9, 3.508055123890625*^9}, {
   3.508055267828125*^9, 3.508055268203125*^9}, {3.5080554336875*^9, 
   3.508055433921875*^9}, {3.508055562609375*^9, 3.508055566140625*^9}, {
   3.508055626765625*^9, 3.50805562690625*^9}, {3.508062599953125*^9, 
   3.508062630078125*^9}, {3.50856361628125*^9, 3.508563747484375*^9}, {
   3.508564154*^9, 3.50856431196875*^9}, {3.508564349828125*^9, 
   3.50856463484375*^9}, {3.508565008296875*^9, 3.50856517746875*^9}, {
   3.508565222609375*^9, 3.508565361515625*^9}, {3.50856572925*^9, 
   3.50856572940625*^9}, {3.50856583003125*^9, 3.50856583334375*^9}, {
   3.508566542171875*^9, 3.50856654234375*^9}, {3.508566679640625*^9, 
   3.508566679796875*^9}, {3.50857331575*^9, 3.50857346409375*^9}, {
   3.508573554609375*^9, 3.508573595734375*^9}, {3.508573721578125*^9, 
   3.5085740005*^9}, {3.508574060375*^9, 3.5085741295625*^9}, {
   3.508574200375*^9, 3.508574220484375*^9}, {3.5085742994375*^9, 
   3.50857432378125*^9}, 3.508574557578125*^9, {3.50857462571875*^9, 
   3.5085750135625*^9}, {3.508575086828125*^9, 3.508575144671875*^9}, {
   3.508575742328125*^9, 3.5085757425*^9}, {3.508576186765625*^9, 
   3.50857618709375*^9}, {3.508576260671875*^9, 3.508576260828125*^9}, 
   3.50857631334375*^9, {3.508577516515625*^9, 3.5085775846875*^9}, {
   3.508577645859375*^9, 3.50857769590625*^9}, {3.50857776290625*^9, 
   3.50857778309375*^9}, {3.508577846984375*^9, 3.508578486734375*^9}, {
   3.508578527265625*^9, 3.50857867196875*^9}, {3.50857873309375*^9, 
   3.50857885428125*^9}, {3.50857894471875*^9, 3.508579013890625*^9}, {
   3.50857904859375*^9, 3.508579070984375*^9}, {3.50857910521875*^9, 
   3.50857910540625*^9}, {3.508579159765625*^9, 3.508579160140625*^9}, 
   3.508579351671875*^9, {3.50858116684375*^9, 3.508581256140625*^9}, {
   3.5085812975*^9, 3.508581297671875*^9}, {3.508581605203125*^9, 
   3.508581606546875*^9}, {3.5085836325625*^9, 3.508583632921875*^9}, {
   3.50858377378125*^9, 3.508583774140625*^9}, 3.508583822140625*^9, {
   3.508583874421875*^9, 3.508583876140625*^9}, {3.508583921625*^9, 
   3.508583959671875*^9}, {3.508584127140625*^9, 3.508584165828125*^9}, {
   3.5085854924375*^9, 3.50858549325*^9}, {3.508585780546875*^9, 
   3.508585780921875*^9}, {3.51340978603125*^9, 3.513409859890625*^9}, {
   3.5134099006875*^9, 3.513410003515625*^9}, {3.5134100644375*^9, 
   3.513410151875*^9}, {3.513410426703125*^9, 3.513410465046875*^9}, {
   3.513410618453125*^9, 3.51341062034375*^9}, {3.51341072134375*^9, 
   3.51341072365625*^9}, 3.5134108025625*^9, {3.51341088775*^9, 
   3.513410889734375*^9}, {3.513411429875*^9, 3.513411439953125*^9}, {
   3.51341184678125*^9, 3.513411847234375*^9}, {3.513481825984375*^9, 
   3.5134819233125*^9}, 3.513482057421875*^9, {3.51348497865625*^9, 
   3.51348497890625*^9}, {3.513485029046875*^9, 3.5134850321875*^9}, {
   3.5146958456875*^9, 3.514695847*^9}, 3.51469988259375*^9, {
   3.514700054734375*^9, 3.514700133765625*^9}, {3.514700241046875*^9, 
   3.514700241546875*^9}, {3.514700417*^9, 3.514700420578125*^9}, {
   3.5188477059375*^9, 3.518847724171875*^9}, {3.518847813984375*^9, 
   3.51884781428125*^9}, {3.51884787571875*^9, 3.51884787609375*^9}, 
   3.518847928671875*^9, 3.5188479888125*^9, 3.518848052015625*^9, {
   3.5188480941875*^9, 3.518848094375*^9}, {3.5188481549375*^9, 
   3.518848155015625*^9}, {3.51884821984375*^9, 3.51884822553125*^9}, {
   3.51884829128125*^9, 3.518848291390625*^9}, {3.518848346234375*^9, 
   3.5188483463125*^9}, {3.518848393421875*^9, 3.518848393484375*^9}, {
   3.5188484475*^9, 3.518848447734375*^9}, {3.51884850475*^9, 
   3.518848504796875*^9}, {3.5188487274375*^9, 3.518848727515625*^9}, {
   3.518849030359375*^9, 3.5188490305625*^9}, {3.51884910553125*^9, 
   3.518849105859375*^9}, {3.518849165140625*^9, 3.518849186609375*^9}, {
   3.518849277140625*^9, 3.51884927728125*^9}, {3.52030976371875*^9, 
   3.520309778546875*^9}, 3.52031473028125*^9, {3.52031497396875*^9, 
   3.5203149743125*^9}, 3.520315535625*^9, 3.5203155963125*^9, 
   3.520315721984375*^9, {3.520316075375*^9, 3.520316094234375*^9}, {
   3.52031614446875*^9, 3.520316144546875*^9}, {3.52031619471875*^9, 
   3.52031619521875*^9}, 3.52031624165625*^9, 3.5203163064375*^9, {
   3.520316377046875*^9, 3.520316377703125*^9}, {3.520316434625*^9, 
   3.5203164346875*^9}, {3.5203165164375*^9, 3.52031651815625*^9}, {
   3.52031659109375*^9, 3.520316591265625*^9}, {3.520316652140625*^9, 
   3.520316652265625*^9}, {3.52031669290625*^9, 3.52031669303125*^9}, {
   3.520316738109375*^9, 3.520316738171875*^9}, {3.520316792828125*^9, 
   3.520316792890625*^9}, {3.52031686*^9, 3.520316860125*^9}, {
   3.52031693921875*^9, 3.52031693934375*^9}, {3.520318236046875*^9, 
   3.52031823621875*^9}, {3.520742868015625*^9, 3.52074293175*^9}, {
   3.520743005296875*^9, 3.520743008265625*^9}, {3.520743056921875*^9, 
   3.520743100296875*^9}, {3.520743131765625*^9, 3.520743141078125*^9}, {
   3.520743202609375*^9, 3.520743202796875*^9}, {3.52074333346875*^9, 
   3.52074333378125*^9}, 3.52074405278125*^9, {3.52074410409375*^9, 
   3.520744104625*^9}, 3.520744151140625*^9, 3.520746034953125*^9, 
   3.520746084125*^9, 3.5207461761875*^9, {3.5211719026886797`*^9, 
   3.5211719226467657`*^9}, {3.521171961570594*^9, 3.5211719795495033`*^9}, {
   3.521172177393194*^9, 3.521172178191263*^9}, {3.5211725655334063`*^9, 
   3.521172595583372*^9}, {3.5211727773413687`*^9, 3.521172778664266*^9}, {
   3.521172933390122*^9, 3.52117293362492*^9}, {3.521172976294199*^9, 
   3.5211729764406757`*^9}, {3.5211730618405647`*^9, 3.521173062012541*^9}, {
   3.521866279875*^9, 3.5218663398125*^9}, {3.52186649834375*^9, 
   3.521866498453125*^9}, {3.52186668421875*^9, 3.5218667244375*^9}, {
   3.521866791765625*^9, 3.521866791984375*^9}, {3.52186706984375*^9, 
   3.5218670704375*^9}, {3.52186712225*^9, 3.521867122390625*^9}, {
   3.521867190015625*^9, 3.52186719025*^9}, 3.52186730096875*^9, {
   3.5218673504375*^9, 3.52186735059375*^9}, {3.521868816484375*^9, 
   3.5218688576875*^9}, {3.52186894678125*^9, 3.521868984140625*^9}, 
   3.521869117625*^9, {3.521869236265625*^9, 3.521869256515625*^9}, {
   3.52187152540625*^9, 3.5218715259375*^9}, {3.521871609171875*^9, 
   3.52187160934375*^9}, {3.521871697359375*^9, 3.521871697453125*^9}, {
   3.521871753765625*^9, 3.52187175396875*^9}, {3.52187181075*^9, 
   3.521871811171875*^9}, {3.521871872859375*^9, 3.521871873203125*^9}, {
   3.521871933828125*^9, 3.52187193421875*^9}, {3.52187200490625*^9, 
   3.5218720051875*^9}, 3.52187304071875*^9, {3.52187563278125*^9, 
   3.521875633109375*^9}, {3.5218756810625*^9, 3.521875681359375*^9}, {
   3.52187574075*^9, 3.52187574109375*^9}, {3.521875783625*^9, 
   3.5218757838125*^9}, {3.521875839015625*^9, 3.521875839171875*^9}, {
   3.52187590225*^9, 3.5218759024375*^9}, 3.521875956296875*^9, {
   3.521878034921875*^9, 3.521878048078125*^9}, {3.521878146*^9, 
   3.521878146390625*^9}, {3.52187818909375*^9, 3.521878189390625*^9}, {
   3.521878260546875*^9, 3.52187826090625*^9}, {3.521878340375*^9, 
   3.52187834059375*^9}, {3.5218783833125*^9, 3.5218783835*^9}, {
   3.521878494703125*^9, 3.52187849484375*^9}, 3.52187854415625*^9, {
   3.5218790058125*^9, 3.52187900903125*^9}, {3.52187907875*^9, 
   3.521879079078125*^9}, {3.52187913625*^9, 3.521879136546875*^9}, {
   3.521879191484375*^9, 3.5218791918125*^9}, {3.52187924665625*^9, 
   3.521879246796875*^9}, {3.521879288703125*^9, 3.52187928890625*^9}, {
   3.52187934496875*^9, 3.521879345140625*^9}, 3.521879385984375*^9, {
   3.5230101386875*^9, 3.52301014559375*^9}, {3.523010175625*^9, 
   3.52301020240625*^9}, 3.52301026840625*^9, {3.523010428453125*^9, 
   3.52301043096875*^9}, {3.523010532109375*^9, 3.523010533875*^9}, {
   3.523010572125*^9, 3.523010602328125*^9}, 3.523010645671875*^9, {
   3.523010680484375*^9, 3.523010704234375*^9}, 3.523010741359375*^9, {
   3.523010773671875*^9, 3.523010773828125*^9}, 3.523010809640625*^9, {
   3.5230108795*^9, 3.523010884265625*^9}, {3.523010925625*^9, 
   3.523010926109375*^9}, {3.523010958203125*^9, 3.5230109844375*^9}, 
   3.523011042328125*^9, {3.525087520375*^9, 3.525087520609375*^9}, {
   3.525144243796875*^9, 3.525144247296875*^9}, {3.525144656890625*^9, 
   3.52514466121875*^9}, {3.526977427890625*^9, 3.526977428046875*^9}, {
   3.5269775045*^9, 3.526977512296875*^9}, {3.526977592515625*^9, 
   3.52697759271875*^9}, {3.526978779140625*^9, 3.526978779328125*^9}, {
   3.52697927959375*^9, 3.526979280125*^9}, {3.526979748453125*^9, 
   3.52697974921875*^9}, {3.52698399753125*^9, 3.526983998203125*^9}, {
   3.527321586390625*^9, 3.52732160171875*^9}, 3.527321644578125*^9, {
   3.52732169728125*^9, 3.52732171984375*^9}, {3.5273217529375*^9, 
   3.527321840328125*^9}, 3.527321875234375*^9, {3.527321945640625*^9, 
   3.52732195265625*^9}, {3.52732199603125*^9, 3.527322000671875*^9}, {
   3.527322050140625*^9, 3.5273220503125*^9}, {3.527325161328125*^9, 
   3.527325170234375*^9}, {3.52733124984375*^9, 3.5273312580625*^9}, 
   3.531550610921875*^9, 3.531550721578125*^9, {3.531550786484375*^9, 
   3.531550786609375*^9}, {3.5315508281875*^9, 3.53155082871875*^9}, {
   3.53155088459375*^9, 3.53155088478125*^9}, {3.53155092496875*^9, 
   3.531550925140625*^9}, {3.53155100840625*^9, 3.53155100859375*^9}, {
   3.531551080265625*^9, 3.531551080796875*^9}, {3.531551118515625*^9, 
   3.531551118734375*^9}, {3.531551155359375*^9, 3.531551184859375*^9}, {
   3.53155121578125*^9, 3.531551216*^9}, {3.531551257546875*^9, 
   3.531551257671875*^9}, {3.53155130265625*^9, 3.531551302765625*^9}, {
   3.53155137053125*^9, 3.531551370640625*^9}, {3.531551415015625*^9, 
   3.53155141528125*^9}, {3.53155145190625*^9, 3.53155147203125*^9}, {
   3.53155150878125*^9, 3.53155150909375*^9}, {3.531551657484375*^9, 
   3.5315517006875*^9}, {3.531551734375*^9, 3.53155175746875*^9}, {
   3.53155180034375*^9, 3.5315518004375*^9}, {3.531551831109375*^9, 
   3.53155183121875*^9}, {3.531551864640625*^9, 3.531551864953125*^9}, {
   3.5315519135625*^9, 3.531551913953125*^9}, {3.53155195571875*^9, 
   3.531551956125*^9}, {3.531552015125*^9, 3.53155201540625*^9}, {
   3.531552047578125*^9, 3.53155205515625*^9}, {3.5315520886875*^9, 
   3.531552089078125*^9}, {3.53155212615625*^9, 3.53155214940625*^9}, {
   3.53155225090625*^9, 3.531552256078125*^9}, {3.531552291703125*^9, 
   3.531552291859375*^9}, {3.531552332640625*^9, 3.531552332828125*^9}, {
   3.531552364421875*^9, 3.531552364609375*^9}, {3.531552406078125*^9, 
   3.53155240671875*^9}, {3.5315524499375*^9, 3.531552490015625*^9}, {
   3.531552559453125*^9, 3.531552562828125*^9}, {3.53155261534375*^9, 
   3.53155263571875*^9}, {3.53155269465625*^9, 3.531552694875*^9}, {
   3.531552755671875*^9, 3.5315527560625*^9}, {3.53155279934375*^9, 
   3.5315528231875*^9}, {3.53155287384375*^9, 3.53155289825*^9}, {
   3.531552978828125*^9, 3.53155298034375*^9}, {3.531554077859375*^9, 
   3.531554078140625*^9}, 3.537273043859375*^9, 3.543203510109375*^9, 
   3.54320394403125*^9, {3.546245249875*^9, 3.54624525059375*^9}, {
   3.546322002109375*^9, 3.5463220045625*^9}, {3.546322127078125*^9, 
   3.546322147015625*^9}, {3.546322222453125*^9, 3.546322222546875*^9}, {
   3.546322538171875*^9, 3.5463225383125*^9}, {3.546677326484375*^9, 
   3.546677331703125*^9}, {3.546677431078125*^9, 3.546677449234375*^9}, {
   3.54667814609375*^9, 3.546678154359375*^9}, {3.54667831484375*^9, 
   3.546678315*^9}, {3.5466784059375*^9, 3.5466784061875*^9}, {
   3.54667857815625*^9, 3.54667858178125*^9}, {3.546679115546875*^9, 
   3.54667912625*^9}, {3.552653048207703*^9, 3.552653048722538*^9}, {
   3.552653087266768*^9, 3.552653087438129*^9}, 3.552796496302702*^9, 
   3.7326155728018856`*^9, 3.7351935015238204`*^9, {3.7352808321543293`*^9, 
   3.7352809078565025`*^9}, {3.735280970835636*^9, 3.735281010725717*^9}, {
   3.7352810452937903`*^9, 3.7352810860588703`*^9}, {3.7352811504830217`*^9, 
   3.735281153346031*^9}, {3.735281222749199*^9, 3.735281232299222*^9}, {
   3.7352813325105*^9, 3.7352813675505753`*^9}, {3.7352814584327593`*^9, 
   3.735281499161838*^9}, {3.7352815646399827`*^9, 3.73528171107137*^9}, {
   3.7352820046171465`*^9, 3.7352820151421824`*^9}, {3.73528467649341*^9, 
   3.7352846766964216`*^9}, {3.7370455976452875`*^9, 
   3.7370456284502687`*^9}, {3.737045749708659*^9, 3.737045760125321*^9}, {
   3.7463585587587357`*^9, 3.7463585653231115`*^9}, {3.7475657868702464`*^9, 
   3.7475657871510468`*^9}, {3.7483300616641235`*^9, 
   3.7483300831463523`*^9}, {3.7483301199134555`*^9, 
   3.7483301629049144`*^9}, {3.7485896050931387`*^9, 3.748589827459857*^9}, {
   3.748589877417714*^9, 3.7485899597474236`*^9}, {3.7485900453663206`*^9, 
   3.7485901844192743`*^9}, {3.7485902343441296`*^9, 
   3.7485902354431925`*^9}, {3.748593307194886*^9, 3.7485933481972313`*^9}, {
   3.7485933878545*^9, 3.7485933900756273`*^9}, {3.7485934356462336`*^9, 
   3.7485935556981*^9}, {3.74859360517693*^9, 3.748593612528351*^9}, {
   3.7485937993540363`*^9, 3.7485938177120867`*^9}, {3.7486041099967713`*^9, 
   3.7486041533752527`*^9}, {3.748604300959694*^9, 3.748604324761055*^9}, {
   3.7486043582719717`*^9, 3.7486044052346582`*^9}, {3.7486044994090443`*^9, 
   3.7486045121657743`*^9}, {3.748604544097601*^9, 3.748604684010603*^9}, 
   3.748604735782564*^9, {3.7486047928398275`*^9, 3.74860486788412*^9}, {
   3.7486049638576097`*^9, 3.748605142237812*^9}, {3.748605205030404*^9, 
   3.748605255110268*^9}, {3.7486052864290595`*^9, 3.7486053745941024`*^9}, {
   3.7486054244269524`*^9, 3.7486054261810527`*^9}, 3.7486054572278285`*^9, {
   3.7486054941179385`*^9, 3.748605547066967*^9}, {3.748605747386425*^9, 
   3.7486059510640745`*^9}, {3.748605990694341*^9, 3.748606044997447*^9}, {
   3.7486060752291765`*^9, 3.7486061197277217`*^9}, {3.748606170900648*^9, 
   3.7486062607237864`*^9}, {3.748606315032892*^9, 3.7486065077859173`*^9}, {
   3.748606617484192*^9, 3.748606647743922*^9}, {3.7486618645241413`*^9, 
   3.748662041229248*^9}, 3.7486756531718073`*^9, 3.748675683927566*^9, 
   3.7486757792320175`*^9, {3.7486758099277725`*^9, 3.748675945012499*^9}, {
   3.748678265238209*^9, 3.748678507367058*^9}, {3.748678544837201*^9, 
   3.7486785462502813`*^9}, {3.7486790669210625`*^9, 3.748679067523097*^9}, {
   3.748679703600478*^9, 3.7486798588023553`*^9}, {3.7486799894248266`*^9, 
   3.7486800061617837`*^9}, {3.748680995575375*^9, 3.7486810098191895`*^9}, {
   3.7486810853175077`*^9, 3.748681095902113*^9}, {3.748681158732707*^9, 
   3.7486811606088142`*^9}, {3.74868123693718*^9, 3.7486813340547347`*^9}, {
   3.7486815267897587`*^9, 3.7486815292358985`*^9}, {3.748681572731386*^9, 
   3.74868174588029*^9}, {3.748681851043305*^9, 3.748681870944443*^9}, 
   3.748681912770836*^9, {3.748682127112095*^9, 3.7486822048485413`*^9}, {
   3.7486822834130354`*^9, 3.7486822912704844`*^9}, 3.74868267460841*^9, {
   3.748683916071418*^9, 3.748683951111422*^9}, {3.748684032286065*^9, 
   3.7486840998709307`*^9}, {3.7486854854891834`*^9, 3.748685505464326*^9}, {
   3.7486855706880565`*^9, 3.7486856123354387`*^9}, {3.748685661099228*^9, 
   3.7486857127271805`*^9}, {3.7486857726346073`*^9, 
   3.7486857796340075`*^9}, {3.7486858260976653`*^9, 3.748685850451058*^9}, {
   3.7486859182799377`*^9, 3.74868592916156*^9}, {3.748686076566991*^9, 
   3.7486860969551573`*^9}, {3.7486868205385437`*^9, 
   3.7486868306871243`*^9}, {3.748686989161188*^9, 3.748686992373372*^9}, 
   3.748688516686558*^9, {3.74868854854138*^9, 3.7486886024504633`*^9}, {
   3.7486886341862783`*^9, 3.7486886468600035`*^9}, {3.7486887038002605`*^9, 
   3.748688728001644*^9}, {3.748835320798273*^9, 3.7488353339940276`*^9}, {
   3.748835480286395*^9, 3.7488356264917574`*^9}, {3.7488358790842047`*^9, 
   3.748835989197503*^9}, {3.7488360449556923`*^9, 3.74883622237484*^9}, {
   3.7488391989170885`*^9, 3.748839201309225*^9}, {3.7488392456787634`*^9, 
   3.748839304128106*^9}, {3.7488404229020967`*^9, 3.7488404809194145`*^9}, {
   3.748840530462249*^9, 3.748840574342758*^9}, {3.7488409373685226`*^9, 
   3.748841032046938*^9}, {3.748853572001182*^9, 3.7488535738442874`*^9}, {
   3.7488536104913836`*^9, 3.748853697346351*^9}, {3.7488537494493313`*^9, 
   3.748853765700261*^9}, {3.748853904416195*^9, 3.74885390817741*^9}, {
   3.74892537293089*^9, 3.748925381883505*^9}, {3.748925432983711*^9, 
   3.748925448053899*^9}, {3.748930540536174*^9, 3.7489305532419004`*^9}, {
   3.7489306390998116`*^9, 3.748930669698561*^9}, {3.74893076513902*^9, 
   3.7489308230723333`*^9}, {3.748930915778636*^9, 3.7489309303784714`*^9}, {
   3.748930989522854*^9, 3.748930993016054*^9}, {3.748931068075347*^9, 
   3.748931097811048*^9}, {3.7489311652029023`*^9, 3.7489311662479625`*^9}, {
   3.7489438699935412`*^9, 3.748943943271637*^9}, {3.748944007485613*^9, 
   3.748944056250325*^9}, {3.748944105193022*^9, 3.748944131230399*^9}, {
   3.7573329308173046`*^9, 3.7573329323001175`*^9}, {3.757333028100499*^9, 
   3.7573330626359043`*^9}, {3.757333102963148*^9, 3.757333176911624*^9}, {
   3.757333271225201*^9, 3.757333285930087*^9}, {3.7612832186099305`*^9, 
   3.7612832303035994`*^9}, {3.7947541026659336`*^9, 
   3.7947541597795715`*^9}, {3.794754201471199*^9, 3.7947542102240295`*^9}, {
   3.8127802405295153`*^9, 3.812780345956836*^9}, {3.81278038286697*^9, 
   3.8127803843480062`*^9}, {3.812780420226636*^9, 3.812780494752803*^9}, {
   3.812780565888047*^9, 3.812780609259145*^9}, {3.8127806515248775`*^9, 
   3.8127806890237436`*^9}, 3.812780742998246*^9, 3.812781757246448*^9, {
   3.8127824981238785`*^9, 3.812782533803876*^9}, {3.819202714133973*^9, 
   3.8192027148989277`*^9}, 3.8192028389603796`*^9},
 Background->RGBColor[1., 1., 1.],
 CellLabel->
  "In[268]:=",ExpressionUUID->"7e2a0869-665b-4eaa-b8ea-1f58a58461aa"],

Cell[BoxData[{
 RowBox[{
  RowBox[{"TableForm", "[", "Odes", "]"}], ";"}], "\[IndentingNewLine]", 
 RowBox[{
  RowBox[{"TableForm", "[", "RateEqs", "]"}], ";"}], "\[IndentingNewLine]", 
 RowBox[{
  RowBox[{"TableForm", "[", 
   RowBox[{
    RowBox[{
     RowBox[{"Odes", "/.", "RateEqs"}], "/.", "CoAMATX"}], "/.", "Parm"}], 
   " ", "]"}], ";"}], "\[IndentingNewLine]", 
 RowBox[{
  RowBox[{"TableForm", "[", 
   RowBox[{"RateEqs", "/.", "Parm"}], " ", "]"}], 
  ";"}], "\[IndentingNewLine]", 
 RowBox[{
  RowBox[{"TableForm", "[", "InitialConditions", "]"}], ";"}]}], "Input",
 CellChangeTimes->{{3.435336399795178*^9, 3.43533641247787*^9}, {
   3.435336518643903*^9, 3.4353365319207983`*^9}, {3.48033246359375*^9, 
   3.48033246871875*^9}, {3.48039422753125*^9, 3.480394227765625*^9}, {
   3.480396229359375*^9, 3.480396231390625*^9}, {3.480398695671875*^9, 
   3.480398699140625*^9}, {3.480398994484375*^9, 3.4803990056875*^9}, {
   3.480401260046875*^9, 3.480401273046875*^9}, {3.480831779671875*^9, 
   3.480831783125*^9}, {3.4808357340625*^9, 3.48083574534375*^9}, 
   3.480835969046875*^9, {3.48083627384375*^9, 3.480836277015625*^9}, {
   3.480998199671875*^9, 3.48099824115625*^9}, 3.481001610171875*^9, 
   3.48100328728125*^9, 3.481511154015625*^9, 3.481511932234375*^9, 
   3.483417014640625*^9, 3.483417122625*^9, {3.4838654465*^9, 
   3.4838654619375*^9}, {3.4838656718125*^9, 3.48386567359375*^9}, 
   3.483869203421875*^9, 3.48506539771875*^9, 3.485065838578125*^9, {
   3.494832939109375*^9, 3.49483294709375*^9}, {3.494836651078125*^9, 
   3.494836675953125*^9}, {3.4948367168125*^9, 3.494836719203125*^9}, {
   3.49483688540625*^9, 3.494836894515625*^9}, {3.4948369285625*^9, 
   3.494836932375*^9}, {3.494847695921875*^9, 3.494847724640625*^9}, {
   3.494905623578125*^9, 3.4949056270625*^9}, {3.494916289203125*^9, 
   3.494916312140625*^9}, {3.497778299359375*^9, 3.497778308421875*^9}, {
   3.4977783571875*^9, 3.497778360328125*^9}, {3.49777860078125*^9, 
   3.497778602109375*^9}, 3.497778762359375*^9, {3.7352817465964518`*^9, 
   3.7352817556234837`*^9}, {3.735281788159586*^9, 3.7352817912915926`*^9}, {
   3.7352820237232037`*^9, 3.7352820330042286`*^9}, 3.7486792769580755`*^9, {
   3.748681198608988*^9, 3.7486812005410986`*^9}},
 CellLabel->
  "In[274]:=",ExpressionUUID->"b222ea0d-a221-480c-9ef0-6f09866ee725"],

Cell[BoxData[
 RowBox[{"\[IndentingNewLine]", 
  RowBox[{
   RowBox[{
    RowBox[{"tsol", "=", 
     RowBox[{"NDSolve", "[", 
      RowBox[{
       RowBox[{"Join", "[", 
        RowBox[{
         RowBox[{
          RowBox[{
           RowBox[{"Odes", "/.", "RateEqs"}], "/.", "CoAMATX"}], "/.", 
          "Parm"}], " ", ",", "InitialConditions"}], "]"}], ",", "Vars", ",", 
       RowBox[{"{", 
        RowBox[{"t", ",", "0", ",", "1000000000"}], "}"}]}], "]"}]}], ";"}], 
   "\[IndentingNewLine]"}]}]], "Input",
 CellChangeTimes->{{3.4804004046875*^9, 3.480400456921875*^9}, 
   3.480831767984375*^9, 3.480831801578125*^9, 3.480832835*^9, {
   3.480832958421875*^9, 3.48083295865625*^9}, {3.480839412578125*^9, 
   3.480839412828125*^9}, {3.48084034171875*^9, 3.4808403635625*^9}, {
   3.48093278165625*^9, 3.48093278334375*^9}, 3.481001731375*^9, 
   3.481012604734375*^9, 3.481014341421875*^9, 3.48101521896875*^9, {
   3.48151212553125*^9, 3.4815121256875*^9}, {3.481515289625*^9, 
   3.48151529265625*^9}, 3.4833442416875*^9, 3.483344526796875*^9, 
   3.483344556859375*^9, 3.483344606328125*^9, 3.48335114178125*^9, {
   3.48335147803125*^9, 3.483351479734375*^9}, 3.483351583328125*^9, {
   3.4838672103125*^9, 3.48386721046875*^9}, 3.483867341671875*^9, 
   3.483867408671875*^9, 3.48386827475*^9, 3.483868332953125*^9, 
   3.49491435640625*^9, 3.49491510525*^9, {3.49491744134375*^9, 
   3.494917441859375*^9}, {3.497778192546875*^9, 3.497778198203125*^9}, 
   3.497778338828125*^9, 3.49777859275*^9, {3.506414612453125*^9, 
   3.506414612734375*^9}, 3.5085792629375*^9, {3.508581426265625*^9, 
   3.508581426609375*^9}, {3.508581535328125*^9, 3.50858153596875*^9}, {
   3.508583535140625*^9, 3.508583535546875*^9}, {3.508585658171875*^9, 
   3.50858565859375*^9}, {3.50858584078125*^9, 3.508585842109375*^9}, {
   3.508740866671875*^9, 3.508740868515625*^9}, {3.513410998484375*^9, 
   3.513410999578125*^9}, {3.513411543375*^9, 3.513411544421875*^9}, {
   3.7352817959766035`*^9, 3.735281807193638*^9}, {3.7352820416682577`*^9, 
   3.735282066463318*^9}, 3.736761499478813*^9, {3.7486861264698453`*^9, 
   3.748686127409899*^9}, 3.8192032555034666`*^9},
 CellLabel->
  "In[279]:=",ExpressionUUID->"0fb2b708-9b35-4191-8314-31704f50b803"],

Cell[CellGroupData[{

Cell[BoxData[
 RowBox[{"Table", "[", 
  RowBox[{
   RowBox[{"{", 
    RowBox[{
     RowBox[{
      RowBox[{"Vars", "[", 
       RowBox[{"[", "i", "]"}], "]"}], "[", "t", "]"}], ",", 
     RowBox[{
      RowBox[{"(", 
       RowBox[{
        RowBox[{
         RowBox[{"Vars", "[", 
          RowBox[{"[", "i", "]"}], "]"}], "[", "900000000", "]"}], "/.", 
        "tsol"}], ")"}], "[", 
      RowBox[{"[", "1", "]"}], "]"}]}], "}"}], ",", 
   RowBox[{"{", 
    RowBox[{"i", ",", "1", ",", 
     RowBox[{"Length", "[", "Vars", "]"}]}], "}"}]}], "]"}]], "Input",
 CellLabel->
  "In[280]:=",ExpressionUUID->"206f6906-87d7-479c-8982-fe4bcafacaf5"],

Cell[BoxData[
 RowBox[{"{", 
  RowBox[{
   RowBox[{"{", 
    RowBox[{
     RowBox[{"C16AcylCarCYT", "[", "t", "]"}], ",", "0.16787076873404738`"}], 
    "}"}], ",", 
   RowBox[{"{", 
    RowBox[{
     RowBox[{"C16AcylCarMAT", "[", "t", "]"}], ",", "0.3553641250025853`"}], 
    "}"}], ",", 
   RowBox[{"{", 
    RowBox[{
     RowBox[{"C16AcylCoAMAT", "[", "t", "]"}], ",", "0.8704436930429633`"}], 
    "}"}], ",", 
   RowBox[{"{", 
    RowBox[{
     RowBox[{"C16EnoylCoAMAT", "[", "t", "]"}], ",", "0.04857645362030656`"}],
     "}"}], ",", 
   RowBox[{"{", 
    RowBox[{
     RowBox[{"C16HydroxyacylCoAMAT", "[", "t", "]"}], ",", 
     "0.15204429983155954`"}], "}"}], ",", 
   RowBox[{"{", 
    RowBox[{
     RowBox[{"C16KetoacylCoAMAT", "[", "t", "]"}], ",", 
     "0.0006543733256804469`"}], "}"}], ",", 
   RowBox[{"{", 
    RowBox[{
     RowBox[{"C14AcylCarCYT", "[", "t", "]"}], ",", "0.037273686829759206`"}],
     "}"}], ",", 
   RowBox[{"{", 
    RowBox[{
     RowBox[{"C14AcylCarMAT", "[", "t", "]"}], ",", "0.17705001244135624`"}], 
    "}"}], ",", 
   RowBox[{"{", 
    RowBox[{
     RowBox[{"C14AcylCoAMAT", "[", "t", "]"}], ",", "1.9285091003037005`"}], 
    "}"}], ",", 
   RowBox[{"{", 
    RowBox[{
     RowBox[{"C14EnoylCoAMAT", "[", "t", "]"}], ",", "0.05422677345098809`"}],
     "}"}], ",", 
   RowBox[{"{", 
    RowBox[{
     RowBox[{"C14HydroxyacylCoAMAT", "[", "t", "]"}], ",", 
     "0.15402451344715742`"}], "}"}], ",", 
   RowBox[{"{", 
    RowBox[{
     RowBox[{"C14KetoacylCoAMAT", "[", "t", "]"}], ",", 
     "0.0006622171504690406`"}], "}"}], ",", 
   RowBox[{"{", 
    RowBox[{
     RowBox[{"C12AcylCarCYT", "[", "t", "]"}], ",", "0.05083907513922859`"}], 
    "}"}], ",", 
   RowBox[{"{", 
    RowBox[{
     RowBox[{"C12AcylCarMAT", "[", "t", "]"}], ",", "0.24148560691133578`"}], 
    "}"}], ",", 
   RowBox[{"{", 
    RowBox[{
     RowBox[{"C12AcylCoAMAT", "[", "t", "]"}], ",", "2.6303708432391564`"}], 
    "}"}], ",", 
   RowBox[{"{", 
    RowBox[{
     RowBox[{"C12EnoylCoAMAT", "[", "t", "]"}], ",", 
     "0.061866341092428764`"}], "}"}], ",", 
   RowBox[{"{", 
    RowBox[{
     RowBox[{"C12HydroxyacylCoAMAT", "[", "t", "]"}], ",", 
     "0.1871619489335325`"}], "}"}], ",", 
   RowBox[{"{", 
    RowBox[{
     RowBox[{"C12KetoacylCoAMAT", "[", "t", "]"}], ",", 
     "0.0008021674358315402`"}], "}"}], ",", 
   RowBox[{"{", 
    RowBox[{
     RowBox[{"C10AcylCarCYT", "[", "t", "]"}], ",", "0.09125528475818424`"}], 
    "}"}], ",", 
   RowBox[{"{", 
    RowBox[{
     RowBox[{"C10AcylCarMAT", "[", "t", "]"}], ",", "0.43346260260137515`"}], 
    "}"}], ",", 
   RowBox[{"{", 
    RowBox[{
     RowBox[{"C10AcylCoAMAT", "[", "t", "]"}], ",", "4.721471420596276`"}], 
    "}"}], ",", 
   RowBox[{"{", 
    RowBox[{
     RowBox[{"C10EnoylCoAMAT", "[", "t", "]"}], ",", "0.06808835489079926`"}],
     "}"}], ",", 
   RowBox[{"{", 
    RowBox[{
     RowBox[{"C10HydroxyacylCoAMAT", "[", "t", "]"}], ",", 
     "0.20733737755449486`"}], "}"}], ",", 
   RowBox[{"{", 
    RowBox[{
     RowBox[{"C10KetoacylCoAMAT", "[", "t", "]"}], ",", 
     "0.0008860499918862182`"}], "}"}], ",", 
   RowBox[{"{", 
    RowBox[{
     RowBox[{"C8AcylCarCYT", "[", "t", "]"}], ",", "0.0936015836113432`"}], 
    "}"}], ",", 
   RowBox[{"{", 
    RowBox[{
     RowBox[{"C8AcylCarMAT", "[", "t", "]"}], ",", "0.4446075221538802`"}], 
    "}"}], ",", 
   RowBox[{"{", 
    RowBox[{
     RowBox[{"C8AcylCoAMAT", "[", "t", "]"}], ",", "4.842866943153936`"}], 
    "}"}], ",", 
   RowBox[{"{", 
    RowBox[{
     RowBox[{"C8EnoylCoAMAT", "[", "t", "]"}], ",", "0.1475987694403569`"}], 
    "}"}], ",", 
   RowBox[{"{", 
    RowBox[{
     RowBox[{"C8HydroxyacylCoAMAT", "[", "t", "]"}], ",", 
     "0.45617456817205904`"}], "}"}], ",", 
   RowBox[{"{", 
    RowBox[{
     RowBox[{"C8KetoacylCoAMAT", "[", "t", "]"}], ",", 
     "0.0019484836888323104`"}], "}"}], ",", 
   RowBox[{"{", 
    RowBox[{
     RowBox[{"C6AcylCarCYT", "[", "t", "]"}], ",", "0.24846137525148765`"}], 
    "}"}], ",", 
   RowBox[{"{", 
    RowBox[{
     RowBox[{"C6AcylCarMAT", "[", "t", "]"}], ",", "1.1801915324445662`"}], 
    "}"}], ",", 
   RowBox[{"{", 
    RowBox[{
     RowBox[{"C6AcylCoAMAT", "[", "t", "]"}], ",", "12.8551818722667`"}], 
    "}"}], ",", 
   RowBox[{"{", 
    RowBox[{
     RowBox[{"C6EnoylCoAMAT", "[", "t", "]"}], ",", "11.079306007031523`"}], 
    "}"}], ",", 
   RowBox[{"{", 
    RowBox[{
     RowBox[{"C6HydroxyacylCoAMAT", "[", "t", "]"}], ",", 
     "34.47890309790121`"}], "}"}], ",", 
   RowBox[{"{", 
    RowBox[{
     RowBox[{"C6KetoacylCoAMAT", "[", "t", "]"}], ",", 
     "0.14725551388174674`"}], "}"}], ",", 
   RowBox[{"{", 
    RowBox[{
     RowBox[{"C4AcylCarCYT", "[", "t", "]"}], ",", "0.4125455281905173`"}], 
    "}"}], ",", 
   RowBox[{"{", 
    RowBox[{
     RowBox[{"C4AcylCarMAT", "[", "t", "]"}], ",", "1.9595912589049576`"}], 
    "}"}], ",", 
   RowBox[{"{", 
    RowBox[{
     RowBox[{"C4AcylCoAMAT", "[", "t", "]"}], ",", "21.34475747029689`"}], 
    "}"}], ",", 
   RowBox[{"{", 
    RowBox[{
     RowBox[{"C4EnoylCoAMAT", "[", "t", "]"}], ",", "41.66642422029529`"}], 
    "}"}], ",", 
   RowBox[{"{", 
    RowBox[{
     RowBox[{"C4HydroxyacylCoAMAT", "[", "t", "]"}], ",", 
     "130.1512196505713`"}], "}"}], ",", 
   RowBox[{"{", 
    RowBox[{
     RowBox[{"C4AcetoacylCoAMAT", "[", "t", "]"}], ",", 
     "0.5560056655948774`"}], "}"}], ",", 
   RowBox[{"{", 
    RowBox[{
     RowBox[{"AcetylCoAMAT", "[", "t", "]"}], ",", "70.0000000015551`"}], 
    "}"}], ",", 
   RowBox[{"{", 
    RowBox[{
     RowBox[{"FADHMAT", "[", "t", "]"}], ",", "0.4600000013607883`"}], "}"}], 
   ",", 
   RowBox[{"{", 
    RowBox[{
     RowBox[{"NADHMAT", "[", "t", "]"}], ",", "12.000000001360789`"}], "}"}], 
   ",", 
   RowBox[{"{", 
    RowBox[{
     RowBox[{"C16FFA", "[", "t", "]"}], ",", "0.135802644953058`"}], "}"}], 
   ",", 
   RowBox[{"{", 
    RowBox[{
     RowBox[{"C14FFA", "[", "t", "]"}], ",", "0.2488048874744289`"}], "}"}], 
   ",", 
   RowBox[{"{", 
    RowBox[{
     RowBox[{"C12FFA", "[", "t", "]"}], ",", "0.14897535586667532`"}], "}"}], 
   ",", 
   RowBox[{"{", 
    RowBox[{
     RowBox[{"C10FFA", "[", "t", "]"}], ",", "0.22923064211004465`"}], "}"}], 
   ",", 
   RowBox[{"{", 
    RowBox[{
     RowBox[{"C8FFA", "[", "t", "]"}], ",", "0.015488472949704941`"}], "}"}], 
   ",", 
   RowBox[{"{", 
    RowBox[{
     RowBox[{"C6FFA", "[", "t", "]"}], ",", "0.11752268921789565`"}], "}"}], 
   ",", 
   RowBox[{"{", 
    RowBox[{
     RowBox[{"C4FFA", "[", "t", "]"}], ",", "0.033138994979321004`"}], 
    "}"}]}], "}"}]], "Output",
 CellChangeTimes->{3.819229586198608*^9, 3.8279792325447416`*^9, 
  3.829578326362859*^9},
 CellLabel->
  "Out[280]=",ExpressionUUID->"b81db82c-f9c9-4e79-a275-e18b99f91883"]
}, Open  ]],

Cell[TextData[StyleBox["Steady state computation by varying palmitoyl-CoA \
with ACOT extension",
 FontSize->18,
 FontWeight->"Bold",
 FontColor->RGBColor[0.5, 0, 0.5]]], "Text",
 CellChangeTimes->{{3.819203293374235*^9, 3.8192033368320875`*^9}, {
  3.8192041038043847`*^9, 
  3.8192041127335196`*^9}},ExpressionUUID->"51cec1dc-f117-4bfb-882b-\
47b176e3b345"],

Cell[BoxData[{
 RowBox[{
  RowBox[{
   RowBox[{
    RowBox[{"ParmScan", "[", "X_", "]"}], ":=", 
    RowBox[{"{", "\[IndentingNewLine]", 
     RowBox[{
      RowBox[{"sfcpt1C16", "\[Rule]", "1"}], ",", 
      RowBox[{"Vcpt1", "\[Rule]", "0.012"}], ",", 
      RowBox[{"Kmcpt1C16AcylCoACYT", "\[Rule]", "13.8"}], ",", 
      RowBox[{"Kmcpt1CarCYT", "\[Rule]", "250"}], ",", 
      RowBox[{"Kmcpt1C16AcylCarCYT", "\[Rule]", "136"}], ",", 
      RowBox[{"Kmcpt1CoACYT", "\[Rule]", "40.7"}], ",", 
      RowBox[{"Kicpt1MalCoACYT", "\[Rule]", "9.1"}], ",", 
      RowBox[{"Keqcpt1", "\[Rule]", "0.45"}], ",", " ", 
      RowBox[{"ncpt1", "\[Rule]", "2.4799"}], ",", "\[IndentingNewLine]", 
      RowBox[{"Vfcact", "\[Rule]", "0.42"}], ",", 
      RowBox[{"Vrcact", "\[Rule]", "0.42"}], ",", 
      RowBox[{"KmcactC16AcylCarCYT", "\[Rule]", "15"}], ",", 
      RowBox[{"KmcactC14AcylCarCYT", "\[Rule]", "15"}], ",", 
      RowBox[{"KmcactC12AcylCarCYT", "\[Rule]", "15"}], ",", 
      RowBox[{"KmcactC10AcylCarCYT", "\[Rule]", "15"}], ",", 
      RowBox[{"KmcactC8AcylCarCYT", "\[Rule]", "15"}], ",", 
      RowBox[{"KmcactC6AcylCarCYT", "\[Rule]", "15"}], ",", 
      RowBox[{"KmcactC4AcylCarCYT", "\[Rule]", "15"}], ",", 
      RowBox[{"KmcactCarMAT", "\[Rule]", "130"}], ",", 
      RowBox[{"KmcactC16AcylCarMAT", "\[Rule]", "15"}], ",", 
      RowBox[{"KmcactC14AcylCarMAT", "\[Rule]", "15"}], ",", 
      RowBox[{"KmcactC12AcylCarMAT", "\[Rule]", "15"}], ",", 
      RowBox[{"KmcactC10AcylCarMAT", "\[Rule]", "15"}], ",", 
      RowBox[{"KmcactC8AcylCarMAT", "\[Rule]", "15"}], ",", 
      RowBox[{"KmcactC6AcylCarMAT", "\[Rule]", "15"}], ",", 
      RowBox[{"KmcactC4AcylCarMAT", "\[Rule]", "15"}], ",", 
      RowBox[{"KmcactCarCYT", "\[Rule]", "130"}], ",", 
      RowBox[{"KicactC16AcylCarCYT", "\[Rule]", "56"}], ",", 
      RowBox[{"KicactC14AcylCarCYT", "\[Rule]", "56"}], ",", 
      RowBox[{"KicactC12AcylCarCYT", "\[Rule]", "56"}], ",", 
      RowBox[{"KicactC10AcylCarCYT", "\[Rule]", "56"}], ",", 
      RowBox[{"KicactC8AcylCarCYT", "\[Rule]", "56"}], ",", 
      RowBox[{"KicactC6AcylCarCYT", "\[Rule]", "56"}], ",", 
      RowBox[{"KicactC4AcylCarCYT", "\[Rule]", "56"}], ",", 
      RowBox[{"KicactCarCYT", "\[Rule]", "200"}], ",", 
      RowBox[{"Keqcact", "\[Rule]", "1"}], ",", "\[IndentingNewLine]", 
      RowBox[{"sfcpt2C16", "\[Rule]", "0.85"}], ",", 
      RowBox[{"sfcpt2C14", "\[Rule]", "1"}], ",", 
      RowBox[{"sfcpt2C12", "\[Rule]", "0.95"}], ",", 
      RowBox[{"sfcpt2C10", "\[Rule]", "0.95"}], ",", 
      RowBox[{"sfcpt2C8", "\[Rule]", "0.35"}], ",", 
      RowBox[{"sfcpt2C6", "\[Rule]", "0.15"}], ",", 
      RowBox[{"sfcpt2C4", "\[Rule]", "0.01"}], ",", 
      RowBox[{"Vcpt2", "\[Rule]", "0.391"}], ",", 
      RowBox[{"Kmcpt2C16AcylCarMAT", "\[Rule]", "51"}], ",", 
      RowBox[{"Kmcpt2C14AcylCarMAT", "\[Rule]", "51"}], ",", 
      RowBox[{"Kmcpt2C12AcylCarMAT", "\[Rule]", "51"}], ",", 
      RowBox[{"Kmcpt2C10AcylCarMAT", "\[Rule]", "51"}], ",", 
      RowBox[{"Kmcpt2C8AcylCarMAT", "\[Rule]", "51"}], ",", 
      RowBox[{"Kmcpt2C6AcylCarMAT", "\[Rule]", "51"}], ",", 
      RowBox[{"Kmcpt2C4AcylCarMAT", "\[Rule]", "51"}], ",", 
      RowBox[{"Kmcpt2CoAMAT", "\[Rule]", "30"}], ",", 
      RowBox[{"Kmcpt2C16AcylCoAMAT", "\[Rule]", "38"}], ",", 
      RowBox[{"Kmcpt2C14AcylCoAMAT", "\[Rule]", "38"}], ",", 
      RowBox[{"Kmcpt2C12AcylCoAMAT", "\[Rule]", "38"}], ",", 
      RowBox[{"Kmcpt2C10AcylCoAMAT", "\[Rule]", "38"}], ",", 
      RowBox[{"Kmcpt2C8AcylCoAMAT", "\[Rule]", "38"}], ",", 
      RowBox[{"Kmcpt2C6AcylCoAMAT", "\[Rule]", "1000"}], ",", 
      RowBox[{"Kmcpt2C4AcylCoAMAT", "\[Rule]", "1000000"}], ",", 
      RowBox[{"Kmcpt2CarMAT", "\[Rule]", "350"}], ",", 
      RowBox[{"Keqcpt2", "\[Rule]", "2.22"}], ",", "\[IndentingNewLine]", 
      RowBox[{"sfvlcadC16", "\[Rule]", "1"}], ",", 
      RowBox[{"sfvlcadC14", "\[Rule]", "0.42"}], ",", 
      RowBox[{"sfvlcadC12", "\[Rule]", "0.11"}], ",", 
      RowBox[{"Vvlcad", "\[Rule]", "0.008"}], ",", 
      RowBox[{"KmvlcadC16AcylCoAMAT", "\[Rule]", "6.5"}], ",", 
      RowBox[{"KmvlcadC14AcylCoAMAT", "\[Rule]", "4"}], ",", 
      RowBox[{"KmvlcadC12AcylCoAMAT", "\[Rule]", "2.7"}], ",", 
      RowBox[{"KmvlcadFAD", "\[Rule]", "0.12"}], ",", 
      RowBox[{"KmvlcadC16EnoylCoAMAT", "\[Rule]", "1.08"}], ",", 
      RowBox[{"KmvlcadC14EnoylCoAMAT", "\[Rule]", "1.08"}], ",", 
      RowBox[{"KmvlcadC12EnoylCoAMAT", "\[Rule]", "1.08"}], ",", 
      RowBox[{"KmvlcadFADH", "\[Rule]", "24.2"}], ",", 
      RowBox[{"Keqvlcad", "\[Rule]", "6"}], ",", "\[IndentingNewLine]", 
      RowBox[{"sflcadC16", "\[Rule]", "0.9"}], ",", 
      RowBox[{"sflcadC14", "\[Rule]", "1"}], ",", 
      RowBox[{"sflcadC12", "\[Rule]", "0.9"}], ",", 
      RowBox[{"sflcadC10", "\[Rule]", "0.75"}], ",", 
      RowBox[{"sflcadC8", "\[Rule]", "0.4"}], ",", 
      RowBox[{"Vlcad", "\[Rule]", "0.01"}], ",", 
      RowBox[{"KmlcadC16AcylCoAMAT", "\[Rule]", "2.5"}], ",", 
      RowBox[{"KmlcadC14AcylCoAMAT", "\[Rule]", "7.4"}], ",", 
      RowBox[{"KmlcadC12AcylCoAMAT", "\[Rule]", "9"}], ",", 
      RowBox[{"KmlcadC10AcylCoAMAT", "\[Rule]", "24.3"}], ",", 
      RowBox[{"KmlcadC8AcylCoAMAT", "\[Rule]", "123"}], ",", 
      RowBox[{"KmlcadFAD", "\[Rule]", "0.12"}], ",", 
      RowBox[{"KmlcadC16EnoylCoAMAT", "\[Rule]", "1.08"}], ",", 
      RowBox[{"KmlcadC14EnoylCoAMAT", "\[Rule]", "1.08"}], ",", 
      RowBox[{"KmlcadC12EnoylCoAMAT", "\[Rule]", "1.08"}], ",", 
      RowBox[{"KmlcadC10EnoylCoAMAT", "\[Rule]", "1.08"}], ",", 
      RowBox[{"KmlcadC8EnoylCoAMAT", "\[Rule]", "1.08"}], ",", 
      RowBox[{"KmlcadFADH", "\[Rule]", "24.2"}], ",", 
      RowBox[{"Keqlcad", "\[Rule]", "6"}], ",", "\[IndentingNewLine]", 
      RowBox[{"sfmcadC12", "\[Rule]", "0.38"}], ",", 
      RowBox[{"sfmcadC10", "\[Rule]", "0.8"}], ",", 
      RowBox[{"sfmcadC8", "\[Rule]", "0.87"}], ",", 
      RowBox[{"sfmcadC6", "\[Rule]", "1"}], ",", 
      RowBox[{"sfmcadC4", "\[Rule]", "0.12"}], ",", 
      RowBox[{"Vmcad", "\[Rule]", "0.081"}], ",", 
      RowBox[{"KmmcadC12AcylCoAMAT", "\[Rule]", "5.7"}], ",", 
      RowBox[{"KmmcadC10AcylCoAMAT", "\[Rule]", "5.4"}], ",", 
      RowBox[{"KmmcadC8AcylCoAMAT", "\[Rule]", "4"}], ",", 
      RowBox[{"KmmcadC6AcylCoAMAT", "\[Rule]", "9.4"}], ",", 
      RowBox[{"KmmcadC4AcylCoAMAT", "\[Rule]", "135"}], ",", 
      RowBox[{"KmmcadFAD", "\[Rule]", "0.12"}], ",", 
      RowBox[{"KmmcadC12EnoylCoAMAT", "\[Rule]", "1.08"}], ",", 
      RowBox[{"KmmcadC10EnoylCoAMAT", "\[Rule]", "1.08"}], ",", 
      RowBox[{"KmmcadC8EnoylCoAMAT", "\[Rule]", "1.08"}], ",", 
      RowBox[{"KmmcadC6EnoylCoAMAT", "\[Rule]", "1.08"}], ",", 
      RowBox[{"KmmcadC4EnoylCoAMAT", "\[Rule]", "1.08"}], ",", 
      RowBox[{"KmmcadFADH", "\[Rule]", "24.2"}], ",", 
      RowBox[{"Keqmcad", "\[Rule]", "6"}], ",", "\[IndentingNewLine]", 
      RowBox[{"sfscadC6", "\[Rule]", "0.3"}], ",", 
      RowBox[{"sfscadC4", "\[Rule]", "1"}], ",", 
      RowBox[{"Vscad", "\[Rule]", "0.081"}], ",", 
      RowBox[{"KmscadC6AcylCoAMAT", "\[Rule]", "285"}], ",", 
      RowBox[{"KmscadC4AcylCoAMAT", "\[Rule]", "10.7"}], ",", 
      RowBox[{"KmscadFAD", "\[Rule]", "0.12"}], ",", 
      RowBox[{"KmscadC6EnoylCoAMAT", "\[Rule]", "1.08"}], ",", 
      RowBox[{"KmscadC4EnoylCoAMAT", "\[Rule]", "1.08"}], ",", 
      RowBox[{"KmscadFADH", "\[Rule]", "24.2"}], ",", 
      RowBox[{"Keqscad", "->", "6"}], ",", "\[IndentingNewLine]", 
      RowBox[{"sfcrotC16", "\[Rule]", "0.13"}], ",", 
      RowBox[{"sfcrotC14", "\[Rule]", "0.2"}], ",", 
      RowBox[{"sfcrotC12", "\[Rule]", "0.25"}], ",", 
      RowBox[{"sfcrotC10", "\[Rule]", "0.33"}], ",", 
      RowBox[{"sfcrotC8", "\[Rule]", "0.58"}], ",", 
      RowBox[{"sfcrotC6", "\[Rule]", "0.83"}], ",", 
      RowBox[{"sfcrotC4", "\[Rule]", "1"}], ",", 
      RowBox[{"Vcrot", "\[Rule]", "3.6"}], ",", 
      RowBox[{"KmcrotC16EnoylCoAMAT", "\[Rule]", "150"}], ",", 
      RowBox[{"KmcrotC14EnoylCoAMAT", "\[Rule]", "100"}], ",", 
      RowBox[{"KmcrotC12EnoylCoAMAT", "\[Rule]", "25"}], ",", 
      RowBox[{"KmcrotC10EnoylCoAMAT", "\[Rule]", "25"}], ",", 
      RowBox[{"KmcrotC8EnoylCoAMAT", "\[Rule]", "25"}], ",", 
      RowBox[{"KmcrotC6EnoylCoAMAT", "\[Rule]", "25"}], ",", 
      RowBox[{"KmcrotC4EnoylCoAMAT", "\[Rule]", "40"}], ",", 
      RowBox[{"KmcrotC16HydroxyacylCoAMAT", "\[Rule]", "45"}], ",", 
      RowBox[{"KmcrotC14HydroxyacylCoAMAT", "\[Rule]", "45"}], ",", 
      RowBox[{"KmcrotC12HydroxyacylCoAMAT", "\[Rule]", "45"}], ",", 
      RowBox[{"KmcrotC10HydroxyacylCoAMAT", "\[Rule]", "45"}], ",", 
      RowBox[{"KmcrotC8HydroxyacylCoAMAT", "\[Rule]", "45"}], ",", 
      RowBox[{"KmcrotC6HydroxyacylCoAMAT", "\[Rule]", "45"}], ",", 
      RowBox[{"KmcrotC4HydroxyacylCoAMAT", "\[Rule]", "45"}], ",", 
      RowBox[{"KicrotC4AcetoacylCoA", "\[Rule]", "1.6"}], ",", 
      RowBox[{"Keqcrot", "\[Rule]", "3.13"}], ",", "\[IndentingNewLine]", 
      RowBox[{"sfmschadC16", "\[Rule]", "0.6"}], ",", 
      RowBox[{"sfmschadC14", "\[Rule]", "0.5"}], ",", 
      RowBox[{"sfmschadC12", "\[Rule]", "0.43"}], ",", 
      RowBox[{"sfmschadC10", "\[Rule]", "0.64"}], ",", 
      RowBox[{"sfmschadC8", "\[Rule]", "0.89"}], ",", 
      RowBox[{"sfmschadC6", "\[Rule]", "1"}], ",", 
      RowBox[{"sfmschadC4", "\[Rule]", "0.67"}], ",", 
      RowBox[{"Vmschad", "\[Rule]", "1"}], ",", 
      RowBox[{"KmmschadC16HydroxyacylCoAMAT", "\[Rule]", "1.5"}], ",", 
      RowBox[{"KmmschadC14HydroxyacylCoAMAT", "\[Rule]", "1.8"}], ",", 
      RowBox[{"KmmschadC12HydroxyacylCoAMAT", "\[Rule]", "3.7"}], ",", 
      RowBox[{"KmmschadC10HydroxyacylCoAMAT", "\[Rule]", "8.8"}], ",", 
      RowBox[{"KmmschadC8HydroxyacylCoAMAT", "\[Rule]", "16.3"}], ",", 
      RowBox[{"KmmschadC6HydroxyacylCoAMAT", "\[Rule]", "28.6"}], ",", 
      RowBox[{"KmmschadC4HydroxyacylCoAMAT", "\[Rule]", "69.9"}], ",", 
      RowBox[{"KmmschadNADMAT", "\[Rule]", "58.5"}], ",", 
      RowBox[{"KmmschadC16KetoacylCoAMAT", "\[Rule]", "1.4"}], ",", 
      RowBox[{"KmmschadC14KetoacylCoAMAT", "\[Rule]", "1.4"}], ",", 
      RowBox[{"KmmschadC12KetoacylCoAMAT", "\[Rule]", "1.6"}], ",", 
      RowBox[{"KmmschadC10KetoacylCoAMAT", "\[Rule]", "2.3"}], ",", 
      RowBox[{"KmmschadC8KetoacylCoAMAT", "\[Rule]", "4.1"}], ",", 
      RowBox[{"KmmschadC6KetoacylCoAMAT", "\[Rule]", "5.8"}], ",", 
      RowBox[{"KmmschadC4AcetoacylCoAMAT", "\[Rule]", "16.9"}], ",", 
      RowBox[{"KmmschadNADHMAT", "\[Rule]", "5.4"}], ",", 
      RowBox[{"Keqmschad", "\[Rule]", 
       RowBox[{"2.17", "*", 
        SuperscriptBox["10", 
         RowBox[{"-", "4"}]]}]}], ",", "\[IndentingNewLine]", 
      RowBox[{"sfmckatC16", "\[Rule]", "0"}], ",", 
      RowBox[{"sfmckatC14", "\[Rule]", "0.2"}], ",", 
      RowBox[{"sfmckatC12", "\[Rule]", "0.38"}], ",", 
      RowBox[{"sfmckatC10", "\[Rule]", "0.65"}], ",", 
      RowBox[{"sfmckatC8", "\[Rule]", "0.81"}], ",", 
      RowBox[{"sfmckatC6", "\[Rule]", "1"}], ",", 
      RowBox[{"sfmckatC4", "\[Rule]", "0.49"}], ",", 
      RowBox[{"Vmckat", "\[Rule]", "0.377"}], ",", 
      RowBox[{"KmmckatC16KetoacylCoAMAT", "\[Rule]", "1.1"}], ",", 
      RowBox[{"KmmckatC14KetoacylCoAMAT", "\[Rule]", "1.2"}], ",", 
      RowBox[{"KmmckatC12KetoacylCoAMAT", "\[Rule]", "1.3"}], ",", 
      RowBox[{"KmmckatC10KetoacylCoAMAT", "\[Rule]", "2.1"}], ",", 
      RowBox[{"KmmckatC8KetoacylCoAMAT", "\[Rule]", "3.2"}], ",", 
      RowBox[{"KmmckatC6KetoacylCoAMAT", "\[Rule]", "6.7"}], ",", 
      RowBox[{"KmmckatC4AcetoacylCoAMAT", "\[Rule]", "12.4"}], ",", 
      RowBox[{"KmmckatCoAMAT", "\[Rule]", "26.6"}], ",", 
      RowBox[{"KmmckatC14AcylCoAMAT", "\[Rule]", "13.83"}], ",", 
      RowBox[{"KmmckatC16AcylCoAMAT", "\[Rule]", "13.83"}], ",", 
      RowBox[{"KmmckatC12AcylCoAMAT", "\[Rule]", "13.83"}], ",", 
      RowBox[{"KmmckatC10AcylCoAMAT", "\[Rule]", "13.83"}], ",", 
      RowBox[{"KmmckatC8AcylCoAMAT", "\[Rule]", "13.83"}], ",", 
      RowBox[{"KmmckatC6AcylCoAMAT", "\[Rule]", "13.83"}], ",", 
      RowBox[{"KmmckatC4AcylCoAMAT", "\[Rule]", "13.83"}], ",", 
      RowBox[{"KmmckatAcetylCoAMAT", "\[Rule]", "30"}], ",", 
      RowBox[{"Keqmckat", "\[Rule]", "1051"}], ",", "\[IndentingNewLine]", 
      RowBox[{"sfmtpC16", "\[Rule]", "1"}], ",", 
      RowBox[{"sfmtpC14", "\[Rule]", "0.9"}], ",", 
      RowBox[{"sfmtpC12", "\[Rule]", "0.81"}], ",", 
      RowBox[{"sfmtpC10", "\[Rule]", "0.73"}], ",", 
      RowBox[{"sfmtpC8", "\[Rule]", "0.34"}], ",", 
      RowBox[{"Vmtp", "\[Rule]", "2.84"}], ",", 
      RowBox[{"KmmtpC16EnoylCoAMAT", "\[Rule]", "25"}], ",", 
      RowBox[{"KmmtpC14EnoylCoAMAT", "\[Rule]", "25"}], ",", 
      RowBox[{"KmmtpC12EnoylCoAMAT", "\[Rule]", "25"}], ",", 
      RowBox[{"KmmtpC10EnoylCoAMAT", "\[Rule]", "25"}], ",", 
      RowBox[{"KmmtpC8EnoylCoAMAT", "\[Rule]", "25"}], ",", 
      RowBox[{"KmmtpNADMAT", "\[Rule]", "60"}], ",", 
      RowBox[{"KmmtpCoAMAT", "\[Rule]", "30"}], ",", 
      RowBox[{"KmmtpC14AcylCoAMAT", "\[Rule]", "13.83"}], ",", 
      RowBox[{"KmmtpC16AcylCoAMAT", "\[Rule]", "13.83"}], ",", 
      RowBox[{"KmmtpC12AcylCoAMAT", "\[Rule]", "13.83"}], ",", 
      RowBox[{"KmmtpC10AcylCoAMAT", "\[Rule]", "13.83"}], ",", 
      RowBox[{"KmmtpC8AcylCoAMAT", "\[Rule]", "13.83"}], ",", 
      RowBox[{"KmmtpC6AcylCoAMAT", "\[Rule]", "13.83"}], ",", 
      RowBox[{"KmmtpNADHMAT", "\[Rule]", "50"}], ",", 
      RowBox[{"KmmtpAcetylCoAMAT", "\[Rule]", "30"}], ",", 
      RowBox[{"Keqmtp", "\[Rule]", "0.71"}], ",", "\[IndentingNewLine]", 
      RowBox[{"Vmacot", "\[Rule]", "0.00371"}], ",", 
      RowBox[{"sfacotC16", "\[Rule]", "0.70"}], ",", 
      RowBox[{"sfacotC14", "\[Rule]", "0.86"}], ",", 
      RowBox[{"sfacotC12", "\[Rule]", "0.68"}], ",", 
      RowBox[{"sfacotC10", "\[Rule]", "1.0"}], ",", 
      RowBox[{"sfacotC8", "\[Rule]", "0.21"}], ",", 
      RowBox[{"sfacotC6", "\[Rule]", "0.55"}], ",", 
      RowBox[{"sfacotC4", "\[Rule]", "0.70"}], ",", 
      RowBox[{"KmacotC16CoA", "\[Rule]", "10"}], ",", 
      RowBox[{"KmacotC14CoA", "\[Rule]", "15.2"}], ",", 
      RowBox[{"KmacotC12CoA", "\[Rule]", "27.5"}], ",", 
      RowBox[{"KmacotC10CoA", "\[Rule]", "47.2"}], ",", 
      RowBox[{"KmacotC8CoA", "\[Rule]", "150.89"}], ",", 
      RowBox[{"KmacotC6CoA", "\[Rule]", "138.2"}], ",", 
      RowBox[{"KmacotC4CoA", "\[Rule]", "1036.29"}], ",", 
      RowBox[{"KmCoA", "\[Rule]", "9"}], ",", " ", 
      RowBox[{"KmacotC16FFA", "\[Rule]", "27000"}], ",", 
      RowBox[{"KmacotC14FFA", "\[Rule]", "130000"}], ",", 
      RowBox[{"KmacotC12FFA", "\[Rule]", "230000"}], ",", 
      RowBox[{"KmacotC10FFA", "\[Rule]", "400000"}], ",", 
      RowBox[{"KmacotC8FFA", "\[Rule]", "1300000"}], ",", 
      RowBox[{"KmacotC6FFA", "\[Rule]", "350000000"}], ",", 
      RowBox[{"KmacotC4FFA", "\[Rule]", "3000000"}], ",", 
      RowBox[{"KeqacotC16", "\[Rule]", "24000"}], ",", 
      RowBox[{"KeqacotC14", "\[Rule]", "76000"}], ",", 
      RowBox[{"KeqacotC12", "\[Rule]", "76000"}], ",", 
      RowBox[{"KeqacotC10", "\[Rule]", "76000"}], ",", 
      RowBox[{"KeqacotC8", "\[Rule]", "76000"}], ",", 
      RowBox[{"KeqacotC6", "\[Rule]", "76000"}], ",", 
      RowBox[{"KeqacotC4", "\[Rule]", "3000000"}], ",", "\[IndentingNewLine]", 
      StyleBox[" ",
       Background->RGBColor[1, 1, 0]], 
      StyleBox[
       RowBox[{"keFFA", "\[Rule]", 
        RowBox[{"2", "*", 
         SuperscriptBox["10", 
          RowBox[{"-", "6"}]]}]}],
       Background->RGBColor[1, 1, 0]], 
      StyleBox[",",
       Background->RGBColor[1, 1, 0]], 
      StyleBox[
       RowBox[{"keC14", "\[Rule]", 
        RowBox[{"4", "*", 
         SuperscriptBox["10", 
          RowBox[{"-", "6"}]]}]}],
       Background->RGBColor[1, 1, 0]], ",", "\[IndentingNewLine]", 
      RowBox[{"Ksacesink", "\[Rule]", "6000000"}], ",", " ", 
      RowBox[{"K1acesink", "\[Rule]", "70"}], ",", 
      RowBox[{"Ksfadhsink", "\[Rule]", "6000000"}], ",", 
      RowBox[{"K1fadhsink", "\[Rule]", "0.46"}], ",", 
      RowBox[{"Ksnadhsink", "\[Rule]", "6000000"}], ",", 
      RowBox[{"K1nadhsink", "\[Rule]", "12"}], ",", "\[IndentingNewLine]", 
      RowBox[{"C16AcylCoACYT", "\[Rule]", "X"}], ",", 
      RowBox[{"CarCYT", "\[Rule]", "200"}], ",", 
      RowBox[{"CoACYT", "\[Rule]", "140"}], ",", 
      RowBox[{"MalCoACYT", "\[Rule]", "0"}], ",", 
      RowBox[{"CarMAT", "->", "950"}], ",", 
      RowBox[{"FADtMAT", "\[Rule]", "0.77"}], ",", 
      RowBox[{"NADtMAT", "\[Rule]", "250"}], ",", 
      RowBox[{"CoAMATt", "\[Rule]", "5000"}], ",", "\[IndentingNewLine]", 
      RowBox[{"VCYT", "\[Rule]", 
       RowBox[{"2.2", "*", 
        SuperscriptBox["10", 
         RowBox[{"-", "6"}]]}]}], ",", 
      RowBox[{"VMAT", "\[Rule]", 
       RowBox[{"1.8", "*", 
        SuperscriptBox["10", 
         RowBox[{"-", "6"}]]}]}]}], "}"}]}], ";"}], " ", 
  "\[IndentingNewLine]"}], "\[IndentingNewLine]", 
 RowBox[{
  RowBox[{
   RowBox[{
    RowBox[{"tsolScan", "[", "X_", "]"}], ":=", 
    RowBox[{"NDSolve", "[", 
     RowBox[{
      RowBox[{"Join", "[", 
       RowBox[{
        RowBox[{
         RowBox[{
          RowBox[{"Odes", "/.", "RateEqs"}], "/.", "CoAMATX"}], "/.", 
         RowBox[{"ParmScan", "[", "X", "]"}]}], ",", "InitialConditions"}], 
       "]"}], ",", "Vars", ",", 
      RowBox[{"{", 
       RowBox[{"t", ",", "0", ",", "1000000000"}], "}"}]}], "]"}]}], ";"}], 
  "\[IndentingNewLine]"}], "\[IndentingNewLine]", 
 RowBox[{
  RowBox[{"SsScan", "[", "X_", "]"}], ":=", 
  RowBox[{"Module", "[", 
   RowBox[{
    RowBox[{"{", "SSGuess", "}"}], ",", "\[IndentingNewLine]", 
    RowBox[{
     RowBox[{"SSGuess", ":=", 
      RowBox[{"Table", "[", 
       RowBox[{
        RowBox[{"{", 
         RowBox[{
          RowBox[{
           RowBox[{"Vars", "[", 
            RowBox[{"[", "i", "]"}], "]"}], "[", "t", "]"}], ",", 
          RowBox[{
           RowBox[{"(", 
            RowBox[{
             RowBox[{
              RowBox[{"Vars", "[", 
               RowBox[{"[", "i", "]"}], "]"}], "[", "900000000", "]"}], "/.", 
             RowBox[{"tsolScan", "[", "X", "]"}]}], ")"}], "[", 
           RowBox[{"[", "1", "]"}], "]"}]}], "}"}], ",", 
        RowBox[{"{", 
         RowBox[{"i", ",", "1", ",", 
          RowBox[{"Length", "[", "Vars", "]"}]}], "}"}]}], "]"}]}], ";", 
     "\[IndentingNewLine]", 
     RowBox[{"FindRoot", "[", 
      RowBox[{
       RowBox[{
        RowBox[{
         RowBox[{
          RowBox[{"Table", "[", 
           RowBox[{
            RowBox[{
             RowBox[{"Odes", "[", 
              RowBox[{"[", 
               RowBox[{"i", ",", "2"}], "]"}], "]"}], "\[Equal]", "0"}], ",", 
            RowBox[{"{", 
             RowBox[{"i", ",", "1", ",", 
              RowBox[{"Length", "[", "Odes", "]"}]}], "}"}]}], "]"}], "/.", 
          "RateEqs"}], "/.", "CoAMATX"}], "/.", 
        RowBox[{"ParmScan", "[", "X", "]"}]}], ",", "SSGuess"}], "]"}]}]}], 
   "]"}]}]}], "Input",
 CellChangeTimes->{
  3.7372582568183627`*^9, {3.737264266656106*^9, 3.7372642670271273`*^9}, {
   3.7373558871635156`*^9, 3.7373558887286053`*^9}, {3.737356697579869*^9, 
   3.737356698143901*^9}, {3.7397895087099967`*^9, 3.739789515619392*^9}, {
   3.7397909164975176`*^9, 3.739790924024948*^9}, {3.7397920161604147`*^9, 
   3.7397920232218184`*^9}, {3.7397944232284994`*^9, 
   3.7397944280420732`*^9}, {3.739801379235865*^9, 3.7398014010071106`*^9}, {
   3.739802909410386*^9, 3.7398029201890025`*^9}, {3.739805236274475*^9, 
   3.7398052445869503`*^9}, {3.739856266375005*^9, 3.7398562742634563`*^9}, {
   3.7398574335137615`*^9, 3.7398574376189957`*^9}, {3.7398596517246356`*^9, 
   3.7398596626562605`*^9}, {3.739860264285672*^9, 3.7398602726671515`*^9}, {
   3.739862615489153*^9, 3.739862620643448*^9}, {3.745727985832075*^9, 
   3.7457279904933414`*^9}, {3.7457439978629103`*^9, 3.745744000559065*^9}, {
   3.745745884998849*^9, 3.7457458871029687`*^9}, {3.7459049717567034`*^9, 
   3.745904973208786*^9}, {3.7459070944411135`*^9, 3.7459070954511714`*^9}, {
   3.7459111140920243`*^9, 3.7459111146990595`*^9}, {3.7459132852662086`*^9, 
   3.745913285834241*^9}, {3.7459203602288733`*^9, 3.7459203616139526`*^9}, {
   3.7463586145299253`*^9, 3.7463586221153593`*^9}, {3.746375580264052*^9, 
   3.746375580721078*^9}, 3.7463776489423733`*^9, 3.746379568688177*^9, 
   3.746380210768902*^9, {3.7463816512342916`*^9, 3.7463816696963477`*^9}, {
   3.7463822311394606`*^9, 3.746382251786641*^9}, {3.7475594545049353`*^9, 
   3.747559465068555*^9}, 3.7475596115208364`*^9, 3.7475627625576477`*^9, 
   3.7475644474596653`*^9, {3.747565801320674*^9, 3.7475658015878744`*^9}, {
   3.747566770243825*^9, 3.747566798895079*^9}, 3.7483302322088785`*^9, {
   3.7483303802393456`*^9, 3.748330381325407*^9}, 3.748330439647743*^9, 
   3.7483305115108533`*^9, 3.7483308633329763`*^9, 3.748332520431757*^9, 
   3.7483338093234777`*^9, {3.7488364413823667`*^9, 3.748836483328766*^9}, {
   3.7488365181267557`*^9, 3.7488365283663416`*^9}, {3.7488366197315674`*^9, 
   3.7488366256249046`*^9}, {3.748840654124322*^9, 3.748840655451398*^9}, 
   3.7488411164537654`*^9, {3.7488412001315517`*^9, 3.7488412092070704`*^9}, {
   3.7488426181886597`*^9, 3.7488426207648067`*^9}, {3.748843677818267*^9, 
   3.7488436803814135`*^9}, {3.748847482944908*^9, 3.7488474857950706`*^9}, {
   3.7488523648471365`*^9, 3.748852367984316*^9}, 3.748852525514326*^9, {
   3.748854077008067*^9, 3.748854086670619*^9}, {3.748855026258361*^9, 
   3.748855030560607*^9}, {3.7489255703298416`*^9, 3.748925571503064*^9}, {
   3.748928238363497*^9, 3.7489282386245117`*^9}, {3.748929553073694*^9, 
   3.748929554495775*^9}, {3.7489313035408154`*^9, 3.7489313311213923`*^9}, 
   3.757333347804676*^9, {3.757333573125686*^9, 3.7573335778303127`*^9}, {
   3.761284377625222*^9, 3.761284379844349*^9}, {3.8081310532282653`*^9, 
   3.808131063451925*^9}, {3.8127021254849825`*^9, 3.812702134647503*^9}, {
   3.8127067867094717`*^9, 3.8127068027904215`*^9}, {3.8127809194814444`*^9, 
   3.8127809245499*^9}, {3.8127815077662086`*^9, 3.812781521427*^9}, {
   3.8127816869724836`*^9, 3.812781702352374*^9}, 3.8192045736895833`*^9},
 CellLabel->
  "In[281]:=",ExpressionUUID->"dc424e41-598a-42ff-85ff-c50dea40d4e2"],

Cell[BoxData["\[IndentingNewLine]"], "Input",
 CellChangeTimes->{3.8127028870219946`*^9},
 CellLabel->
  "In[284]:=",ExpressionUUID->"6bfc133e-9c8a-4b90-8a88-e4b2008cb29f"],

Cell[BoxData[
 RowBox[{
  RowBox[{
   RowBox[{"ScanDownNDS", "[", 
    RowBox[{"Xstart_", ",", "dX_", ",", "Xend_"}], "]"}], ":=", 
   RowBox[{"Monitor", "[", 
    RowBox[{
     RowBox[{"Module", "[", 
      RowBox[{
       RowBox[{"{", 
        RowBox[{"SS", ",", "SSGuess"}], "}"}], ",", "\[IndentingNewLine]", 
       RowBox[{
        RowBox[{"DataDownNDSfluxacot", "=", 
         RowBox[{"{", "}"}]}], ";", "\[IndentingNewLine]", 
        "\[IndentingNewLine]", 
        RowBox[{"DataDownNDSconc", " ", "=", " ", 
         RowBox[{"{", "}"}]}], ";", "\[IndentingNewLine]", 
        RowBox[{"DataDownNDSc4coa", " ", "=", " ", 
         RowBox[{"{", "}"}]}], ";", "\[IndentingNewLine]", 
        RowBox[{"DataDownNDSc6coa", " ", "=", " ", 
         RowBox[{"{", "}"}]}], ";", "\[IndentingNewLine]", 
        RowBox[{"DataDownNDSc4c6coa", " ", "=", " ", 
         RowBox[{"{", "}"}]}], ";", "\[IndentingNewLine]", 
        RowBox[{"DataDownNDScintermedcoa", " ", "=", " ", 
         RowBox[{"{", "}"}]}], ";", "\[IndentingNewLine]", 
        RowBox[{"DataDownNDSfreecoa", "  ", "=", " ", 
         RowBox[{"{", "}"}]}], ";", "\[IndentingNewLine]", 
        "\[IndentingNewLine]", 
        RowBox[{"DataDownNDSvacesink", " ", "=", " ", 
         RowBox[{"{", "}"}]}], ";", "\[IndentingNewLine]", 
        RowBox[{"DataDownNDSvfadhsink", "=", " ", 
         RowBox[{"{", "}"}]}], ";", "\[IndentingNewLine]", 
        RowBox[{"DataDownNDSvnadhsinkACOT", "=", " ", 
         RowBox[{"{", "}"}]}], ";", "\[IndentingNewLine]", 
        RowBox[{"DataDownNDSvacotC4", "=", " ", 
         RowBox[{"{", "}"}]}], ";", "\[IndentingNewLine]", 
        RowBox[{"DataDownNDSvacotC6", "=", " ", 
         RowBox[{"{", "}"}]}], ";", "\[IndentingNewLine]", 
        RowBox[{"DataDownNDSvacotC8", "=", " ", 
         RowBox[{"{", "}"}]}], ";", "\[IndentingNewLine]", 
        RowBox[{"DataDownNDSvacotC10", "=", " ", 
         RowBox[{"{", "}"}]}], ";", "\[IndentingNewLine]", 
        RowBox[{"DataDownNDSvacotC12", "=", " ", 
         RowBox[{"{", "}"}]}], ";", "\[IndentingNewLine]", 
        RowBox[{"DataDownNDSvacotC14", "=", " ", 
         RowBox[{"{", "}"}]}], ";", "\[IndentingNewLine]", 
        RowBox[{"DataDownNDSvacotC16", "=", " ", 
         RowBox[{"{", "}"}]}], ";", "\[IndentingNewLine]", 
        RowBox[{"tsolStart", "=", 
         RowBox[{"tsolScan", "[", "Xend", "]"}]}], ";", "\[IndentingNewLine]", 
        RowBox[{"SSGuess", "=", 
         RowBox[{"Table", "[", 
          RowBox[{
           RowBox[{"{", 
            RowBox[{
             RowBox[{
              RowBox[{"Vars", "[", 
               RowBox[{"[", "i", "]"}], "]"}], "[", "t", "]"}], ",", 
             RowBox[{
              RowBox[{"(", 
               RowBox[{
                RowBox[{
                 RowBox[{"Vars", "[", 
                  RowBox[{"[", "i", "]"}], "]"}], "[", "900000000", "]"}], "/.",
                 "tsolStart"}], ")"}], "[", 
              RowBox[{"[", "1", "]"}], "]"}]}], "}"}], ",", 
           RowBox[{"{", 
            RowBox[{"i", ",", "1", ",", 
             RowBox[{"Length", "[", "Vars", "]"}]}], "}"}]}], "]"}]}], ";", 
        "\[IndentingNewLine]", 
        RowBox[{"SSGuess1", "=", 
         RowBox[{"SSGuess", "[", 
          RowBox[{"[", 
           RowBox[{"All", ",", "1"}], "]"}], "]"}]}], ";", 
        "\[IndentingNewLine]", 
        RowBox[{"SSGuess2", "=", 
         RowBox[{"SSGuess", "[", 
          RowBox[{"[", 
           RowBox[{"All", ",", "2"}], "]"}], "]"}]}], ";", 
        "\[IndentingNewLine]", 
        RowBox[{"SSGuess1int", "=", 
         RowBox[{"SSGuess1", " ", "/.", " ", 
          RowBox[{"t", "\[Rule]", " ", "0"}]}]}], ";", "\[IndentingNewLine]", 
        RowBox[{"InitialConditionsUD", "=", 
         RowBox[{"Thread", "[", 
          RowBox[{"SSGuess1int", "\[Equal]", "SSGuess2"}], "]"}]}], ";", 
        "\[IndentingNewLine]", "\[IndentingNewLine]", 
        RowBox[{"For", "[", 
         RowBox[{
          RowBox[{"X", "=", "Xend"}], ",", 
          RowBox[{"X", "\[GreaterEqual]", " ", "Xstart"}], ",", 
          "\[IndentingNewLine]", 
          RowBox[{
           RowBox[{"tsolScanNDS", "=", 
            RowBox[{"NDSolve", "[", 
             RowBox[{
              RowBox[{"Join", "[", 
               RowBox[{
                RowBox[{
                 RowBox[{
                  RowBox[{"Odes", "/.", "RateEqs"}], "/.", "CoAMATX"}], "/.", 
                 RowBox[{"ParmScan", "[", "X", "]"}]}], ",", 
                "InitialConditionsUD"}], "]"}], ",", "Vars", ",", 
              RowBox[{"{", 
               RowBox[{"t", ",", "0", ",", "1000000000"}], "}"}]}], "]"}]}], 
           ";", "\[IndentingNewLine]", 
           RowBox[{"SSGuess", "=", 
            RowBox[{"Table", "[", 
             RowBox[{
              RowBox[{"{", 
               RowBox[{
                RowBox[{
                 RowBox[{"Vars", "[", 
                  RowBox[{"[", "i", "]"}], "]"}], "[", "t", "]"}], ",", 
                RowBox[{
                 RowBox[{"(", 
                  RowBox[{
                   RowBox[{
                    RowBox[{"Vars", "[", 
                    RowBox[{"[", "i", "]"}], "]"}], "[", "900000000", "]"}], "/.",
                    "tsolScanNDS"}], ")"}], "[", 
                 RowBox[{"[", "1", "]"}], "]"}]}], "}"}], ",", 
              RowBox[{"{", 
               RowBox[{"i", ",", "1", ",", 
                RowBox[{"Length", "[", "Vars", "]"}]}], "}"}]}], "]"}]}], ";",
            "\[IndentingNewLine]", 
           RowBox[{"SSGuess1", "=", 
            RowBox[{"SSGuess", "[", 
             RowBox[{"[", 
              RowBox[{"All", ",", "1"}], "]"}], "]"}]}], ";", 
           "\[IndentingNewLine]", 
           RowBox[{"SSGuess2", "=", 
            RowBox[{"SSGuess", "[", 
             RowBox[{"[", 
              RowBox[{"All", ",", "2"}], "]"}], "]"}]}], ";", 
           "\[IndentingNewLine]", 
           RowBox[{"SSGuess1int", "=", 
            RowBox[{"SSGuess1", " ", "/.", " ", 
             RowBox[{"t", "\[Rule]", " ", "0"}]}]}], ";", 
           "\[IndentingNewLine]", 
           RowBox[{"InitialConditionsUD", "=", 
            RowBox[{"Thread", "[", 
             RowBox[{"SSGuess1int", "\[Equal]", "SSGuess2"}], "]"}]}], ";", 
           "\[IndentingNewLine]", 
           RowBox[{"SS", "=", 
            RowBox[{"Thread", "[", 
             RowBox[{"SSGuess1", " ", "\[Rule]", " ", "SSGuess2"}], "]"}]}], 
           ";", "\[IndentingNewLine]", "\[IndentingNewLine]", 
           RowBox[{"c4coa", "=", 
            RowBox[{
             RowBox[{
              RowBox[{"C4AcylCoAMAT", "[", "t", "]"}], "+", 
              RowBox[{"C4EnoylCoAMAT", "[", "t", "]"}], "+", 
              RowBox[{"C4HydroxyacylCoAMAT", "[", "t", "]"}], "+", 
              RowBox[{"C4AcetoacylCoAMAT", "[", "t", "]"}]}], "/.", "SS"}]}], 
           ";", "\[IndentingNewLine]", 
           RowBox[{"c6coa", "=", 
            RowBox[{
             RowBox[{
              RowBox[{"C6AcylCoAMAT", "[", "t", "]"}], "+", 
              RowBox[{"C6EnoylCoAMAT", "[", "t", "]"}], "+", 
              RowBox[{"C6HydroxyacylCoAMAT", "[", "t", "]"}], "+", 
              RowBox[{"C6KetoacylCoAMAT", "[", "t", "]"}]}], "/.", "SS"}]}], 
           ";", "\[IndentingNewLine]", 
           RowBox[{"c4c6coa", "=", 
            RowBox[{"c4coa", "+", "c6coa"}]}], ";", "\[IndentingNewLine]", 
           RowBox[{"intermediatecoa", "=", 
            RowBox[{
             RowBox[{
              RowBox[{"C4AcylCoAMAT", "[", "t", "]"}], "+", 
              RowBox[{"C4EnoylCoAMAT", "[", "t", "]"}], "+", 
              RowBox[{"C4HydroxyacylCoAMAT", "[", "t", "]"}], "+", 
              RowBox[{"C4AcetoacylCoAMAT", "[", "t", "]"}], "+", 
              RowBox[{"C6AcylCoAMAT", "[", "t", "]"}], "+", 
              RowBox[{"C6EnoylCoAMAT", "[", "t", "]"}], "+", 
              RowBox[{"C6HydroxyacylCoAMAT", "[", "t", "]"}], "+", 
              RowBox[{"C6KetoacylCoAMAT", "[", "t", "]"}], "+", 
              RowBox[{"C8AcylCoAMAT", "[", "t", "]"}], "+", 
              RowBox[{"C8EnoylCoAMAT", "[", "t", "]"}], "+", 
              RowBox[{"C8HydroxyacylCoAMAT", "[", "t", "]"}], "+", 
              RowBox[{"C8KetoacylCoAMAT", "[", "t", "]"}], "+", 
              RowBox[{"C10AcylCoAMAT", "[", "t", "]"}], "+", 
              RowBox[{"C10EnoylCoAMAT", "[", "t", "]"}], "+", 
              RowBox[{"C10HydroxyacylCoAMAT", "[", "t", "]"}], "+", 
              RowBox[{"C10KetoacylCoAMAT", "[", "t", "]"}], "+", 
              RowBox[{"C12AcylCoAMAT", "[", "t", "]"}], "+", 
              RowBox[{"C12EnoylCoAMAT", "[", "t", "]"}], "+", 
              RowBox[{"C12HydroxyacylCoAMAT", "[", "t", "]"}], "+", 
              RowBox[{"C12KetoacylCoAMAT", "[", "t", "]"}], "+", 
              RowBox[{"C14AcylCoAMAT", "[", "t", "]"}], "+", 
              RowBox[{"C14EnoylCoAMAT", "[", "t", "]"}], "+", 
              RowBox[{"C14HydroxyacylCoAMAT", "[", "t", "]"}], "+", 
              RowBox[{"C14KetoacylCoAMAT", "[", "t", "]"}], "+", 
              RowBox[{"C16AcylCoAMAT", "[", "t", "]"}], "+", 
              RowBox[{"C16EnoylCoAMAT", "[", "t", "]"}], "+", 
              RowBox[{"C16HydroxyacylCoAMAT", "[", "t", "]"}], "+", 
              RowBox[{"C16KetoacylCoAMAT", "[", "t", "]"}]}], " ", "/.", 
             "SS"}]}], ";", "\[IndentingNewLine]", 
           RowBox[{"freeCoa", "=", 
            RowBox[{
             RowBox[{
              RowBox[{
               RowBox[{"CoAMATt", "-", "intermediatecoa", "-", "70"}], " ", "/.",
                "CoAMATX"}], "/.", 
              RowBox[{"ParmScan", "[", "X", "]"}]}], "/.", "SS"}]}], ";", 
           "\[IndentingNewLine]", "\[IndentingNewLine]", 
           "\[IndentingNewLine]", 
           RowBox[{"C16AcylCarnitineCYT", "=", 
            RowBox[{
             RowBox[{"C16AcylCarCYT", "[", "t", "]"}], "/.", "SS"}]}], ";", 
           "\[IndentingNewLine]", 
           RowBox[{"C14AcylCarnitineCYT", "=", 
            RowBox[{
             RowBox[{"C14AcylCarCYT", "[", "t", "]"}], "/.", "SS"}]}], ";", 
           "\[IndentingNewLine]", 
           RowBox[{"C12AcylCarnitineCYT", "=", 
            RowBox[{
             RowBox[{"C12AcylCarCYT", "[", "t", "]"}], "/.", "SS"}]}], ";", 
           "\[IndentingNewLine]", 
           RowBox[{"C10AcylCarnitineCYT", "=", 
            RowBox[{
             RowBox[{"C10AcylCarCYT", "[", "t", "]"}], "/.", "SS"}]}], ";", 
           "\[IndentingNewLine]", 
           RowBox[{"C8AcylCarnitineCYT", "=", 
            RowBox[{
             RowBox[{"C8AcylCarCYT", "[", "t", "]"}], "/.", "SS"}]}], ";", 
           "\[IndentingNewLine]", 
           RowBox[{"C6AcylCarnitineCYT", "=", 
            RowBox[{
             RowBox[{"C6AcylCarCYT", "[", "t", "]"}], "/.", "SS"}]}], ";", 
           "\[IndentingNewLine]", 
           RowBox[{"C4AcylCarnitineCYT", "=", 
            RowBox[{
             RowBox[{"C4AcylCarCYT", "[", "t", "]"}], "/.", "SS"}]}], ";", 
           "\[IndentingNewLine]", "\[IndentingNewLine]", 
           RowBox[{"AppendTo", "[", 
            RowBox[{"DataDownNDSfluxacot", ",", 
             RowBox[{"{", 
              RowBox[{"X", ",", 
               RowBox[{
                RowBox[{
                 RowBox[{
                  RowBox[{
                   RowBox[{
                    SuperscriptBox["10", "3"], "vcactC16"}], "/.", " ", 
                   "RateEqs"}], "/.", "CoAMATX"}], "/.", 
                 RowBox[{"ParmScan", "[", "X", "]"}]}], "/.", "SS"}]}], 
              "}"}]}], "]"}], ";", "\[IndentingNewLine]", 
           RowBox[{"AppendTo", "[", 
            RowBox[{"DataDownNDSc4coa", ",", 
             RowBox[{"{", 
              RowBox[{"X", ",", " ", "c4coa"}], "}"}]}], "]"}], ";", 
           "\[IndentingNewLine]", 
           RowBox[{"AppendTo", "[", 
            RowBox[{"DataDownNDSc6coa", ",", 
             RowBox[{"{", 
              RowBox[{"X", ",", " ", "c6coa"}], "}"}]}], "]"}], ";", 
           "\[IndentingNewLine]", 
           RowBox[{"AppendTo", "[", 
            RowBox[{"DataDownNDSc4c6coa", ",", 
             RowBox[{"{", 
              RowBox[{"X", ",", " ", "c4c6coa"}], "}"}]}], "]"}], ";", 
           "\[IndentingNewLine]", 
           RowBox[{"AppendTo", "[", 
            RowBox[{"DataDownNDScintermedcoa", ",", 
             RowBox[{"{", 
              RowBox[{"X", ",", " ", "intermediatecoa"}], "}"}]}], "]"}], ";",
            "\[IndentingNewLine]", 
           RowBox[{"AppendTo", "[", 
            RowBox[{"DataDownNDSfreecoa", ",", 
             RowBox[{"{", 
              RowBox[{"X", ",", " ", "freeCoa"}], "}"}]}], "]"}], ";", 
           "\[IndentingNewLine]", "\[IndentingNewLine]", 
           RowBox[{"AppendTo", "[", 
            RowBox[{"DataDownNDSvacesink", ",", 
             RowBox[{"{", 
              RowBox[{"X", ",", 
               RowBox[{
                RowBox[{
                 RowBox[{
                  RowBox[{
                   RowBox[{
                    SuperscriptBox["10", "3"], "vacesink"}], "/.", " ", 
                   "RateEqs"}], "/.", "CoAMATX"}], "/.", 
                 RowBox[{"ParmScan", "[", "X", "]"}]}], "/.", "SS"}]}], 
              "}"}]}], "]"}], ";", "\[IndentingNewLine]", 
           RowBox[{"AppendTo", "[", 
            RowBox[{"DataDownNDSvfadhsink", ",", 
             RowBox[{"{", 
              RowBox[{"X", ",", 
               RowBox[{
                RowBox[{
                 RowBox[{
                  RowBox[{
                   RowBox[{
                    SuperscriptBox["10", "3"], "vfadhsink"}], "/.", " ", 
                   "RateEqs"}], "/.", "CoAMATX"}], "/.", 
                 RowBox[{"ParmScan", "[", "X", "]"}]}], "/.", "SS"}]}], 
              "}"}]}], "]"}], ";", "\[IndentingNewLine]", 
           RowBox[{"AppendTo", "[", 
            RowBox[{"DataDownNDSvnadhsinkACOT", ",", 
             RowBox[{"{", 
              RowBox[{"X", ",", 
               RowBox[{
                RowBox[{
                 RowBox[{
                  RowBox[{
                   RowBox[{
                    SuperscriptBox["10", "3"], "vnadhsink"}], "/.", " ", 
                   "RateEqs"}], "/.", "CoAMATX"}], "/.", 
                 RowBox[{"ParmScan", "[", "X", "]"}]}], "/.", "SS"}]}], 
              "}"}]}], "]"}], ";", "\[IndentingNewLine]", 
           RowBox[{"AppendTo", "[", 
            RowBox[{"DataDownNDSvacotC16", ",", 
             RowBox[{"{", 
              RowBox[{"X", ",", 
               RowBox[{
                RowBox[{
                 RowBox[{
                  RowBox[{
                   RowBox[{
                    SuperscriptBox["10", "3"], "vacotC16"}], "/.", " ", 
                   "RateEqs"}], "/.", "CoAMATX"}], "/.", 
                 RowBox[{"ParmScan", "[", "X", "]"}]}], "/.", "SS"}]}], 
              "}"}]}], "]"}], ";", "\[IndentingNewLine]", 
           RowBox[{"AppendTo", "[", 
            RowBox[{"DataDownNDSvacotC14", ",", 
             RowBox[{"{", 
              RowBox[{"X", ",", 
               RowBox[{
                RowBox[{
                 RowBox[{
                  RowBox[{
                   RowBox[{
                    SuperscriptBox["10", "3"], "vacotC14"}], "/.", " ", 
                   "RateEqs"}], "/.", "CoAMATX"}], "/.", 
                 RowBox[{"ParmScan", "[", "X", "]"}]}], "/.", "SS"}]}], 
              "}"}]}], "]"}], ";", 
           RowBox[{"AppendTo", "[", 
            RowBox[{"DataDownNDSvacotC12", ",", 
             RowBox[{"{", 
              RowBox[{"X", ",", 
               RowBox[{
                RowBox[{
                 RowBox[{
                  RowBox[{
                   RowBox[{
                    SuperscriptBox["10", "3"], "vacotC12"}], "/.", " ", 
                   "RateEqs"}], "/.", "CoAMATX"}], "/.", 
                 RowBox[{"ParmScan", "[", "X", "]"}]}], "/.", "SS"}]}], 
              "}"}]}], "]"}], ";", 
           RowBox[{"AppendTo", "[", 
            RowBox[{"DataDownNDSvacotC10", ",", 
             RowBox[{"{", 
              RowBox[{"X", ",", 
               RowBox[{
                RowBox[{
                 RowBox[{
                  RowBox[{
                   RowBox[{
                    SuperscriptBox["10", "3"], "vacotC10"}], "/.", " ", 
                   "RateEqs"}], "/.", "CoAMATX"}], "/.", 
                 RowBox[{"ParmScan", "[", "X", "]"}]}], "/.", "SS"}]}], 
              "}"}]}], "]"}], ";", 
           RowBox[{"AppendTo", "[", 
            RowBox[{"DataDownNDSvacotC8", ",", 
             RowBox[{"{", 
              RowBox[{"X", ",", 
               RowBox[{
                RowBox[{
                 RowBox[{
                  RowBox[{
                   RowBox[{
                    SuperscriptBox["10", "3"], "vacotC8"}], "/.", " ", 
                   "RateEqs"}], "/.", "CoAMATX"}], "/.", 
                 RowBox[{"ParmScan", "[", "X", "]"}]}], "/.", "SS"}]}], 
              "}"}]}], "]"}], ";", 
           RowBox[{"AppendTo", "[", 
            RowBox[{"DataDownNDSvacotC6", ",", 
             RowBox[{"{", 
              RowBox[{"X", ",", 
               RowBox[{
                RowBox[{
                 RowBox[{
                  RowBox[{
                   RowBox[{
                    SuperscriptBox["10", "3"], "vacotC6"}], "/.", " ", 
                   "RateEqs"}], "/.", "CoAMATX"}], "/.", 
                 RowBox[{"ParmScan", "[", "X", "]"}]}], "/.", "SS"}]}], 
              "}"}]}], "]"}], ";", 
           RowBox[{"AppendTo", "[", 
            RowBox[{"DataDownNDSvacotC4", ",", 
             RowBox[{"{", 
              RowBox[{"X", ",", 
               RowBox[{
                RowBox[{
                 RowBox[{
                  RowBox[{
                   RowBox[{
                    SuperscriptBox["10", "3"], "vacotC4"}], "/.", " ", 
                   "RateEqs"}], "/.", "CoAMATX"}], "/.", 
                 RowBox[{"ParmScan", "[", "X", "]"}]}], "/.", "SS"}]}], 
              "}"}]}], "]"}], ";", "\[IndentingNewLine]", 
           RowBox[{"X", "=", 
            RowBox[{"X", "-", "dX"}]}], ";"}]}], "]"}]}]}], 
      "\[IndentingNewLine]", "]"}], ",", 
     RowBox[{"ProgressIndicator", "[", 
      RowBox[{"X", ",", 
       RowBox[{"{", 
        RowBox[{"Xstart", ",", "Xend"}], "}"}]}], "]"}]}], "]"}]}], 
  "\[IndentingNewLine]", "\n", "\n"}]], "Input",
 CellChangeTimes->{{3.736788141679014*^9, 3.7367881781095824`*^9}, {
   3.756710197702388*^9, 3.7567102417969246`*^9}, {3.756710276099786*^9, 
   3.756710281073022*^9}, {3.7567105675207567`*^9, 3.7567105684997644`*^9}, {
   3.7567107977365036`*^9, 3.756710816338642*^9}, 3.756710885180159*^9, {
   3.7567145374314423`*^9, 3.756714725623253*^9}, 3.756714815941732*^9, {
   3.7567154862807584`*^9, 3.756715488212774*^9}, {3.80812639097959*^9, 
   3.8081264181489544`*^9}, {3.8081264672944984`*^9, 
   3.8081265001137285`*^9}, {3.808129099295801*^9, 3.8081291106733665`*^9}, {
   3.8081315883608527`*^9, 3.808131631609209*^9}, {3.808131685006386*^9, 
   3.808131749041114*^9}, {3.8081317812330046`*^9, 3.808131927014058*^9}, {
   3.808134708585885*^9, 3.8081347267902255`*^9}, {3.8120827374054184`*^9, 
   3.812082902025881*^9}, {3.812693177182245*^9, 3.8126932475360975`*^9}, {
   3.812693279355956*^9, 3.8126932809905834`*^9}, {3.812693321739349*^9, 
   3.812693401141935*^9}, 3.8126935826930366`*^9, {3.812693636485156*^9, 
   3.8126936576874504`*^9}, {3.8126938548041754`*^9, 
   3.8126938551552362`*^9}, {3.8127023530756373`*^9, 
   3.8127023633481293`*^9}, {3.812702493801941*^9, 3.8127026833976436`*^9}, {
   3.812702770376993*^9, 3.8127028620807085`*^9}, 3.8127040497399483`*^9, {
   3.8127813730702066`*^9, 3.812781402682666*^9}, {3.8192041331389613`*^9, 
   3.81920413477658*^9}, {3.827978472408184*^9, 3.8279784862950425`*^9}},
 CellLabel->
  "In[285]:=",ExpressionUUID->"bbcb62f7-3b5e-42cf-86a6-271be38de898"],

Cell[BoxData[
 RowBox[{
  RowBox[{"ScanDownNDS", "[", 
   RowBox[{"0", ",", "1", ",", "250"}], "]"}], 
  "\[IndentingNewLine]"}]], "Input",
 CellChangeTimes->{{3.7567147840758843`*^9, 3.7567147897219305`*^9}, 
   3.756715091325594*^9, 3.756715521277625*^9, 3.7567155528344593`*^9, {
   3.812702909425085*^9, 3.8127029126135435`*^9}},
 CellLabel->
  "In[286]:=",ExpressionUUID->"11248b09-754b-488b-9da5-4633e5e41eaf"],

Cell[BoxData[
 RowBox[{
  RowBox[{
   RowBox[{"ScanUpNDS", "[", 
    RowBox[{"Xstart_", ",", "dX_", ",", "Xend_"}], "]"}], ":=", 
   RowBox[{"Monitor", "[", 
    RowBox[{
     RowBox[{"Module", "[", 
      RowBox[{
       RowBox[{"{", 
        RowBox[{"SS", ",", "SSGuess"}], "}"}], ",", "\[IndentingNewLine]", 
       RowBox[{
        RowBox[{"DataUpNDSfluxacot", "=", 
         RowBox[{"{", "}"}]}], ";", "\[IndentingNewLine]", 
        "\[IndentingNewLine]", 
        RowBox[{"DataUpNDSconc", " ", "=", " ", 
         RowBox[{"{", "}"}]}], ";", "\[IndentingNewLine]", 
        RowBox[{"DataUpNDSc4coa", " ", "=", " ", 
         RowBox[{"{", "}"}]}], ";", "\[IndentingNewLine]", 
        RowBox[{"DataUpNDSc6coa", " ", "=", " ", 
         RowBox[{"{", "}"}]}], ";", "\[IndentingNewLine]", 
        RowBox[{"DataUpNDSc4c6coa", " ", "=", " ", 
         RowBox[{"{", "}"}]}], ";", "\[IndentingNewLine]", 
        RowBox[{"DataUpNDScintermedcoa", " ", "=", " ", 
         RowBox[{"{", "}"}]}], ";", "\[IndentingNewLine]", 
        RowBox[{"DataUpNDSfreecoa", "  ", "=", " ", 
         RowBox[{"{", "}"}]}], ";", "\[IndentingNewLine]", 
        "\[IndentingNewLine]", 
        RowBox[{"DataUpNDSvacesink", " ", "=", " ", 
         RowBox[{"{", "}"}]}], ";", "\[IndentingNewLine]", 
        RowBox[{"DataUpNDSvfadhsink", "=", " ", 
         RowBox[{"{", "}"}]}], ";", "\[IndentingNewLine]", 
        RowBox[{"DataUpNDSvnadhsinkACOT", "=", " ", 
         RowBox[{"{", "}"}]}], ";", "\[IndentingNewLine]", 
        RowBox[{"DataUpNDSvacotC4", "=", " ", 
         RowBox[{"{", "}"}]}], ";", "\[IndentingNewLine]", 
        RowBox[{"DataUpNDSvacotC6", "=", " ", 
         RowBox[{"{", "}"}]}], ";", "\[IndentingNewLine]", 
        RowBox[{"DataUpNDSvacotC8", "=", " ", 
         RowBox[{"{", "}"}]}], ";", "\[IndentingNewLine]", 
        RowBox[{"DataUpNDSvacotC10", "=", " ", 
         RowBox[{"{", "}"}]}], ";", "\[IndentingNewLine]", 
        RowBox[{"DataUpNDSvacotC12", "=", " ", 
         RowBox[{"{", "}"}]}], ";", "\[IndentingNewLine]", 
        RowBox[{"DataUpNDSvacotC14", "=", " ", 
         RowBox[{"{", "}"}]}], ";", "\[IndentingNewLine]", 
        RowBox[{"DataUpNDSvacotC16", "=", " ", 
         RowBox[{"{", "}"}]}], ";", "\[IndentingNewLine]", 
        RowBox[{"tsolStart", "=", 
         RowBox[{"tsolScan", "[", "Xstart", "]"}]}], ";", 
        "\[IndentingNewLine]", 
        RowBox[{"SSGuess", "=", 
         RowBox[{"Table", "[", 
          RowBox[{
           RowBox[{"{", 
            RowBox[{
             RowBox[{
              RowBox[{"Vars", "[", 
               RowBox[{"[", "i", "]"}], "]"}], "[", "t", "]"}], ",", 
             RowBox[{
              RowBox[{"(", 
               RowBox[{
                RowBox[{
                 RowBox[{"Vars", "[", 
                  RowBox[{"[", "i", "]"}], "]"}], "[", "900000000", "]"}], "/.",
                 "tsolStart"}], ")"}], "[", 
              RowBox[{"[", "1", "]"}], "]"}]}], "}"}], ",", 
           RowBox[{"{", 
            RowBox[{"i", ",", "1", ",", 
             RowBox[{"Length", "[", "Vars", "]"}]}], "}"}]}], "]"}]}], ";", 
        "\[IndentingNewLine]", 
        RowBox[{"SSGuess1", "=", 
         RowBox[{"SSGuess", "[", 
          RowBox[{"[", 
           RowBox[{"All", ",", "1"}], "]"}], "]"}]}], ";", 
        "\[IndentingNewLine]", 
        RowBox[{"SSGuess2", "=", 
         RowBox[{"SSGuess", "[", 
          RowBox[{"[", 
           RowBox[{"All", ",", "2"}], "]"}], "]"}]}], ";", 
        "\[IndentingNewLine]", 
        RowBox[{"SSGuess1int", "=", 
         RowBox[{"SSGuess1", " ", "/.", " ", 
          RowBox[{"t", "\[Rule]", " ", "0"}]}]}], ";", "\[IndentingNewLine]", 
        RowBox[{"InitialConditionsUD", "=", 
         RowBox[{"Thread", "[", 
          RowBox[{"SSGuess1int", "\[Equal]", "SSGuess2"}], "]"}]}], ";", 
        "\[IndentingNewLine]", "\[IndentingNewLine]", 
        RowBox[{"For", "[", 
         RowBox[{
          RowBox[{"X", "=", "Xstart"}], ",", 
          RowBox[{"X", " ", "\[LessEqual]", " ", "Xend"}], ",", 
          "\[IndentingNewLine]", "\[IndentingNewLine]", 
          RowBox[{
           RowBox[{"tsolScanNDS", "=", 
            RowBox[{"NDSolve", "[", 
             RowBox[{
              RowBox[{"Join", "[", 
               RowBox[{
                RowBox[{
                 RowBox[{
                  RowBox[{"Odes", "/.", "RateEqs"}], "/.", "CoAMATX"}], "/.", 
                 RowBox[{"ParmScan", "[", "X", "]"}]}], ",", 
                "InitialConditionsUD"}], "]"}], ",", "Vars", ",", 
              RowBox[{"{", 
               RowBox[{"t", ",", "0", ",", "1000000000"}], "}"}]}], "]"}]}], 
           ";", "\[IndentingNewLine]", 
           RowBox[{"SSGuess", "=", 
            RowBox[{"Table", "[", 
             RowBox[{
              RowBox[{"{", 
               RowBox[{
                RowBox[{
                 RowBox[{"Vars", "[", 
                  RowBox[{"[", "i", "]"}], "]"}], "[", "t", "]"}], ",", 
                RowBox[{
                 RowBox[{"(", 
                  RowBox[{
                   RowBox[{
                    RowBox[{"Vars", "[", 
                    RowBox[{"[", "i", "]"}], "]"}], "[", "900000000", "]"}], "/.",
                    "tsolScanNDS"}], ")"}], "[", 
                 RowBox[{"[", "1", "]"}], "]"}]}], "}"}], ",", 
              RowBox[{"{", 
               RowBox[{"i", ",", "1", ",", 
                RowBox[{"Length", "[", "Vars", "]"}]}], "}"}]}], "]"}]}], ";",
            "\[IndentingNewLine]", 
           RowBox[{"SSGuess1", "=", 
            RowBox[{"SSGuess", "[", 
             RowBox[{"[", 
              RowBox[{"All", ",", "1"}], "]"}], "]"}]}], ";", 
           "\[IndentingNewLine]", 
           RowBox[{"SSGuess2", "=", 
            RowBox[{"SSGuess", "[", 
             RowBox[{"[", 
              RowBox[{"All", ",", "2"}], "]"}], "]"}]}], ";", 
           "\[IndentingNewLine]", 
           RowBox[{"SSGuess1int", "=", 
            RowBox[{"SSGuess1", " ", "/.", " ", 
             RowBox[{"t", "\[Rule]", " ", "0"}]}]}], ";", 
           "\[IndentingNewLine]", 
           RowBox[{"InitialConditionsUD", "=", 
            RowBox[{"Thread", "[", 
             RowBox[{"SSGuess1int", "\[Equal]", "SSGuess2"}], "]"}]}], ";", 
           "\[IndentingNewLine]", 
           RowBox[{"SS", "=", 
            RowBox[{"Thread", "[", 
             RowBox[{"SSGuess1", " ", "\[Rule]", " ", "SSGuess2"}], "]"}]}], 
           ";", "\[IndentingNewLine]", "\[IndentingNewLine]", 
           RowBox[{"c4coa", "=", 
            RowBox[{
             RowBox[{
              RowBox[{"C4AcylCoAMAT", "[", "t", "]"}], "+", 
              RowBox[{"C4EnoylCoAMAT", "[", "t", "]"}], "+", 
              RowBox[{"C4HydroxyacylCoAMAT", "[", "t", "]"}], "+", 
              RowBox[{"C4AcetoacylCoAMAT", "[", "t", "]"}]}], "/.", "SS"}]}], 
           ";", "\[IndentingNewLine]", 
           RowBox[{"c6coa", "=", 
            RowBox[{
             RowBox[{
              RowBox[{"C6AcylCoAMAT", "[", "t", "]"}], "+", 
              RowBox[{"C6EnoylCoAMAT", "[", "t", "]"}], "+", 
              RowBox[{"C6HydroxyacylCoAMAT", "[", "t", "]"}], "+", 
              RowBox[{"C6KetoacylCoAMAT", "[", "t", "]"}]}], "/.", "SS"}]}], 
           ";", "\[IndentingNewLine]", 
           RowBox[{"c4c6coa", "=", 
            RowBox[{"c4coa", "+", "c6coa"}]}], ";", "\[IndentingNewLine]", 
           RowBox[{"intermediatecoa", "=", 
            RowBox[{
             RowBox[{
              RowBox[{"C4AcylCoAMAT", "[", "t", "]"}], "+", 
              RowBox[{"C4EnoylCoAMAT", "[", "t", "]"}], "+", 
              RowBox[{"C4HydroxyacylCoAMAT", "[", "t", "]"}], "+", 
              RowBox[{"C4AcetoacylCoAMAT", "[", "t", "]"}], "+", 
              RowBox[{"C6AcylCoAMAT", "[", "t", "]"}], "+", 
              RowBox[{"C6EnoylCoAMAT", "[", "t", "]"}], "+", 
              RowBox[{"C6HydroxyacylCoAMAT", "[", "t", "]"}], "+", 
              RowBox[{"C6KetoacylCoAMAT", "[", "t", "]"}], "+", 
              RowBox[{"C8AcylCoAMAT", "[", "t", "]"}], "+", 
              RowBox[{"C8EnoylCoAMAT", "[", "t", "]"}], "+", 
              RowBox[{"C8HydroxyacylCoAMAT", "[", "t", "]"}], "+", 
              RowBox[{"C8KetoacylCoAMAT", "[", "t", "]"}], "+", 
              RowBox[{"C10AcylCoAMAT", "[", "t", "]"}], "+", 
              RowBox[{"C10EnoylCoAMAT", "[", "t", "]"}], "+", 
              RowBox[{"C10HydroxyacylCoAMAT", "[", "t", "]"}], "+", 
              RowBox[{"C10KetoacylCoAMAT", "[", "t", "]"}], "+", 
              RowBox[{"C12AcylCoAMAT", "[", "t", "]"}], "+", 
              RowBox[{"C12EnoylCoAMAT", "[", "t", "]"}], "+", 
              RowBox[{"C12HydroxyacylCoAMAT", "[", "t", "]"}], "+", 
              RowBox[{"C12KetoacylCoAMAT", "[", "t", "]"}], "+", 
              RowBox[{"C14AcylCoAMAT", "[", "t", "]"}], "+", 
              RowBox[{"C14EnoylCoAMAT", "[", "t", "]"}], "+", 
              RowBox[{"C14HydroxyacylCoAMAT", "[", "t", "]"}], "+", 
              RowBox[{"C14KetoacylCoAMAT", "[", "t", "]"}], "+", 
              RowBox[{"C16AcylCoAMAT", "[", "t", "]"}], "+", 
              RowBox[{"C16EnoylCoAMAT", "[", "t", "]"}], "+", 
              RowBox[{"C16HydroxyacylCoAMAT", "[", "t", "]"}], "+", 
              RowBox[{"C16KetoacylCoAMAT", "[", "t", "]"}]}], " ", "/.", 
             "SS"}]}], ";", "\[IndentingNewLine]", 
           RowBox[{"freeCoa", "=", 
            RowBox[{
             RowBox[{
              RowBox[{
               RowBox[{"CoAMATt", "-", "intermediatecoa", "-", "70"}], " ", "/.",
                "CoAMATX"}], "/.", 
              RowBox[{"ParmScan", "[", "X", "]"}]}], "/.", "SS"}]}], ";", 
           "\[IndentingNewLine]", "\[IndentingNewLine]", 
           "\[IndentingNewLine]", 
           RowBox[{"C16AcylCarnitineCYT", "=", 
            RowBox[{
             RowBox[{"C16AcylCarCYT", "[", "t", "]"}], "/.", "SS"}]}], ";", 
           "\[IndentingNewLine]", 
           RowBox[{"C14AcylCarnitineCYT", "=", 
            RowBox[{
             RowBox[{"C14AcylCarCYT", "[", "t", "]"}], "/.", "SS"}]}], ";", 
           "\[IndentingNewLine]", 
           RowBox[{"C12AcylCarnitineCYT", "=", 
            RowBox[{
             RowBox[{"C12AcylCarCYT", "[", "t", "]"}], "/.", "SS"}]}], ";", 
           "\[IndentingNewLine]", 
           RowBox[{"C10AcylCarnitineCYT", "=", 
            RowBox[{
             RowBox[{"C10AcylCarCYT", "[", "t", "]"}], "/.", "SS"}]}], ";", 
           "\[IndentingNewLine]", 
           RowBox[{"C8AcylCarnitineCYT", "=", 
            RowBox[{
             RowBox[{"C8AcylCarCYT", "[", "t", "]"}], "/.", "SS"}]}], ";", 
           "\[IndentingNewLine]", 
           RowBox[{"C6AcylCarnitineCYT", "=", 
            RowBox[{
             RowBox[{"C6AcylCarCYT", "[", "t", "]"}], "/.", "SS"}]}], ";", 
           "\[IndentingNewLine]", 
           RowBox[{"C4AcylCarnitineCYT", "=", 
            RowBox[{
             RowBox[{"C4AcylCarCYT", "[", "t", "]"}], "/.", "SS"}]}], ";", 
           "\[IndentingNewLine]", "\[IndentingNewLine]", 
           RowBox[{"AppendTo", "[", 
            RowBox[{"DataUpNDSfluxacot", ",", 
             RowBox[{"{", 
              RowBox[{"X", ",", 
               RowBox[{
                RowBox[{
                 RowBox[{
                  RowBox[{
                   RowBox[{
                    SuperscriptBox["10", "3"], "vcactC16"}], "/.", " ", 
                   "RateEqs"}], "/.", "CoAMATX"}], "/.", 
                 RowBox[{"ParmScan", "[", "X", "]"}]}], "/.", "SS"}]}], 
              "}"}]}], "]"}], ";", "\[IndentingNewLine]", 
           RowBox[{"AppendTo", "[", 
            RowBox[{"DataUpNDSc4coa", ",", 
             RowBox[{"{", 
              RowBox[{"X", ",", " ", "c4coa"}], "}"}]}], "]"}], ";", 
           "\[IndentingNewLine]", 
           RowBox[{"AppendTo", "[", 
            RowBox[{"DataUpNDSc6coa", ",", 
             RowBox[{"{", 
              RowBox[{"X", ",", " ", "c6coa"}], "}"}]}], "]"}], ";", 
           "\[IndentingNewLine]", 
           RowBox[{"AppendTo", "[", 
            RowBox[{"DataUpNDSc4c6coa", ",", 
             RowBox[{"{", 
              RowBox[{"X", ",", " ", "c4c6coa"}], "}"}]}], "]"}], ";", 
           "\[IndentingNewLine]", 
           RowBox[{"AppendTo", "[", 
            RowBox[{"DataUpNDScintermedcoa", ",", 
             RowBox[{"{", 
              RowBox[{"X", ",", " ", "intermediatecoa"}], "}"}]}], "]"}], ";",
            "\[IndentingNewLine]", 
           RowBox[{"AppendTo", "[", 
            RowBox[{"DataUpNDSfreecoa", ",", 
             RowBox[{"{", 
              RowBox[{"X", ",", " ", "freeCoa"}], "}"}]}], "]"}], ";", 
           "\[IndentingNewLine]", "\[IndentingNewLine]", 
           RowBox[{"AppendTo", "[", 
            RowBox[{"DataUpNDSvacesink", ",", 
             RowBox[{"{", 
              RowBox[{"X", ",", 
               RowBox[{
                RowBox[{
                 RowBox[{
                  RowBox[{
                   RowBox[{
                    SuperscriptBox["10", "3"], "vacesink"}], "/.", " ", 
                   "RateEqs"}], "/.", "CoAMATX"}], "/.", 
                 RowBox[{"ParmScan", "[", "X", "]"}]}], "/.", "SS"}]}], 
              "}"}]}], "]"}], ";", "\[IndentingNewLine]", 
           RowBox[{"AppendTo", "[", 
            RowBox[{"DataUpNDSvfadhsink", ",", 
             RowBox[{"{", 
              RowBox[{"X", ",", 
               RowBox[{
                RowBox[{
                 RowBox[{
                  RowBox[{
                   RowBox[{
                    SuperscriptBox["10", "3"], "vfadhsink"}], "/.", " ", 
                   "RateEqs"}], "/.", "CoAMATX"}], "/.", 
                 RowBox[{"ParmScan", "[", "X", "]"}]}], "/.", "SS"}]}], 
              "}"}]}], "]"}], ";", "\[IndentingNewLine]", 
           RowBox[{"AppendTo", "[", 
            RowBox[{"DataUpNDSvnadhsinkACOT", ",", 
             RowBox[{"{", 
              RowBox[{"X", ",", 
               RowBox[{
                RowBox[{
                 RowBox[{
                  RowBox[{
                   RowBox[{
                    SuperscriptBox["10", "3"], "vnadhsink"}], "/.", " ", 
                   "RateEqs"}], "/.", "CoAMATX"}], "/.", 
                 RowBox[{"ParmScan", "[", "X", "]"}]}], "/.", "SS"}]}], 
              "}"}]}], "]"}], ";", "\[IndentingNewLine]", 
           RowBox[{"AppendTo", "[", 
            RowBox[{"DataUpNDSvacotC16", ",", 
             RowBox[{"{", 
              RowBox[{"X", ",", 
               RowBox[{
                RowBox[{
                 RowBox[{
                  RowBox[{
                   RowBox[{
                    SuperscriptBox["10", "3"], "vacotC16"}], "/.", " ", 
                   "RateEqs"}], "/.", "CoAMATX"}], "/.", 
                 RowBox[{"ParmScan", "[", "X", "]"}]}], "/.", "SS"}]}], 
              "}"}]}], "]"}], ";", "\[IndentingNewLine]", 
           RowBox[{"AppendTo", "[", 
            RowBox[{"DataUpNDSvacotC14", ",", 
             RowBox[{"{", 
              RowBox[{"X", ",", 
               RowBox[{
                RowBox[{
                 RowBox[{
                  RowBox[{
                   RowBox[{
                    SuperscriptBox["10", "3"], "vacotC14"}], "/.", " ", 
                   "RateEqs"}], "/.", "CoAMATX"}], "/.", 
                 RowBox[{"ParmScan", "[", "X", "]"}]}], "/.", "SS"}]}], 
              "}"}]}], "]"}], ";", 
           RowBox[{"AppendTo", "[", 
            RowBox[{"DataUpNDSvacotC12", ",", 
             RowBox[{"{", 
              RowBox[{"X", ",", 
               RowBox[{
                RowBox[{
                 RowBox[{
                  RowBox[{
                   RowBox[{
                    SuperscriptBox["10", "3"], "vacotC12"}], "/.", " ", 
                   "RateEqs"}], "/.", "CoAMATX"}], "/.", 
                 RowBox[{"ParmScan", "[", "X", "]"}]}], "/.", "SS"}]}], 
              "}"}]}], "]"}], ";", 
           RowBox[{"AppendTo", "[", 
            RowBox[{"DataUpNDSvacotC10", ",", 
             RowBox[{"{", 
              RowBox[{"X", ",", 
               RowBox[{
                RowBox[{
                 RowBox[{
                  RowBox[{
                   RowBox[{
                    SuperscriptBox["10", "3"], "vacotC10"}], "/.", " ", 
                   "RateEqs"}], "/.", "CoAMATX"}], "/.", 
                 RowBox[{"ParmScan", "[", "X", "]"}]}], "/.", "SS"}]}], 
              "}"}]}], "]"}], ";", 
           RowBox[{"AppendTo", "[", 
            RowBox[{"DataUpNDSvacotC8", ",", 
             RowBox[{"{", 
              RowBox[{"X", ",", 
               RowBox[{
                RowBox[{
                 RowBox[{
                  RowBox[{
                   RowBox[{
                    SuperscriptBox["10", "3"], "vacotC8"}], "/.", " ", 
                   "RateEqs"}], "/.", "CoAMATX"}], "/.", 
                 RowBox[{"ParmScan", "[", "X", "]"}]}], "/.", "SS"}]}], 
              "}"}]}], "]"}], ";", 
           RowBox[{"AppendTo", "[", 
            RowBox[{"DataUpNDSvacotC6", ",", 
             RowBox[{"{", 
              RowBox[{"X", ",", 
               RowBox[{
                RowBox[{
                 RowBox[{
                  RowBox[{
                   RowBox[{
                    SuperscriptBox["10", "3"], "vacotC6"}], "/.", " ", 
                   "RateEqs"}], "/.", "CoAMATX"}], "/.", 
                 RowBox[{"ParmScan", "[", "X", "]"}]}], "/.", "SS"}]}], 
              "}"}]}], "]"}], ";", 
           RowBox[{"AppendTo", "[", 
            RowBox[{"DataUpNDSvacotC4", ",", 
             RowBox[{"{", 
              RowBox[{"X", ",", 
               RowBox[{
                RowBox[{
                 RowBox[{
                  RowBox[{
                   RowBox[{
                    SuperscriptBox["10", "3"], "vacotC4"}], "/.", " ", 
                   "RateEqs"}], "/.", "CoAMATX"}], "/.", 
                 RowBox[{"ParmScan", "[", "X", "]"}]}], "/.", "SS"}]}], 
              "}"}]}], "]"}], ";", "\[IndentingNewLine]", 
           RowBox[{"X", "=", 
            RowBox[{"X", "+", "dX"}]}], ";"}]}], "]"}]}]}], 
      "\[IndentingNewLine]", "]"}], ",", 
     RowBox[{"ProgressIndicator", "[", 
      RowBox[{"X", ",", 
       RowBox[{"{", 
        RowBox[{"Xstart", ",", "Xend"}], "}"}]}], "]"}]}], "]"}]}], 
  "\[IndentingNewLine]", "\[IndentingNewLine]"}]], "Input",
 CellChangeTimes->{{3.756710311624054*^9, 3.756710323761345*^9}, {
   3.7567103873456182`*^9, 3.7567104017251234`*^9}, {3.756710505508892*^9, 
   3.7567105077645073`*^9}, {3.756710552129038*^9, 3.7567105543026533`*^9}, {
   3.756710707117408*^9, 3.7567107101804323`*^9}, {3.756714829563828*^9, 
   3.756714846822959*^9}, {3.756714880197802*^9, 3.7567148985335417`*^9}, {
   3.75671496699405*^9, 3.756715010360778*^9}, {3.756715041577416*^9, 
   3.756715042417619*^9}, {3.808131308802613*^9, 3.8081313271335554`*^9}, 
   3.8081340749487095`*^9, 3.8081342033762035`*^9, {3.80813462940866*^9, 
   3.8081346481226377`*^9}, {3.80813469448161*^9, 3.80813469809694*^9}, 
   3.808135736751855*^9, 3.808142349929411*^9, 3.812082349182288*^9, {
   3.812082450499133*^9, 3.8120826279676733`*^9}, {3.8120826749206276`*^9, 
   3.812082710318901*^9}, 3.8127029643900547`*^9, {3.812703011898978*^9, 
   3.812703063622571*^9}, {3.8127031018622913`*^9, 3.81270313841605*^9}, 
   3.8127032223375793`*^9, 3.812704024034705*^9, {3.8192041439809847`*^9, 
   3.8192041473828907`*^9}, {3.8279784343051295`*^9, 3.827978463957207*^9}},
 CellLabel->
  "In[287]:=",ExpressionUUID->"128cecd6-4dc6-45e9-97b3-5c76f2d0eaeb"],

Cell[BoxData[
 RowBox[{"ScanUpNDS", "[", 
  RowBox[{"0", ",", " ", "1", ",", " ", "250"}], "]"}]], "Input",
 CellChangeTimes->{{3.739787167218071*^9, 3.739787182531947*^9}, {
  3.7463795130679955`*^9, 3.7463795150461087`*^9}, {3.7463797332725906`*^9, 
  3.746379743180157*^9}, {3.7475597955777836`*^9, 3.747559799744392*^9}, {
  3.80814251064452*^9, 3.8081425135916567`*^9}},
 CellLabel->
  "In[288]:=",ExpressionUUID->"3619c80b-cdc6-469e-bcd7-37a3fa3e1a52"],

Cell[BoxData[""], "Input",
 CellChangeTimes->{3.8120924366743407`*^9},
 CellLabel->
  "In[289]:=",ExpressionUUID->"43f2d700-88fb-46ea-8e97-d2d062abb758"],

Cell[CellGroupData[{

Cell[BoxData[
 RowBox[{"PA1", "=", 
  RowBox[{"ListLinePlot", "[", 
   RowBox[{
    RowBox[{"{", 
     RowBox[{
     "DataUpNDSvacotC16", ",", "DataUpNDSvacotC14", ",", "DataUpNDSvacotC12", 
      ",", "DataUpNDSvacotC10", ",", "DataUpNDSvacotC8", ",", 
      "DataUpNDSvacotC6", ",", "DataUpNDSvacotC4"}], "}"}], ",", 
    RowBox[{"PlotRange", "\[Rule]", "All"}], ",", 
    RowBox[{"PlotStyle", "\[Rule]", 
     RowBox[{"{", 
      RowBox[{
      "Red", ",", " ", "Green", ",", "Cyan", ",", "Pink", ",", "Blue", ",", 
       "Magenta", ",", "Orange"}], "}"}]}], ",", " ", 
    RowBox[{"AxesStyle", "\[Rule]", 
     RowBox[{"Directive", "[", 
      RowBox[{"Black", ",", "14"}], "]"}]}], ",", 
    RowBox[{"LabelStyle", "\[Rule]", 
     RowBox[{"Directive", "[", 
      RowBox[{"Thick", ",", "Black", ",", "Bold"}], "]"}]}], ",", 
    RowBox[{"PlotLegends", "\[Rule]", 
     RowBox[{"{", 
      RowBox[{
      "\"\<ACOTC16\>\"", ",", "\"\<ACOTC14\>\"", ",", "\"\<ACOTC12\>\"", ",", 
       "\"\<ACOTC10\>\"", ",", "\"\<ACOTC8\>\"", ",", " ", "\"\<ACOTC6\>\"", 
       ",", "\"\<ACOTC4\>\""}], "}"}]}]}], "]"}]}]], "Input",
 CellChangeTimes->{{3.812084231035725*^9, 3.8120842453883114`*^9}, {
  3.812091277868905*^9, 3.8120915245717974`*^9}, {3.812091758934655*^9, 
  3.812091764506719*^9}},
 CellLabel->
  "In[290]:=",ExpressionUUID->"08fff150-bf9b-41d1-96b6-22421517c47d"],

Cell[BoxData[
 TemplateBox[{
   GraphicsBox[{{}, {{{}, {}, {
        Hue[0.67, 0.6, 0.6], 
        Directive[
         PointSize[0.006944444444444445], 
         AbsoluteThickness[1.6], 
         RGBColor[1, 0, 0]], 
        LineBox[CompressedData["
1:eJw1zQlUjQkfx/FHiERJjWS9Iw1CGy2U+lWS9kWL1rvUbbt1s80k2zyIypBt
sk66FCHLSzhhcAclWYYhkwyTyYQsbxrLWBrvvMfv3nOec8/n/J/f8/1SkR2u
1BME4cO/z///dT8b7ZPvunRbOOmz2j26hXpmfwh+6c4zemzJ7VXeIHh8Zk8U
Xoy/1620J90XM0dZOm7q0Zc2Q83MrvazNpnSA6B/6UHfo3rm9GCs+nvEADFw
IC2Br+v1v4pyhtDD0efBGGtLbwk9AiIaGxSnv6S/wpmX6YvnjbGkR6FKP/Sa
W9EI2hpDlUsPz261osfCIWpjaP2EkbQN5prKV7fkjqLtEOTbzyL0+GjaHjbr
Sp2K26xpB6imFrqMMx9Lj4fvvF61BW7j6AmY7TXrpXGcDe2ItMtLR1rOsaWd
cHy59afVXna0MyqUWa921+nsgiiX4+ldA+3pidBcz7h98YrOk7BImZ7dP8CB
doXtZMd444s6uyF3pWnrdYynJ2Owpn1HTrXO7jhocb54qM0E2gOHXfRjf9+h
M+Dve9X5F1PHzxaBixn3vY3yaMETt8aMz9nbobt7oucS25pqqRPvXnC/d8s2
9DItemGkz7impY7OvHsjRjXcImk7LXpjo8GLpXr6LrxPwfIn/p2zMmlxCpRW
hfU/3dDdfZD7pqy4i9NE3n2wtX7OImyhhanY72M2bPUH3X0qllluKH0dP4l3
X2wtf380/zQt+sLHpu5g6BBX3qeh1PD+ooSFtDgNDqc7T51s0t39cPLl7SNz
Xdx498Pz4ccVm4ppwR/7rv5WYNOhu/sjLmnVLp/gybwHQAi80uXxXloMQPf9
HUcl3d15D8TXvd/ufS+lxUBczysuF0/q7kGw3zZt6mkzD96DsOrQMNNTaloI
hl9uzjd5dbp7ML56caXFxAS8h2B8P6uKG5NpMQQ/+OwoW5Ghu4eisXX6K8dN
NELhdNa16uF53fuh+Ofu/A+b2mltKNxT1jyNGOLJfRjOXFlbIfGnEYbuW+fE
CTm0GAaLxKjJ78pobRg2jmha0/eGbh+ONfqF5QH/6Pbh+HFZ0P1DY7y4D0fU
zM4qrxhaG471mR+OGOTTwnTIDDqW9DpGYzo8X1W2+Lfo9tNh9FPvk9dNvLmf
jlW2NgY7QQsRmDdo9/sL2TQiMLL0XbNHKS1GoGu8l6vFz7p9BBYEGp6I/qTb
R2J+b5W7nt0U7iNx3ELxeJicFiMx1znPpHo9rY3EsZZXUb9coIUoPK04W/LN
W90+CjP0Nw44YO3DfRTMH3YGLU6ktVHwWP9x6F/raSEaww0Cr5nV0YjGtXWj
ez7v1O2jEfbxWtvyCVO5j4bPob3GbSpamIGFicriEeU0ZkA2oMXa8x4tzsDO
KpdBgea+3M9A64rG2PBwWojB44buG+VFNGJwqvwsCi7TYgzKLoXtaTCYxn0M
HgSf14/1o4VYVJ+Rb/5qJY1YqDuPVAVdocVYyP0tH/5h7Md9LOY63uzxIYIW
4lAY+X7m/m004rDtRaqh8UNajENWxPkVbjb+3MdBvjlgReh8WojH8YT3t9Pq
aMSj4ZPFgV0DAriPh9W14rbRKlobD7uSouxBWlpIQE2LSU6ZeSD3Cehye5Le
f2fRYgJa8wojbH+mtQnIX/owb6ttEPeJ6GG0bmTmBhqJiHm+rH/re1pMRLHw
a2JYSjD3iXhrZRj/qYEWpIjXc+wd4B/CvRRHzyyp3HqeFqWQP/rnlt2XodxL
UVIWs3JdEi3IkJH3yG/SXloiw5obN79Y0kFDBsNueuIlj7DPlslQbBZ5In8d
LcrQ1BZSNOUxrZGh+qrk4M4p4ezJYOvgflFZQTfLcKVldMhCk+nsy3FBsPXt
k0dL5Cgtixu5SohgX44BJdLS2wW0TI65QetqFcMi2ZejcnMfz5UXaY0cYUcO
txquiGJfjvs5eWad8mj25XgyI8X6VMoM9hUw2jEIa/bEsK/AqV3ZEw6Ex7Gv
wOjpLdpdbQns/3uvVfhGVG5gX4HlhmkuCeO/Z1+B123y+pxqWqtA0cNIbcek
YvYVWN9aXm98ihaSMGZRcYz+xI3sJ6HGvaSq+zEaSbhrp1fgZLuJ/ST0N0+0
/LGCFpMQcqhAemzoZvaTcNakXDb5e1qbhJc2d8dk9tzCfhJUZ5ol0QtoIRnz
yq/HmzynJcm4ZSU33J+wlf1ktE+x2Od0lZYlY61KirOu29hPRn2/1UXhe2lN
MtqWVzt+/OIH9pMx/nLBndoldHMypj2QTP7xGS0oERb3Lu7PqBL2lXB3ifzW
X0tDiW/f3Qv9a9R29pUY4X2nrXUtLSoRtD6ydczftEaJ31TbUusSS9lXYuAo
y9HnLtDN/35PutPL+AsN+ylI9Uz1mOVLS1IwEhHJhbk0UrBkbHhrTCUtS4Ge
qr7x4W+0mAIDM4XdWKMd7Kfglzh1jb0HrU2B6zHrqLfZdHMKynpWFyzW0EIq
/hvw9FnddVqSiqIP7Z2/CjvZT0XJhHrLA3a0LBV/7Kk46iejxVSEvLN6c3AN
rUmF3nn10PtnaG0qZGaekY3P6eZUpN5vObp9cBn7aYjK6RbgEEBL0nDMeZnF
97k00hDZYGteU0HL0pDfL8eutoEW09BzUNdpm7uWs58GvaMhzm72tDYNLuL4
n48k0s1pmDdE2vjxO1pIxx2rm6aDTtCSdKTUBrkatdJIR78D/+nya79d7Kcj
v01q+o0HLaYjWLq1/zMVrUnHO+crlRM309p0vH93N0t6gW5Ox1lxdkdCOy1k
4ESse73j4N3sZyDpgcOSR740MrAv6vz2OXNoWQZM4wfubtpOixm4qB/cf0g9
rcnA2fq1Ga6vaW0GJEulA50kFexnYPux/Vv6BNCCCh5pBjHnvqYlKrgVXq6J
0NBQ4YCdg39NPS1ToeFefpDZa1pUYeAlrwlew/awr4Kr2lIW4kdrVej3dZid
2xy6WYU/DXK6GJTQQiYmnmsad7yWlmSi3GpenyntNDJR+7H/myMWe9nPhH20
3LWrNy1mwjn/bxvHTFqTidNGhRK/Ylqbie6L7yV4nKGbM7H823aHAY9oIQvP
Wjuf3DTex34WXnTdcHm2C40s7By1fehrGS3LgrVq0ai4QlrMgv253uN2HaY1
Wbgzt0p98w6tzcKb9pk2rV0q2c/C772fVN4bTQtqKKqyrU6G0RI1bpiZNS7I
paGGnbTy0/AdtEyNHs+abh+qo0U19hkN3zS8ndao0TSrZd4C8/3sq9HXSF11
0p1uVqP3T90XNStpIRuNq5/2er6KlmSjY75yXXMVjWxcsqv1PtW03+N/08Vn
qw==
         "]]}, {
        Hue[0.9060679774997897, 0.6, 0.6], 
        Directive[
         PointSize[0.006944444444444445], 
         AbsoluteThickness[1.6], 
         RGBColor[0, 1, 0]], 
        LineBox[CompressedData["
1:eJw1zQlYjYkex/E3xNyQuEkL7uFmqSytSof6TVnSvu/L2avTOUeEEHpThsYw
Q9kyceimRSIdiVy9JDQ9qSRjizOMJs3IEm7W7r2P/3mf533e5/P8n9/7nSJa
HiwdwjDMx/+9///qHlnw6917Ssz4X/XS/f4QdZf/tUE3OiOBr98sfWHo/pXf
IN0rQLqqyIRshFf9DYYhmyaRjZG/InlL5YipZFOUb/prVsCcaeSJWGa+fl6t
00wyDwsXHXT149mQp0J5e2up/cvZZEtwJuNby0NsydPRf+1j0LkiO/JMLFlo
0TT6mT3ZGtH3DeLiLR3JsyCxLjgdGO5EngPP0w8fZmTOI9viH137TeVqZ7Id
Urz2zy0450K2R8aqcTfZ5vlkB6x01CvJve1KdoRBRK2n6X0+2QmH24cPyb27
gDwP1++k1tndXEh2xtUlQqWo0Y3sgrDdB5qk1e7k+aiL7bgHf5Bd8Zvbva4M
Tmc+XNzjz262/Za8ALatWuHKQzovRGttg63MwIPshuxdg/3pq3R2x8Cvrqbc
A52BKaymIczT86tZwHyH5KV/KZn5FsKzJdncyEV0/xYP9taLLyrJjAeKmMTt
MTd0dw8kDFRZlM9eTHdP3N2UrKjbTmY90bF2tIW6R3dfBE3tEdOkRUvovghC
TlYz9TCZWYx9HwqqHg7o7ovBuxvnVh60lO5LoJY3j80rI7NLULZeknKM8aL7
UlRbdU56FU5ml8JihPW+zArd3Quhxpt74vSW0d0LfhXeLfvCyMwy9OqPPe1S
prsvw8S3/ed9Punu3hDl1zfd9/emuzcMK+uy+9Vkxgf7PzlGFL7W3X2QU3ud
feLpQ3dfiKPWGbXlk1lfNL3a3ad4qrv7odZSqm1w8qW7H5xC7vzwcAuZ8ceo
kCfs1U7d3R+H67odtkzzo3sAUg+/Hmm5mswGoCXqo7Diiu4eCMMBve9mGPt/
NQKxrcyx4ZCYzAZift5IiUU1mQvEnmhZzbEhAbQPgvRi5RjvYDKCYPPzsHbD
o2Q2CPLO9JQvr8hcEPyCrO3HTgmkfTB8shtmeSwjIxgPp44eum8FmQ1G478V
RcYFZC4YKRHbx3CXdfsQ5Bu0xh/6U7cPwb2m55zGOIj2IcjJ+Jn9xo3MheDo
n3HDDyeSmVA4h6++v3EXGaHoO8CcKK/T7UOxbbNbgE23bh8Kvc/6l/THBtM+
DJlZaXOxgIww7M26+V6bSGbDcAtNZ/ryyFwYfK1uOKRyun04pqzoy1Y81+3D
0cv1feg1D6F9ONJzW537vchcOKw66612pJOZCESWfm9y6RgZEVi48Ycj+27r
9hHgG6PDbEQo7SNgxqVNCXIhM5FY/6Pr2qVyMiKxwPOk54hCMhsJ+49H1h9s
0+0jwev3LR+jH0b7KDwrsx2a6kpGFLLXL0hsSiWzUThgqVpnVUrmovDSxuzk
Ia1uHw3NNkOxi3k47aPRadDdOzyMzEajefmZSotdZC4aK67s8My9QWZi0Htp
eq54dATtY9DSa9dc70dmY/CfYU+7NT+SuRhc65eujukgM7GYbP34Y4tpJO1j
8ZnvOdVKQGZj0ZJz9NX2MjIXi3uauxamb8lMHJS77vi99oiifRwm5Dbu9Mgj
s3FoDJZUOnaTuThEOnc0DvCjaR+PwkuqGw35ZMSjy/5oSNtLMhuPHR+PL04I
jKF9PD6YDn1bW01mEmCpno85FrG0T4DFzBl65lvJbALsAni/PP4PmUvArPy1
f/usjKO9AJ12NlXPn5F5AqzrCdzup4in/wmQemRHWstbskCA8HPxV/hbE+j/
AtSfKdA0Ggm+Wi1Aj/3Mwj4RmRPg8f41vlfPk7UCeGssxTwzIfWFWBo/7NiQ
TDJPCIO2CcU1z8kQQjXHwex3mYj6QpwfndB27i8yK8TvORNgu1lMfSFaeSZx
G2wk1Bfiy9qhoU/7yFoh3J9VGW28LaW+CI99c6/y38ioL4LL8FN7xKok6ouw
d9SaQts6OfVFyP6pcaXmvJr6IqzJ+G3Dk5lHqC8Ca/7+VFo+mROhxemhftln
slaET+O7F16QHKW+GDkGw4K6msg8MZbt0ZvnNLuI+mJkdVrz/9hJFoixv5o1
HPeCzIqx64vb9ja/f1FfDOuerhjX42RODMmgT4ZkRDH1xfiinVwoFJEZCcKu
yzZ7XCDzJFj5OsbdZPwx6kswd/y41b0KskCCNdzPWc0NZFaCk7OySq+YlVBf
gsxFPY5aFZmTQG2u2TujgayV4ElMQkaRSSn1pbj6Lv5JTDKZJ8V70wLHyDoy
pBDkpHofHlVGfSkCnKqynePIrBSvdrXfmH6CrJZCypZoVn4ic1JcTu4S8nzK
qS/FjA9+Jx0PkBkZWBuVlaabzJNB79NTkyKH49SXIdsybZM+SxbIUOIwe9aj
ZjIrQ8VVtxqHCRXUl6H4jWXWcBGZk2H+yuyG6AqyVoa3hgW5Du/ITCLeiGS1
ee4nqJ8IlykZRpu2kZEIH/4e27dtZEEiek3f7ftoWkn9RJQwuaV5ArI6ET2x
d0vrS8hcImbkPmzM6iNrE2Gz94jxA8eT1E/C5UIur209mZeExmkds4QcGUnI
dLh779qQU9RPQrbZrYE508hsElbIPJtkS8nqJCy40zkxNZnMJeFVTfoFn+1k
bRI83l9K/lBBZpJxIFv4aMMNMi8Z4RPT2ztekJGMX+pePh80qqJ+MsrrHzzQ
syezydiTcxb3gsnqZGz4tbomN43MJSOr8stto3yyNhl9G744pmrIjBztWTsT
Sm+ReXJ4Ceb9du4NGXIs9IhHsfFp6svR05I5KHcks3LsnRlaODKUrJYjeP5g
/tY0MieHt8wl/tFuslYOaV+q8u+nyUwK7pkMOFi2k3kp6POZxBv3kowU1IUG
FnYZVlM/Bcrr7sZbZ5PZFPzR+bbX0JesToHexv6c1XIylwLXaG/Pum1kbQoW
G5/J0R4jMwr451QWP71C5imw6sRWpvkxGQq4qDc8/4nRUF+BSe7XLztPJrMK
8E3P3qrnk9UKaAPPrbaKInMKZBenvVu1hqxVoOFEa/HRPDKjxMVFI9tPnyLz
lNi07FpDcQsZSgweH389o1fXV6Kq5bvpTiPOUF8Jy4B502/+k6xWYsySX0eF
gMwpYf1n/eTaWLJWiedX3hzSW0dmVNjm79A6dw+Zp8Jcu08vPKrIUKFtbCH4
LWSBCqO75w+aPtP1Vbj4ujPpwbAa6qvwRhZ7bguPzKmQerDUZvwCslaFg593
vP8+gswsh7DiUcwfK8m85bh5Mf17651kLMe0QLcLoWU17v8FXiGW6g==
         "]]}, {
        Hue[0.1421359549995791, 0.6, 0.6], 
        Directive[
         PointSize[0.006944444444444445], 
         AbsoluteThickness[1.6], 
         RGBColor[0, 1, 1]], 
        LineBox[CompressedData["
1:eJw10ntUjIkfx/GHdamVS9nUKpmkC6Wby1Sq+RRJF1PT/arpNlOjJpRFbJ4t
19CFYlvRCMWyhEVNqsGq9GOz6xKLTGitVMiGlFq/4zvPOXOe8zrf53Pe/4xh
TIpf/HCGYfo///7/Vj2vJF06GQb187/oNS/z/GOmyqzdmc7Q5FmuiTjWR1YD
b6l9wv62EbwvnoCbzhbXTr/TIH8Dyf0Pz0LTtMi66O+tWJPhP4msD7VQ7kCD
9mQyB3eKJ/btkU8hT4Od7KJkzkEOeTqsmozqOcHTyCbQGKGRXzFkRDbD/RMH
inL2GZNnws6SHy0yNyVbIINbdLf1lBnZErku7Km9M2aSrdG/77a9WZE52QZT
lj8bMBiyINuicsO+5mERluTZODyqdBa/woo8B367Z911zLAmz0VJfpPzWo4N
eR4q/jn5cXydylycNv1+s02YLdkO04pbU8b0qGyPVZrj8ho3zyY7YKjT2jVf
dw55PrT/Xl24vVxlR7x0N1/3YPZcshM2nn30urRGZWcU+o8xHe42j8zDDU7K
YZ0mlYGHpsEiZgn3i1nAusRpsOUGmXFBquk/Jyq97ejugrfbPNZVXyMzrjg8
JVLwYaE93V1h82rWmM21ZGYBuodxd6TPc6D7ApzOd/uj4wSZWYgQy+HDXhrO
p/tCWDxyWZdTSGbcsE/P6fnz0Y50d0PH4QaoryUziwC7g8++eqG6L4Krfe++
f4Kd6O6Oxm798oarZNYdXJxvqLB1pvtimM6Y6nn2AJldjKLSuHGt6jy6e8Au
+UweL43MemD0SN837Y9Ud0/sGJickWIEunviK8ZItziYzHihqkwndsN21d0L
zwazHkytU929IW4XtGX1qO7eSLzXIj9t7EL3JfD66/reUyFkdglaGowLsrar
7ny0Bj+Wz65V3fl4c/uCWv1r1d0HMzMfSGHkSncfTM/cfOdoIJnxhfrIEoOR
W8nwxbuVnmbhctX3vqgH21zRSVb4gq+7v2fM1AW0F+Anpi91pYAMAVq5WY4d
WWRWgOoMkfPa82SFAAZHKlcbv1Dt/SCHXe+/egtp74cnu/TudPHJrB+e1r/1
mJRJVvjhzMPy/WnnyIw/7l7NnjP+hWrvj4tpeXmd+m6090eN8kjARAFZ4Y+V
fOvF2ZvITACisirDQuRkBKC9q7584yvVPgAavHfpk4wX0T4A+VLXAO1wMhOI
lgs/dW7NJyMQ+xU1DmsbyWwg/rwtXtM9pNoH4tL7B6ZvuO60D4LW+j++zV5O
RhAuPrmZevkYmQ1Ca/+YC4eekhVBuHyktoFrsJj2wTg62bR3aygZwTDPMxle
Wkhmg1E2UGyZ8ydZEQwLh0KX0AketA/B8g2hBeN9yAiBps92g9ocMhuC6uOR
WSubyYoQ8Eu+4czX9KR9KCK1e/RMA8gIxafmmrWLfiSzoYgf0jf/+RFZEQq3
V73GcdO9aB8GpyLj9VuSyAjDuc6WVWbnyWwYVlcqT0YM86Z9GHTPZXLn88lM
OOTN06seFpMRjjMWO0rCu8hsOG75ebvf5i2hfTjidvBs4wvITATMfYYtsHpJ
RgTGqhcyQQv5tI/AoXUlT4dKyIoI7JQ/ORk0SGYi8eiW2p0tUT60j0RTrGP3
b1fIbCQ0a304pdq+tI/E6Ae/nuJ4kZmlEH1zuicjk4yluGW7xKytmswuxfjf
k7NS3qv2S+F7Ymp90FwB7aNg9b/xA42ryIhC/ZOJEYOVZDYKORv1w+cNkRVR
+HuLx2DlYj/aCzFHd2fGvUIyR4ipJ18Hvf2bDCE6Aw2V3zn6f7FQCI+S7mNP
9pBZIUa9i7p3/R1ZJoRCTbfjeUQA9YQYspvIft1EVgqBLp0JDrxA6kdDU+1B
T1UNmRONfW3qMw3dg6gfjZNxuc/SH5GF0Vg8Xbd3TVYw9aPRfLS6/apjCPWj
YVebu23XuFDqR8PC0ke0nwmjfjRGeFnlCqaGUz8GmblBs+6yEdSPwcIwg4WC
gKXUj0FHt4PXr4VC6sfg0AJzzSd/7qZ+DDTrPI2P+RRQPwZOMwMV9tfIihi0
DnxyaucVUj8GLStul746S2Zi8f2m/vRdxnuoHwu7uut9gwVkxMKxrGF31PC9
1I+FwKDN7n4ymY3FzHIdjx0tZFksAhy8Awt5P1I/Fsd/NKwaW0ZWxuKanbaO
xpgi6sdBkJNbc1hK5sSBr93d9+ImGXG4Vusd2WnzE/Xj0LKju1eeT2bjINNY
vyH2NVkWh/bqm9t7luyjfhwu/3b6SOrPZGUcLopY6ZuRxdSPR73XlQurhGRO
PIy+5Rapy8mIR59eb9Y5rf3Uj8fTqun+P0jIbDwarfaGpV0iy+Jhc6I4tVDn
APXjYesXoPYyiayMx4maX6asu0RmRMj66BHhpV1CfRHyt8ToRieQIUJu/92Q
S3KyUITWvbVSu1Ey6ovwsjpeS25JlomgfWhN5fMgskIEx0au6EoGWSlC51ec
0T5lZEaMzerXpTtukDlixEiOhX3/LxlirGQ2pxrpHaS+GGLtj3zWhcyK4dh9
ZnmhmCwT44z+Qa+4nWSFGGkxYxd0nyErxahp2nN8zj0yk4BXhvrX7T6ROQmw
atvV2m9YSv0EJOPGhA2LyMIEWE+w2XRFQmYTkFgn9G/KIcsS4FbbsrXgDFmR
gIKN62YY3SUrE9CtMc16dR+ZSUTQrXG5+fqHqJ+IMk2xdSqPjESkMwfe6ceQ
hYk4V3f/Yu5GMpuIO5mC4OtlZNnn77cd2X2rkaxIRFWijX1ZB1mZiMcTQtXd
NA5TX4I7nTfrKmaRORIoi9u0OvhkSPBwdfnZNylkoQTmznx+Yx6ZlaDTySNb
eposk0DNZOvX7X+QFRIc/P1oskUPWSlB+VQTvpvWEeovw97gja7WtmTOMmTf
S3/UJSBjGYxK9U5mrCALl6Ht5Afe0zwyuwznPd319CvIsmXI2jLs6oxmsmIZ
mPcj6zS6ycrP+4tzt17VKKN+Egx18osDzMmcJHSm+a2Se5Dx+e6stu29mCxM
Qhl+8dLYTGaTMHaozrLvEFmWhPTWkIO1l8iKJBRzeRMiH5OVSZjzw6f22wOq
fjJOrfg322RyOfWTMeCXHO/HJX/+9wnWH78fEkAWJuPAxwEPhxVkNhnCTU2T
3u8ky5LxSV52IPdnsiIZeecjnEc0kJXJmDxq0DfwKZmRQpd5bZU1pOpLUbXr
g22O3lHqS3E2x7PiOy5ZKMVqYf6Aoz+ZlaI6ckDSJiXLpPiryGNJXDZZIYWh
5823V4+QlVJILmf/MuoSmUkBX5PTaPKQzElB8+yuXJP3qn4KRg+N9R2ldYz3
H0bxhfs=
         "]]}, {
        Hue[0.37820393249936934`, 0.6, 0.6], 
        Directive[
         PointSize[0.006944444444444445], 
         AbsoluteThickness[1.6], 
         RGBColor[1, 0.5, 0.5]], 
        LineBox[CompressedData["
1:eJw113dUUwcfxvErqCBKFVw4kECltlCGgANUeEAERAg7YYaELEYSqINUFLiC
9nVVHOCgIEFfWkCkapFhReOg+IoKOIoWR1SsilbhqKigHe/pLznnnpzP+d3n
fP++1knp4VIDhmGG/nn+/6//Tapyn5Jh8M3Cf9Xn5XFq14WVp7o96Yz80oh8
x6DXZGOsMXrqMOmUgde/Hoc/v+uxKsgeQ56Accc3f9+ROZ5sgVm2V6Pk9y3I
0xGz9tGbR9IZZA5kiU42fe+tyTZ41xqpsNLOJM/EAcFb0c/rZpE/w14f992u
C+3In8M6Mavu8h9fku1g55HUJy1yIn+JRSHrL1lPmU12hElB5oqPIheyM0z9
X1y3r3Alz8bZqCrDHx64kV2QbH2oQT11LtkV7091+h4Nmkd2w6rb7zWq1fPJ
c1BWrXTs0LiT58L03YmJg2c9yPPAiwkeNV63gDwfnMo6/uJ3C8nu8Nv9YH7d
aE+yByJ/feRfMNWLvABMpdvYXHOQF4IfMzi8qEjvRfi6YUVv6SRvsid4Ndz2
w0V6e8HDtjzxprkPGSj8POo3521kFujOGDf6otFiunvj07hLfvW5ZNYb9Rls
qtGA/u4D7s+S7iupvnT3AWuo2Gh5l8wsxtSP1c8NQ5fQfTHGVH1lvlNLZnzx
1Ysnu7uc/Ojui5vycbUPS8nMEviAmdVi4k/3JWhyisnYnElm/JC/p7PE+77+
7oe88qvyd4EBdPdHs3yax8mfyKw/YsuTHIunLaV7AFq5/RPL8shsAM6qXbK7
nujvS2EeMudICDeQ7kvRMo1zevxPZCYQvhN35TlNXkb3QPxn7FBZbRaZWYY3
0de/Lbmjvy+D4YG7e4YjiO5BSLRa/LC/nMwG4bykdnm6YTDdg7G7MdFuo4TM
BuPuDafrfi36OxeHfHZ8Wm/LpTsXQ1u3Nuk2kJkQLHt84vPOR/p7CI6f836/
Y0kI3UOhdr1a41BBRihisvgivkEovR+KW5y7d8a6kLWh8OVyC1pEZCYM3szL
5uwdZIQhf5Nl06Iz+n0Ybptl3TLp1+/DsNvQJr+XE0b7cGRvHZz1IJSMcPyY
Yxr4liWz4SgYMZTtdJSsDUdDZ55y+339PgK8nbN+szIPp30ELrW9LHvoQ2Yj
oI73b7y/gqyNwJSAEYs4FWQmEieO70ur+FW/j8RYSXKl2jiC9pF4ujgyr9SD
rI2EE29dvaWSzETBb3m4219lZERhqV2V9dJr+n0UbCtV9wyMImkfBcE05Sdu
C8gMDxUz8wp70sngobrY9cD0CjLLwzOLo409v+n3PIxiuEeWmEXRno+BfvZ0
QAAZfCQp1Xlvc8ksHy+Ggg3jG8laPkpy/jrL9uv30bDdyjmXYc+jfTTa9+Zs
nycjs9EY19XMvV9O1kbjmHpCS9ZdMhMDuY+fwmw6n/YxmP+tcc5PsWQ2Bpdz
PozIKCZrY5C6fOVrXjeZicX2dd6uqy2jaR+LlZ3tJ58IyWwsjtU9PN5YQdbG
YlMAf/PHZ2QmDsWrAkwvu8bQPg5DjR6lntlkNg5byluD0i6QtXEwiS8ap5oY
S/t4XIhQvhJLyIjHy4XqMMVxMhsP38GOaVXGcbSPh7nbB1svAZlJwIxve3N4
9WQk4NemG11TzeJpnwCzGQVDP6vI2gQ0W+6KUbWTGQEuF76vTHNNoL0AgVpp
5atiMiuAS3TGsOCRAtoL0GzWxv9lFZlJxPaeum0NT8lIxO05a8LzkxJpn4iM
0cbv9urI2kS4PP9SusBFSHshPDkDy3lqMkcIvu81Wd9pMoQYHHtmMHmM6F8L
hRgV1tTmlEBmhVj1uNn2wjGyRogT6nOjrpgmUU8I/yUp/R9UZJ0QOR4Pprp3
kRkRRDbDS0v8xdQXQTzRKWTzGTJE4By8OOyin4T6Iphl5/vW3SKzIlzqrChY
nS2lvghZ/V/0l8yVUV+E+v4Ix5uj5dQXYYvhkvJ+o2TqJ4G7qPnWdM8U6ich
e/3DnfZdqdRPQp96pNeoMCX1/7kPut9OD99P/SQEK0e01gyQNUlwTHl3p66o
jPpJ4FjsaTO00FA/CbxKl+dGYjIjhrHveccJNWSOGBaHs7JDXpEhxkHVjk3d
88upL0am+7OTN9aSWTHaIj0H+KfJGjHGmO+xXM0coL4Y2a6vioNB1omRKBhW
/ziHzEjglOnYwz9J5kjQW9dlfPgdGRIMPN9Q/dr1IPUlCM+UWS1QkVkJcs7X
HdvyA1kjgUmS/HzfPbJWgqv5dj0rJv+X+hK42Kx5YsklM1Lkem0xeJtP5kiR
ZqZuH9lEhhS/T3CXR/5BFkoheVmf8jungvpSiFqdTc5FkDVSbP4kdErfBrJW
io9Rxp+saCDrpHDgrzQNe0JmZNh19Gr/NovvqS+Dp5s2dHYAGTLk9V5gF6rJ
QhlKWOn+ugoyK8PtBertpdfIGhluBIePGWJ+oL4MI9+I93U4kHUyDE5lC61j
yYwcorU6l/4NZI4ctlZ31/scJUMO31rF1xa3yUI5NJmC7lUjK6kvB7cpMyHB
mayRI3tXyM7OGLJWjvm3J7+6nkfWyTF3vIMu5RCZScauM4UHdl4jc5JRuCVa
GTZERjIaSloFlTZV1E9G2PuydfuWktlkpD+0vvJZBlmTjGeuY+3Dd5O1yTil
2auyPEnWJWOEt0fi5vtkJgXi/o11xSOrqZ+CDm3/5FB7MlLwvxKFbU0IWZgC
H89PFUdWkNkUZASbpgv2kDUpkOzKq2g4QdamoNDk/JrmO2RdCr7OWBvxFXOI
+qmYY+K+/roNmZOKGS7dcU98yUhFkb2hVa2MLEzFwvMrR83aSGZT0eqSyY2s
ImtSsbzwiynzLpK1qfBQ39/a0UvWpeJRXUaL9ega6qdhwfDMLnt7MicNmtyD
HS8DyUj75/vGoFGVShamYcjddVvVJjKbhsQ31cHllWRNGqK/e97LayVr0zCc
p41se0TWpWHdEfnKvwwPU18BNqjd4bU1maPAY9dTidVeZCjw7L1Bj00CWahA
y8H9BYIsMqvAh5o/XAR7yBoFnO3a99nUkbUKfDfh4paaDrJOgXiT2Zc+PNf3
lVgd5zt1wqha6itxsS589quZZCjxIv7mhWKQhUoYjy8tHB1PZpUYaOzw9VOT
NUoU//LZN8t2krVKnNH0DZt+mKxTYtm9uYLGVjKjwtP1nYusH+j7KnQH5YL/
Qd9XoWX8B4O4ST9SXwWn4ElWDs5kVoWJTefsrywla1SQBM5p9hSTtSoYBfVK
cteSdSps7zx7dHsRmUlHW46Z84paMicd+0trUma1kpGOu9V/Pjp870evvwEP
jXsY
         "]]}, {
        Hue[0.6142719099991583, 0.6, 0.6], 
        Directive[
         PointSize[0.006944444444444445], 
         AbsoluteThickness[1.6], 
         RGBColor[0, 0, 1]], 
        LineBox[CompressedData["
1:eJw11HtUzAkfx/Ff0UWLLiKXMN1UeJLEsm31oYsKXacL3WaapukyUzxZl7b0
U2oXue7zRLaYkkRlk7ui3xKVtl3aRTc1oZLL1majh7A9x3fmnDlzXucz39/7
nzljFJHgK1ZlGOb96Pv/n8pXLqchV61Wt/+sAce/RI/1X2llO9CMVw9OOGSe
KydrIij+QOBIczVZB59yR+ZvelJH1sfH4IeNKnH3yFPR3lmtXVf1gGyIO/uu
+Y6saifzsHxm2dkA1S6yMfgXvgn/+OIJ2RR3F7beDnnUQ56Dc7OdRLZNfWQL
lGZv7vCofUmei/QX559aXu0nz8eODv7WLfy/yFZYZPRu17T6QbI17mXxc+O/
+pu8EHGHLnnpFg+RbdCn/eTdRd235EX4/ZfOjrmbh8m2SAlUL3Jv/h95MdQW
3Gz5YPuevARbpzlNsd8zQv4Szdmv7qp1fSAvxc4h+wOh1p/Iy7D8j9KfT9oz
jp/9FSbdulk8pFDaDj3PR6Ybp6mQv8Zco0bDpUaqZHu4Fm1rcLqutAN2Fi2f
6bt2DNkRgVt0ytYPKg1MXWC7v2zn2M9mgY2bixYZzFajfTkG27odqyrI7HIM
LDZIK3FWp30FRGszW17/QWZXYJJljUWhSIN2J5gW3nRvGCCzTrj8LnHslmRN
2p1hWCfVuKI+jnZnFLjxH+fuIzMu0Cy+qGJjoEW7C0xV9Uoz88iMK56/ffqp
2PgL2l2hmJs9WFREZlZi2ZCu917L8bSvxOVtKpXSEjLjhsMm6WVe8yfQ7oZb
872TnEvJjDt0Fjl6Bs2bSLs7TEWTbQ6fIjMe8Fv843hdc23aPXB7yYvC346T
mVUYn7PVd0Bbh/ZVuM7peBavITOrUVtrqDJlt3JfjeN3zfIc65T7Gvy1pcdj
npou7WtgNNIzr3M5mfFEzdk5IcJtyt0TZam/v750Vbl7oX+29ri+N8rdC3oh
N86+s9Gj3RtLc7epvY4nwxut4fGzm0+TWW/8S+rPK+8hc94oOJNvvd14Et37
IGXs3jSfMDJ88N4jiG9+hMz64OCarEHNB2TOB8PB4qsjuvp074vK79wMx3mS
4YuAG2uP2u4is74Y9LbqzLhN5nyxa/Wxw2PGTKZ7P8ycV11w3pGMUecOvTmW
TGb90Ovvcu6XK2TODy2N1TNXvFXe83HGfl6xxuIpdM9H1a3O16aJZJaPQ0zX
/fyzZI6Pkq5lwZkDZMYfe0LzG1sXGNC9Pzo1Ei6fTCCz/ijP6X019BOZ80e7
7fOsXwfITAD6lmhq2NlMpfsAhO7UM3fZSGYDMLXIYurbi2QuANVvAmTB78hM
IPa2/G6Z4jCN7gORuPVlvSSdzAbi7Z3zq83ryVwg0jbvd6jTnk73QYgMLKsJ
DCQjCFohu089OUZmg5CSfTY2qY/MBeEH8fmV82xn0P1ajLy84KvOkjHqnn1p
ho1kdi24pvbbqTMM6X4tXspnzXKKIzPrUJDncSapiox12J03QWGnPZPu16Gi
2yIlT0Tm1uG4XVDTpStkJhiPjzrfL9SdRffBmD5hlhcbR2aDMdbz4PjoWjIX
jKbZw5OSzWbTfQiY2jOPOzLICEFHwZOKC8/IbAjkyBbrm/PoPgS5ic0vFwaT
mVC4WadYNewnIxRm15Invqsls6Fw2l3e1soY0X0ooruP5GfZkZkwOJUs+H7h
FjLCsNVE7tx/kcyGwYAdOtr/VnkfhnPRnrpCO2O6Dx/9PQ5mbt5ORjhc0tyc
ZHfIbDjSvRe8T59iQvfhmJFVZaUeRWYEsBBOfOB2hcwTYN/4c0llOqb0PAEC
rZoUhVKyQIDJw8kbKhrJrAD9Y2tL19uafbZcgLvvf9Y6lE/mBDDfIexWmTLn
sxUClPcmB147SGaEmFS3LFN/mjn1hfBJOXXp5GkyhGj6av3KPe4W1Bdixdrn
13cMk9nR7y8wbnWvtKS+EP17bx80OTSX+kLUBYWNvPphHvWF2Of4KMP++nzq
RyDkXkP45vlW1I9Av1FNvb6GNfUj0KBl9LQvaSH1I/DFy2WTfUwE1I9ASdgl
Wdm/yfIIXOlNdPOrJnMR0G6Xl2WME1I/AsOrjz1K9iEzIvzpk3o0+hCZJ8Kj
toqBDW1kiHAvsjqoamYE9UVYnx3QHhVGZkUwD/+uNiuPLBdh6Eupm2sbmRu9
18x6UWwgor4I98+vYup8yUwk+pc+fH4+i8yLxNc1mZLUW2REYsrZ2zcWfyAL
InHA5Z5G96JI6kfCpkjFIieGLI/EpXJjw9CjZC4ShnvuMnZNZEUktr2ot/pa
TUx9MTJPdHnFfEnmiSEZmbXhTjQZYoTVp+pJcsgCMWZ1XLV1rSezYjD3vcTx
w2S5GBdcTeu750RRXwzzpCdmFXyyQoz9v65+3rydzEQhxTh7cfgZMi8KV3er
dLi3khGFyjZuU56ahPpRyDhi7x9mTWajYJLf/N/968jyKNg8W8hbuoPMRcGv
TL0kqIysiELusorqoftkRoK01uBreh/JPAk+uLS1VZhFU1+CJkmwVctqskCC
3tIbJ75PJLMStP/Wo1eTQ5ZLMLPsgMXeajInwUhlcErfU7JCgm9TBXuax8VQ
PxpZqXcrQ63IvGg4LYnkf+tLRjR2cRVZizaRBdGQMwkZ3+eQ2Wj8mLpnVXIV
WR4NRy3/Fp1OMheNq4YhBm4qsdSPhjR94yMTEzITg+fPMl+fcCbzYnB5d7je
XTEZMWgUyZ4ezyQLYtBQt1Hd5CSZjUFX7hJNr1qyPAZHFONllr1kLgYaWSml
59TjqB+DjetqbPrNyEwshM584SNnMi8WrKvPvlQRGbHg3qtqPdxOFsTiwWFM
7j5GZmOxkXvw4vQ1sjwWxod7qy3byFws+AdcKiOGlf1YFFjXfwqYLKV+HNLs
C05q2JB5cUg6WnjrG08y4uBsekBcEEsWxGHkx3VZezPJbBxafCRL7QrI8jiM
dfpNeOoamYtDk/2hdy3NZEUc/tTv+7PxtbIvhYOBu1nmRBn1pSh4U7dtjCUZ
UoT6LX3o6kQWSLGlx1fNJ5TMSlGV/7LVeDNZLsXN+hlm1/aTOSnWTxGW8k6T
FVIUm/9q63mTzMjwynzuNtd2ZV+GnH59Z60hZV8GHLVwODIhnvoy5FVO4701
I7Oy0f/nBzlGDmS5DKcnFgRODyBzMqwKXqz6WEZWyPCBu++wNYPMxCOMv+En
RS6ZF48vtl4anHqejHh4/G1daNyg7MfD9n1AyMcuZT8e/0k4VV46rOzH44R9
zSIr7QTqx+PTs8Rv0s3IingkBdSrltmRmQTkdcyPKvEh8xKwKX+9eaqEjAQM
OD1usEhJcPwH5GFtYg==
         "]]}, {
        Hue[0.8503398874989481, 0.6, 0.6], 
        Directive[
         PointSize[0.006944444444444445], 
         AbsoluteThickness[1.6], 
         RGBColor[1, 0, 1]], 
        LineBox[CompressedData["
1:eJw113tUzAkfx/FfyVMo0YZaZJTtpiZKSVEfuil0me5KzdRMMzU1aZN1SX6R
tWoj0o3UbLtJWPcQ4qcLuaxVPJZWmiRhrc1tCfF4ju/MOXPmvM53PvP+b+bM
5LhUgUSTYZj3n5//f1U/ZkgCGtLbu+Z8Ub/7hvqFN3+Y+ocbnaFXzYso3/GE
rAP+6Myem4OvyaPwuqlCIc76RDbE8rSkvtwLWu5fbISxvYteSQeHkSfA717a
9QMCfTIPa0+s8+2NNiCboube2azDhmPIU+DvYH5wzm/jyOYYd2Nz5ZP1X5Mt
MaIoejrnNJFsDdG+47c9H0wi2+DGpQNPDnpNJvOxJSIn56ciU/I0+LuvNPu1
24w8HZ3NAYGVVt+Q7dFyeJYgLMWc7IC+vq3Ss/styDPQ4/m6/VqfJdkRy1ys
czeaWJOdMNAhFf0TOJU8E1t2fig2WGtDdsabC9P2atTakmehSeCXcv0an+yC
Dz+GeBf125FdYTkj32/Gxmnk2WjYlDre3nA6eQ7qTT8WBFWq7YaqOnGu0tKe
7I5gyWhr20NqA2VVgtNDnRy+mAVqVGa7nE+RmbnofTdz+s3ZM+g+F9KIrGsP
G8jMPGhuzzmeNceR7vMw7rKD3t7TZMYD0WDblzs70d0DTRPqOl8cJTOeGPQe
0zGVP5PunrA3KPG0qyEzXvDckJs0fJIz3b0QkKaZeLmIzHhDldRlkzliFt29
URgjSrdhyYwPfuNbXel7qb77oLmmpOhUggvd58MjZJXO4dtkdj7ivx2w+8PX
le6+aNlwpt/5FJn1RWj/7OH3rWbT3Q/Fm92N75WSWT8cOJa6w1l7Dt0XwHHY
uL8/LCOzC3Di9LNQp/vq+0Jky7Q1+/3d6L4QhnUtwxxPk5lFSAp5kT7Kwp3u
i3Bk/13n/G1kxh8Vt7Z4HR9U3/1hr5/vvmAG6B6Aiksv48oTyWwAZvmUfrhR
ob4HYuIptzVvbpARiJFKZYTusLn0/kCIhd7aRm5kLhD1kQodXjqZCcLGCs0H
VnvICMK01gob1071PggDqTXZkQbzaB+EhToZW3N9yIwAdYOF429mkiGA5swJ
L12PkFkBat1NNVr71HsBtlZ6+mRN9KB9MGJ5EffFwWQE48MQJ711m8hsMM6t
PGh29xyZC4Zuf231yn/V+xCMc5O5iGw9aR+CKRpDj5WJyWwIUhmzr6zLyVwI
erpu5xrfJDOhKPzYmZOq60X7UGi+/Vjt4EVmQ/H6uao9JYvMheJx7XhH85Nk
Jgz9xkcheaHeh6F007t6B1tv2ofhiPbT0ztkZC4MfoXMuZ9/ITPhGDxSrIzo
JiMc+k//3dtk4kP7cDRmaFf8E03mwtHQ0HiybyeZiYD+ve+bTvxJRgR+Mggf
nzxhPu0j8F3V1LOjY8hcBCorl0YcV5KZSNxZejtY9oCMSFxU7O9zsvKlfST4
xlet7VPJXCRc6rZZyI+TmcW40Nrz/OVHMhZDpl17rmu+H+0X402kkZbHdjK3
GNs+mW926CYzUdj9uHJvq90C2kehUEPmN54ls1F40l5o691O5qKg1B1lmGC+
kPbRmHyj8VVZJvnzt5V+qvPsIf8ls9HIvjjF8ILdItpHI/SBd92wfDKzBMFD
C1rePiVjCdJW3Gk+H+BP+yX4JnQgt6SOzC2BwPxgx2GTANrHoPC7ej3/PDJi
cLt+ddfB92Q2BsYj1vNHOwfSPgZR/OLszGVkJhbR/X2584+SEQuD1oTK2ldk
Nhaf5p1t6nAOon0stJY+um/CkhkhLBvFAY2XyTwhVv/ypnqCsYA+T4hdefnT
C+VkoRDXgpQfdjaSWSECerf+ft4k+IuVQjjG71hRy5I5IYIqq/uMHpNVQszb
GPiCiQyhvgjPl0fr57WReSKkd3vzbUNCqS/C2HBtwcX7ZKEIej1m37WtDaO+
CG5DSyx288OpL0KIkeid5isyJ8LGvQekb25FUF+E1CdFCdfvR1I/DleHZTrt
nxpF/Thk2rwy9bgbTf04WBSLXaetiKV+HB43B26OdcinfhzCLFf+O7KFrIxD
cu9RRVfQZurHoWrphCO+HWRVHH6b26V9NGYL9eNxWatKntZF5sUj4srbQCm/
gPrxGHvxhNcGOVkYD9mYW8v5NWQ2Hrbl38tXd5OV8fDPU/2Z/fVW6sfjyF9j
J4cKyKp4uLiNKfjPJjIjRvB1UVP1WTJPjNleD//ASzLE+PlRZOUD823UF4M3
K/5yeSSZFeNc0wjdZXlkpRh/Zl6YuewMmROjykUravdTskqMrQ0TbxhMKKS+
BBrn7YXn/cg8CXzkWY71K8iQgLPbpK2xmyyUYPzUfKPKdjIrwaF9Ao+yj2Sl
BKqys1qvrbZTX4KBqnk5J0LIKgmqR4Xv7M0iMwloeTTp7vo9ZF4CgkoiS4rb
yEjAySHV3ZPfkYUJ4Nb5lFqZFlE/ARZ/pUoO+5KVCdjP6TefWUrmPr/fIXRI
QAlZlYCU4W2+8gYyI4XpQFCpYQ+ZJ0X46TVXF+kUU18KXZ7dz8a2ZKEUZsmV
p1YFkVkpJq0Rbk/PICulWFdjU/KfMjInhe+KglFOZ8gqKQrcv3XS6iIzMnSW
rbJM1yihvgx8PdHzHDMyZMieO+kHVy+yUAY3d7220gQyK8PjlkcVFRvJShmO
5Vw66r+HzMkwxFCrcW8rWSVD3vMPyccekZlEmOr+7ZuiU0r9ROQNlKpuWZCR
iE+D7/e98CYLE/Gso+/rRgmZTUSN/44C7xyyMhEZBr6S7Coyl4g9E6sfpnNk
VeLn35vQiEn3yEwSolYlv8p5r+4noVbe9le1URn1kzA4WJuw3pEsTMIhXn2O
iYDMfr7bn1qyQkFWJqHz7HGNbblkLgkeGeErk3eTVUn48ddpF3QayYwcwa3D
e6SdZJ4clkfMm3PfqvtyWDdmhX/71Q7qy1HrobVhEp/MytH/+x1+4XyyUg7p
odzp1+LInBzvst3FbZlklfzz/5P+0l3FZCYZa88UljscIvOSMYW3aOb2S2R8
tqrYhruv7iej4aHc9eR7dT8ZnRcVJmsMd1I/GT02+j/q25K5ZMzK/NVpqRdZ
lYxnQxquVi4hMyngr3/wtiKDzEtBcMzEOEU+GSlYnt62b2Q1WZiCwxVvMtgz
ZDYFFmPsljTfUPdTkFZ0513HE3U/BeHfz+ht1iinfgqs9dMOrjMiMwocsLny
2NCOzFMg9kHl5EwvMhRw37mu+2QUWahA/fqgw1fSyKwCugLfsXUbyUoF9lkZ
FWbsInMK9F7/p0bvqLqvwDOnkvY1rep+KkaGr958oVPdT8VPaedCHr1Q91Mx
k1tY3qO9y/1/nc5+ZA==
         "]]}, {
        Hue[0.08640786499873876, 0.6, 0.6], 
        Directive[
         PointSize[0.006944444444444445], 
         AbsoluteThickness[1.6], 
         RGBColor[1, 0.5, 0]], 
        LineBox[CompressedData["
1:eJw11nlczIkfx/FvtJTkSkLJdGyIDmI7RG8ddNF9p74zzTTVNFMqbUK+kSNp
yZFaS1NtJEeJRcTObtJiLTk2lmoqimS1aR1r5be/h8/M4/F9zOP5+Hzf8/p3
jARJ/qJhDMN8+O/5/7fq43zvVfdt99WLP6vfaWDEq8K86CYyA936j+E9x1rI
GsiU9J6XMJ3kcXiT3/fTBadn5ImwEjyPts75kzwZRVv0C4v4A2QD7Bhv0fNT
5t9kHiKhozDMe0c2hmhnp/bIgg9kU8TbPWyIyRsim6Fh+uRrP9czTp89E4dS
f9XKsRhGNofM435d2/7h5DlIM+2/fuuDOtkSgy73GgVhI8jW6PAzaz5RM5I8
F08ix/7ym5omeR7KNydoPfceRbZB4I30VpPdWuT56LbyMj3aPJq8AGZJC9Z8
rzWG/BXKxxilOGMs2RZZoXlaD2zHke1Q13PeUfumyvZQmHHzWqLHkx0gc989
wbtf5YVoUb90PDtrAtkR2bNdJfmjdMiL0JH7clnOXpUXQ6Pm7JVMg4lkJ6Tm
xPbklKkMLE8Osz1rpvvZHOC4V/OS0VEyswQzol4N+2PWJLovgfEfEr2/KsmM
M5oKsnZmmOnR3RnXG3W3Z5eRGRc8GXfntMG0yXR3wervDb3CC8mMK6bc3Gzq
OWYK3V3RXGhZ/SGHzLghbFfa+/X/qO5umPNv/g/tsql0X4q7ybaLrTrJ3FL8
NSrqQGagPt2XwW5yw5ZbjWRuGfq37Ete+JUB3d1Rmze06UYFmXOHXnvJsR0T
p9HdA5WnhhXmbSRzHqia/Lbu3ivV3RNZ856Ep0Ua0t0T1ac089N/ITNeKLp9
2r7HZjrdvRD4SWBy5xCZ8cbBxMG0UnUe3b3RMGHx1jJ7MrMchn2dH1bJVPfl
EBcNZuqWq+4rYHnItXx3i+q+AnY64tGvtIzo7oPm1LPu1iBzPpgzLLwnIk11
98Xtqb7pX1eS4Qubj+tztj1Wve+LMwevlu8dZ/zZCl8cmG0uKXUlM36YO6Y/
40wGGX5Qs2tNu3uczPnh5I2MCeodqr0f9Kz4Ot66JrT3R+Bvpz1OeZDhD5t3
ud/aZ5E5f8RK8pkXtWSFP9ZHHfnmRo9qH4Dp6jdTOgxMaR+Akzf73s3zJ3MB
sB38lH91K1kRgEfTXBvKLpGZQHj4lfr99lq1D0RHE6b5mn9J+0DoV4TZW/HJ
ikDsH2vfl1JEZoJQUZ932vg2GUHI+vaV+1INM9oHwe/9vcNPQVYEwSf6nLZm
JpkJRtPUc5p1p8kIxq+HD2YMvVTtg7HdOHRX58wZtA+Gh2TwqUxIZkLwY4/l
6hNyMkLw8015ZWUrmQvB+BK5QKI/k/YhsGh9NkItnMyEInyH/ubVxWSEImyK
o/D+QzIXitwTjrcs9GfRPhRdQz+W7VhJZsIg81uwjiklIwzWzWuuFz0lc2FI
bLJWimab0z4MeSVaGmtSyEw4lma7HHhygYxwfCzeNbVefTbtw/F7zluPib5k
RTiiO+76DD9IZiIgPFLUIn9BRgQEirt2Ixzn0D4CJgr98hXfkBUR8Lc84bO/
k8xEgjMsq/tkZ0H7SIQHP249WkDmIrFrxcCmC31kRSSC9p8pCPO0pP1KDLjZ
SmqryFiJzX+e5Q9qW9F+JV5ydvMD0siKlejvSqoY2UZmorCntUq38ktr2kfB
pPxdm10UmYvClHKz2MdFZEUUHkU7WF+6T2aioS3tuzxKdy7to+G4PVn4TzCZ
iwa/cL3bLwfIimhomYsKz3eRGRYbwxNNp1jN+2weC5PMa84uWWSwSHy5Z+Gh
ZjLL4roNk1I2y4Z+n0WG1pX01i1kOYurjX7St8/JChZcIutzIWD+ZytZRBae
69FvJDN8vM2d9cjLaQH1+aitb+9vaiCDj/dnfIMzA7+iPh8Hu4T5z16TOT5K
v/Ot2VBhS30+unoOtenJ7KjPx97iTTueBdpTnw/tslkbNogcqC9A7baQZ0ln
FlJfANGxQAuZdBH1BRgeIGYKtUB9AQo6BL0pGknUF2CrS53n4WNkuQAXuwyU
j0yTqS9AkO3h9XtWkZUCVCcYZFvVk5kY5HgoV7Sqr6J+DHRLXtxq8CIjBrGf
vE+qF5DZGLAz1N0v3SNzMciOMUscqZdC/RisTTfufx9CVsRAXDNodnQ/WRkD
j5nskhm/kxkhXvKivsvRSaW+EMvOlajd9iFDiCrHUa2T8sisEMMui+JFjWRO
CB211/evDpHlQjzPXBTrZptGfSG87s/P75WRlUKEagjUf6wgMyJs/Kaj/foj
Mk+EgKnHSnTHr6a+CGXCfYsPu5FZEeIlyU6b1pA5Eb6exZ2vPU6Wi2A5bt9K
h3ayQgQY/L1t+vh06ouw7amTi9iZzMQiKGSV56RUMi8WzdpGk+eWkxGL6Gq9
not3yGws3v7lc/6C2tfUj8W6Q6tD5lqT5bEolA5EmUSRFbGoQ+HCvXlkZSys
07uttp4nM2LsSDYM+fSEzBOjgNd75NO4DOqLUTmv8812RzIrxt9lt9+Vi8mc
GGWpDa7Ld5PlYrj+OhCUW09WiFHcnZUf3k1WipHVqzm/Yewa6schw2Du2kY7
Mi8OG8qeZcXwyYjD9rz6pSW5ZDYO2UfeX808RebicIFVdLx9QJbHYShjeNxk
JpP6ccg/nDa1zYysjMNMAVvluZzMxMMzL/NCdCqZF48UrYPthsVkxMP21JrS
3MtkNh5xblhb2kXm4mHXbP9YrLGW+vGoeRk2s20OWREPlz+vnv/Cj6yMxxe5
YY/b08hMAq5UT3wgLSLzEv77P1/YU3ORjASE7ucWVbWR2QRM724bHqG2jvoJ
OL1uY+QVE7I8Ab5HI/g9bmTFf3a+adooJisTsKfgw6moXDIjwea3k7R/qCLz
JLDMKbO5doMMCdwbzxp810dmJYictqTOUns99SW4ds1pMNuCLJfg1p1/aguX
kxUSDBk53JdKyUoJvJUZCzTyyUwiYrwmHY09TuYlontmDrP9BhmJWDQ6dWRq
L5lNxE7RvznGmlnUT8QP1dcXFs8gyxPx4rJTb4sbWZGIfIdiz/YYsjIRE3bq
6NRkkxkpsi213niWkHlSmKcYlNXUkyGF3njnnzseklkpah0GPra9UfWluLbB
4X2lzgbqS7Fn6x+BsCYrpHhQtfJkhTdZKcWcbBv5wzgyI0OKoOmnxzlkngyj
1PYfqZaTIcMMY/cu/3oyK8Nd4aXhTS1kToZAb/N9o1+r+jL0LN4zbsJIjvoy
bJ/O6m2dSFbK0G+0rPSpEZlJgk0C+8rCisxLgqtx8RLWkYwk7E25+Ps6D87p
f4EXZPs=
         "]]}}}, {{}, {}}}, {
    DisplayFunction -> Identity, DisplayFunction -> Identity, AspectRatio -> 
     NCache[GoldenRatio^(-1), 0.6180339887498948], Axes -> {True, True}, 
     AxesLabel -> {None, None}, AxesOrigin -> {0, 0}, AxesStyle -> Directive[
       GrayLevel[0], 14], DisplayFunction :> Identity, 
     Frame -> {{False, False}, {False, False}}, 
     FrameLabel -> {{None, None}, {None, None}}, 
     FrameTicks -> {{Automatic, Automatic}, {Automatic, Automatic}}, 
     GridLines -> {None, None}, GridLinesStyle -> Directive[
       GrayLevel[0.5, 0.4]], LabelStyle -> Directive[
       Thickness[Large], 
       GrayLevel[0], Bold], 
     Method -> {
      "OptimizePlotMarkers" -> True, "OptimizePlotMarkers" -> True, 
       "CoordinatesToolOptions" -> {"DisplayFunction" -> ({
           Identity[
            Part[#, 1]], 
           Identity[
            Part[#, 2]]}& ), "CopiedValueFunction" -> ({
           Identity[
            Part[#, 1]], 
           Identity[
            Part[#, 2]]}& )}}, 
     PlotRange -> {{0, 250.}, {0, 0.08852128597055804}}, PlotRangeClipping -> 
     True, PlotRangePadding -> {{
        Scaled[0.02], 
        Scaled[0.02]}, {
        Scaled[0.02], 
        Scaled[0.05]}}, Ticks -> {Automatic, Automatic}}], 
   FormBox[
    FormBox[
     TemplateBox[{
      "\"ACOTC16\"", "\"ACOTC14\"", "\"ACOTC12\"", "\"ACOTC10\"", 
       "\"ACOTC8\"", "\"ACOTC6\"", "\"ACOTC4\""}, "LineLegend", 
      DisplayFunction -> (FormBox[
        StyleBox[
         StyleBox[
          PaneBox[
           TagBox[
            GridBox[{{
               TagBox[
                GridBox[{{
                   GraphicsBox[{{
                    Directive[
                    EdgeForm[
                    Directive[
                    Opacity[0.3], 
                    GrayLevel[0]]], 
                    PointSize[0.5], 
                    AbsoluteThickness[1.6], 
                    RGBColor[1, 0, 0]], {
                    LineBox[{{0, 10}, {20, 10}}]}}, {
                    Directive[
                    EdgeForm[
                    Directive[
                    Opacity[0.3], 
                    GrayLevel[0]]], 
                    PointSize[0.5], 
                    AbsoluteThickness[1.6], 
                    RGBColor[1, 0, 0]], {}}}, AspectRatio -> Full, 
                    ImageSize -> {20, 10}, PlotRangePadding -> None, 
                    ImagePadding -> Automatic, 
                    BaselinePosition -> (Scaled[0.1] -> Baseline)], #}, {
                   GraphicsBox[{{
                    Directive[
                    EdgeForm[
                    Directive[
                    Opacity[0.3], 
                    GrayLevel[0]]], 
                    PointSize[0.5], 
                    AbsoluteThickness[1.6], 
                    RGBColor[0, 1, 0]], {
                    LineBox[{{0, 10}, {20, 10}}]}}, {
                    Directive[
                    EdgeForm[
                    Directive[
                    Opacity[0.3], 
                    GrayLevel[0]]], 
                    PointSize[0.5], 
                    AbsoluteThickness[1.6], 
                    RGBColor[0, 1, 0]], {}}}, AspectRatio -> Full, 
                    ImageSize -> {20, 10}, PlotRangePadding -> None, 
                    ImagePadding -> Automatic, 
                    BaselinePosition -> (Scaled[0.1] -> Baseline)], #2}, {
                   GraphicsBox[{{
                    Directive[
                    EdgeForm[
                    Directive[
                    Opacity[0.3], 
                    GrayLevel[0]]], 
                    PointSize[0.5], 
                    AbsoluteThickness[1.6], 
                    RGBColor[0, 1, 1]], {
                    LineBox[{{0, 10}, {20, 10}}]}}, {
                    Directive[
                    EdgeForm[
                    Directive[
                    Opacity[0.3], 
                    GrayLevel[0]]], 
                    PointSize[0.5], 
                    AbsoluteThickness[1.6], 
                    RGBColor[0, 1, 1]], {}}}, AspectRatio -> Full, 
                    ImageSize -> {20, 10}, PlotRangePadding -> None, 
                    ImagePadding -> Automatic, 
                    BaselinePosition -> (Scaled[0.1] -> Baseline)], #3}, {
                   GraphicsBox[{{
                    Directive[
                    EdgeForm[
                    Directive[
                    Opacity[0.3], 
                    GrayLevel[0]]], 
                    PointSize[0.5], 
                    AbsoluteThickness[1.6], 
                    RGBColor[1, 0.5, 0.5]], {
                    LineBox[{{0, 10}, {20, 10}}]}}, {
                    Directive[
                    EdgeForm[
                    Directive[
                    Opacity[0.3], 
                    GrayLevel[0]]], 
                    PointSize[0.5], 
                    AbsoluteThickness[1.6], 
                    RGBColor[1, 0.5, 0.5]], {}}}, AspectRatio -> Full, 
                    ImageSize -> {20, 10}, PlotRangePadding -> None, 
                    ImagePadding -> Automatic, 
                    BaselinePosition -> (Scaled[0.1] -> Baseline)], #4}, {
                   GraphicsBox[{{
                    Directive[
                    EdgeForm[
                    Directive[
                    Opacity[0.3], 
                    GrayLevel[0]]], 
                    PointSize[0.5], 
                    AbsoluteThickness[1.6], 
                    RGBColor[0, 0, 1]], {
                    LineBox[{{0, 10}, {20, 10}}]}}, {
                    Directive[
                    EdgeForm[
                    Directive[
                    Opacity[0.3], 
                    GrayLevel[0]]], 
                    PointSize[0.5], 
                    AbsoluteThickness[1.6], 
                    RGBColor[0, 0, 1]], {}}}, AspectRatio -> Full, 
                    ImageSize -> {20, 10}, PlotRangePadding -> None, 
                    ImagePadding -> Automatic, 
                    BaselinePosition -> (Scaled[0.1] -> Baseline)], #5}, {
                   GraphicsBox[{{
                    Directive[
                    EdgeForm[
                    Directive[
                    Opacity[0.3], 
                    GrayLevel[0]]], 
                    PointSize[0.5], 
                    AbsoluteThickness[1.6], 
                    RGBColor[1, 0, 1]], {
                    LineBox[{{0, 10}, {20, 10}}]}}, {
                    Directive[
                    EdgeForm[
                    Directive[
                    Opacity[0.3], 
                    GrayLevel[0]]], 
                    PointSize[0.5], 
                    AbsoluteThickness[1.6], 
                    RGBColor[1, 0, 1]], {}}}, AspectRatio -> Full, 
                    ImageSize -> {20, 10}, PlotRangePadding -> None, 
                    ImagePadding -> Automatic, 
                    BaselinePosition -> (Scaled[0.1] -> Baseline)], #6}, {
                   GraphicsBox[{{
                    Directive[
                    EdgeForm[
                    Directive[
                    Opacity[0.3], 
                    GrayLevel[0]]], 
                    PointSize[0.5], 
                    AbsoluteThickness[1.6], 
                    RGBColor[1, 0.5, 0]], {
                    LineBox[{{0, 10}, {20, 10}}]}}, {
                    Directive[
                    EdgeForm[
                    Directive[
                    Opacity[0.3], 
                    GrayLevel[0]]], 
                    PointSize[0.5], 
                    AbsoluteThickness[1.6], 
                    RGBColor[1, 0.5, 0]], {}}}, AspectRatio -> Full, 
                    ImageSize -> {20, 10}, PlotRangePadding -> None, 
                    ImagePadding -> Automatic, 
                    BaselinePosition -> (Scaled[0.1] -> Baseline)], #7}}, 
                 GridBoxAlignment -> {
                  "Columns" -> {Center, Left}, "Rows" -> {{Baseline}}}, 
                 AutoDelete -> False, 
                 GridBoxDividers -> {
                  "Columns" -> {{False}}, "Rows" -> {{False}}}, 
                 GridBoxItemSize -> {"Columns" -> {{All}}, "Rows" -> {{All}}},
                  GridBoxSpacings -> {
                  "Columns" -> {{0.5}}, "Rows" -> {{0.8}}}], "Grid"]}}, 
             GridBoxAlignment -> {"Columns" -> {{Left}}, "Rows" -> {{Top}}}, 
             AutoDelete -> False, 
             GridBoxItemSize -> {
              "Columns" -> {{Automatic}}, "Rows" -> {{Automatic}}}, 
             GridBoxSpacings -> {"Columns" -> {{1}}, "Rows" -> {{0}}}], 
            "Grid"], Alignment -> Left, AppearanceElements -> None, 
           ImageMargins -> {{5, 5}, {5, 5}}, ImageSizeAction -> 
           "ResizeToFit"], LineIndent -> 0, StripOnInput -> False], {
          Directive[
           Thickness[Large], 
           GrayLevel[0], Bold], FontFamily -> "Arial"}, Background -> 
         Automatic, StripOnInput -> False], TraditionalForm]& ), 
      InterpretationFunction :> (RowBox[{"LineLegend", "[", 
         RowBox[{
           RowBox[{"{", 
             RowBox[{
               RowBox[{"Directive", "[", 
                 RowBox[{
                   RowBox[{"PointSize", "[", "0.006944444444444445`", "]"}], 
                   ",", 
                   RowBox[{"AbsoluteThickness", "[", "1.6`", "]"}], ",", 
                   InterpretationBox[
                    ButtonBox[
                    TooltipBox[
                    GraphicsBox[{{
                    GrayLevel[0], 
                    RectangleBox[{0, 0}]}, {
                    GrayLevel[0], 
                    RectangleBox[{1, -1}]}, {
                    RGBColor[1, 0, 0], 
                    RectangleBox[{0, -1}, {2, 1}]}}, DefaultBaseStyle -> 
                    "ColorSwatchGraphics", AspectRatio -> 1, Frame -> True, 
                    FrameStyle -> RGBColor[0.6666666666666666, 0., 0.], 
                    FrameTicks -> None, PlotRangePadding -> None, ImageSize -> 
                    Dynamic[{
                    Automatic, 
                    1.35 (CurrentValue["FontCapHeight"]/AbsoluteCurrentValue[
                    Magnification])}]], 
                    StyleBox[
                    RowBox[{"RGBColor", "[", 
                    RowBox[{"1", ",", "0", ",", "0"}], "]"}], NumberMarks -> 
                    False]], Appearance -> None, BaseStyle -> {}, 
                    BaselinePosition -> Baseline, DefaultBaseStyle -> {}, 
                    ButtonFunction :> With[{Typeset`box$ = EvaluationBox[]}, 
                    If[
                    Not[
                    AbsoluteCurrentValue["Deployed"]], 
                    SelectionMove[Typeset`box$, All, Expression]; 
                    FrontEnd`Private`$ColorSelectorInitialAlpha = 1; 
                    FrontEnd`Private`$ColorSelectorInitialColor = 
                    RGBColor[1, 0, 0]; 
                    FrontEnd`Private`$ColorSelectorUseMakeBoxes = True; 
                    MathLink`CallFrontEnd[
                    FrontEnd`AttachCell[Typeset`box$, 
                    FrontEndResource["RGBColorValueSelector"], {
                    0, {Left, Bottom}}, {Left, Top}, 
                    "ClosingActions" -> {
                    "SelectionDeparture", "ParentChanged", 
                    "EvaluatorQuit"}]]]], BaseStyle -> Inherited, Evaluator -> 
                    Automatic, Method -> "Preemptive"], 
                    RGBColor[1, 0, 0], Editable -> False, Selectable -> 
                    False]}], "]"}], ",", 
               RowBox[{"Directive", "[", 
                 RowBox[{
                   RowBox[{"PointSize", "[", "0.006944444444444445`", "]"}], 
                   ",", 
                   RowBox[{"AbsoluteThickness", "[", "1.6`", "]"}], ",", 
                   InterpretationBox[
                    ButtonBox[
                    TooltipBox[
                    GraphicsBox[{{
                    GrayLevel[0], 
                    RectangleBox[{0, 0}]}, {
                    GrayLevel[0], 
                    RectangleBox[{1, -1}]}, {
                    RGBColor[0, 1, 0], 
                    RectangleBox[{0, -1}, {2, 1}]}}, DefaultBaseStyle -> 
                    "ColorSwatchGraphics", AspectRatio -> 1, Frame -> True, 
                    FrameStyle -> RGBColor[0., 0.6666666666666666, 0.], 
                    FrameTicks -> None, PlotRangePadding -> None, ImageSize -> 
                    Dynamic[{
                    Automatic, 
                    1.35 (CurrentValue["FontCapHeight"]/AbsoluteCurrentValue[
                    Magnification])}]], 
                    StyleBox[
                    RowBox[{"RGBColor", "[", 
                    RowBox[{"0", ",", "1", ",", "0"}], "]"}], NumberMarks -> 
                    False]], Appearance -> None, BaseStyle -> {}, 
                    BaselinePosition -> Baseline, DefaultBaseStyle -> {}, 
                    ButtonFunction :> With[{Typeset`box$ = EvaluationBox[]}, 
                    If[
                    Not[
                    AbsoluteCurrentValue["Deployed"]], 
                    SelectionMove[Typeset`box$, All, Expression]; 
                    FrontEnd`Private`$ColorSelectorInitialAlpha = 1; 
                    FrontEnd`Private`$ColorSelectorInitialColor = 
                    RGBColor[0, 1, 0]; 
                    FrontEnd`Private`$ColorSelectorUseMakeBoxes = True; 
                    MathLink`CallFrontEnd[
                    FrontEnd`AttachCell[Typeset`box$, 
                    FrontEndResource["RGBColorValueSelector"], {
                    0, {Left, Bottom}}, {Left, Top}, 
                    "ClosingActions" -> {
                    "SelectionDeparture", "ParentChanged", 
                    "EvaluatorQuit"}]]]], BaseStyle -> Inherited, Evaluator -> 
                    Automatic, Method -> "Preemptive"], 
                    RGBColor[0, 1, 0], Editable -> False, Selectable -> 
                    False]}], "]"}], ",", 
               RowBox[{"Directive", "[", 
                 RowBox[{
                   RowBox[{"PointSize", "[", "0.006944444444444445`", "]"}], 
                   ",", 
                   RowBox[{"AbsoluteThickness", "[", "1.6`", "]"}], ",", 
                   InterpretationBox[
                    ButtonBox[
                    TooltipBox[
                    GraphicsBox[{{
                    GrayLevel[0], 
                    RectangleBox[{0, 0}]}, {
                    GrayLevel[0], 
                    RectangleBox[{1, -1}]}, {
                    RGBColor[0, 1, 1], 
                    RectangleBox[{0, -1}, {2, 1}]}}, DefaultBaseStyle -> 
                    "ColorSwatchGraphics", AspectRatio -> 1, Frame -> True, 
                    FrameStyle -> 
                    RGBColor[0., 0.6666666666666666, 0.6666666666666666], 
                    FrameTicks -> None, PlotRangePadding -> None, ImageSize -> 
                    Dynamic[{
                    Automatic, 
                    1.35 (CurrentValue["FontCapHeight"]/AbsoluteCurrentValue[
                    Magnification])}]], 
                    StyleBox[
                    RowBox[{"RGBColor", "[", 
                    RowBox[{"0", ",", "1", ",", "1"}], "]"}], NumberMarks -> 
                    False]], Appearance -> None, BaseStyle -> {}, 
                    BaselinePosition -> Baseline, DefaultBaseStyle -> {}, 
                    ButtonFunction :> With[{Typeset`box$ = EvaluationBox[]}, 
                    If[
                    Not[
                    AbsoluteCurrentValue["Deployed"]], 
                    SelectionMove[Typeset`box$, All, Expression]; 
                    FrontEnd`Private`$ColorSelectorInitialAlpha = 1; 
                    FrontEnd`Private`$ColorSelectorInitialColor = 
                    RGBColor[0, 1, 1]; 
                    FrontEnd`Private`$ColorSelectorUseMakeBoxes = True; 
                    MathLink`CallFrontEnd[
                    FrontEnd`AttachCell[Typeset`box$, 
                    FrontEndResource["RGBColorValueSelector"], {
                    0, {Left, Bottom}}, {Left, Top}, 
                    "ClosingActions" -> {
                    "SelectionDeparture", "ParentChanged", 
                    "EvaluatorQuit"}]]]], BaseStyle -> Inherited, Evaluator -> 
                    Automatic, Method -> "Preemptive"], 
                    RGBColor[0, 1, 1], Editable -> False, Selectable -> 
                    False]}], "]"}], ",", 
               RowBox[{"Directive", "[", 
                 RowBox[{
                   RowBox[{"PointSize", "[", "0.006944444444444445`", "]"}], 
                   ",", 
                   RowBox[{"AbsoluteThickness", "[", "1.6`", "]"}], ",", 
                   InterpretationBox[
                    ButtonBox[
                    TooltipBox[
                    GraphicsBox[{{
                    GrayLevel[0], 
                    RectangleBox[{0, 0}]}, {
                    GrayLevel[0], 
                    RectangleBox[{1, -1}]}, {
                    RGBColor[1, 0.5, 0.5], 
                    RectangleBox[{0, -1}, {2, 1}]}}, DefaultBaseStyle -> 
                    "ColorSwatchGraphics", AspectRatio -> 1, Frame -> True, 
                    FrameStyle -> 
                    RGBColor[
                    0.6666666666666666, 0.33333333333333337`, 
                    0.33333333333333337`], FrameTicks -> None, 
                    PlotRangePadding -> None, ImageSize -> 
                    Dynamic[{
                    Automatic, 
                    1.35 (CurrentValue["FontCapHeight"]/AbsoluteCurrentValue[
                    Magnification])}]], 
                    StyleBox[
                    RowBox[{"RGBColor", "[", 
                    RowBox[{"1", ",", "0.5`", ",", "0.5`"}], "]"}], 
                    NumberMarks -> False]], Appearance -> None, 
                    BaseStyle -> {}, BaselinePosition -> Baseline, 
                    DefaultBaseStyle -> {}, ButtonFunction :> 
                    With[{Typeset`box$ = EvaluationBox[]}, 
                    If[
                    Not[
                    AbsoluteCurrentValue["Deployed"]], 
                    SelectionMove[Typeset`box$, All, Expression]; 
                    FrontEnd`Private`$ColorSelectorInitialAlpha = 1; 
                    FrontEnd`Private`$ColorSelectorInitialColor = 
                    RGBColor[1, 0.5, 0.5]; 
                    FrontEnd`Private`$ColorSelectorUseMakeBoxes = True; 
                    MathLink`CallFrontEnd[
                    FrontEnd`AttachCell[Typeset`box$, 
                    FrontEndResource["RGBColorValueSelector"], {
                    0, {Left, Bottom}}, {Left, Top}, 
                    "ClosingActions" -> {
                    "SelectionDeparture", "ParentChanged", 
                    "EvaluatorQuit"}]]]], BaseStyle -> Inherited, Evaluator -> 
                    Automatic, Method -> "Preemptive"], 
                    RGBColor[1, 0.5, 0.5], Editable -> False, Selectable -> 
                    False]}], "]"}], ",", 
               RowBox[{"Directive", "[", 
                 RowBox[{
                   RowBox[{"PointSize", "[", "0.006944444444444445`", "]"}], 
                   ",", 
                   RowBox[{"AbsoluteThickness", "[", "1.6`", "]"}], ",", 
                   InterpretationBox[
                    ButtonBox[
                    TooltipBox[
                    GraphicsBox[{{
                    GrayLevel[0], 
                    RectangleBox[{0, 0}]}, {
                    GrayLevel[0], 
                    RectangleBox[{1, -1}]}, {
                    RGBColor[0, 0, 1], 
                    RectangleBox[{0, -1}, {2, 1}]}}, DefaultBaseStyle -> 
                    "ColorSwatchGraphics", AspectRatio -> 1, Frame -> True, 
                    FrameStyle -> RGBColor[0., 0., 0.6666666666666666], 
                    FrameTicks -> None, PlotRangePadding -> None, ImageSize -> 
                    Dynamic[{
                    Automatic, 
                    1.35 (CurrentValue["FontCapHeight"]/AbsoluteCurrentValue[
                    Magnification])}]], 
                    StyleBox[
                    RowBox[{"RGBColor", "[", 
                    RowBox[{"0", ",", "0", ",", "1"}], "]"}], NumberMarks -> 
                    False]], Appearance -> None, BaseStyle -> {}, 
                    BaselinePosition -> Baseline, DefaultBaseStyle -> {}, 
                    ButtonFunction :> With[{Typeset`box$ = EvaluationBox[]}, 
                    If[
                    Not[
                    AbsoluteCurrentValue["Deployed"]], 
                    SelectionMove[Typeset`box$, All, Expression]; 
                    FrontEnd`Private`$ColorSelectorInitialAlpha = 1; 
                    FrontEnd`Private`$ColorSelectorInitialColor = 
                    RGBColor[0, 0, 1]; 
                    FrontEnd`Private`$ColorSelectorUseMakeBoxes = True; 
                    MathLink`CallFrontEnd[
                    FrontEnd`AttachCell[Typeset`box$, 
                    FrontEndResource["RGBColorValueSelector"], {
                    0, {Left, Bottom}}, {Left, Top}, 
                    "ClosingActions" -> {
                    "SelectionDeparture", "ParentChanged", 
                    "EvaluatorQuit"}]]]], BaseStyle -> Inherited, Evaluator -> 
                    Automatic, Method -> "Preemptive"], 
                    RGBColor[0, 0, 1], Editable -> False, Selectable -> 
                    False]}], "]"}], ",", 
               RowBox[{"Directive", "[", 
                 RowBox[{
                   RowBox[{"PointSize", "[", "0.006944444444444445`", "]"}], 
                   ",", 
                   RowBox[{"AbsoluteThickness", "[", "1.6`", "]"}], ",", 
                   InterpretationBox[
                    ButtonBox[
                    TooltipBox[
                    GraphicsBox[{{
                    GrayLevel[0], 
                    RectangleBox[{0, 0}]}, {
                    GrayLevel[0], 
                    RectangleBox[{1, -1}]}, {
                    RGBColor[1, 0, 1], 
                    RectangleBox[{0, -1}, {2, 1}]}}, DefaultBaseStyle -> 
                    "ColorSwatchGraphics", AspectRatio -> 1, Frame -> True, 
                    FrameStyle -> 
                    RGBColor[0.6666666666666666, 0., 0.6666666666666666], 
                    FrameTicks -> None, PlotRangePadding -> None, ImageSize -> 
                    Dynamic[{
                    Automatic, 
                    1.35 (CurrentValue["FontCapHeight"]/AbsoluteCurrentValue[
                    Magnification])}]], 
                    StyleBox[
                    RowBox[{"RGBColor", "[", 
                    RowBox[{"1", ",", "0", ",", "1"}], "]"}], NumberMarks -> 
                    False]], Appearance -> None, BaseStyle -> {}, 
                    BaselinePosition -> Baseline, DefaultBaseStyle -> {}, 
                    ButtonFunction :> With[{Typeset`box$ = EvaluationBox[]}, 
                    If[
                    Not[
                    AbsoluteCurrentValue["Deployed"]], 
                    SelectionMove[Typeset`box$, All, Expression]; 
                    FrontEnd`Private`$ColorSelectorInitialAlpha = 1; 
                    FrontEnd`Private`$ColorSelectorInitialColor = 
                    RGBColor[1, 0, 1]; 
                    FrontEnd`Private`$ColorSelectorUseMakeBoxes = True; 
                    MathLink`CallFrontEnd[
                    FrontEnd`AttachCell[Typeset`box$, 
                    FrontEndResource["RGBColorValueSelector"], {
                    0, {Left, Bottom}}, {Left, Top}, 
                    "ClosingActions" -> {
                    "SelectionDeparture", "ParentChanged", 
                    "EvaluatorQuit"}]]]], BaseStyle -> Inherited, Evaluator -> 
                    Automatic, Method -> "Preemptive"], 
                    RGBColor[1, 0, 1], Editable -> False, Selectable -> 
                    False]}], "]"}], ",", 
               RowBox[{"Directive", "[", 
                 RowBox[{
                   RowBox[{"PointSize", "[", "0.006944444444444445`", "]"}], 
                   ",", 
                   RowBox[{"AbsoluteThickness", "[", "1.6`", "]"}], ",", 
                   InterpretationBox[
                    ButtonBox[
                    TooltipBox[
                    GraphicsBox[{{
                    GrayLevel[0], 
                    RectangleBox[{0, 0}]}, {
                    GrayLevel[0], 
                    RectangleBox[{1, -1}]}, {
                    RGBColor[1, 0.5, 0], 
                    RectangleBox[{0, -1}, {2, 1}]}}, DefaultBaseStyle -> 
                    "ColorSwatchGraphics", AspectRatio -> 1, Frame -> True, 
                    FrameStyle -> 
                    RGBColor[0.6666666666666666, 0.33333333333333337`, 0.], 
                    FrameTicks -> None, PlotRangePadding -> None, ImageSize -> 
                    Dynamic[{
                    Automatic, 
                    1.35 (CurrentValue["FontCapHeight"]/AbsoluteCurrentValue[
                    Magnification])}]], 
                    StyleBox[
                    RowBox[{"RGBColor", "[", 
                    RowBox[{"1", ",", "0.5`", ",", "0"}], "]"}], NumberMarks -> 
                    False]], Appearance -> None, BaseStyle -> {}, 
                    BaselinePosition -> Baseline, DefaultBaseStyle -> {}, 
                    ButtonFunction :> With[{Typeset`box$ = EvaluationBox[]}, 
                    If[
                    Not[
                    AbsoluteCurrentValue["Deployed"]], 
                    SelectionMove[Typeset`box$, All, Expression]; 
                    FrontEnd`Private`$ColorSelectorInitialAlpha = 1; 
                    FrontEnd`Private`$ColorSelectorInitialColor = 
                    RGBColor[1, 0.5, 0]; 
                    FrontEnd`Private`$ColorSelectorUseMakeBoxes = True; 
                    MathLink`CallFrontEnd[
                    FrontEnd`AttachCell[Typeset`box$, 
                    FrontEndResource["RGBColorValueSelector"], {
                    0, {Left, Bottom}}, {Left, Top}, 
                    "ClosingActions" -> {
                    "SelectionDeparture", "ParentChanged", 
                    "EvaluatorQuit"}]]]], BaseStyle -> Inherited, Evaluator -> 
                    Automatic, Method -> "Preemptive"], 
                    RGBColor[1, 0.5, 0], Editable -> False, Selectable -> 
                    False]}], "]"}]}], "}"}], ",", 
           RowBox[{"{", 
             
             RowBox[{#, ",", #2, ",", #3, ",", #4, ",", #5, ",", #6, 
               ",", #7}], "}"}], ",", 
           RowBox[{"LegendMarkers", "\[Rule]", 
             RowBox[{"{", 
               RowBox[{
                 RowBox[{"{", 
                   RowBox[{"False", ",", "Automatic"}], "}"}], ",", 
                 RowBox[{"{", 
                   RowBox[{"False", ",", "Automatic"}], "}"}], ",", 
                 RowBox[{"{", 
                   RowBox[{"False", ",", "Automatic"}], "}"}], ",", 
                 RowBox[{"{", 
                   RowBox[{"False", ",", "Automatic"}], "}"}], ",", 
                 RowBox[{"{", 
                   RowBox[{"False", ",", "Automatic"}], "}"}], ",", 
                 RowBox[{"{", 
                   RowBox[{"False", ",", "Automatic"}], "}"}], ",", 
                 RowBox[{"{", 
                   RowBox[{"False", ",", "Automatic"}], "}"}]}], "}"}]}], ",", 
           RowBox[{"Joined", "\[Rule]", 
             RowBox[{"{", 
               
               RowBox[{
                "True", ",", "True", ",", "True", ",", "True", ",", "True", 
                 ",", "True", ",", "True"}], "}"}]}], ",", 
           RowBox[{"LabelStyle", "\[Rule]", 
             RowBox[{"Directive", "[", 
               RowBox[{
                 RowBox[{"Thickness", "[", "Large", "]"}], ",", 
                 InterpretationBox[
                  ButtonBox[
                   TooltipBox[
                    GraphicsBox[{{
                    GrayLevel[0], 
                    RectangleBox[{0, 0}]}, {
                    GrayLevel[0], 
                    RectangleBox[{1, -1}]}, {
                    GrayLevel[0], 
                    RectangleBox[{0, -1}, {2, 1}]}}, DefaultBaseStyle -> 
                    "ColorSwatchGraphics", AspectRatio -> 1, Frame -> True, 
                    FrameStyle -> GrayLevel[0.], FrameTicks -> None, 
                    PlotRangePadding -> None, ImageSize -> 
                    Dynamic[{
                    Automatic, 
                    1.35 (CurrentValue["FontCapHeight"]/AbsoluteCurrentValue[
                    Magnification])}]], 
                    StyleBox[
                    RowBox[{"GrayLevel", "[", "0", "]"}], NumberMarks -> 
                    False]], Appearance -> None, BaseStyle -> {}, 
                   BaselinePosition -> Baseline, DefaultBaseStyle -> {}, 
                   ButtonFunction :> With[{Typeset`box$ = EvaluationBox[]}, 
                    If[
                    Not[
                    AbsoluteCurrentValue["Deployed"]], 
                    SelectionMove[Typeset`box$, All, Expression]; 
                    FrontEnd`Private`$ColorSelectorInitialAlpha = 1; 
                    FrontEnd`Private`$ColorSelectorInitialColor = 
                    GrayLevel[0]; 
                    FrontEnd`Private`$ColorSelectorUseMakeBoxes = True; 
                    MathLink`CallFrontEnd[
                    FrontEnd`AttachCell[Typeset`box$, 
                    FrontEndResource["GrayLevelColorValueSelector"], {
                    0, {Left, Bottom}}, {Left, Top}, 
                    "ClosingActions" -> {
                    "SelectionDeparture", "ParentChanged", 
                    "EvaluatorQuit"}]]]], BaseStyle -> Inherited, Evaluator -> 
                   Automatic, Method -> "Preemptive"], 
                  GrayLevel[0], Editable -> False, Selectable -> False], ",", 
                 "Bold"}], "]"}]}], ",", 
           RowBox[{"LegendLayout", "\[Rule]", "\"Column\""}]}], "]"}]& ), 
      Editable -> True], TraditionalForm], TraditionalForm]},
  "Legended",
  DisplayFunction->(GridBox[{{
      TagBox[
       ItemBox[
        PaneBox[
         TagBox[#, "SkipImageSizeLevel"], Alignment -> {Center, Baseline}, 
         BaselinePosition -> Baseline], DefaultBaseStyle -> "Labeled"], 
       "SkipImageSizeLevel"], 
      ItemBox[#2, DefaultBaseStyle -> "LabeledLabel"]}}, 
    GridBoxAlignment -> {"Columns" -> {{Center}}, "Rows" -> {{Center}}}, 
    AutoDelete -> False, GridBoxItemSize -> Automatic, 
    BaselinePosition -> {1, 1}]& ),
  Editable->True,
  InterpretationFunction->(RowBox[{"Legended", "[", 
     RowBox[{#, ",", 
       RowBox[{"Placed", "[", 
         RowBox[{#2, ",", "After"}], "]"}]}], "]"}]& )]], "Output",
 CellChangeTimes->{3.8120915263151293`*^9, 3.812091778392357*^9, 
  3.8127854065731955`*^9, 3.827979892771005*^9, 3.8295789633523846`*^9},
 CellLabel->
  "Out[290]=",ExpressionUUID->"f3466cb9-2e7d-40d5-a1f4-fc73e7d1a563"]
}, Open  ]],

Cell[CellGroupData[{

Cell[BoxData[
 RowBox[{"PA2", "=", 
  RowBox[{"ListLinePlot", "[", 
   RowBox[{
    RowBox[{"{", 
     RowBox[{
     "DataDownNDSvacotC16", ",", "DataDownNDSvacotC14", ",", 
      "DataDownNDSvacotC12", ",", "DataDownNDSvacotC10", ",", 
      "DataDownNDSvacotC8", ",", "DataDownNDSvacotC6", ",", 
      "DataDownNDSvacotC4"}], "}"}], ",", 
    RowBox[{"PlotRange", "\[Rule]", "All"}], ",", 
    RowBox[{"PlotStyle", "\[Rule]", 
     RowBox[{"{", 
      RowBox[{
      "Red", ",", " ", "Green", ",", "Cyan", ",", "Pink", ",", "Blue", ",", 
       "Magenta", ",", "Orange"}], "}"}]}], ",", " ", 
    RowBox[{"AxesStyle", "\[Rule]", 
     RowBox[{"Directive", "[", 
      RowBox[{"Black", ",", "14"}], "]"}]}], ",", 
    RowBox[{"LabelStyle", "\[Rule]", 
     RowBox[{"Directive", "[", 
      RowBox[{"Thick", ",", "Black", ",", "Bold"}], "]"}]}], ",", 
    RowBox[{"PlotLegends", "\[Rule]", 
     RowBox[{"{", 
      RowBox[{
      "\"\<ACOTC16\>\"", ",", "\"\<ACOTC14\>\"", ",", "\"\<ACOTC12\>\"", ",", 
       "\"\<ACOTC10\>\"", ",", "\"\<ACOTC8\>\"", ",", " ", "\"\<ACOTC6\>\"", 
       ",", "\"\<ACOTC4\>\""}], "}"}]}]}], "]"}]}]], "Input",
 CellChangeTimes->{{3.8120915826550007`*^9, 3.8120916126305447`*^9}, {
  3.8120917696110964`*^9, 3.8120917725272665`*^9}, {3.8127031116880093`*^9, 
  3.8127031117049637`*^9}, {3.8127033017611356`*^9, 3.812703325844718*^9}},
 CellLabel->
  "In[291]:=",ExpressionUUID->"96cefd95-dc72-44a1-9273-f35bcf7952e4"],

Cell[BoxData[
 TemplateBox[{
   GraphicsBox[{{}, {{{}, {}, {
        Hue[0.67, 0.6, 0.6], 
        Directive[
         PointSize[0.006944444444444445], 
         AbsoluteThickness[1.6], 
         RGBColor[1, 0, 0]], 
        LineBox[CompressedData["
1:eJw1zQs41Pkex/F/lKULiVy6aCIllVtIrh+35H4nBjODcZtBsoXtVH9SYUtR
Utkyoqx02VBHtWlaJdF1RbJbOw5Hm2qTandLjrNnz3f+z/N7/s/r+T6f570w
Nj1IqMAwzNhf73//vz+ko92szfVK32mnv81Jx9uvhCWyRjKTDqvil1Nf7ybL
0qB6fcoWmZAsTYOaalrjZUeyJA29GQPZm7XJbBpOq+qX64/U/9/8NEx51ddz
rp2MNJjz6if0q8icNDzS1OzdnENm0nC+Id3wciBZlgrbGS/qny4lS1PxbmS9
ydAksiQVT75sTOt6cor6qbC6Pn3FifNkfio2i7YYcQvJSEWV0TG9D3wyJxVv
FPd3brAhM6nwGhp/0aVGlomRt23EQud5HfXFqNn6NNqphSwR46RaIcezjMyK
sXPXnyZWYjJfDNNwgZ2iKxlizBzX+r1Bl8wR47Vh9gy3kW+pL4bget+Ki21k
mQhHVbImqRwlS0WI2hhoZp9JlojwIdWA7+9JZkWIve1i6bKAzBfh0dNdvpof
aqkvgtjMwutmB5kjwrbCzpshEjIjQn6SSsQPG8myFFReOH14hjdZmoL+XN4c
aw5ZkgLXzn0pdh9OUj8FSl/4ac3vIPNT0MWdc7LvGBkpEIW1HsvMJHNSENdv
kfvcg8yk4FKkY4fVPLIsGWvYDaPRIyeon4yWjz+l8m6QJcn4vOpO/epDZDYZ
WrwjWq9EZH4yCoZ5GpucyEiG15nvJj2eReYkw7zN1051qIb6yag27NKYe4ks
S0L2fF7v56/J0iSsZlfeb4ghS5Kg2OS/yt6czCahe47i2kOKZH4SmmdlmbV1
V1M/CaHdpto3a8mcJOxYtV33QA6ZSYJh1mRvC2+yLBFlzwaajs0jSxPB13QO
7X19nPqJUGhN03vWQmYT4f/R8Peze8n8RPR/W9vkyScjERWWHQZnzMicRNiP
jYw/ZshMItq8X75qf1BF/QQcV24u2CohSxNgd8E47I90siQB97lpN82dyGwC
ftGINVuuSuYnYJKoo3fwZwn1ExCzPGgoop7MSYA3QuILc8hMAgqdE50yPMgy
IbbyjruozSZLhVhnZLD0hxuV1BeiUlyR2B5DZoUoKg0dWvbnMeoLEef6ZHho
HxlCbPv4NOCdEZkjhJNN6DYv6VHqC7Gb+5H77zCyLB4e/RyH7199Q/143Ooo
eNKWS5bEY3hHs9Xn2WQ2HrfV9xQH1VVQPx7XRDxcsyMjHi1uuqes7x6hfjx6
DAXTTkeTmXhk1TyIUn99mPpxWN0i44RvJkvjMM/0p2ViZbIkDsPqNXyHA4eo
HwffcwW8C3pkfhw0tWMMvq8tp34cLpgpFFibkjlxeOl4tHHKhYPUj4PXlrII
pdVkWSxKh2o61K6UUT8WRYOh0lFbsiQWs18KOrKaD1D/r/u0JJvolWR+LB61
xXqE1O+nfixy3urajS8gc2LxpoJ53L+vlPqxqFe54pM6XkJ9Aeb5y1Rk8WSp
AD1nmzbbt+2jvgBcSxutJRwyK8COQB1lbn8x9QVIvZrQ+V3yHuoLsDFjyusN
97+mvgBvG5T39k0UUl+AqufTgxXv7qI+H1wDhx9y3POpz8d8C8dbwtog6vNx
9i7n7HE3MsvHvWH/YrdfA6nPR7Bm6KVdJWTwoTdZgb3tRObwsfNh1+zc0QDq
8xGe/9zTto4s5WFHdURRSRyZ5QHP//PIbCEZPEhacuuPtPrTnofdClbTvb3I
0hioLJ4WNdHtR/sYZDKPYwITyIhB4uvtWkOffGkfA0XVkiXi/WRpNPLyBvOP
mJLZaMzZURhiet+H9tFY2GOr8CaDzETjwIB6VrU2WRoFztHi9LlSb9pHwfpe
2fBSERlReDShe+aEDpmJwpnoTz1J7V605yL6kPfOgK/ILBeJIa077U3I4KLi
t8RpaoOetOdCEvpp/ekKsjQSKVZdX4yFkNlIrPMyGPyXGhmR2Dre0Oh7Zy3t
I3GpRXBocRFZGoG7fq1KkZ5kNgJHbwd+261CRgQu1VxDQacH7SPwqnvKQUEx
WboOL3b2RgYFkdl1qG+0meujTcY6pOgMGDs/XUP7ddgeIyxbVEOWhsP5XJ3a
sIjMhiP4873hHZZkhKOnZKny63F32odDX8XnnmY7WRoGlH7We1dKZsMwd3Dc
d2sMGWGIUDqoc8ZYvg/Dm9prRzf94Ub7UDQOvA/78QaZDcWmVfnqzaVkhOKi
buyvCwRkJhTZ00WOCmbyfQiyfaZdCp9wpX0IlKJc7HTvkxEC48qPMqdKMhOC
zLknP91IJ0uDUWRqonIc8n0wVK5Pv/xAXb4PBt7XD3gNuNA+GHyV0dypF8jS
IJSKxxpUdpHZIHDXjze6RJARhKvbfZ+dWybfB2GvUmGN93+caR+IkkV9e2c+
JLOB0I4Jc/hYTUYgFI5kcpksMhOIljv7ajle8n0AHBP2vgyZL98HYOKnr8bK
R0D7AKy8Ztc42EpmAtA7FPzeqpzM+qPCvap6Z4r87g+LWYa1Dx3kdz8s/u3O
gLq6/O4Hn5ysTfntTnT3Rem5BRpX0siMLywr1q65qim/+6Arv6yGvexIdx9k
Tv+j7hOPzHpj8unRJs4U+d0bjM+dSb/WOdDdCxFxu0+4+5EZL9Tf/bnAZNSe
7p54pX8xtryMzHii5W1Pw5c28vtaWFwdv3K5z47ua/HNtGdbov9BZj3gatJ+
NmC+/O6BwzWfmnZdtaX7Gmw32F/5IYrMrMEpd80Fe8ZW090d5R2ZW3CYzLhj
4+/VZZOs5Xc3iAwLO64/tKG7G3a+8BrPEJNZVxxS+S1PQUl+d0WESF837tgq
urvA0H1FX54VmXGBy9NHpgGd1nR3hnKu6c1mHplxxo/LVmbVjVrRHWhLeeaq
mk9mAG+Pu6t+1JDbCedtlCJ/qbIkO+KUbmuZnoncDpgrGanKal5Jtkd2kcbQ
A8htB1MHqyi1WxZkW2wRJqdrecu9GpIHKT237piTbRBmczFZ0UfuVTgpTH1/
st2MbI1/7jCe2OMitxUSO/OWGGSaki2R7pLxVo1rQl4J1+ypbQX2K8gWEK0p
tFmhvZxsDtOSSuuyYWOyGXw9ZukGXFxKNsEmDcGegRwj8nKYhx0M6LBcQjaG
njDv/IYhQ7IRGpUC7tkXLyIvxtW3yVuzlxmQFyEXvd2xVxeS9TGjf5mxgSuH
zIGf3YN3xVnzyfOw+89FOqzPHLIOFG73z2xS0CZrom29onlGuQZ5JtYbGViV
fzGTrIyiW1FPJ1cqkxkoHc6ZWtPNkEecJgc4p4/5vXWkO7M9XKHDJG6D7X8B
KmNpXw==
         "]]}, {
        Hue[0.9060679774997897, 0.6, 0.6], 
        Directive[
         PointSize[0.006944444444444445], 
         AbsoluteThickness[1.6], 
         RGBColor[0, 1, 0]], 
        LineBox[CompressedData["
1:eJw11Xs41Ikex/GfbtpsuqysqHZqJZcuCuVSfEJyyf2W+8wwwzAmJaulrZ/U
lrXaLaIUDa1C0sok0lm/0s06blld0WydrG03FdWqxNmz5zvzPL9nntfzfT6/
95+/+cJNPqJxDMO8//v53/8/P2yCvpftJb+yGrt/zNuE9p+SvzHeT2Y2obzi
YchvW8hKGQo/ZL39JpDMySA9WmoyazVZLsMrcWjdHh6ZleHyYFdM9wQyX4ap
fVZjOr+f/78hQ9uMAti0kHkymC4feW5fRWZkGHU3a1t2iKyMh9m1V4VqX5K5
eBj90TCvNpQsj8c0pzsf+4LMxiPUY6XBrc/J/HgMtnxtYKGu6seDqZh1M/Wp
gvrx2O5yo7GkhczEw85Ro+Pcj2SlFNfPtJUUZ5M5KdROJr7Z+gVZLsUR77ok
oyAyK0WyzoVfGmzIfCn07G5eWTWPDCmS5Nuffc+o+lKcPbOXaX5UTX0pitMr
S55cJSvjoKF1frfyJJmLQ1Kwq0P9PrI8Dje3D+1OiiWzcfjs9uunmhvI/DjE
37TT2ruEjDjs8fMq6NEk8+Kgv2Eub+aLc9SPw7RPh830O8jKWAgHEuI/OUfm
YqEttgx/eJAsj0Wd1VjO3kQyG4tmQ78CDT8yPxY1LTvHYs3JiIWGfThKtMi8
WLjwV/5a96qK+rFoTdsfUfoLWSnBt9tHzRMUZE4Cn8rR29NzyHIJdt6prslI
JLMSSHZfwH0fMl+CsobubrUVZEjwpv7Fs7HpZJ4Ei+ckd3Q+/5H6EmxKFzzc
3kpWxmDt28uSdxVkLgYva5IvuWWS5TGwuds1J0FCZmPgInZoEq8n82NwevYv
w0sXkhED1uze/RvjyLwYbF7YuVjAnaV+DLYUcNntKWRlNL7ILdLqNidz0TDM
6L2WNlBJ/Wj0hd4rbThFZqNRwmSUZvPJ/Gj067zJe69DRjRcbA6Zvm4/Q/1o
VPFSp+/YR2aioRCKa7PtyEoxhjTzM8zeVFBfDKst6Y3BFWS5GKWv9NMmCcms
GLLrtjVmn5L5YpwyW7L4YfNp6ovhop+4YyJL5olhPfJE+4QZmRHjoonMSNFX
Tn0RDN+5nzU/QuZEeCfpEfDcyHIRxqWdUmwZKaO+CJ8f7Gg1OEPmi7Dboip9
VRgZIgh2J7ge/5jME2FYJ998Y30p9UX460344xAJWRmFX0MiUk9ok7koOOsq
chc1nqJ+FHY49psrZWQ2CndM0kqvzibzo1DIHUtrbjxJ/ShMmjUz6amUzIvC
1sEQO+1ZZCYKvjfFu+wvlVA/El3KeQUCIZmLRMaYW2qUOlkeCc/+nhDr0z9Q
PxLfj9pmtruT+ZE4Us1qznx+gvqRiOgytvltP5kXiehDaistlpCZSByfMsG7
p6mY+kKMzupbcymKzAnRbNE7sexDEfWFyNd9+2NiDpkVIjn11+2PDcl8IQ5/
f22L4qKc+kK0Z0pm5LiQeUKIbVsNrMqPU1+IR92LtI7VFVJfAGHu9v+ocwXU
F+Did71ZTfXHqC/AvaxPpFnlR6kvwIjBiPPovnzqC7Aw643dRz5HqC/Aroaf
V6/9kEd9AeYqNK4UpuRSX4DP8nh5H4pzqM/HFdNPPyopPUB9PjoPf7Hh+kU+
9fnoXWFYMCAks3xUn89XXJtO5vPxsDb8qs3eCOrzkVeUldjyOpz6fMT1e2W6
S8kMH+eXm1Q9+z2MehEYy9720Yd4MhuBYQ/ez4/+CqX3RWCy4SI13b1kJgKe
ciss1SNz4dCYPf51bXUI7cMhfX96XYQXGeHoX1Hs2/4imPbhOHJZ1tqYQ+bC
4LOq89qwDZkNw5BPVKV5XxDtw2CWcW2/fTaZCYPjgbvug/ZkLhRtint6Oq83
0j4UD3cXv8wsIyMUH2wcFhjxyUwodI0fvW/RIXMhuDIkSgrpDKR9CIYmPOlT
fEdGCP79dHlzgzuZCQFzxSAjciqZC4b4apZDRmsA7YPRuOl8pd4BMoKhnNL3
dJI/mQlG9T7NSEtdMheEbpPZZwuV/rQPwgF92ZdGpWQEYWfK6uimBDIThGdl
puMTrMncRnw+tKF82kTVfiOs3xelHG33o/1GODmcdVAvIDMbkfad9bb1sWQu
ENpc4nxvSzIbCCstdM5WV+0D4fTVt0V5t31pH4iA0m+0L58kcwEw7mowykom
swFIyWhbNeRMRgD+5AbePdVV7QOwcPNAuvSZD+394WbUapbAkVl/dKHp/EA2
Gf7ITbv1VhlNZvyxMy1xGVar9n4YG5l4eeIM1d4PGbtsPU36vGnvh8EjzJny
ejLjB/OApAdfHSBzvij6I2zS8Wgy6ws29Rg72Va198XdpmecQku190XOlLbw
wj+8aO+DuMDMadwVMuuDpn9JT2jlk+ED5YKp4/M2kxkfuKY3LrZ3Ue29sd7b
eMWM+aq9N2K6kuNGX3rS3hv6xyZ0aBaTGW+Ifqqc5upD5rxwKFhcc3IcmfWC
TbZGlF61B+29sKvMvLEwksx4Yeaw2teLtMisJ24EvRdUXHWnuydkxwc19JPI
rAeO1feZ7Vmountgqu9j9nrXBrq7w8b37re9e8iMO2r0RcpGC9V9A1peHhyQ
PnGj+wZEBn05vT2HzLphT+1N9rGD6u6GQyPmgQWDrnR3xeTK+vQhOZlxRWRO
Q9MDD9XdBXNeD110G3GhuwueT5xxzrKMzDrDs8K1Jc9fdXeGr9au/jA11X09
9NSN83ZWONN9PRRGXXNfBpBZJ5xOiYo7yajuTpDHNs/ILltP93WYfy/Mttyb
zKxD7rv8qt5hJ7o7QsyJaxYcJzOOUNQW6cQ4qu4O6Ng2VU/ev47uDrizQyKt
zySz9ggZrtIrX6K62+MHJjozpNWR7mvRk9sQ+VM8mVmLiAun0jkN1R2YkxX1
wqPUge7AAlbR6O+gsh2G71jrcN32ZFuwB8aGkreqvAYttY2m4ikqr8ayNqVg
S+Fasg0s7cIv7DJV2RpK2/s9qRzIVrgY2nkfHipbIvDgkSZRtR15FS47CeKF
12zJK3HjbkL98ltryBYo7Jg0LuPearI51ANrHXQe2JDNEG+udirjtjV5BbZt
nXmLbbYiL4fM+fCy/DpLsinm9RzWiZWvIi+Fw7ne3tSdK8mLITbOP+cVYEE2
RsiDKWHh+uZkQziu0Wua+vsKsgFe3XjvXXdiOVkfV7RntZX7mpIXIO723tIV
L5aQeYDjUWt3ngl5Dpx0U1bWWhiSdVC648/FnksXkrWQvVmyp1J9AXk6BoYa
NX13zCVPRrKzp2jrCW3y319sm4nNouea5Bd2D8bJezxujNnSnUk7yrc8Wjfb
5r/H6ZpF
         "]]}, {
        Hue[0.1421359549995791, 0.6, 0.6], 
        Directive[
         PointSize[0.006944444444444445], 
         AbsoluteThickness[1.6], 
         RGBColor[0, 1, 1]], 
        LineBox[CompressedData["
1:eJw11HtUjIkfx/GHdckWEtGqZZIuRCqXQjWfVOg21TTdb1MzzXSdEOuSzbOV
JOmCkKKUSssm7JKRGiylZd0vsZiyrS0JrRCpn9/ud+acOXNe53O+z/vMHzP6
EQn8yKEMw3z68v7/578vJEBtcLTnCK0q7r/mJODm3Jc5Ru8P/2cmAWXjOE1G
f5CVMiRcyPxpxHmyQgaOy41/LpWTS2RoKXB2F2eSWRnkIf0xrTKyUIY1wrx+
G28yZDiZ7VLznRWZI0Ptjg+W2bqqvgzs4Ks5qYOV1I+HdMSAp88zsiIeO04F
2w1rJJfEo19ecSDnRzIbj/S05onvt5OF8Xj+sd950Uoy4sHbeKTFX0DmxGOA
Hx/JtyIz8Zi68m2m0WRVPw4WP3xuv9NfQf04zLDmaoY8JZfEwe2p/8H682Q2
Dh6DDWZ9ZWRhHA7hJ1eNdDLiILZT2/peSuZ8ef4a/hq5M5mJg3BiXpHAlKyM
xYG6+RmXNFT9WOD98AaN7nLqx8Jhy5BLM66T2Vh8cFmmq1dDFsaitfoD91ku
GV98ULc6eSWZE4vGBxsev/QiM7G47Ze2xNySrIxB5VQjnpMWWRED6e+H42f1
HKJ+DJKMMr5uv0lmY2Bi55wpO04WxqDHlsdryiUjBqVrK0++SSBzYtBa1KrV
ySMzMbjVdaOhZjZZGY0VmgGjnDTIimikRVssrOgso340Nmwt33m7icxGozTF
y+9qBVkYjZ8bWupy0siIxlHmwDu9CDInGonjpOaJXDITDaPbY3Ly9MjKKHRr
TDNf21dK/SjkpyXNMLhHLomCY/39jF0nyGwUFjcIvZuzycIohGpabL4YQ0bU
l1/ANc1NS8mcKAwqdzz5pE9monBRX++q9eeD1Jeio3n3kXkPyAopVkWMdug+
QS6R4oTeQVfxdjIrhW33iRX5UrJQCon2Rx5rT4YUK5n0RANdMkcK7ZiqwO/f
llBfCuGoq7Ksa2SlBF1fcUZ6VJAVEtg0WUkuJpNLJJhQtq72uS+ZlaDpbKSW
3IwslODxnnqZ9QgyJHD/dM//vLyY+hLc3xKhEx5FZiS48NE52FWbrIzEkXM/
fZt0/gD1I7GSL1B7EUcuiUTH0aLE/ElkNhIjzfcErj6/n/qRmCqf7v1DDBmR
6NftTf1Fi8yJhME3VgWj5EXUj0Sf68XTa4RkpRh1Elb2ZjhZIYb/r8fLE38s
pL4Y7WdvbOtxJ7NiVKlv3CR6vY/6Ygzf3t0rzyNDjMJ6t5AuCzJHDHft7r6O
GwXUF8M7O+fcIRlZKcI+a+1JGupkhQh39+qfGV2xl/oisIvcfPK5ZFaEmZWT
nLPu76G+CPwprdYt8WSIoF3RuDNsKJkjQmjD1b6BXbupL0Lh5k8bdhiSlRG4
v/JO6auT+dSPwNP+z7btXHJJBIJm+igWXtlF/QiMb3AxrPIgCyNQ72A6ru3W
TupHQHA97OEPfDInAmHD7LvG/L6D+hFQdJ/f/dqRrAxHy4utxyJO5VE/HFXR
Iq0IfXJJOE5PL7fNSsulfjiSztcV/nY2h/rh+ODf3nZXkE39cKT4iuvmN2dR
Pxx3Jhy+1K62jfrh+Ln94/KNbRnUF+JW3lknW9Fm6gvRaT2e/bpZQH0hatV0
Op8Hk1khPvaGPbj6zpv6QjDF3VVtu8kQ4itffeV3NmSOEBOqX/v+8xef+kLo
62xPfpBPVoThyhbngdrlZDYMUWl6QQsGveh5YTjdNj54oJbMhGH5b2P7m9aQ
FaEIPDr1su98MhuKj9fiUxPee9J9KFos3U1az5KZUEgmHO9JTiErQjD00c/H
OK5kNgRm9R6cUm3VfQheiWy6f73oQfchKLutdndLGFkRjCR5W7XvAI/ug1Gb
VPxssJiMYGiOymd8HclMMKZ4DHGY88Kd7oMQmsW1jNxFZoPwO99t2R0uGUGo
mZVVHPTSje6DcPf69DN/FJEVgdD4JcVqMY/MBkJWq6wOHkJGIC503V9jcsqV
7gNhU2C4cUscWREAk1e9huLpZDYAoYN6pj8+dqH7APRfP7d+6V4yEwCRdo+u
sYCs8IegeAJn8Tgy649fj4SkrrruTPf+X77vtin12WTGH0mbAnaN9SAr/GC6
KN8+QJPM+qGiv8gs+9ZyuvfDglyjoaX5ZMYP5ZONezMCyApfXC6vb7SaQmZ9
0fpJ/XTZs2V074tzbTcSL1SRGV9M3Hjzm8wVZIUPFO8fGb+xIrM+uHlHuq57
cCnd+2Cf4tyi9U1kxgd3T+/rysgjKwTIli0RaAeRWQHGcd9tmGiouheg4+Xl
yrRXTnQvQFBqbaC/nKzwRgLPfHnmZjLrjTpluWC8FxneOLM6N7dLT3XvjQeX
MueN7XCkez5O/FG5f/UvZJaPzsv/OE9MIYOP9h26d1/yyAwfdbDufauruveC
TnntWsMOB7r3gjxZYrf+FBleeGCVatOZSma8UMD0Ja7yIis8wdPZ36M+VXXv
iUtgr9d0LaF7T7xd5WISJCcznlAfXjxleAaZ9YBBSvrdwz6q3QMzUh7JYKDa
eXh557Ta5df2tPPwxO+pfG49mXXHw0bDXanbVLs7eA+v7jnmr9rdEPvgvvy4
oWp3g6TdqzW1B7S7om0g9dHUBjLjitqKSaJN21S7CwYGp+kU+al2F2T1T05O
MFDtzhg23PNN+2Mu7c6wjz+Ry11NZpdjb6l4zJNRqn05jGZMdTl5wI72ZbDG
qcYaSzKzDFe69SobL9nSvhTOC3sL//YjM0thZ33wz686bGh3QsehRoxaT2ac
sE/X9vnzkardERaP7ZOy8xfT7ohAs6FDXuiTWQccyXO62Xl0Ee0OeDnEKmvD
AjK7BOavZqun1y+kfQkOfxvi9cGRzNqjZ6tz0tkr1rTbI9H476O1bmQWsCy2
Hbh/zYp24JGxn4RxV5mLa5yEQ5OaF5DtkOetbjzUSWVbsCcfvy49N59sg85l
pkmP5qq8GNp/rc3fVjmPvAifu8yX5OmovBCrx43JbUqfS7bGtKInCeo9lmQr
1Bh/n24RqPICVP9d/XFsgwV5Porzmu3Wc1SeB++ds+/ZJJuT56JsROlsXs0c
siXObCq8PiTYjGwBzoo/+6cMziKb41PhnYUmBaZkM+TYs8f2zJhJngXWquDe
k2Mm5JlYbMYLl5gak03QcvRAQXahIdkIo4dp5NUMGpCnY06zwWWO3zTyNCwo
qYuZd5BD5uB20fi+3fJvyXoYGWDV36g9mayDD70165K9J5InILblw58Bq7XI
mrhhN+vK8XcaZDVwQxdG7W8dRma+/P+ZrQuu6rP7j6+5KaeeMmdM2skM85Bv
45085fLi/wGNfZO4
         "]]}, {
        Hue[0.37820393249936934`, 0.6, 0.6], 
        Directive[
         PointSize[0.006944444444444445], 
         AbsoluteThickness[1.6], 
         RGBColor[1, 0.5, 0.5]], 
        LineBox[CompressedData["
1:eJw11XdUUwcfxvErqCBKBScOaqBSW1JBCQ5w8LBBIUCAhBlCSAgjCdQBrwO4
oLYOKg4QpVCCLS0g+GqNCtZxKyqe4gBHbQtqULTUYoViFcHW9u37S865J+dz
fvfJ98/YyTNEShOGYYb/ef73/e8HGbhX99ejhvv/9fjXvAxUVtSnzmkhMxlY
mGc9b/VhskGL3e3nj+4qIXNamAU9UeRtJOu0UKxYcGZ5EpnVYlpTM/9aIFmm
hUvwlFlz55GhxaWJr01ipxj7WnQG5UHy+jD1tZi9uX2Z3QOyQYO6+wuljS1k
ToNmXd+ImQ1knQYHLr370co9ZFaDH0+2+fhlk2UaKCdWFI+NI0ODp3E/XC4D
mafBFb1o/sBsY18DLsZn+qQxxr4acRbzr7zubaC+GqGTv9tR30bWqeHNv37A
Xk9m1QhveOoiLSXL1Lj0+WdF0vVkqOE3ZNJtH0/mqQHXswl1HmRGDXbl9bnP
7ciGdDgeUa15Y2rspyNazEW0PqqnfjpGf9r7RNxCZtNx/I+64Koasiwdw26C
nbXbyEhHm9SkUZtG5qWjL+/ztmcryEw6ikZm3eHzyYY0PNRnXrQbS+bS0JvV
Vdj25BD10zCu5P1pi74js2mYIMgSRtSSZWnob14zZs5WMtLgzzeddTiZzEuD
rUtHbI8PmUmDq4Xb5lv2ZEMqHmZsDP+QIXOpEFlc2HDmbh31U6HcW1B98hSZ
TYVjsGWGtJQsS4Xn8nfUR1aTkQqrCrVDfQiZl4oirn9qKJ/MpMKuf6u+bDTZ
kAIzT/eE7V211E/BWd1+re1psi4FvwjG80X7yGwKnB7aXXs3kyxLwSevKvMP
BJKRgsbyFmmNPZmXgrAdUZqw4RrqpyDq2+KDe26SDSpkTpxrSD1E5lRY0jl1
4FYBWafCur0he9qjyawKwqas+Ph5ZJkKuixpx9rRZKjgfVj9H5vOr6ivwsm3
7232OkpmVOBvNLj0byEbkjE8nS22iyFzyRj5R9KBtrlkXTK+DxaNG2bIbDLq
lmTvqrj5JfWTUcEqP9NXk5EM0ZPL7NJsMi8ZGa5c6PwAMpOMi0dv9O+0IRuU
4EvWWIb1VFNfiffF5m+tPknWKWE5PnRa3xYyq0RhyzyL5nCyTIldz06kPuaR
oUTPJDdVxNMvqK9EinX29dFNZEaJKo8dJi83kQ0KzLPf0GMrJHMKfLzJsXv1
VLJOAQu56kLf/c+pr8DVZv3XO74iyxRYm5U8a4mWDAVu926pey4g8xR4rL9j
3jB4kPoKzM9y6pacJhuSAOmIEz/nkrkklAsGyoJB1iVhzoRS23UMmU1Ca8Ty
F5JzVdRPQpbbr6dvbyQjCdu0u7d1LCbzkuDUsD4nZEBH/SS843PBaVI92SCH
uMal1yyJzMlhZ1PaampD1skRlTp4V19SSX05hJpRLfUvPqO+HDVDbp0ZIjLk
2Gy7c6SipoL6cnxpvaC39WU59eUw/S0/95QH2ZAI1/fz/3qT+yn1E8GP+dhz
nL6M+ono7FP4nuk8QP1EPOb1Fpi92E/9RDCxCaODhkupnwiT1kCf7u591E9E
pI21PPiLEuonwsfCIcZlSjH1Zbilc3m6Ln839WVw8U3tf62VU1+Gr7Obx1yz
JLMypP98xuHy14nUl+FSaFOrczwZMoy3+nYoZRyZJ0O4z83kvnMy6svA571Y
Jc4mcwmw6f1AucSFzCbAaaz54H5DAv1eAi4s2CDaJCczCTjTrd958hcp7aW4
Yd0qubSWzEphGZU5Ing0GVKIOWXNQFk87aVoLX5Vky4gc/Fost0brb0eR/t4
BLxdNPyNlox4vGq6fWe6NZmJx+PCJ7niE7G0j4OJ62sHDymZjUPEUNuMWnMy
4tC3NDtMfTyG9nHgwjUDSQoyF4vRcSVW2slkNhZ5VS1B6ZejaR+LF43uFctz
yEwsjq0NsLwqIHMx2BAg2f7nr1G0j0Gt/uHxxmoyYvBR+/XTPTIyE4PifE/B
OlsyF42QVWueizsktI/G+dzXozLLyIiG2yfmucdiyEw0Mrz81NYzyVwUjmdP
urj+npj2UbC9c0bYVUVGFO7uz921KJnMRMG5kNecySdzEpTnvjnP9kfSXoLe
4WDTuEYyJFBrsgte5pEZCQb72XMBAWROjLcY4RFfa+NejGc2Rxu7f4qgvRiH
ygQHZ1aTGTEaZhcUd2eQuUjEztC85bqEzEbCoUZ738TMuI9EoGOtXeDNcNpH
wneVyPVNJZmLAF+cf8JWQ2Yj8Lt3REGFOxkRmKxIqck2N+4joD9+IL36exHt
wzExYNQyXjWZDceaOP/GrtVkhONq67PKh15kJhyRe+b8NGuCcS9CU3uBZldX
GO1FKBk1nON8lAwR9LmWK16yZEaEvMKhOQ9CyVwYCk3tNz3hGfdh6LRe/6NF
fyjtw7Bxm23Tsm/JTBg8mGdncnaTuVD4CIVFFxPJbCg6ePfujncx7kMRul6S
KDEx7kOxTnCjfm51CL0fgqPNnq92+5KZEPj+fOq99kdCugvxtLCwybCFzAhx
yGv3OyccjPdgdN92vuV3MZjuwShvTHDcqiCzQbimOLwqw9R4D0LiLO+H/VVB
dF8Jk4P3SkeCzKzEQNStT8rvrqT7CrDjhysPryczK+A9eW+B81TjPRCnZ/DO
TTy2gu6BsAlZcCRESGYD0JztknOnJ5Du/1jYP7mygMz6I6pK7lQ2w3j3xznV
DPfTxwLo7octVTdUgyvIjB/yS9vLPbv86e6LU87RmduzyIwvPMDMuWhhvPug
U2V1+GGFH9198OFvPfvuOJNZb5jXfjhhD+dLd2/Y/FnXaxpKZr2QY6reanvP
h+5eCPlG0XEtjcx6ojGTTTN74U13T9jFXvE7kUdmgY5Mq7HfmRnvwN73In+a
t9OL7AF3h6qEHyYYvRwR9cLrDSWe5GVYe3L1k4opRi9FZPTQyJISkJdgRI3r
+LwJRrtD/P0j/6LpHmQ3+O57sFg/djl5MXg1eon34FLyIoiig8dMNCwhL8SY
wVOTh867kxdAV6dxatO5kV2R1flKp123mCzA0Nl2n6NBi8guUNkdOpk9fSF5
Ploia02/euBKngdL/99u8asFZCdYFGWt/jPRhfwBvEI2X7GbNp/sCIG7vE9Z
4kx+D7yE9fqrTz8gv4tSL7d9gqWO5NmolL5M/CZ/Dtkev7dEqGdxs8k8JCU4
2/e9siPPROzGR388Ur5NtoGDw41IVZcNeRKsjm//si1rItkKTHn3rKKccWRz
bDD7Ze6UsyZkBgUV4Zucgp4v/z/7PJae3Xt5zdkO8j//QFZu0zJNPlr6N3E+
eco=
         "]]}, {
        Hue[0.6142719099991583, 0.6, 0.6], 
        Directive[
         PointSize[0.006944444444444445], 
         AbsoluteThickness[1.6], 
         RGBColor[0, 0, 1]], 
        LineBox[CompressedData["
1:eJw11ntUjIkfx/Gn0s0PFRKrGCUVfqEL2VQfCgnd79NlpmmaLjPT2iyyXR6s
aAvZczaypctGWWWT3Gt7kC5sWBZdqEmKxLIl2cr6+e1+Z855zpzX+Zzv8/73
mRMR7y1WZRhm9NPz//9/fojHoPOTm+bJ8U7/mBePLYVfmKVKyEw81DsXRp30
Iivk2OzfpFpuT+bk+PA84atdpuQCOUod6qwtdcisHNnxJyrK3sv/tUCOZaP+
IX93kSGH59vFxcY3yTw5dBLPD0yvIjNy5Pps+lmRS1bIwL9y3zFxN5mTwYtv
q/pERi6QoXRSUcBn/mRWhjPaD3LmOCr7Mny8PIM3bKrsy+B41NzxyERlX4Yj
r6e6jB+SUV8GW7P5KWsekRVSnDS7ZeN+jcxJYWogLOP9RC6Q4uGNmaY1WWRW
Cv2il23GW8kCKRJ7vdW9QsmQ4oKP3cM1zmSeFKPvGlPULJR9KeynrTNNm6Ts
x+HQ1L4/mgel1I+DueOhkdYWckEczq66LTxRQ2bjYOktsbMvIgviMPJDcOb+
NDLi8IfJQXFRLJkXh8ajxde/ciczcbjnUFSiaUVWxKJocdNHf31lPxbaB1df
jngfR/1Y1Bx+VmvRTmZj8Qv3oP+nGrIgFt8ehn5PPhmxSBhVHf9wB5kXi+Q1
XgdSRWQmFgIXX+FjF7IiBt1BdVavTclcDOozksvOaCj7MchTTJBZPIulfgyO
5C7V8mggC2LQ0LhZw6SEjBhMiZQ9/TGNzItBQkb45DtiMhODoudpg8dcyIpo
SHdtfmxiQuaicdkwxMBVhVwQjRXj/Vp1O2OoHw1+6r71SdVkQTQ6mPjde3PI
iEY6V5lpvYXMiwazNNL3a28yEw2P1DuXQy3JCgnOpwr2tWiTOQlUq/nJfU+j
qS/BzPKD5vtryawEj2/3Tq7LIQsk6Cu7emxvAhkS3JLwLVs3kHkSZK1ub680
JTMSuLXxayb/LaF+FPKXV9YO3SdzUfAs1zgZWE4uiILV8yU8u2/IbBQGClq+
zwomC6KQdsTBL2wxGVHY285tyVMn86LwIkOlY11bFPWjcNI42zb8FFkhxv5b
G1607CBzYvhs7zat9CUXiOG4dm5TzzwyK8Z/73uI5e/F1BdjY8clmzVNZIgh
akqdLMkh88SIHJu16UY0mRGj5FiXR8wysiISSf1NlivUyVwkbmXeYezvRlI/
EhcqjA1Dj5LZSHx9TMU8J4YsiMTZ1b9p9liTEYnBivqrth9E1I/E8ro0Sep1
MhOJAbuHL6oyyQoRzlWtZxq9yZwIA1qZ/aUG5AIR9OykrmvaI6gvgmn4nobM
PLJAhE3Z/o+iwsj49L7I2sBqIzJPhLftlW82tQupL8IE79Sj0YfIiggMb8h/
nORF5iKg96igfLc2uSACt58luPrUCqgfgdKw87LyL8mCCJi8XK7vZUJGBK7I
kne1FYZTPwIXanTVHd6FUT8CFe6Ot+6sIiuEmHSl2j4gLZT6QviYvLmxsDaE
+kLo3ZMk6vfzqS/EuT33FnVpkAVCPO5r9L00MZj6QtSVdjkVDgdSX4i7bo+y
pWcDqC+EV/rW4WXG/tQXIDP9qVyR5EN9ASZ9I+xRmTaP+gI0jF4Zf6jQlPoC
dIxrKPvChiwQgBtO2lTZPJf6Asgt7yqKpWSeAOkTzmwv1yUzAkwRTnrgetGE
euH4K6PaUiOKzIYj0HPR6K5pZITDZqers+yGMd2H41rXQNrWHWQuDFy0u57Q
nsyGQY0dOvp6eA7dh2GnSYHL63NkJgwuJxftXbKNzIVC3HOkMNOezIYiJqOi
vY1R3ofCviZp0kgDj+5DYbw42fJmFpkLQVZCy8slfDIbghJki6eakRECRVF3
5dnns+k+BKP1p5507CZzfDTPfj8lyZTM8vF+43cTohtm0T0fUybO8mDjyAwf
avku94v1yFww9tsH3j1/0Yjug1HcY56cJyIjGPl5ExX2OmQmGCV5bqe2VxvS
fRDqC2bNco4js0GouPuoPnUmGUFgnh3Yadg8k+6DoPXqrLcGS+YCkSOuWrvA
hswGIjP7dOz2vs/oPhBGIRknuvPJTCA2B5TXBQSQuQCkbM1ybNQhswF4f6Nq
g1nTDLoPwO7El02SXWQmAN+13rNIdiRz/rj2zl/GH5lO9/4wPG4+ffgcGf4I
TZ9stnozmfHHn0u1NO2tyJwffrd5kXnrjQHd+6Eq59mroZ/J8EOHZvyFkngy
44d9oYXNbYvInC+Ku5bz095Mo3tfHGO67heeJsMXV653Ds5NIDOfdocFpZq2
ZM4HvzXXGq0a1qd7H3T7rT7z60UyfDArd+hdfhKZ+eQFtUVVTmTOGxkb8g+r
qSnvvTHmadm5u34q3Xsj5GrQUZtvyYw3ftnjaqjtTua80M8XXxrTI7NeOLgx
c0DrwRS698Jbt0BfsyNkxgvbx+3f6RVG5jxRdKpw8Q5jMuuJJVI/XkXvZLr3
xM1w+eyWn8iMJ+xzU9QH5WTWA7ohV0+PWCl3D7yYraPd906PdnccS703eP4S
mXHH1dPzQoQpyn0jjMd6F3SuVO4b8XZbr9sCdeW+ASfumOY5NerSvgE3GgxV
pmWQ2fWfvud03Us3Kvf1mJiT6P1GR7m74fzS/uLbP+rQ7gZP2x8m6JmR2XUw
EulbHT4xifZ1MLB2cg9cQGZd0bjQc7tL2UTaXfG9ya5yj4Vkdi0qUlQuS09O
oH0tVgzpee63ILNr0Ds/e+D48f/QvgbPh59+LDUms6thpjq5LC1vPO2roVl6
TsXKgMy6oMTV90nuAW3aXTCrUap5UYPMOuPMSMK4bUlatDtjdvG1dTffaNK+
ClMs6syLRWRmFURBaa2Dv2vQvhLvbA12nnQhMyvxur3HqbpSnXbgy63HrQ1m
kxlAf5FNVnn6OLIT/Lfpln8xoEZ2RNrxlUbeQUo7wOl4yk3nX1TJK2A+p9nQ
bo7S9uh9MfaZ8U4V8ufQv36tdEjBkJdj5e9lV0oclLZD+pDDwdDFHx3/9TLc
zn51R73rA3kpNs9wnuawb4xsC7VF11o/2IySbZASoHF8XctfZGu0/trZMX/r
e7IVnut0j5zTGyYvwaZD5z30SofIi3E70zdX/vlbsiWs54x8O6NpgLwQ6R2+
idt8/yTPx/7+qqcWl16TzVGWvbXDreEleR5Oz3YW2dztI8/F7SVt9SGPe8nG
8Dj7Vfjf/d1kHlYalZ/2V+0iG6L5QI332PpH5Olo6azVaax+QJ6Kj/yHzSpx
v5F1oZo3tnBLdyNZC0HygwFjLbVkBq8eHHNMO1NBfuM0IHoy9dX4bOXOZHGa
Baq1Gg7/A8LVbmY=
         "]]}, {
        Hue[0.8503398874989481, 0.6, 0.6], 
        Directive[
         PointSize[0.006944444444444445], 
         AbsoluteThickness[1.6], 
         RGBColor[1, 0, 1]], 
        LineBox[CompressedData["
1:eJw103k81Ikfx/Gv0lKxyqooMmV/QiEppOItV8g1CDkax8xgmEnSpuT3zdGh
1SX3NVtJqu0ScjbpWNWuLbW7ZQs5orY2Oi3V/vrtfmYej+9jHs/H+/uZ118z
J1zC5Y9jGGbs8/P/738+kGCpbHVxr1KJ7T/mSPBd/CXfwVfF/5qRIM5/697r
j8jdYgxb5LVvayXLxOi//bJCtYosFeO0oWZ2YgmZFUOF6zK9eieZJ0Z9mve5
W/FkiGFXlPr4YhCZI0ZEX9mcZEd5X4yR+beeapjK+3Fg1eLPpGrK+3EI2rG4
/6qCvB+H+JwHox3PiqgfBz0N05Crd8m8OCiXvU9kG8mIw8aEOye/LCdz4sAN
1QkXZ5GZOGSk9o2UJpK7Y/Hn+KYfy0LIslh0JX9vsd6RLP1sY7Vv1Yzl/ViY
tYpnb9OQ92MheyJadnGskPqxSOrOXSDrIXNisYHjbnnoBpmJxcGG7GLzs+Ru
EfSsh/JLcskyEdxSbSPvJJOlIsw8m2nWFk5mRbC5/cAkexWZJ0K5vWKGrom8
L0Ln5RT/DV/J+yJsOK9/NXOkgPoilLRO6hU+InfHIOv7hdeVW8iyGIxt9E+K
PUaWxiD6Uo3CwUwyGwN78/qQzWIy7/POqUufzSUjBtUfKwVpS8icGFSI7vxR
rinvxyB4S+yb9LF86kfDvtUvQLeTLIuGQKf8SYKMLI1GoroLf/thMhsNvkfh
fqd0Mi8aLzoGZrbwyYiG7aexk6+cyJxouP2V3/3rPDITjd7JL1zilOX9KGQN
f4i9MJhH/SgoaCi2nGglS6NwIf1GlcdxMhuFM9cGS0t3knlR2GSreidfQEYU
WDvdXcscyZwoDKuEDafrkZkoVBRsMUhQIHcLcd12g4ViVy71hXDfvH+KRSNZ
KgRbsSDviwIyK8TX23iHEhLJPCHmxZbVb/EmQwgVjukRLWMyR4jh+m0/uiuT
GSFejnjna/TmUF8AyaQ7LqImskyAS+Z+4z3zyFIBTsnUrjauJ7MCjD6T8M+5
kHkCyFKd8w3nkiFA5vjyx3NGD1FfgG15gXm5d8iMAK8GdR+mHSd383F0in9R
fwpZxofekZXptb5kKR/Bhc2Kbw3JLB/3T3LtCz5lU58Ph/lZmmXtZPBxxXS3
ksIxMocPR1HKkrrNZObz719exLvsSu6OxL4mnbvq2mRZJNZaKwYde36Q+pF4
mHzdcmMjmY3EjCuTVTbuIfMiYbc04mZxIBmRSBsMLOvTJ3MiYen45De8PkD9
SKy5HXalvJncHQEdm2n7v9hNlkXg9h/T5/hxydIICPd0/759JpmNgEnxDtHW
x/upH4HYab9uMqkgIwLMD7WOGSIyJwKSWyNeQhMyE4ExxcOi+K591A/HT3Zd
SlWhZFk4jq/XPu/SsZf64cjurxJ3eZPZcPgYJL378loW9cOhdc1r7zpzMsLh
n1rhalv8LfXDMWrfPDz6aQ/1w1FTONfg/FpydxjUdh/PczydSf0w2BQp/2I9
spv6YdA62t+YZUFmw7B1vUJtiGAX9cPArGsTuqftpH4YFqlNL9DbsYP6YZjg
rbvQJCyD+mHI+G5T7YzXadTngSfc86131nbq82BVVj6g+dSH+jzMjyjcXMmS
WR7s+g/8fHk2mcfDdm/ph6IWLvV5OLsnyyxbRObwkHj0fbm2FpnhYXpLpGfL
TW/qrUO/ZLBnNktm16FjZfOVDisy1mFCq6Cs8o0X3a9D/NBA5qoqsiwUMSa5
25M3ktlQTJicZjLVioxQDNRt7Toz5kn3ocj9pk7VYw9ZFgI3/TMd52aT2RAI
/P7KzKv2oPsQ5G1+cPWyJ5kJgdqE/ddGnrvTfTBs+5yqJ2aR2WAc+OFrjeum
ZARjqsRq+fhfVtN9MHTvtrwpSCbLglCiMkVDoE9mg/CwPdvYqd2N7oOwVyHK
dRZLZoLQ8rTsRKspWbYW7N/6e80fu9L9WjwN1FS0P0TGWiQpVV7qWkVm1uLn
1t7h159c6D4QWtUH54lqyGwg5mj9aLRIQkYgbolPDVgYkplA9K2/7xPVt4ru
A1BRtj6gRkpmA7Dr8PzmqaFkBOCcuv+sWG0yEwCdzh1Xan93pnt/NDS1XBwo
IrP++CFRqfRlMBn+0Hn+7sSV2WTGHwpVudKAx050vwZe2cylI0fJ7BrUKj1v
KIwiYw0Kd4/WmRuTmTV4q1UF/itHuvdDb+WsJfoXyawf3g53t8elkOEHhZFP
5eaOZMYPBz89SpeoyO990dl1P1PrngPd+yKJ0fvKqJgMXxgqTLhQEElmfKFq
E2UdZkyW+WDSUGV50jt7uvdBQ9IZvYeXyPDB2HgL1dTdZMYHwZyAnkgfsoyL
7DIH5xQd+T0XVbZzFVoHVtI9FxMstV8vO09muLj4MXvWvWSyzBv2yokHMp3J
rDdGJRXbA9Xl994waC1dsOyRHd17I7V0XJ/hcbLMC3WBYmVOApn1goDnpKRp
Q4YXGKk0QGWi/N4LuvU2297fBb3vCQvn/A93S8mMJ/JvvA4vjpbvHjBSy7J1
WyzfPVDw6z7Hmo+2tLuj9tRDq6yDZMYdEt9XCVPmyffVmFt9beKSBhvaV2NH
lNK4IQ8y64bGhj/9LHpW0O6GJRNnvPiwkcy64vAFSaGVknx3RfZeW63O/OW0
u8BzaPmkHkMy44K2jMYhq/pltK+CYMNfpr+5kJlVgO8W5XP3rWl3hqwiL6de
QGac0WZieGvg9VLanVAQGpawgCUzTngY07UgebJ8dwQ3flz0zRwr2h2xMiMz
ZpIumXWApXqeg2mFJe0O+OA0rWO+CZm1R5N29aNXVRa023/+x7Dtm6zI7Ep8
ddNc9UTDEtpXQvFQek3KCjJrB1FAStuTpsW026Fn1NLs3nIyCxzr1iuxqjen
Hcg/zG2YYCG3LXz5U42Mzy4i26CkOjJTaiD3ClyY+2m/d5kZeTkad0tmLdKQ
exkMFme5Lt65kGwNhSxfp5whU/JSNHNd4263mZCt8P76whMKlcZkS2QUfchV
/+8CsgXedQjDXnrNJy9BorVR5s7ZRuTFGHR42942YEA2x4uBA8LmU/PIi3D5
3FLumjh9shl6rnp6lRn+h7wQ7rZJet8/1iObYF9Aevp3OXPJC/DgxulnZxzn
kI0gOllz36FPl2wA1ZxgM5mFDlkfGnf3lj1Lm0n+Gp7m+mdW/DSDPBdHOptT
zmlMI3OQUpvq0h+sTtaGW2f87dNcNbImNPrd3wg/TiRr4Jv4mIHM64rkKXh7
pVQcmfK3zb9WxsKpyb33Pr4lM5hczgkoLnxGHrLdUbf63q75v8l3xpLv2ZTQ
3rXif+ASfik=
         "]]}, {
        Hue[0.08640786499873876, 0.6, 0.6], 
        Directive[
         PointSize[0.006944444444444445], 
         AbsoluteThickness[1.6], 
         RGBColor[1, 0.5, 0]], 
        LineBox[CompressedData["
1:eJw11XlUjYkfx/En+iFZIilUKk2ElO2XaOqDohItaKXuvS331u1WKiQ0TyNr
05AlMUO3UsoywgxJcQ0ymGyTCaPVkiWDprFMM/zmN/O595zn3PM6n/N93n8+
lrIE/6hugiB0/f38//+fHxKwLen0z6s8Rdd/bJEAN6td0yXOtJCA2FjJSzt7
ujkeHZazCx5Z0pp4bBouMV4/iFbH45HLNoOBPWkxHv7eo3f0+e2zfy2Jx/XI
6u6X6mnEY5SVxwP/KtoiHv11du4/oqaFeJRJL527n0k3q5CTMVF9V0FrVLh7
YPE3xd60WoVt6+8tgAMtqlCaPvV9qaG2r4LBtI6/Gt+ks6+C4YAZ37fcpS1U
GJVkWlheRQsq1Njpv/HKp5vjYLTZ0LA8g9bEYda0XV5NEbQ6Dt01rs/q3Wkx
DoblV6btGklL4pAT9WemlZ62H4fdfZJ7Jj9bzX4cnG0zhU1XaSEOQV6Dy6IP
0c1KvGlKndwrm9YoEWA19bZKRauVSL/1x7HcubSohNkV184MO1qiRJDZ9FPj
+tJQovPCCdOv21exr0RGZuHEy1dpQYn6t4P7fneAbo5FXk7X0bCNtCYW3WbU
Wl+U0+pY/FoWKm1zp8VY6Kz+fNGFEbQkFtcfNXYP1aERi747xU8PNK5kPxYP
7XPbyk/TQiwuHRl0R5VHN8cgaUPw/aYUWhODdy9qKv7jR6tjcORF8KjGsbQY
g44bTvflvWhJDOTuWFnwII39GKQfXVGw8QxtEQN7/T1N5rtoIQY6WWmV4cl0
swKjZZIDXnNpjQLZJSlDG21otQIfUrsrTARaVCBVoml5e2cF+wqc3f++Ju0o
DQU2ZlXNyt9IWyjgXPgkPUJKCwo4mY5feXEK3SxH5TO9Sef70xo5dj9Ozw55
nMq+HG4/dizcWEWLcuxPPu82dystkaOr8Ma7IjkNOUontL7Z5ExbyGFp8Wz/
RwNakGNBonngx4fL2Y/G+GWP7ddX0JpoVCB32vYsWh2NHaqOsBFhtBgNz71L
A8c70JJodL32qajUoRENhyPGbadvLWM/Gt37WZqML6KFaGwIXOI1OJlujsL6
R64z5TNoTRRUpr9vGD6AVkfhpMGOxVOblrIfhSJbseLYIVoShW3KRNc1K2hE
oThyh0uJO20RBf+hB/ONBtBCFPZ/2dJ05ZcU9iMxv5dM92wxrYnEh7pJ2c/i
aXUknqZ9Gu3uSIuRCBN+u13zIZn9SNiciYqJukgjEmudezcMzqItIuF+Ml/n
hg8tROKFRdjXmYZ0cwRsR0mmj/w5if0IbCjvtCnbSasjsHuZ1av3gbQYgTUR
NnE9jWlJBCQjdT2q65awH4E5H72/0c2hLSJgl//8+vk5tBCBvZ7N8xp06WYZ
DsaaZthXJbIvQ6BjyeptS2i1DDcfmDb/Yk2LMogzT3mVHExgX4bzLbJnSb1o
yHC1tNh2TXg8+zKkHb5mO6Rcxb4M1dLe+rPfx7EvhaF52dNfnGiNFHf6m7xw
T1SyL0WAeG27ZHcs+1LoZQ9ab/pdDPtStBgXlNSdVrAvhdlrRWl9iZx9KdTV
3UKy5dHsSzH93IM1sfci2ZfA8eGqb8a6y9iXQBEn8amcP4l9Cc5c9FO9fTqR
fQni9C8sa1hHSyRInygkFdrSkOCzF9um7b05gX0JzNMuz5iZTgsSJITEWQ+x
pzXhaLeNyq14MJ7vD4dz7mr3H76iEY6xmxIj/wighXCMULWf6W1Ea8LwOHyq
Q/VtB96HoWeRTfT9PBphsC161zgljBbCkNNwwKj0E1qzGM8fJBT3bLTn/WI4
ZEyZND+FxmIc+PWEtLMvLSzGIXdH5bED43i/CC47v80J9qLFRSie17Gmst2O
94sQGnC/oSyHFhZhuXnhqY9TaE0ofMcd9tnZOpb3oRioGVY070saoQjT/DSl
hzMthCJzf169+vkY3ofAu+Unn+57aDEENZlvPQf50giB4e4tQ6t0aSEEPhkz
v3pYOZr3wVDm6/dakUSLwQi+5NAcNYZGMBxvrriS98iW98FY7jd5lVBAa4Lw
9MPZwi8W02IQdhx2vm43jEYQFEOcI2/fHcX7IER/MWzt0l20JhCjG5700Amh
xUAMyFfLlMNoBKK2Vl1a2jCS94GoaRu39LCa1gTAR9n5KD6SFgOwxSpoS+so
GgGoLdmT+uGFDe8D8OPQk3qnjtOahZgdfrKvXhotLsTC93Ulj0BjIVbvfukx
q5f2fiH2VWUdt7rxCe8XYGt/p/akPFpcgJHFwU72UhoL8OQSzHxH08ICuPoV
+F37zZr381Fn5na+sJoW52NC58fsmvU05uNgbfu7Cf60MB9murVJLabae398
Hrb/y6ttI3jvjzhltvD8GA1/THy3cbdTOi34I/Dacc+jnrTGD/3tpYbeRtp7
Pxy5mjpQt8WK937407Eh5adDtOCHsf1epX6bSmt88fWY0coCN1r0RcWemqLt
Btp7X1j+tTpzw31L3vvixlDfZctLadEHY7qFtIWmaHcfXEs+4eEA7T4P9oby
Pi/1tfs8jN3rVrS13oL7XCjzOtOMimhhLszbW7uWxGt3b1we6LK+0Em7e6Mg
rjOlQFe7z0HIR9mIW3uHc5+DvBvHndom0qIX9h3Vy172gzl3L6ROeBiSsogW
PbHP5O2pupdm3D1x9Gi33KzPadEDxk35B78YpN09UJ71Yc3VYlPus/F83Y7E
af+lhdlwNjm/7vrFYdxn4ffeYV+lLaCFWahLdHSxbx3K3R3j/sz+rimeFtzh
vyXl/eo/hnB3w8+54450ZdKCG4xr11p79dPuM5G0z3xOSK4J95loMLh13NSM
FmfgykWjTRmFxtxn4FJO+uZUG1qcDpt7SuPXpYO5T4d12Mtu92xpEXDerldt
WWbEHfBODHY8YaO1K5Izo9syCwfRLtAtP3EhzVTrT9G08cXszO2GtDM+G+Om
zO6t9TTc1a0+lJE+kJ6KRI+tA71fDaCdcNZGnFAfrvUUVLZVOPetNaAdkRaU
pX/HUev/Ym8/y6QZ6E9Phk3C5BX79PvRk/Dcfo512c0+9EQEXF3WMGKrPj0B
BWtj9Z9696bH4/mi/j9c09GjHdDqZ3PzcHlPehxez6y7KAvuQY/FSutXV653
6dKjkex5+1Tjzu70KOxN/lE/064bbYPvh5tc/r5KoK2hmHL3fETWB5d/bQXJ
5ta+PXO6aIu/vyiGGvOsd7QpNg+wazuX9jttgu3rhuXmSTvoQbCXPQ13yPyV
NsDb7PZzla5P6F5IUz6rUAqttADDqr9C2g7W069cO3q8zM0Kv6Tdhel1Lx/f
8Fjq8j8XMmQU
         "]]}}}, {{}, {}}}, {
    DisplayFunction -> Identity, DisplayFunction -> Identity, AspectRatio -> 
     NCache[GoldenRatio^(-1), 0.6180339887498948], Axes -> {True, True}, 
     AxesLabel -> {None, None}, AxesOrigin -> {0, 0}, AxesStyle -> Directive[
       GrayLevel[0], 14], DisplayFunction :> Identity, 
     Frame -> {{False, False}, {False, False}}, 
     FrameLabel -> {{None, None}, {None, None}}, 
     FrameTicks -> {{Automatic, Automatic}, {Automatic, Automatic}}, 
     GridLines -> {None, None}, GridLinesStyle -> Directive[
       GrayLevel[0.5, 0.4]], LabelStyle -> Directive[
       Thickness[Large], 
       GrayLevel[0], Bold], 
     Method -> {
      "OptimizePlotMarkers" -> True, "OptimizePlotMarkers" -> True, 
       "CoordinatesToolOptions" -> {"DisplayFunction" -> ({
           Identity[
            Part[#, 1]], 
           Identity[
            Part[#, 2]]}& ), "CopiedValueFunction" -> ({
           Identity[
            Part[#, 1]], 
           Identity[
            Part[#, 2]]}& )}}, 
     PlotRange -> {{0, 250.}, {0, 0.08852128597055803}}, PlotRangeClipping -> 
     True, PlotRangePadding -> {{
        Scaled[0.02], 
        Scaled[0.02]}, {
        Scaled[0.02], 
        Scaled[0.05]}}, Ticks -> {Automatic, Automatic}}], 
   FormBox[
    FormBox[
     TemplateBox[{
      "\"ACOTC16\"", "\"ACOTC14\"", "\"ACOTC12\"", "\"ACOTC10\"", 
       "\"ACOTC8\"", "\"ACOTC6\"", "\"ACOTC4\""}, "LineLegend", 
      DisplayFunction -> (FormBox[
        StyleBox[
         StyleBox[
          PaneBox[
           TagBox[
            GridBox[{{
               TagBox[
                GridBox[{{
                   GraphicsBox[{{
                    Directive[
                    EdgeForm[
                    Directive[
                    Opacity[0.3], 
                    GrayLevel[0]]], 
                    PointSize[0.5], 
                    AbsoluteThickness[1.6], 
                    RGBColor[1, 0, 0]], {
                    LineBox[{{0, 10}, {20, 10}}]}}, {
                    Directive[
                    EdgeForm[
                    Directive[
                    Opacity[0.3], 
                    GrayLevel[0]]], 
                    PointSize[0.5], 
                    AbsoluteThickness[1.6], 
                    RGBColor[1, 0, 0]], {}}}, AspectRatio -> Full, 
                    ImageSize -> {20, 10}, PlotRangePadding -> None, 
                    ImagePadding -> Automatic, 
                    BaselinePosition -> (Scaled[0.1] -> Baseline)], #}, {
                   GraphicsBox[{{
                    Directive[
                    EdgeForm[
                    Directive[
                    Opacity[0.3], 
                    GrayLevel[0]]], 
                    PointSize[0.5], 
                    AbsoluteThickness[1.6], 
                    RGBColor[0, 1, 0]], {
                    LineBox[{{0, 10}, {20, 10}}]}}, {
                    Directive[
                    EdgeForm[
                    Directive[
                    Opacity[0.3], 
                    GrayLevel[0]]], 
                    PointSize[0.5], 
                    AbsoluteThickness[1.6], 
                    RGBColor[0, 1, 0]], {}}}, AspectRatio -> Full, 
                    ImageSize -> {20, 10}, PlotRangePadding -> None, 
                    ImagePadding -> Automatic, 
                    BaselinePosition -> (Scaled[0.1] -> Baseline)], #2}, {
                   GraphicsBox[{{
                    Directive[
                    EdgeForm[
                    Directive[
                    Opacity[0.3], 
                    GrayLevel[0]]], 
                    PointSize[0.5], 
                    AbsoluteThickness[1.6], 
                    RGBColor[0, 1, 1]], {
                    LineBox[{{0, 10}, {20, 10}}]}}, {
                    Directive[
                    EdgeForm[
                    Directive[
                    Opacity[0.3], 
                    GrayLevel[0]]], 
                    PointSize[0.5], 
                    AbsoluteThickness[1.6], 
                    RGBColor[0, 1, 1]], {}}}, AspectRatio -> Full, 
                    ImageSize -> {20, 10}, PlotRangePadding -> None, 
                    ImagePadding -> Automatic, 
                    BaselinePosition -> (Scaled[0.1] -> Baseline)], #3}, {
                   GraphicsBox[{{
                    Directive[
                    EdgeForm[
                    Directive[
                    Opacity[0.3], 
                    GrayLevel[0]]], 
                    PointSize[0.5], 
                    AbsoluteThickness[1.6], 
                    RGBColor[1, 0.5, 0.5]], {
                    LineBox[{{0, 10}, {20, 10}}]}}, {
                    Directive[
                    EdgeForm[
                    Directive[
                    Opacity[0.3], 
                    GrayLevel[0]]], 
                    PointSize[0.5], 
                    AbsoluteThickness[1.6], 
                    RGBColor[1, 0.5, 0.5]], {}}}, AspectRatio -> Full, 
                    ImageSize -> {20, 10}, PlotRangePadding -> None, 
                    ImagePadding -> Automatic, 
                    BaselinePosition -> (Scaled[0.1] -> Baseline)], #4}, {
                   GraphicsBox[{{
                    Directive[
                    EdgeForm[
                    Directive[
                    Opacity[0.3], 
                    GrayLevel[0]]], 
                    PointSize[0.5], 
                    AbsoluteThickness[1.6], 
                    RGBColor[0, 0, 1]], {
                    LineBox[{{0, 10}, {20, 10}}]}}, {
                    Directive[
                    EdgeForm[
                    Directive[
                    Opacity[0.3], 
                    GrayLevel[0]]], 
                    PointSize[0.5], 
                    AbsoluteThickness[1.6], 
                    RGBColor[0, 0, 1]], {}}}, AspectRatio -> Full, 
                    ImageSize -> {20, 10}, PlotRangePadding -> None, 
                    ImagePadding -> Automatic, 
                    BaselinePosition -> (Scaled[0.1] -> Baseline)], #5}, {
                   GraphicsBox[{{
                    Directive[
                    EdgeForm[
                    Directive[
                    Opacity[0.3], 
                    GrayLevel[0]]], 
                    PointSize[0.5], 
                    AbsoluteThickness[1.6], 
                    RGBColor[1, 0, 1]], {
                    LineBox[{{0, 10}, {20, 10}}]}}, {
                    Directive[
                    EdgeForm[
                    Directive[
                    Opacity[0.3], 
                    GrayLevel[0]]], 
                    PointSize[0.5], 
                    AbsoluteThickness[1.6], 
                    RGBColor[1, 0, 1]], {}}}, AspectRatio -> Full, 
                    ImageSize -> {20, 10}, PlotRangePadding -> None, 
                    ImagePadding -> Automatic, 
                    BaselinePosition -> (Scaled[0.1] -> Baseline)], #6}, {
                   GraphicsBox[{{
                    Directive[
                    EdgeForm[
                    Directive[
                    Opacity[0.3], 
                    GrayLevel[0]]], 
                    PointSize[0.5], 
                    AbsoluteThickness[1.6], 
                    RGBColor[1, 0.5, 0]], {
                    LineBox[{{0, 10}, {20, 10}}]}}, {
                    Directive[
                    EdgeForm[
                    Directive[
                    Opacity[0.3], 
                    GrayLevel[0]]], 
                    PointSize[0.5], 
                    AbsoluteThickness[1.6], 
                    RGBColor[1, 0.5, 0]], {}}}, AspectRatio -> Full, 
                    ImageSize -> {20, 10}, PlotRangePadding -> None, 
                    ImagePadding -> Automatic, 
                    BaselinePosition -> (Scaled[0.1] -> Baseline)], #7}}, 
                 GridBoxAlignment -> {
                  "Columns" -> {Center, Left}, "Rows" -> {{Baseline}}}, 
                 AutoDelete -> False, 
                 GridBoxDividers -> {
                  "Columns" -> {{False}}, "Rows" -> {{False}}}, 
                 GridBoxItemSize -> {"Columns" -> {{All}}, "Rows" -> {{All}}},
                  GridBoxSpacings -> {
                  "Columns" -> {{0.5}}, "Rows" -> {{0.8}}}], "Grid"]}}, 
             GridBoxAlignment -> {"Columns" -> {{Left}}, "Rows" -> {{Top}}}, 
             AutoDelete -> False, 
             GridBoxItemSize -> {
              "Columns" -> {{Automatic}}, "Rows" -> {{Automatic}}}, 
             GridBoxSpacings -> {"Columns" -> {{1}}, "Rows" -> {{0}}}], 
            "Grid"], Alignment -> Left, AppearanceElements -> None, 
           ImageMargins -> {{5, 5}, {5, 5}}, ImageSizeAction -> 
           "ResizeToFit"], LineIndent -> 0, StripOnInput -> False], {
          Directive[
           Thickness[Large], 
           GrayLevel[0], Bold], FontFamily -> "Arial"}, Background -> 
         Automatic, StripOnInput -> False], TraditionalForm]& ), 
      InterpretationFunction :> (RowBox[{"LineLegend", "[", 
         RowBox[{
           RowBox[{"{", 
             RowBox[{
               RowBox[{"Directive", "[", 
                 RowBox[{
                   RowBox[{"PointSize", "[", "0.006944444444444445`", "]"}], 
                   ",", 
                   RowBox[{"AbsoluteThickness", "[", "1.6`", "]"}], ",", 
                   InterpretationBox[
                    ButtonBox[
                    TooltipBox[
                    GraphicsBox[{{
                    GrayLevel[0], 
                    RectangleBox[{0, 0}]}, {
                    GrayLevel[0], 
                    RectangleBox[{1, -1}]}, {
                    RGBColor[1, 0, 0], 
                    RectangleBox[{0, -1}, {2, 1}]}}, DefaultBaseStyle -> 
                    "ColorSwatchGraphics", AspectRatio -> 1, Frame -> True, 
                    FrameStyle -> RGBColor[0.6666666666666666, 0., 0.], 
                    FrameTicks -> None, PlotRangePadding -> None, ImageSize -> 
                    Dynamic[{
                    Automatic, 
                    1.35 (CurrentValue["FontCapHeight"]/AbsoluteCurrentValue[
                    Magnification])}]], 
                    StyleBox[
                    RowBox[{"RGBColor", "[", 
                    RowBox[{"1", ",", "0", ",", "0"}], "]"}], NumberMarks -> 
                    False]], Appearance -> None, BaseStyle -> {}, 
                    BaselinePosition -> Baseline, DefaultBaseStyle -> {}, 
                    ButtonFunction :> With[{Typeset`box$ = EvaluationBox[]}, 
                    If[
                    Not[
                    AbsoluteCurrentValue["Deployed"]], 
                    SelectionMove[Typeset`box$, All, Expression]; 
                    FrontEnd`Private`$ColorSelectorInitialAlpha = 1; 
                    FrontEnd`Private`$ColorSelectorInitialColor = 
                    RGBColor[1, 0, 0]; 
                    FrontEnd`Private`$ColorSelectorUseMakeBoxes = True; 
                    MathLink`CallFrontEnd[
                    FrontEnd`AttachCell[Typeset`box$, 
                    FrontEndResource["RGBColorValueSelector"], {
                    0, {Left, Bottom}}, {Left, Top}, 
                    "ClosingActions" -> {
                    "SelectionDeparture", "ParentChanged", 
                    "EvaluatorQuit"}]]]], BaseStyle -> Inherited, Evaluator -> 
                    Automatic, Method -> "Preemptive"], 
                    RGBColor[1, 0, 0], Editable -> False, Selectable -> 
                    False]}], "]"}], ",", 
               RowBox[{"Directive", "[", 
                 RowBox[{
                   RowBox[{"PointSize", "[", "0.006944444444444445`", "]"}], 
                   ",", 
                   RowBox[{"AbsoluteThickness", "[", "1.6`", "]"}], ",", 
                   InterpretationBox[
                    ButtonBox[
                    TooltipBox[
                    GraphicsBox[{{
                    GrayLevel[0], 
                    RectangleBox[{0, 0}]}, {
                    GrayLevel[0], 
                    RectangleBox[{1, -1}]}, {
                    RGBColor[0, 1, 0], 
                    RectangleBox[{0, -1}, {2, 1}]}}, DefaultBaseStyle -> 
                    "ColorSwatchGraphics", AspectRatio -> 1, Frame -> True, 
                    FrameStyle -> RGBColor[0., 0.6666666666666666, 0.], 
                    FrameTicks -> None, PlotRangePadding -> None, ImageSize -> 
                    Dynamic[{
                    Automatic, 
                    1.35 (CurrentValue["FontCapHeight"]/AbsoluteCurrentValue[
                    Magnification])}]], 
                    StyleBox[
                    RowBox[{"RGBColor", "[", 
                    RowBox[{"0", ",", "1", ",", "0"}], "]"}], NumberMarks -> 
                    False]], Appearance -> None, BaseStyle -> {}, 
                    BaselinePosition -> Baseline, DefaultBaseStyle -> {}, 
                    ButtonFunction :> With[{Typeset`box$ = EvaluationBox[]}, 
                    If[
                    Not[
                    AbsoluteCurrentValue["Deployed"]], 
                    SelectionMove[Typeset`box$, All, Expression]; 
                    FrontEnd`Private`$ColorSelectorInitialAlpha = 1; 
                    FrontEnd`Private`$ColorSelectorInitialColor = 
                    RGBColor[0, 1, 0]; 
                    FrontEnd`Private`$ColorSelectorUseMakeBoxes = True; 
                    MathLink`CallFrontEnd[
                    FrontEnd`AttachCell[Typeset`box$, 
                    FrontEndResource["RGBColorValueSelector"], {
                    0, {Left, Bottom}}, {Left, Top}, 
                    "ClosingActions" -> {
                    "SelectionDeparture", "ParentChanged", 
                    "EvaluatorQuit"}]]]], BaseStyle -> Inherited, Evaluator -> 
                    Automatic, Method -> "Preemptive"], 
                    RGBColor[0, 1, 0], Editable -> False, Selectable -> 
                    False]}], "]"}], ",", 
               RowBox[{"Directive", "[", 
                 RowBox[{
                   RowBox[{"PointSize", "[", "0.006944444444444445`", "]"}], 
                   ",", 
                   RowBox[{"AbsoluteThickness", "[", "1.6`", "]"}], ",", 
                   InterpretationBox[
                    ButtonBox[
                    TooltipBox[
                    GraphicsBox[{{
                    GrayLevel[0], 
                    RectangleBox[{0, 0}]}, {
                    GrayLevel[0], 
                    RectangleBox[{1, -1}]}, {
                    RGBColor[0, 1, 1], 
                    RectangleBox[{0, -1}, {2, 1}]}}, DefaultBaseStyle -> 
                    "ColorSwatchGraphics", AspectRatio -> 1, Frame -> True, 
                    FrameStyle -> 
                    RGBColor[0., 0.6666666666666666, 0.6666666666666666], 
                    FrameTicks -> None, PlotRangePadding -> None, ImageSize -> 
                    Dynamic[{
                    Automatic, 
                    1.35 (CurrentValue["FontCapHeight"]/AbsoluteCurrentValue[
                    Magnification])}]], 
                    StyleBox[
                    RowBox[{"RGBColor", "[", 
                    RowBox[{"0", ",", "1", ",", "1"}], "]"}], NumberMarks -> 
                    False]], Appearance -> None, BaseStyle -> {}, 
                    BaselinePosition -> Baseline, DefaultBaseStyle -> {}, 
                    ButtonFunction :> With[{Typeset`box$ = EvaluationBox[]}, 
                    If[
                    Not[
                    AbsoluteCurrentValue["Deployed"]], 
                    SelectionMove[Typeset`box$, All, Expression]; 
                    FrontEnd`Private`$ColorSelectorInitialAlpha = 1; 
                    FrontEnd`Private`$ColorSelectorInitialColor = 
                    RGBColor[0, 1, 1]; 
                    FrontEnd`Private`$ColorSelectorUseMakeBoxes = True; 
                    MathLink`CallFrontEnd[
                    FrontEnd`AttachCell[Typeset`box$, 
                    FrontEndResource["RGBColorValueSelector"], {
                    0, {Left, Bottom}}, {Left, Top}, 
                    "ClosingActions" -> {
                    "SelectionDeparture", "ParentChanged", 
                    "EvaluatorQuit"}]]]], BaseStyle -> Inherited, Evaluator -> 
                    Automatic, Method -> "Preemptive"], 
                    RGBColor[0, 1, 1], Editable -> False, Selectable -> 
                    False]}], "]"}], ",", 
               RowBox[{"Directive", "[", 
                 RowBox[{
                   RowBox[{"PointSize", "[", "0.006944444444444445`", "]"}], 
                   ",", 
                   RowBox[{"AbsoluteThickness", "[", "1.6`", "]"}], ",", 
                   InterpretationBox[
                    ButtonBox[
                    TooltipBox[
                    GraphicsBox[{{
                    GrayLevel[0], 
                    RectangleBox[{0, 0}]}, {
                    GrayLevel[0], 
                    RectangleBox[{1, -1}]}, {
                    RGBColor[1, 0.5, 0.5], 
                    RectangleBox[{0, -1}, {2, 1}]}}, DefaultBaseStyle -> 
                    "ColorSwatchGraphics", AspectRatio -> 1, Frame -> True, 
                    FrameStyle -> 
                    RGBColor[
                    0.6666666666666666, 0.33333333333333337`, 
                    0.33333333333333337`], FrameTicks -> None, 
                    PlotRangePadding -> None, ImageSize -> 
                    Dynamic[{
                    Automatic, 
                    1.35 (CurrentValue["FontCapHeight"]/AbsoluteCurrentValue[
                    Magnification])}]], 
                    StyleBox[
                    RowBox[{"RGBColor", "[", 
                    RowBox[{"1", ",", "0.5`", ",", "0.5`"}], "]"}], 
                    NumberMarks -> False]], Appearance -> None, 
                    BaseStyle -> {}, BaselinePosition -> Baseline, 
                    DefaultBaseStyle -> {}, ButtonFunction :> 
                    With[{Typeset`box$ = EvaluationBox[]}, 
                    If[
                    Not[
                    AbsoluteCurrentValue["Deployed"]], 
                    SelectionMove[Typeset`box$, All, Expression]; 
                    FrontEnd`Private`$ColorSelectorInitialAlpha = 1; 
                    FrontEnd`Private`$ColorSelectorInitialColor = 
                    RGBColor[1, 0.5, 0.5]; 
                    FrontEnd`Private`$ColorSelectorUseMakeBoxes = True; 
                    MathLink`CallFrontEnd[
                    FrontEnd`AttachCell[Typeset`box$, 
                    FrontEndResource["RGBColorValueSelector"], {
                    0, {Left, Bottom}}, {Left, Top}, 
                    "ClosingActions" -> {
                    "SelectionDeparture", "ParentChanged", 
                    "EvaluatorQuit"}]]]], BaseStyle -> Inherited, Evaluator -> 
                    Automatic, Method -> "Preemptive"], 
                    RGBColor[1, 0.5, 0.5], Editable -> False, Selectable -> 
                    False]}], "]"}], ",", 
               RowBox[{"Directive", "[", 
                 RowBox[{
                   RowBox[{"PointSize", "[", "0.006944444444444445`", "]"}], 
                   ",", 
                   RowBox[{"AbsoluteThickness", "[", "1.6`", "]"}], ",", 
                   InterpretationBox[
                    ButtonBox[
                    TooltipBox[
                    GraphicsBox[{{
                    GrayLevel[0], 
                    RectangleBox[{0, 0}]}, {
                    GrayLevel[0], 
                    RectangleBox[{1, -1}]}, {
                    RGBColor[0, 0, 1], 
                    RectangleBox[{0, -1}, {2, 1}]}}, DefaultBaseStyle -> 
                    "ColorSwatchGraphics", AspectRatio -> 1, Frame -> True, 
                    FrameStyle -> RGBColor[0., 0., 0.6666666666666666], 
                    FrameTicks -> None, PlotRangePadding -> None, ImageSize -> 
                    Dynamic[{
                    Automatic, 
                    1.35 (CurrentValue["FontCapHeight"]/AbsoluteCurrentValue[
                    Magnification])}]], 
                    StyleBox[
                    RowBox[{"RGBColor", "[", 
                    RowBox[{"0", ",", "0", ",", "1"}], "]"}], NumberMarks -> 
                    False]], Appearance -> None, BaseStyle -> {}, 
                    BaselinePosition -> Baseline, DefaultBaseStyle -> {}, 
                    ButtonFunction :> With[{Typeset`box$ = EvaluationBox[]}, 
                    If[
                    Not[
                    AbsoluteCurrentValue["Deployed"]], 
                    SelectionMove[Typeset`box$, All, Expression]; 
                    FrontEnd`Private`$ColorSelectorInitialAlpha = 1; 
                    FrontEnd`Private`$ColorSelectorInitialColor = 
                    RGBColor[0, 0, 1]; 
                    FrontEnd`Private`$ColorSelectorUseMakeBoxes = True; 
                    MathLink`CallFrontEnd[
                    FrontEnd`AttachCell[Typeset`box$, 
                    FrontEndResource["RGBColorValueSelector"], {
                    0, {Left, Bottom}}, {Left, Top}, 
                    "ClosingActions" -> {
                    "SelectionDeparture", "ParentChanged", 
                    "EvaluatorQuit"}]]]], BaseStyle -> Inherited, Evaluator -> 
                    Automatic, Method -> "Preemptive"], 
                    RGBColor[0, 0, 1], Editable -> False, Selectable -> 
                    False]}], "]"}], ",", 
               RowBox[{"Directive", "[", 
                 RowBox[{
                   RowBox[{"PointSize", "[", "0.006944444444444445`", "]"}], 
                   ",", 
                   RowBox[{"AbsoluteThickness", "[", "1.6`", "]"}], ",", 
                   InterpretationBox[
                    ButtonBox[
                    TooltipBox[
                    GraphicsBox[{{
                    GrayLevel[0], 
                    RectangleBox[{0, 0}]}, {
                    GrayLevel[0], 
                    RectangleBox[{1, -1}]}, {
                    RGBColor[1, 0, 1], 
                    RectangleBox[{0, -1}, {2, 1}]}}, DefaultBaseStyle -> 
                    "ColorSwatchGraphics", AspectRatio -> 1, Frame -> True, 
                    FrameStyle -> 
                    RGBColor[0.6666666666666666, 0., 0.6666666666666666], 
                    FrameTicks -> None, PlotRangePadding -> None, ImageSize -> 
                    Dynamic[{
                    Automatic, 
                    1.35 (CurrentValue["FontCapHeight"]/AbsoluteCurrentValue[
                    Magnification])}]], 
                    StyleBox[
                    RowBox[{"RGBColor", "[", 
                    RowBox[{"1", ",", "0", ",", "1"}], "]"}], NumberMarks -> 
                    False]], Appearance -> None, BaseStyle -> {}, 
                    BaselinePosition -> Baseline, DefaultBaseStyle -> {}, 
                    ButtonFunction :> With[{Typeset`box$ = EvaluationBox[]}, 
                    If[
                    Not[
                    AbsoluteCurrentValue["Deployed"]], 
                    SelectionMove[Typeset`box$, All, Expression]; 
                    FrontEnd`Private`$ColorSelectorInitialAlpha = 1; 
                    FrontEnd`Private`$ColorSelectorInitialColor = 
                    RGBColor[1, 0, 1]; 
                    FrontEnd`Private`$ColorSelectorUseMakeBoxes = True; 
                    MathLink`CallFrontEnd[
                    FrontEnd`AttachCell[Typeset`box$, 
                    FrontEndResource["RGBColorValueSelector"], {
                    0, {Left, Bottom}}, {Left, Top}, 
                    "ClosingActions" -> {
                    "SelectionDeparture", "ParentChanged", 
                    "EvaluatorQuit"}]]]], BaseStyle -> Inherited, Evaluator -> 
                    Automatic, Method -> "Preemptive"], 
                    RGBColor[1, 0, 1], Editable -> False, Selectable -> 
                    False]}], "]"}], ",", 
               RowBox[{"Directive", "[", 
                 RowBox[{
                   RowBox[{"PointSize", "[", "0.006944444444444445`", "]"}], 
                   ",", 
                   RowBox[{"AbsoluteThickness", "[", "1.6`", "]"}], ",", 
                   InterpretationBox[
                    ButtonBox[
                    TooltipBox[
                    GraphicsBox[{{
                    GrayLevel[0], 
                    RectangleBox[{0, 0}]}, {
                    GrayLevel[0], 
                    RectangleBox[{1, -1}]}, {
                    RGBColor[1, 0.5, 0], 
                    RectangleBox[{0, -1}, {2, 1}]}}, DefaultBaseStyle -> 
                    "ColorSwatchGraphics", AspectRatio -> 1, Frame -> True, 
                    FrameStyle -> 
                    RGBColor[0.6666666666666666, 0.33333333333333337`, 0.], 
                    FrameTicks -> None, PlotRangePadding -> None, ImageSize -> 
                    Dynamic[{
                    Automatic, 
                    1.35 (CurrentValue["FontCapHeight"]/AbsoluteCurrentValue[
                    Magnification])}]], 
                    StyleBox[
                    RowBox[{"RGBColor", "[", 
                    RowBox[{"1", ",", "0.5`", ",", "0"}], "]"}], NumberMarks -> 
                    False]], Appearance -> None, BaseStyle -> {}, 
                    BaselinePosition -> Baseline, DefaultBaseStyle -> {}, 
                    ButtonFunction :> With[{Typeset`box$ = EvaluationBox[]}, 
                    If[
                    Not[
                    AbsoluteCurrentValue["Deployed"]], 
                    SelectionMove[Typeset`box$, All, Expression]; 
                    FrontEnd`Private`$ColorSelectorInitialAlpha = 1; 
                    FrontEnd`Private`$ColorSelectorInitialColor = 
                    RGBColor[1, 0.5, 0]; 
                    FrontEnd`Private`$ColorSelectorUseMakeBoxes = True; 
                    MathLink`CallFrontEnd[
                    FrontEnd`AttachCell[Typeset`box$, 
                    FrontEndResource["RGBColorValueSelector"], {
                    0, {Left, Bottom}}, {Left, Top}, 
                    "ClosingActions" -> {
                    "SelectionDeparture", "ParentChanged", 
                    "EvaluatorQuit"}]]]], BaseStyle -> Inherited, Evaluator -> 
                    Automatic, Method -> "Preemptive"], 
                    RGBColor[1, 0.5, 0], Editable -> False, Selectable -> 
                    False]}], "]"}]}], "}"}], ",", 
           RowBox[{"{", 
             
             RowBox[{#, ",", #2, ",", #3, ",", #4, ",", #5, ",", #6, 
               ",", #7}], "}"}], ",", 
           RowBox[{"LegendMarkers", "\[Rule]", 
             RowBox[{"{", 
               RowBox[{
                 RowBox[{"{", 
                   RowBox[{"False", ",", "Automatic"}], "}"}], ",", 
                 RowBox[{"{", 
                   RowBox[{"False", ",", "Automatic"}], "}"}], ",", 
                 RowBox[{"{", 
                   RowBox[{"False", ",", "Automatic"}], "}"}], ",", 
                 RowBox[{"{", 
                   RowBox[{"False", ",", "Automatic"}], "}"}], ",", 
                 RowBox[{"{", 
                   RowBox[{"False", ",", "Automatic"}], "}"}], ",", 
                 RowBox[{"{", 
                   RowBox[{"False", ",", "Automatic"}], "}"}], ",", 
                 RowBox[{"{", 
                   RowBox[{"False", ",", "Automatic"}], "}"}]}], "}"}]}], ",", 
           RowBox[{"Joined", "\[Rule]", 
             RowBox[{"{", 
               
               RowBox[{
                "True", ",", "True", ",", "True", ",", "True", ",", "True", 
                 ",", "True", ",", "True"}], "}"}]}], ",", 
           RowBox[{"LabelStyle", "\[Rule]", 
             RowBox[{"Directive", "[", 
               RowBox[{
                 RowBox[{"Thickness", "[", "Large", "]"}], ",", 
                 InterpretationBox[
                  ButtonBox[
                   TooltipBox[
                    GraphicsBox[{{
                    GrayLevel[0], 
                    RectangleBox[{0, 0}]}, {
                    GrayLevel[0], 
                    RectangleBox[{1, -1}]}, {
                    GrayLevel[0], 
                    RectangleBox[{0, -1}, {2, 1}]}}, DefaultBaseStyle -> 
                    "ColorSwatchGraphics", AspectRatio -> 1, Frame -> True, 
                    FrameStyle -> GrayLevel[0.], FrameTicks -> None, 
                    PlotRangePadding -> None, ImageSize -> 
                    Dynamic[{
                    Automatic, 
                    1.35 (CurrentValue["FontCapHeight"]/AbsoluteCurrentValue[
                    Magnification])}]], 
                    StyleBox[
                    RowBox[{"GrayLevel", "[", "0", "]"}], NumberMarks -> 
                    False]], Appearance -> None, BaseStyle -> {}, 
                   BaselinePosition -> Baseline, DefaultBaseStyle -> {}, 
                   ButtonFunction :> With[{Typeset`box$ = EvaluationBox[]}, 
                    If[
                    Not[
                    AbsoluteCurrentValue["Deployed"]], 
                    SelectionMove[Typeset`box$, All, Expression]; 
                    FrontEnd`Private`$ColorSelectorInitialAlpha = 1; 
                    FrontEnd`Private`$ColorSelectorInitialColor = 
                    GrayLevel[0]; 
                    FrontEnd`Private`$ColorSelectorUseMakeBoxes = True; 
                    MathLink`CallFrontEnd[
                    FrontEnd`AttachCell[Typeset`box$, 
                    FrontEndResource["GrayLevelColorValueSelector"], {
                    0, {Left, Bottom}}, {Left, Top}, 
                    "ClosingActions" -> {
                    "SelectionDeparture", "ParentChanged", 
                    "EvaluatorQuit"}]]]], BaseStyle -> Inherited, Evaluator -> 
                   Automatic, Method -> "Preemptive"], 
                  GrayLevel[0], Editable -> False, Selectable -> False], ",", 
                 "Bold"}], "]"}]}], ",", 
           RowBox[{"LegendLayout", "\[Rule]", "\"Column\""}]}], "]"}]& ), 
      Editable -> True], TraditionalForm], TraditionalForm]},
  "Legended",
  DisplayFunction->(GridBox[{{
      TagBox[
       ItemBox[
        PaneBox[
         TagBox[#, "SkipImageSizeLevel"], Alignment -> {Center, Baseline}, 
         BaselinePosition -> Baseline], DefaultBaseStyle -> "Labeled"], 
       "SkipImageSizeLevel"], 
      ItemBox[#2, DefaultBaseStyle -> "LabeledLabel"]}}, 
    GridBoxAlignment -> {"Columns" -> {{Center}}, "Rows" -> {{Center}}}, 
    AutoDelete -> False, GridBoxItemSize -> Automatic, 
    BaselinePosition -> {1, 1}]& ),
  Editable->True,
  InterpretationFunction->(RowBox[{"Legended", "[", 
     RowBox[{#, ",", 
       RowBox[{"Placed", "[", 
         RowBox[{#2, ",", "After"}], "]"}]}], "]"}]& )]], "Output",
 CellChangeTimes->{3.812091619196909*^9, 3.8120917815499353`*^9, 
  3.8127854099711137`*^9, 3.8279798933443947`*^9, 3.8295789637326374`*^9},
 CellLabel->
  "Out[291]=",ExpressionUUID->"a9b30920-a667-4b1d-8749-b79c754badd4"]
}, Open  ]],

Cell[BoxData[""], "Input",
 CellChangeTimes->{{3.8081187042233124`*^9, 3.808118724091174*^9}, 
   3.8192038830523195`*^9},
 CellLabel->
  "In[292]:=",ExpressionUUID->"8baf6890-d35e-4ca5-b17f-d967b4ec8965"]
}, Open  ]],

Cell[CellGroupData[{

Cell[TextData[StyleBox["Mitochondrial Fatty Acid Oxidation Kinetic model ",
 FontFamily->"Times New Roman",
 FontSize->36,
 FontWeight->"Bold",
 FontColor->RGBColor[0.5, 0, 0.5]]], "Section",
 CellChangeTimes->{{3.48489837309375*^9, 3.484898374640625*^9}, {
  3.819203924876545*^9, 
  3.8192039315267963`*^9}},ExpressionUUID->"0b823a85-14f7-42ad-8224-\
6d8e8dd3d07c"],

Cell[TextData[StyleBox["Definitions of the various functions",
 FontSize->24,
 FontWeight->"Bold"]], "Text",
 CellChangeTimes->{{3.48032243746875*^9, 3.48032245315625*^9}, {
  3.480324407984375*^9, 3.48032454875*^9}, {3.480324587125*^9, 
  3.480324613953125*^9}, {3.480326447015625*^9, 3.480326456375*^9}, {
  3.480326786125*^9, 3.4803267875625*^9}, {3.4803298338125*^9, 
  3.48032984396875*^9}, {3.489830575*^9, 3.489830577375*^9}},
 FontSize->16,ExpressionUUID->"3c9b0dd1-5a96-4a98-8f44-ea67779d5f53"],

Cell[BoxData[
 RowBox[{
  RowBox[{"CPT1", "[", 
   RowBox[{
   "sf_", ",", "V_", ",", "Kms1_", ",", "Kms2_", ",", "Kmp1_", ",", "Kmp2_", 
    ",", "Ki1_", ",", "Keq_", ",", "S1_", ",", "S2_", ",", "P1_", ",", "P2_", 
    ",", "I1_", ",", "n_"}], "]"}], ":=", 
  RowBox[{
   RowBox[{"(", 
    RowBox[{"sf", "*", "V", "*", 
     RowBox[{"(", 
      RowBox[{
       RowBox[{
        RowBox[{"(", 
         RowBox[{"S1", "*", "S2"}], ")"}], "/", 
        RowBox[{"(", 
         RowBox[{"Kms1", "*", "Kms2"}], ")"}]}], "-", 
       RowBox[{
        RowBox[{"(", 
         RowBox[{"P1", "*", "P2"}], ")"}], "/", 
        RowBox[{"(", 
         RowBox[{"Kms1", "*", "Kms2", "*", "Keq"}], ")"}]}]}], ")"}]}], ")"}],
    "/", 
   RowBox[{"(", 
    RowBox[{
     RowBox[{"(", 
      RowBox[{"1", "+", 
       RowBox[{"S1", "/", "Kms1"}], "+", 
       RowBox[{"P1", "/", "Kmp1"}], "+", 
       SuperscriptBox[
        RowBox[{"(", 
         RowBox[{"I1", "/", "Ki1"}], ")"}], "n"]}], ")"}], "*", 
     RowBox[{"(", 
      RowBox[{"1", "+", 
       RowBox[{"S2", "/", "Kms2"}], "+", 
       RowBox[{"P2", "/", "Kmp2"}]}], ")"}]}], ")"}]}], "  "}]], "Input",
 CellChangeTimes->{{3.749296177400999*^9, 3.749296203623124*^9}, {
  3.749296240999936*^9, 3.7492963380764856`*^9}, {3.7492963787729187`*^9, 
  3.7492963874095755`*^9}, {3.7492964321150427`*^9, 3.7492964446351185`*^9}, {
  3.749296480990537*^9, 3.749296498158236*^9}, {3.7492965446567497`*^9, 
  3.749296554603218*^9}, {3.749296756591996*^9, 3.7492967879153776`*^9}, {
  3.749296944581998*^9, 3.74929695401385*^9}, {3.7492974896351132`*^9, 
  3.749297510485449*^9}, {3.749461668765024*^9, 3.749461736536493*^9}, {
  3.74946451954282*^9, 3.749464528113671*^9}, {3.8192041621873245`*^9, 
  3.819204163431033*^9}},
 CellLabel->
  "In[293]:=",ExpressionUUID->"bf25b120-3e3a-486d-8c90-f82fb70b9e01"],

Cell[BoxData[
 RowBox[{
  RowBox[{"CACT", "[", 
   RowBox[{
   "Vf_", ",", "Vr_", ",", "Kms1_", ",", "Kms2_", ",", "Kmp1_", ",", "Kmp2_", 
    ",", "Kis1_", ",", "Kip2_", ",", "Keq_", ",", "S1_", ",", "S2_", ",", 
    "P1_", ",", "P2_"}], "]"}], ":=", 
  RowBox[{
   RowBox[{"(", 
    RowBox[{"Vf", "*", 
     RowBox[{"(", 
      RowBox[{
       RowBox[{"S1", "*", "S2"}], "-", 
       RowBox[{
        RowBox[{"(", 
         RowBox[{"P1", "*", "P2"}], ")"}], "/", "Keq"}]}], ")"}]}], ")"}], 
   "/", 
   RowBox[{"(", 
    RowBox[{
     RowBox[{"S1", "*", "S2"}], "+", 
     RowBox[{"Kms2", "*", "S1"}], "+", 
     RowBox[{"Kms1", "*", "S2", "*", 
      RowBox[{"(", 
       RowBox[{"1", "+", 
        RowBox[{"P2", "/", "Kip2"}]}], ")"}]}], "+", 
     RowBox[{
      RowBox[{"(", 
       RowBox[{"Vf", "/", 
        RowBox[{"(", 
         RowBox[{"Vr", "*", "Keq"}], ")"}]}], ")"}], "*", 
      RowBox[{"(", 
       RowBox[{
        RowBox[{"Kmp2", "*", "P1", "*", 
         RowBox[{"(", 
          RowBox[{"1", "+", 
           RowBox[{"S1", "/", "Kis1"}]}], ")"}]}], "+", 
        RowBox[{"P2", "*", 
         RowBox[{"(", 
          RowBox[{"Kmp1", "+", "P1"}], ")"}]}]}], ")"}]}]}], 
    ")"}]}]}]], "Input",
 CellChangeTimes->{{3.49034989240625*^9, 3.490349893140625*^9}, {
  3.493530624953125*^9, 3.4935307199375*^9}, {3.493531110515625*^9, 
  3.493531189234375*^9}, {3.493531226859375*^9, 3.493531269453125*^9}, {
  3.49353130775*^9, 3.4935313235625*^9}},
 CellLabel->
  "In[294]:=",ExpressionUUID->"4842df35-c76b-4d4e-9ba6-abb0f092f601"],

Cell[BoxData[
 RowBox[{
  RowBox[{"CPT2", "[", 
   RowBox[{
   "sf_", ",", "V_", ",", "Kms1_", ",", "Kms2_", ",", "Kms3_", ",", "Kms4_", 
    ",", "Kms5_", ",", "Kms6_", ",", "Kms7_", ",", "Kms8_", ",", "Kmp1_", ",",
     "Kmp2_", ",", "Kmp3_", ",", "Kmp4_", ",", "Kmp5_", ",", "Kmp6_", ",", 
    "Kmp7_", ",", "Kmp8_", ",", "Keq_", ",", "S1_", ",", "S2_", ",", "S3_", 
    ",", "S4_", ",", "S5_", ",", "S6_", ",", "S7_", ",", "S8_", ",", "P1_", 
    ",", "P2_", ",", "P3_", ",", "P4_", ",", "P5_", ",", "P6_", ",", "P7_", 
    ",", "P8_"}], "]"}], ":=", 
  RowBox[{
   RowBox[{"(", 
    RowBox[{"sf", "*", "V", "*", 
     RowBox[{"(", 
      RowBox[{
       RowBox[{
        RowBox[{"(", 
         RowBox[{"S1", "*", "S8"}], ")"}], "/", 
        RowBox[{"(", 
         RowBox[{"Kms1", "*", "Kms8"}], ")"}]}], "-", 
       RowBox[{
        RowBox[{"(", 
         RowBox[{"P1", "*", "P8"}], ")"}], "/", 
        RowBox[{"(", 
         RowBox[{"Kms1", "*", "Kms8", "*", "Keq"}], ")"}]}]}], ")"}]}], ")"}],
    "/", 
   RowBox[{"(", 
    RowBox[{
     RowBox[{"(", 
      RowBox[{"1", "+", 
       RowBox[{"S1", "/", "Kms1"}], "+", 
       RowBox[{"P1", "/", "Kmp1"}], "+", 
       RowBox[{"S2", "/", "Kms2"}], "+", 
       RowBox[{"P2", "/", "Kmp2"}], "+", 
       RowBox[{"S3", "/", "Kms3"}], "+", 
       RowBox[{"P3", "/", "Kmp3"}], "+", 
       RowBox[{"S4", "/", "Kms4"}], "+", 
       RowBox[{"P4", "/", "Kmp4"}], "+", 
       RowBox[{"S5", "/", "Kms5"}], "+", 
       RowBox[{"P5", "/", "Kmp5"}], "+", 
       RowBox[{"S6", "/", "Kms6"}], "+", 
       RowBox[{"P6", "/", "Kmp6"}], "+", 
       RowBox[{"S7", "/", "Kms7"}], "+", 
       RowBox[{"P7", "/", "Kmp7"}]}], ")"}], "*", 
     RowBox[{"(", 
      RowBox[{"1", "+", 
       RowBox[{"S8", "/", "Kms8"}], "+", 
       RowBox[{"P8", "/", "Kmp8"}]}], ")"}]}], ")"}]}]}]], "Input",
 CellChangeTimes->{{3.4903498875625*^9, 3.4903498885625*^9}, 
   3.493531846421875*^9, {3.4935324259375*^9, 3.493532498484375*^9}, {
   3.50857315153125*^9, 3.508573287203125*^9}, {3.508573623421875*^9, 
   3.5085736880625*^9}},
 CellLabel->
  "In[295]:=",ExpressionUUID->"1a7919a5-7ee7-4066-beda-682ef9e4ca22"],

Cell[BoxData[
 RowBox[{
  RowBox[{"VLCAD", "[", 
   RowBox[{
   "sf_", ",", "V_", ",", "Kms1_", ",", "Kms2_", ",", "Kms3_", ",", "Kms4_", 
    ",", "Kmp1_", ",", "Kmp2_", ",", "Kmp3_", ",", "Kmp4_", ",", "Keq_", ",", 
    "S1_", ",", "S2_", ",", "S3_", ",", "S4_", ",", "P1_", ",", "P2_", ",", 
    "P3_", ",", "P4_"}], "]"}], ":=", 
  RowBox[{
   RowBox[{"(", 
    RowBox[{"sf", "*", "V", "*", 
     RowBox[{"(", 
      RowBox[{
       RowBox[{
        RowBox[{"(", 
         RowBox[{"S1", "*", 
          RowBox[{"(", 
           RowBox[{"S4", "-", "P4"}], ")"}]}], ")"}], "/", 
        RowBox[{"(", 
         RowBox[{"Kms1", "*", "Kms4"}], ")"}]}], "-", 
       RowBox[{
        RowBox[{"(", 
         RowBox[{"P1", "*", "P4"}], ")"}], "/", 
        RowBox[{"(", 
         RowBox[{"Kms1", "*", "Kms4", "*", "Keq"}], ")"}]}]}], ")"}]}], ")"}],
    "/", 
   RowBox[{"(", 
    RowBox[{
     RowBox[{"(", 
      RowBox[{"1", "+", 
       RowBox[{"S1", "/", "Kms1"}], "+", 
       RowBox[{"P1", "/", "Kmp1"}], "+", 
       RowBox[{"S2", "/", "Kms2"}], "+", 
       RowBox[{"P2", "/", "Kmp2"}], "+", 
       RowBox[{"S3", "/", "Kms3"}], "+", 
       RowBox[{"P3", "/", "Kmp3"}]}], ")"}], "*", 
     RowBox[{"(", 
      RowBox[{"1", "+", 
       RowBox[{
        RowBox[{"(", 
         RowBox[{"S4", "-", "P4"}], ")"}], "/", "Kms4"}], "+", 
       RowBox[{"P4", "/", "Kmp4"}]}], ")"}]}], ")"}]}]}]], "Input",
 CellChangeTimes->{{3.490349898546875*^9, 3.490349901765625*^9}, 
   3.490350000359375*^9, {3.49189912965625*^9, 3.491899138796875*^9}, {
   3.49353681325*^9, 3.4935368254375*^9}, {3.49353687090625*^9, 
   3.4935369268125*^9}, {3.4976802293125*^9, 3.497680240421875*^9}},
 CellLabel->
  "In[296]:=",ExpressionUUID->"c2d7b53d-ec83-45b2-a07b-395baeee4340"],

Cell[BoxData[
 RowBox[{
  RowBox[{"LCAD", "[", 
   RowBox[{
   "sf_", ",", "V_", ",", "Kms1_", ",", "Kms2_", ",", "Kms3_", ",", "Kms4_", 
    ",", "Kms5_", ",", "Kms6_", ",", "Kmp1_", ",", "Kmp2_", ",", "Kmp3_", ",",
     "Kmp4_", ",", "Kmp5_", ",", "Kmp6_", ",", "Keq_", ",", "S1_", ",", "S2_",
     ",", "S3_", ",", "S4_", ",", "S5_", ",", "S6_", ",", "P1_", ",", "P2_", 
    ",", "P3_", ",", "P4_", ",", "P5_", ",", "P6_"}], "]"}], ":=", 
  RowBox[{
   RowBox[{"(", 
    RowBox[{"sf", "*", "V", "*", 
     RowBox[{"(", 
      RowBox[{
       RowBox[{
        RowBox[{"(", 
         RowBox[{"S1", "*", 
          RowBox[{"(", 
           RowBox[{"S6", "-", "P6"}], ")"}]}], ")"}], "/", 
        RowBox[{"(", 
         RowBox[{"Kms1", "*", "Kms6"}], ")"}]}], "-", 
       RowBox[{
        RowBox[{"(", 
         RowBox[{"P1", "*", "P6"}], ")"}], "/", 
        RowBox[{"(", 
         RowBox[{"Kms1", "*", "Kms6", "*", "Keq"}], ")"}]}]}], ")"}]}], ")"}],
    "/", 
   RowBox[{"(", 
    RowBox[{
     RowBox[{"(", 
      RowBox[{"1", "+", 
       RowBox[{"S1", "/", "Kms1"}], "+", 
       RowBox[{"P1", "/", "Kmp1"}], "+", 
       RowBox[{"S2", "/", "Kms2"}], "+", 
       RowBox[{"P2", "/", "Kmp2"}], "+", 
       RowBox[{"S3", "/", "Kms3"}], "+", 
       RowBox[{"P3", "/", "Kmp3"}], "+", 
       RowBox[{"S4", "/", "Kms4"}], "+", 
       RowBox[{"P4", "/", "Kmp4"}], "+", 
       RowBox[{"S5", "/", "Kms5"}], "+", 
       RowBox[{"P5", "/", "Kmp5"}]}], ")"}], "*", 
     RowBox[{"(", 
      RowBox[{"1", "+", 
       RowBox[{
        RowBox[{"(", 
         RowBox[{"S6", "-", "P6"}], ")"}], "/", "Kms6"}], "+", 
       RowBox[{"P6", "/", "Kmp6"}]}], ")"}]}], ")"}]}]}]], "Input",
 CellChangeTimes->{{3.490349903375*^9, 3.490349903765625*^9}, 
   3.490349992484375*^9, {3.491899136109375*^9, 3.491899143890625*^9}, {
   3.493540040140625*^9, 3.493540092375*^9}, {3.49768032953125*^9, 
   3.497680344125*^9}},
 CellLabel->
  "In[297]:=",ExpressionUUID->"577f6f11-3b92-47f8-b37d-15e63ae18655"],

Cell[BoxData[
 RowBox[{
  RowBox[{"MCAD", "[", 
   RowBox[{
   "sf_", ",", "V_", ",", "Kms1_", ",", "Kms2_", ",", "Kms3_", ",", "Kms4_", 
    ",", "Kms5_", ",", "Kms6_", ",", "Kmp1_", ",", "Kmp2_", ",", "Kmp3_", ",",
     "Kmp4_", ",", "Kmp5_", ",", "Kmp6_", ",", "Keq_", ",", "S1_", ",", "S2_",
     ",", "S3_", ",", "S4_", ",", "S5_", ",", "S6_", ",", "P1_", ",", "P2_", 
    ",", "P3_", ",", "P4_", ",", "P5_", ",", "P6_"}], "]"}], ":=", 
  RowBox[{
   RowBox[{"(", 
    RowBox[{"sf", "*", "V", "*", 
     RowBox[{"(", 
      RowBox[{
       RowBox[{
        RowBox[{"(", 
         RowBox[{"S1", "*", 
          RowBox[{"(", 
           RowBox[{"S6", "-", "P6"}], ")"}]}], ")"}], "/", 
        RowBox[{"(", 
         RowBox[{"Kms1", "*", "Kms6"}], ")"}]}], "-", 
       RowBox[{
        RowBox[{"(", 
         RowBox[{"P1", "*", "P6"}], ")"}], "/", 
        RowBox[{"(", 
         RowBox[{"Kms1", "*", "Kms6", "*", "Keq"}], ")"}]}]}], ")"}]}], ")"}],
    "/", 
   RowBox[{"(", 
    RowBox[{
     RowBox[{"(", 
      RowBox[{"1", "+", 
       RowBox[{"S1", "/", "Kms1"}], "+", 
       RowBox[{"P1", "/", "Kmp1"}], "+", 
       RowBox[{"S2", "/", "Kms2"}], "+", 
       RowBox[{"P2", "/", "Kmp2"}], "+", 
       RowBox[{"S3", "/", "Kms3"}], "+", 
       RowBox[{"P3", "/", "Kmp3"}], "+", 
       RowBox[{"S4", "/", "Kms4"}], "+", 
       RowBox[{"P4", "/", "Kmp4"}], "+", 
       RowBox[{"S5", "/", "Kms5"}], "+", 
       RowBox[{"P5", "/", "Kmp5"}]}], ")"}], "*", 
     RowBox[{"(", 
      RowBox[{"1", "+", 
       RowBox[{
        RowBox[{"(", 
         RowBox[{"S6", "-", "P6"}], ")"}], "/", "Kms6"}], "+", 
       RowBox[{"P6", "/", "Kmp6"}]}], ")"}]}], ")"}]}]}]], "Input",
 CellChangeTimes->{{3.490349906171875*^9, 3.49034990665625*^9}, 
   3.490349983*^9, {3.49189915071875*^9, 3.49189915384375*^9}, {
   3.49354199765625*^9, 3.493542007203125*^9}, {3.49768035121875*^9, 
   3.497680360234375*^9}, 3.497680762921875*^9},
 CellLabel->
  "In[298]:=",ExpressionUUID->"2fd156e9-fad8-4b3e-acf4-e7dd3e7f4d35"],

Cell[BoxData[
 RowBox[{
  RowBox[{"SCAD", "[", 
   RowBox[{
   "sf_", ",", "V_", ",", "Kms1_", ",", "Kms2_", ",", "Kms3_", ",", "Kmp1_", 
    ",", "Kmp2_", ",", "Kmp3_", ",", "Keq_", ",", "S1_", ",", "S2_", ",", 
    "S3_", ",", "P1_", ",", "P2_", ",", "P3_"}], "]"}], ":=", 
  RowBox[{
   RowBox[{"(", 
    RowBox[{"sf", "*", "V", "*", 
     RowBox[{"(", 
      RowBox[{
       RowBox[{
        RowBox[{"(", 
         RowBox[{"S1", "*", 
          RowBox[{"(", 
           RowBox[{"S3", "-", "P3"}], ")"}]}], ")"}], "/", 
        RowBox[{"(", 
         RowBox[{"Kms1", "*", "Kms3"}], ")"}]}], "-", 
       RowBox[{
        RowBox[{"(", 
         RowBox[{"P1", "*", "P3"}], ")"}], "/", 
        RowBox[{"(", 
         RowBox[{"Kms1", "*", "Kms3", "*", "Keq"}], ")"}]}]}], ")"}]}], ")"}],
    "/", 
   RowBox[{"(", 
    RowBox[{
     RowBox[{"(", 
      RowBox[{"1", "+", 
       RowBox[{"S1", "/", "Kms1"}], "+", 
       RowBox[{"P1", "/", "Kmp1"}], "+", 
       RowBox[{"S2", "/", "Kms2"}], "+", 
       RowBox[{"P2", "/", "Kmp2"}]}], ")"}], "*", 
     RowBox[{"(", 
      RowBox[{"1", "+", 
       RowBox[{
        RowBox[{"(", 
         RowBox[{"S3", "-", "P3"}], ")"}], "/", "Kms3"}], "+", 
       RowBox[{"P3", "/", "Kmp3"}]}], ")"}]}], ")"}]}]}]], "Input",
 CellChangeTimes->{{3.49034990809375*^9, 3.49034990921875*^9}, 
   3.490349975859375*^9, {3.49189916021875*^9, 3.491899162671875*^9}, {
   3.49354259003125*^9, 3.4935425988125*^9}, {3.497680365234375*^9, 
   3.497680376546875*^9}},
 CellLabel->
  "In[299]:=",ExpressionUUID->"5629f666-70d0-4a3a-b373-d72b19c6cf6d"],

Cell[BoxData[
 RowBox[{
  RowBox[{"CROT", "[", 
   RowBox[{
   "sf_", ",", "V_", ",", "Kms1_", ",", "Kms2_", ",", "Kms3_", ",", "Kms4_", 
    ",", "Kms5_", ",", "Kms6_", ",", "Kms7_", ",", "Kmp1_", ",", "Kmp2_", ",",
     "Kmp3_", ",", "Kmp4_", ",", "Kmp5_", ",", "Kmp6_", ",", "Kmp7_", ",", 
    "Ki1_", ",", "Keq_", ",", "S1_", ",", "S2_", ",", "S3_", ",", "S4_", ",", 
    "S5_", ",", "S6_", ",", "S7_", ",", "P1_", ",", "P2_", ",", "P3_", ",", 
    "P4_", ",", "P5_", ",", "P6_", ",", "P7_", ",", "I1_"}], "]"}], ":=", 
  RowBox[{
   RowBox[{"(", 
    RowBox[{"sf", "*", "V", "*", 
     RowBox[{"(", 
      RowBox[{
       RowBox[{"S1", "/", "Kms1"}], "-", 
       RowBox[{"P1", "/", 
        RowBox[{"(", 
         RowBox[{"Kms1", "*", "Keq"}], ")"}]}]}], ")"}]}], ")"}], "/", 
   RowBox[{"(", 
    RowBox[{"1", "+", 
     RowBox[{"S1", "/", "Kms1"}], "+", 
     RowBox[{"P1", "/", "Kmp1"}], "+", 
     RowBox[{"S2", "/", "Kms2"}], "+", 
     RowBox[{"P2", "/", "Kmp2"}], "+", 
     RowBox[{"S3", "/", "Kms3"}], "+", 
     RowBox[{"P3", "/", "Kmp3"}], "+", 
     RowBox[{"S4", "/", "Kms4"}], "+", 
     RowBox[{"P4", "/", "Kmp4"}], "+", 
     RowBox[{"S5", "/", "Kms5"}], "+", 
     RowBox[{"P5", "/", "Kmp5"}], "+", 
     RowBox[{"S6", "/", "Kms6"}], "+", 
     RowBox[{"P6", "/", "Kmp6"}], "+", 
     RowBox[{"S7", "/", "Kms7"}], "+", 
     RowBox[{"P7", "/", "Kmp7"}], 
     StyleBox["+",
      FontColor->RGBColor[1, 0, 0]], 
     StyleBox[
      RowBox[{"I1", "/", "Ki1"}],
      FontColor->RGBColor[1, 0, 0]]}], ")"}]}]}]], "Input",
 CellChangeTimes->{{3.490349926671875*^9, 3.49034992771875*^9}, {
  3.494142515140625*^9, 3.4941425468125*^9}, {3.4941426298125*^9, 
  3.494142738453125*^9}, {3.494142792921875*^9, 3.494142960015625*^9}, {
  3.494143271*^9, 3.494143294015625*^9}, {3.520742791984375*^9, 
  3.520742826421875*^9}, {3.520743030625*^9, 3.520743040671875*^9}, {
  3.761456135621146*^9, 3.761456142771555*^9}, {3.761539684918792*^9, 
  3.7615396904022303`*^9}, {3.7615399366141396`*^9, 3.7615399412881904`*^9}, {
  3.7615427071484914`*^9, 3.761542709587902*^9}},
 CellLabel->
  "In[300]:=",ExpressionUUID->"bd23957a-b831-44ea-9f3e-745b56a4b45e"],

Cell[BoxData[
 RowBox[{
  RowBox[{"MSCHAD", "[", 
   RowBox[{
   "sf_", ",", "V_", ",", "Kms1_", ",", "Kms2_", ",", "Kms3_", ",", "Kms4_", 
    ",", "Kms5_", ",", "Kms6_", ",", "Kms7_", ",", "Kms8_", ",", "Kmp1_", ",",
     "Kmp2_", ",", "Kmp3_", ",", "Kmp4_", ",", "Kmp5_", ",", "Kmp6_", ",", 
    "Kmp7_", ",", "Kmp8_", ",", "Keq_", ",", "S1_", ",", "S2_", ",", "S3_", 
    ",", "S4_", ",", "S5_", ",", "S6_", ",", "S7_", ",", "S8_", ",", "P1_", 
    ",", "P2_", ",", "P3_", ",", "P4_", ",", "P5_", ",", "P6_", ",", "P7_", 
    ",", "P8_"}], "]"}], ":=", 
  RowBox[{
   RowBox[{"(", 
    RowBox[{"sf", "*", "V", "*", 
     RowBox[{"(", 
      RowBox[{
       RowBox[{
        RowBox[{"(", 
         RowBox[{"S1", "*", 
          RowBox[{"(", 
           RowBox[{"S8", "-", "P8"}], ")"}]}], ")"}], "/", 
        RowBox[{"(", 
         RowBox[{"Kms1", "*", "Kms8"}], ")"}]}], "-", 
       RowBox[{
        RowBox[{"(", 
         RowBox[{"P1", "*", "P8"}], ")"}], "/", 
        RowBox[{"(", 
         RowBox[{"Kms1", "*", "Kms8", "*", "Keq"}], ")"}]}]}], ")"}]}], ")"}],
    "/", 
   RowBox[{"(", 
    RowBox[{
     RowBox[{"(", 
      RowBox[{"1", "+", 
       RowBox[{"S1", "/", "Kms1"}], "+", 
       RowBox[{"P1", "/", "Kmp1"}], "+", 
       RowBox[{"S2", "/", "Kms2"}], "+", 
       RowBox[{"P2", "/", "Kmp2"}], "+", 
       RowBox[{"S3", "/", "Kms3"}], "+", 
       RowBox[{"P3", "/", "Kmp3"}], "+", 
       RowBox[{"S4", "/", "Kms4"}], "+", 
       RowBox[{"P4", "/", "Kmp4"}], "+", 
       RowBox[{"S5", "/", "Kms5"}], "+", 
       RowBox[{"P5", "/", "Kmp5"}], "+", 
       RowBox[{"S6", "/", "Kms6"}], "+", 
       RowBox[{"P6", "/", "Kmp6"}], "+", 
       RowBox[{"S7", "/", "Kms7"}], "+", 
       RowBox[{"P7", "/", "Kmp7"}]}], ")"}], "*", 
     RowBox[{"(", 
      RowBox[{"1", "+", 
       RowBox[{
        RowBox[{"(", 
         RowBox[{"S8", "-", "P8"}], ")"}], "/", "Kms8"}], "+", 
       RowBox[{"P8", "/", "Kmp8"}]}], ")"}]}], ")"}]}]}]], "Input",
 CellChangeTimes->{{3.49034994053125*^9, 3.490349942140625*^9}, 
   3.494234091765625*^9, {3.494235304390625*^9, 3.494235400015625*^9}, {
   3.49768099765625*^9, 3.497681009390625*^9}},
 CellLabel->
  "In[301]:=",ExpressionUUID->"bee5ccb4-e291-4042-ad9f-4ce91565d715"],

Cell[BoxData[
 RowBox[{
  RowBox[{"MCKATA", "[", 
   RowBox[{
   "sf_", ",", "V_", ",", "Kms1_", ",", "Kms2_", ",", "Kms3_", ",", "Kms4_", 
    ",", "Kms5_", ",", "Kms6_", ",", "Kms7_", ",", "Kms8_", ",", "Kmp1_", ",",
     "Kmp2_", ",", "Kmp3_", ",", "Kmp4_", ",", "Kmp5_", ",", "Kmp6_", ",", 
    "Kmp7_", ",", "Kmp8_", ",", "Keq_", ",", "S1_", ",", "S2_", ",", "S3_", 
    ",", "S4_", ",", "S5_", ",", "S6_", ",", "S7_", ",", "S8_", ",", "P1_", 
    ",", "P2_", ",", "P3_", ",", "P4_", ",", "P5_", ",", "P6_", ",", "P7_", 
    ",", "P8_"}], "]"}], ":=", 
  RowBox[{
   RowBox[{"(", 
    RowBox[{"sf", "*", "V", "*", 
     RowBox[{"(", 
      RowBox[{
       RowBox[{
        RowBox[{"(", 
         RowBox[{"S1", "*", "S8"}], ")"}], "/", 
        RowBox[{"(", 
         RowBox[{"Kms1", "*", "Kms8"}], ")"}]}], "-", 
       RowBox[{
        RowBox[{"(", 
         RowBox[{"P1", "*", "P8"}], ")"}], "/", 
        RowBox[{"(", 
         RowBox[{"Kms1", "*", "Kms8", "*", "Keq"}], ")"}]}]}], ")"}]}], ")"}],
    "/", 
   RowBox[{"(", 
    RowBox[{
     RowBox[{"(", 
      RowBox[{"1", "+", 
       RowBox[{"S1", "/", "Kms1"}], "+", 
       RowBox[{"P1", "/", "Kmp1"}], "+", 
       RowBox[{"S2", "/", "Kms2"}], "+", 
       RowBox[{"P2", "/", "Kmp2"}], "+", 
       RowBox[{"S3", "/", "Kms3"}], "+", 
       RowBox[{"P3", "/", "Kmp3"}], "+", 
       RowBox[{"S4", "/", "Kms4"}], "+", 
       RowBox[{"P4", "/", "Kmp4"}], "+", 
       RowBox[{"S5", "/", "Kms5"}], "+", 
       RowBox[{"P5", "/", "Kmp5"}], "+", 
       RowBox[{"S6", "/", "Kms6"}], "+", 
       RowBox[{"P6", "/", "Kmp6"}], "+", 
       RowBox[{"S7", "/", "Kms7"}], "+", 
       RowBox[{"P7", "/", "Kmp7"}], "+", 
       RowBox[{"P8", "/", "Kmp8"}]}], ")"}], "*", 
     RowBox[{"(", 
      RowBox[{"1", "+", 
       RowBox[{"S8", "/", "Kms8"}], "+", 
       RowBox[{"P8", "/", "Kmp8"}]}], ")"}]}], ")"}]}]}]], "Input",
 CellChangeTimes->{{3.49034994896875*^9, 3.490349951140625*^9}, 
   3.494302106984375*^9, {3.49481839628125*^9, 3.4948184140625*^9}},
 CellLabel->
  "In[302]:=",ExpressionUUID->"dc2c75db-ead9-4723-91a0-4b130d8d7cba"],

Cell[BoxData[
 RowBox[{
  RowBox[{"MCKATB", "[", 
   RowBox[{
   "sf_", ",", "V_", ",", "Kms1_", ",", "Kms2_", ",", "Kms3_", ",", "Kms4_", 
    ",", "Kms5_", ",", "Kms6_", ",", "Kms7_", ",", "Kms8_", ",", "Kmp1_", ",",
     "Kmp2_", ",", "Kmp3_", ",", "Kmp4_", ",", "Kmp5_", ",", "Kmp6_", ",", 
    "Kmp7_", ",", "Kmp8_", ",", "Keq_", ",", "S1_", ",", "S2_", ",", "S3_", 
    ",", "S4_", ",", "S5_", ",", "S6_", ",", "S7_", ",", "S8_", ",", "P1_", 
    ",", "P2_", ",", "P3_", ",", "P4_", ",", "P5_", ",", "P6_", ",", "P7_", 
    ",", "P8_"}], "]"}], ":=", 
  RowBox[{
   RowBox[{"(", 
    RowBox[{"sf", "*", "V", "*", 
     RowBox[{"(", 
      RowBox[{
       RowBox[{
        RowBox[{"(", 
         RowBox[{"S1", "*", "S8"}], ")"}], "/", 
        RowBox[{"(", 
         RowBox[{"Kms1", "*", "Kms8"}], ")"}]}], "-", 
       RowBox[{
        RowBox[{"(", 
         RowBox[{"P8", "*", "P8"}], ")"}], "/", 
        RowBox[{"(", 
         RowBox[{"Kms1", "*", "Kms8", "*", "Keq"}], ")"}]}]}], ")"}]}], ")"}],
    "/", 
   RowBox[{"(", 
    RowBox[{
     RowBox[{"(", 
      RowBox[{"1", "+", 
       RowBox[{"S1", "/", "Kms1"}], "+", 
       RowBox[{"P1", "/", "Kmp1"}], "+", 
       RowBox[{"S2", "/", "Kms2"}], "+", 
       RowBox[{"P2", "/", "Kmp2"}], "+", 
       RowBox[{"S3", "/", "Kms3"}], "+", 
       RowBox[{"P3", "/", "Kmp3"}], "+", 
       RowBox[{"S4", "/", "Kms4"}], "+", 
       RowBox[{"P4", "/", "Kmp4"}], "+", 
       RowBox[{"S5", "/", "Kms5"}], "+", 
       RowBox[{"P5", "/", "Kmp5"}], "+", 
       RowBox[{"S6", "/", "Kms6"}], "+", 
       RowBox[{"P6", "/", "Kmp6"}], "+", 
       RowBox[{"S7", "/", "Kms7"}], "+", 
       RowBox[{"P7", "/", "Kmp7"}], "+", 
       RowBox[{"P8", "/", "Kmp8"}]}], ")"}], "*", 
     RowBox[{"(", 
      RowBox[{"1", "+", 
       RowBox[{"S8", "/", "Kms8"}], "+", 
       RowBox[{"P8", "/", "Kmp8"}]}], ")"}]}], ")"}]}]}]], "Input",
 CellChangeTimes->{{3.494818427515625*^9, 3.49481844140625*^9}},
 CellLabel->
  "In[303]:=",ExpressionUUID->"02330211-a2df-4655-b835-82cafd941034"],

Cell[BoxData[
 RowBox[{
  RowBox[{"MTP", "[", 
   RowBox[{
   "sf_", ",", "V_", ",", "Kms1_", ",", "Kms2_", ",", "Kms3_", ",", "Kms4_", 
    ",", "Kms5_", ",", "Kms7_", ",", "Kms8_", ",", "Kmp1_", ",", "Kmp2_", ",",
     "Kmp3_", ",", "Kmp4_", ",", "Kmp5_", ",", "Kmp6_", ",", "Kmp7_", ",", 
    "Kmp8_", ",", "Ki1_", ",", "Keq_", ",", "S1_", ",", "S2_", ",", "S3_", 
    ",", "S4_", ",", "S5_", ",", "S7_", ",", "S8_", ",", "P1_", ",", "P2_", 
    ",", "P3_", ",", "P4_", ",", "P5_", ",", "P6_", ",", "P7_", ",", "P8_", 
    ",", "I1_"}], "]"}], ":=", 
  RowBox[{
   RowBox[{"(", 
    RowBox[{"sf", "*", "V", "*", 
     RowBox[{"(", 
      RowBox[{
       RowBox[{
        RowBox[{"(", 
         RowBox[{"S1", "*", 
          RowBox[{"(", 
           RowBox[{"S7", "-", "P7"}], ")"}], "*", "S8"}], ")"}], "/", 
        RowBox[{"(", 
         RowBox[{"Kms1", "*", "Kms7", "*", "Kms8"}], ")"}]}], "-", 
       RowBox[{
        RowBox[{"(", 
         RowBox[{"P1", "*", "P7", "*", "P8"}], ")"}], "/", 
        RowBox[{"(", 
         RowBox[{"Kms1", "*", "Kms7", "*", "Kms8", "*", "Keq"}], ")"}]}]}], 
      ")"}]}], ")"}], "/", 
   RowBox[{"(", 
    RowBox[{
     RowBox[{"(", 
      RowBox[{"1", "+", 
       RowBox[{"S1", "/", "Kms1"}], "+", 
       RowBox[{"P1", "/", "Kmp1"}], "+", 
       RowBox[{"S2", "/", "Kms2"}], "+", 
       RowBox[{"P2", "/", "Kmp2"}], "+", 
       RowBox[{"S3", "/", "Kms3"}], "+", 
       RowBox[{"P3", "/", "Kmp3"}], "+", 
       RowBox[{"S4", "/", "Kms4"}], "+", 
       RowBox[{"P4", "/", "Kmp4"}], "+", 
       RowBox[{"S5", "/", "Kms5"}], "+", 
       RowBox[{"P5", "/", "Kmp5"}], "+", 
       RowBox[{"P6", "/", "Kmp6"}], "+", 
       RowBox[{"I1", "/", "Ki1"}]}], ")"}], "*", 
     RowBox[{"(", 
      RowBox[{"1", "+", 
       RowBox[{
        RowBox[{"(", 
         RowBox[{"S7", "-", "P7"}], ")"}], "/", "Kms7"}], "+", 
       RowBox[{"P7", "/", "Kmp7"}]}], ")"}], "*", 
     RowBox[{"(", 
      RowBox[{"1", "+", 
       RowBox[{"S8", "/", "Kms8"}], "+", 
       RowBox[{"P8", "/", "Kmp8"}]}], ")"}]}], ")"}]}]}]], "Input",
 CellChangeTimes->{{3.49189457996875*^9, 3.49189458140625*^9}, 
   3.494821359078125*^9, {3.4948214065*^9, 3.4948217809375*^9}, {
   3.49482194884375*^9, 3.494821980515625*^9}, {3.494822668890625*^9, 
   3.49482267875*^9}, {3.494828226671875*^9, 3.494828382671875*^9}, {
   3.49768104928125*^9, 3.4976810615625*^9}, {3.521171849335596*^9, 
   3.521171870032557*^9}, {3.761456159699523*^9, 3.761456167185951*^9}, {
   3.7615397004634976`*^9, 3.7615397085531616`*^9}, {3.7615399440322046`*^9, 
   3.7615399469182444`*^9}, {3.7615427149481215`*^9, 3.7615427182113333`*^9}},
 CellLabel->
  "In[304]:=",ExpressionUUID->"086f20c8-e4e1-4f5f-92cc-36fd4e91d950"],

Cell[BoxData[
 RowBox[{
  RowBox[{"RES", "[", 
   RowBox[{"Ks_", ",", "S_", ",", "K1_"}], "]"}], ":=", 
  RowBox[{"Ks", "*", 
   RowBox[{"(", 
    RowBox[{"S", "-", "K1"}], ")"}]}]}]], "Input",
 CellChangeTimes->{{3.490349959703125*^9, 3.490349960125*^9}, 
   3.490352018328125*^9},
 CellLabel->
  "In[305]:=",ExpressionUUID->"d41f6970-e9c7-414e-ad43-c1d8592fe774"],

Cell[TextData[StyleBox["Define the differential equations",
 FontSize->24,
 FontWeight->"Bold"]], "Text",
 CellChangeTimes->{{3.480327618984375*^9, 3.48032763234375*^9}, {
  3.4803298023125*^9, 3.48032980303125*^9}, {3.737355387664946*^9, 
  3.7373553912401505`*^9}},
 FontSize->16,ExpressionUUID->"ec1cfdcc-7133-4f4c-85f6-5fc23afce7eb"],

Cell[BoxData[{
 RowBox[{
  RowBox[{
   RowBox[{"Odes", "=", 
    RowBox[{"{", "\[IndentingNewLine]", 
     RowBox[{
      RowBox[{
       RowBox[{
        RowBox[{"C16AcylCarCYT", "'"}], "[", "t", "]"}], "\[Equal]", 
       RowBox[{
        RowBox[{"(", 
         RowBox[{"vcpt1C16", "-", "vcactC16"}], ")"}], "/", "VCYT"}]}], ",", 
      "\[IndentingNewLine]", 
      RowBox[{
       RowBox[{
        RowBox[{"C16AcylCarMAT", "'"}], "[", "t", "]"}], "\[Equal]", 
       RowBox[{
        RowBox[{"(", 
         RowBox[{"vcactC16", "-", "vcpt2C16"}], ")"}], "/", "VMAT"}]}], ",", 
      "\[IndentingNewLine]", 
      RowBox[{
       RowBox[{
        RowBox[{"C16AcylCoAMAT", "'"}], "[", "t", "]"}], "\[Equal]", 
       RowBox[{
        RowBox[{"(", 
         RowBox[{"vcpt2C16", "-", "vvlcadC16", "-", "vlcadC16"}], ")"}], "/", 
        "VMAT"}]}], ",", "\[IndentingNewLine]", 
      RowBox[{
       RowBox[{
        RowBox[{"C16EnoylCoAMAT", "'"}], "[", "t", "]"}], "\[Equal]", 
       RowBox[{
        RowBox[{"(", 
         RowBox[{
         "vvlcadC16", "+", "vlcadC16", "-", "vcrotC16", "-", "vmtpC16"}], 
         ")"}], "/", "VMAT"}]}], ",", "\[IndentingNewLine]", 
      RowBox[{
       RowBox[{
        RowBox[{"C16HydroxyacylCoAMAT", "'"}], "[", "t", "]"}], "\[Equal]", 
       RowBox[{
        RowBox[{"(", 
         RowBox[{"vcrotC16", "-", "vmschadC16"}], ")"}], "/", "VMAT"}]}], ",",
       "\[IndentingNewLine]", 
      RowBox[{
       RowBox[{
        RowBox[{"C16KetoacylCoAMAT", "'"}], "[", "t", "]"}], "\[Equal]", 
       RowBox[{
        RowBox[{"(", 
         RowBox[{"vmschadC16", "-", "vmckatC16"}], ")"}], "/", "VMAT"}]}], 
      ",", "\[IndentingNewLine]", 
      RowBox[{
       RowBox[{
        RowBox[{"C14AcylCarCYT", "'"}], "[", "t", "]"}], "\[Equal]", 
       RowBox[{
        RowBox[{"(", 
         RowBox[{"-", "vcactC14"}], ")"}], "/", "VCYT"}]}], ",", 
      "\[IndentingNewLine]", 
      RowBox[{
       RowBox[{
        RowBox[{"C14AcylCarMAT", "'"}], "[", "t", "]"}], "\[Equal]", 
       RowBox[{
        RowBox[{"(", 
         RowBox[{"vcactC14", "-", "vcpt2C14"}], ")"}], "/", "VMAT"}]}], ",", 
      "\[IndentingNewLine]", 
      RowBox[{
       RowBox[{
        RowBox[{"C14AcylCoAMAT", "'"}], "[", "t", "]"}], "\[Equal]", 
       RowBox[{
        RowBox[{"(", 
         RowBox[{
         "vcpt2C14", "+", "vmtpC16", "+", "vmckatC16", "-", "vvlcadC14", "-", 
          "vlcadC14"}], ")"}], "/", "VMAT"}]}], ",", "\[IndentingNewLine]", 
      RowBox[{
       RowBox[{
        RowBox[{"C14EnoylCoAMAT", "'"}], "[", "t", "]"}], "\[Equal]", 
       RowBox[{
        RowBox[{"(", 
         RowBox[{
         "vvlcadC14", "+", "vlcadC14", "-", "vcrotC14", "-", "vmtpC14"}], 
         ")"}], "/", "VMAT"}]}], ",", "\[IndentingNewLine]", 
      RowBox[{
       RowBox[{
        RowBox[{"C14HydroxyacylCoAMAT", "'"}], "[", "t", "]"}], "\[Equal]", 
       RowBox[{
        RowBox[{"(", 
         RowBox[{"vcrotC14", "-", "vmschadC14"}], ")"}], "/", "VMAT"}]}], ",",
       "\[IndentingNewLine]", 
      RowBox[{
       RowBox[{
        RowBox[{"C14KetoacylCoAMAT", "'"}], "[", "t", "]"}], "\[Equal]", 
       RowBox[{
        RowBox[{"(", 
         RowBox[{"vmschadC14", "-", "vmckatC14"}], ")"}], "/", "VMAT"}]}], 
      ",", "\[IndentingNewLine]", 
      RowBox[{
       RowBox[{
        RowBox[{"C12AcylCarCYT", "'"}], "[", "t", "]"}], "\[Equal]", 
       RowBox[{
        RowBox[{"(", 
         RowBox[{"-", "vcactC12"}], ")"}], "/", "VCYT"}]}], ",", 
      "\[IndentingNewLine]", 
      RowBox[{
       RowBox[{
        RowBox[{"C12AcylCarMAT", "'"}], "[", "t", "]"}], "\[Equal]", 
       RowBox[{
        RowBox[{"(", 
         RowBox[{"vcactC12", "-", "vcpt2C12"}], ")"}], "/", "VMAT"}]}], ",", 
      "\[IndentingNewLine]", 
      RowBox[{
       RowBox[{
        RowBox[{"C12AcylCoAMAT", "'"}], "[", "t", "]"}], "\[Equal]", 
       RowBox[{
        RowBox[{"(", 
         RowBox[{
         "vcpt2C12", "+", "vmtpC14", "+", "vmckatC14", "-", "vvlcadC12", "-", 
          "vlcadC12", "-", "vmcadC12"}], ")"}], "/", "VMAT"}]}], ",", 
      "\[IndentingNewLine]", 
      RowBox[{
       RowBox[{
        RowBox[{"C12EnoylCoAMAT", "'"}], "[", "t", "]"}], "\[Equal]", 
       RowBox[{
        RowBox[{"(", 
         RowBox[{
         "vvlcadC12", "+", "vlcadC12", "+", "vmcadC12", "-", "vcrotC12", "-", 
          "vmtpC12"}], ")"}], "/", "VMAT"}]}], ",", "\[IndentingNewLine]", 
      RowBox[{
       RowBox[{
        RowBox[{"C12HydroxyacylCoAMAT", "'"}], "[", "t", "]"}], "\[Equal]", 
       RowBox[{
        RowBox[{"(", 
         RowBox[{"vcrotC12", "-", "vmschadC12"}], ")"}], "/", "VMAT"}]}], ",",
       "\[IndentingNewLine]", 
      RowBox[{
       RowBox[{
        RowBox[{"C12KetoacylCoAMAT", "'"}], "[", "t", "]"}], "\[Equal]", 
       RowBox[{
        RowBox[{"(", 
         RowBox[{"vmschadC12", "-", "vmckatC12"}], ")"}], "/", "VMAT"}]}], 
      ",", "\[IndentingNewLine]", 
      RowBox[{
       RowBox[{
[truncated: 391,554 more chars]
